# Supplementary material for: SARS-CoV-2 is associated with changes in brain structure in UK Biobank
Source: Nature. 2022 Mar 7;604(7907):697–707. doi: 10.1038/s41586-022-04569-5 (PMC9046077; doi:10.1038/s41586-022-04569-5)
Supplement: Supplementary file 4 — Full list of the reproducible IDPs used in the hypothesis-driven and exploratory approaches, and corresponding statistics for the longitudinal analyses (models 1–4). [file 41586_2022_4569_MOESM4_ESM.xlsx]

## Sheet: Hypothesis-driven
Main Inference = Model 1								Model 2								Model 3								Model 4
%	SE	z	p_raw	fdr	p_corr	fwe	n	%	SE	z	p_raw	fdr	p_corr	fwe	n	%	SE	z	p_raw	fdr	p_corr	fwe	n	%	SE	z	p_raw	fdr	p_corr	fwe	n	|z|1-3	repro	id	IDP
0.34	0.08	4.2	2.3e-05	*	0.0068	*	710	0.32	0.08	3.9	8.1e-05	*	0.0217	*	697	0.49	0.2	2.5	0.013985		0.9176		366	0.09	0.18	0.5	0.627678		1		357	10.6	0.84	266	PIT_glm_mod=NODDI_OD_threshold=0_warpResolution=2mm
1.22	0.31	3.9	0.000102	*	0.028	*	709	1.11	0.32	3.4	0.000623	*	0.1319		696	2.16	0.76	2.8	0.004439		0.6576		366	0.99	0.7	1.4	0.155595		1		356	10.1	0.95	258	TUB_glm_mod=NODDI_ISOVF_threshold=0_warpResolution=2mm
0.39	0.1	3.8	0.000146	*	0.0386	*	711	0.36	0.11	3.4	0.000671	*	0.1417		698	0.6	0.25	2.4	0.017728		0.9532		366	0.29	0.22	1.3	0.202213		1		358	9.6	0.96	226	PIF_mean_intensity_mod=DTI_MD_threshold=0_warpResolution=2mm
0.38	0.1	3.8	0.00015	*	0.0396	*	710	0.34	0.1	3.3	0.000849	*	0.1717		697	0.6	0.24	2.5	0.011746		0.8913		366	0.29	0.21	1.4	0.172706		1		357	9.6	0.95	231	PIT_glm_mod=DTI_MD_threshold=0_warpResolution=2mm
0.39	0.1	3.8	0.000171	*	0.0446	*	710	0.36	0.11	3.3	0.000946	*	0.188		697	0.64	0.25	2.5	0.011856		0.8931		366	0.31	0.23	1.4	0.173673		1		357	9.6	0.94	234	TUB_glm_mod=DTI_MD_threshold=0_warpResolution=2mm
-0.76	0.2	-3.8	0.000172	*	0.0449	*	731	-0.63	0.21	-2.9	0.003178	*	0.48		716	-1.41	0.45	-3.1	0.001957		0.4541		368	-0.7	0.37	-1.9	0.061739		0.9999		378	9.8	0.62	116	aparc-DKTatlas_lh_thickness_lateralorbitofrontal
1.12	0.3	3.7	0.000222	*	0.0564		709	1.02	0.31	3.3	0.001068	*	0.2088		696	1.86	0.72	2.6	0.009838		0.8562		366	0.9	0.67	1.3	0.18374		1		356	9.6	0.95	255	PIT_glm_mod=NODDI_ISOVF_threshold=0_warpResolution=2mm
0.42	0.11	3.7	0.000242	*	0.0621		710	0.41	0.12	3.5	0.000559	*	0.1213		697	0.52	0.28	1.9	0.060313		0.9993		366	0.2	0.25	0.8	0.432506		1		357	9.1	0.95	225	AON_glm_mod=DTI_MD_threshold=0_warpResolution=2mm
-0.92	0.25	-3.6	0.000276	*	0.0685		730	-0.72	0.26	-2.7	0.006201	*	0.704		715	-2.03	0.58	-3.5	0.000507	*	0.212		368	-0.93	0.46	-2	0.042678		0.998		377	9.8	0.73	166	wg_lh_intensity-contrast_parahippocampal
1.27	0.35	3.6	0.000286	*	0.0701		709	1.18	0.36	3.3	0.000985	*	0.1957		696	2	0.83	2.4	0.016069		0.9399		366	0.87	0.79	1.1	0.268503		1		356	9.3	0.94	249	AON_glm_mod=NODDI_ISOVF_threshold=0_warpResolution=2mm
1.05	0.29	3.6	0.000298	*	0.0724		709	0.97	0.3	3.2	0.001225	*	0.2347		696	1.76	0.69	2.5	0.011085		0.8807		366	0.79	0.65	1.2	0.228818		1		356	9.3	0.95	256	TUB_mean_intensity_mod=NODDI_ISOVF_threshold=0_warpResolution=2mm
0.35	0.1	3.6	0.000313	*	0.0752		710	0.33	0.1	3.3	0.001128	*	0.2198		697	0.53	0.24	2.2	0.02635		0.9852		366	0.23	0.22	1.1	0.281386		1		357	9.1	0.95	232	TUB_mean_intensity_mod=DTI_MD_threshold=0_warpResolution=2mm
0.27	0.07	3.6	0.00033	*	0.0788		710	0.26	0.08	3.4	0.000598	*	0.1277		697	0.33	0.18	1.9	0.064023		0.9994		366	0.03	0.17	0.2	0.84354		1		357	8.9	0.85	265	PIT_mean_intensity_mod=NODDI_OD_threshold=0_warpResolution=2mm
-1.8	0.5	-3.6	0.000369	*	0.0883		730	-1.81	0.53	-3.4	0.000745	*	0.155		715	-2.19	1.09	-2	0.045917		0.9986		367	0.27	0.96	0.3	0.77575		1		378	9	0.83	90	aparc-a2009s_rh_volume_G-oc-temp-med-Parahip
0.27	0.08	3.5	0.0004	*	0.0948		709	0.27	0.08	3.4	0.000619	*	0.1312		696	0.33	0.19	1.7	0.093153		1		366	0.04	0.16	0.2	0.811455		1		356	8.6	0.85	259	AON_mean_intensity_mod=NODDI_OD_threshold=0_warpResolution=2mm
0.34	0.1	3.5	0.000431	*	0.1008		710	0.32	0.1	3.2	0.001272	*	0.2438		697	0.48	0.24	2	0.043052		0.9982		366	0.2	0.21	0.9	0.349267		1		357	8.7	0.96	229	PIT_mean_intensity_mod=DTI_MD_threshold=0_warpResolution=2mm
1.07	0.31	3.5	0.000507	*	0.1173		709	0.99	0.31	3.1	0.001739	*	0.3137		696	1.62	0.74	2.2	0.02989		0.9909		366	0.78	0.67	1.2	0.241916		1		356	8.8	0.95	252	PIF_glm_mod=NODDI_ISOVF_threshold=0_warpResolution=2mm
1.02	0.29	3.5	0.000513	*	0.1185		709	0.94	0.3	3.1	0.001817	*	0.3238		696	1.65	0.7	2.3	0.01914		0.9608		366	0.77	0.65	1.2	0.237889		1		356	8.9	0.95	253	PIT_mean_intensity_mod=NODDI_ISOVF_threshold=0_warpResolution=2mm
0.35	0.1	3.5	0.000528	*	0.1222		710	0.33	0.1	3.2	0.001625	*	0.2973		697	0.51	0.24	2.1	0.036326		0.996		366	0.24	0.22	1.1	0.283344		1		357	8.8	0.96	223	AON_mean_intensity_mod=DTI_MD_threshold=0_warpResolution=2mm
-0.62	0.18	-3.4	0.000652	*	0.1456		730	-0.53	0.19	-2.8	0.005365	*	0.6558		715	-1.01	0.41	-2.5	0.014051		0.9183		367	-0.56	0.33	-1.7	0.097364		1		378	8.7	0.65	102	aparc-Desikan_lh_thickness_lateralorbitofrontal
-0.22	0.07	-3.4	0.000678	*	0.15		709	-0.26	0.07	-3.9	0.000104	*	0.026	*	696	0.07	0.16	0.4	0.670792		1		366	0.31	0.14	2.2	0.027047		0.9874		356	7.7	0.84	244	TUB_mean_intensity_mod=NODDI_ICVF_threshold=0_warpResolution=2mm
0.25	0.07	3.4	0.00073	*	0.1597		710	0.25	0.08	3.2	0.001341	*	0.2539		697	0.31	0.18	1.7	0.091097		1		366	0.02	0.16	0.1	0.894084		1		357	8.3	0.88	262	PIF_mean_intensity_mod=NODDI_OD_threshold=0_warpResolution=2mm
-1.07	0.32	-3.4	0.000743	*	0.1616		731	-0.95	0.33	-2.9	0.004085	*	0.5633		716	-1.68	0.69	-2.4	0.015379		0.9333		368	-0.48	0.6	-0.8	0.429331		1		378	8.7	0.7	128	aparc-a2009s_lh_thickness_G-oc-temp-med-Parahip
0.25	0.07	3.4	0.000754	*	0.1639		709	0.23	0.07	3.1	0.001986	*	0.3449		696	0.38	0.19	2	0.040647		0.9976		366	0.1	0.16	0.6	0.535132		1		356	8.5	0.87	267	TUB_mean_intensity_mod=NODDI_OD_threshold=0_warpResolution=2mm
0.96	0.29	3.3	0.000871	*	0.1826		710	0.86	0.3	2.9	0.003812	*	0.5411		697	1.71	0.68	2.5	0.012984		0.9063		366	0.93	0.64	1.4	0.149676		1		357	8.7	0.96	250	PIF_mean_intensity_mod=NODDI_ISOVF_threshold=0_warpResolution=2mm
1.02	0.31	3.3	0.00094	*	0.1944		709	0.93	0.32	2.9	0.003464	*	0.5076		696	1.77	0.73	2.4	0.015486		0.9342		366	0.9	0.69	1.3	0.194553		1		356	8.6	0.95	247	AON_mean_intensity_mod=NODDI_ISOVF_threshold=0_warpResolution=2mm
0.29	0.09	3.3	0.001009	*	0.2063		710	0.27	0.09	3.1	0.002219	*	0.372		697	0.39	0.22	1.8	0.069461		0.9995		366	0.09	0.19	0.5	0.645893		1		357	8.2	0.84	269	TUB_glm_mod=NODDI_OD_threshold=0_warpResolution=2mm
0.31	0.1	3.3	0.001049	*	0.2131		711	0.33	0.1	3.3	0.000866	*	0.1744		698	0.25	0.23	1.1	0.282803		1		366	-0.05	0.22	-0.2	0.827391		1		358	7.7	0.86	261	AON_glm_mod=NODDI_OD_threshold=0_warpResolution=2mm
-0.61	0.19	-3.2	0.001229	*	0.2435		729	-0.48	0.2	-2.4	0.016067		0.9451		714	-1.29	0.43	-3	0.002932		0.5497		366	-0.59	0.34	-1.7	0.083436		1		378	8.6	0.94	50	aparc-Desikan_lh_volume_lateralorbitofrontal
-0.71	0.22	-3.2	0.001292	*	0.2516		731	-0.54	0.23	-2.4	0.018559		0.9635		716	-1.62	0.49	-3.3	0.001091		0.3326		368	-0.78	0.41	-1.9	0.055238		0.9996		378	8.9	0.7	136	aparc-a2009s_lh_thickness_S-orbital-H-Shaped
-1.01	0.31	-3.2	0.001401	*	0.2694		730	-0.8	0.33	-2.5	0.013979		0.9231		716	-2.26	0.79	-2.8	0.0047		0.6705		367	-1.21	0.65	-1.8	0.064751		0.9999		377	8.5	0.81	118	aparc-DKTatlas_lh_thickness_parahippocampal
-0.2	0.06	-3.2	0.001577	*	0.2962		710	-0.24	0.07	-3.7	0.000248	*	0.058		697	0.09	0.16	0.6	0.54367		1		366	0.32	0.14	2.3	0.024259		0.9822		357	7.5	0.86	241	PIT_mean_intensity_mod=NODDI_ICVF_threshold=0_warpResolution=2mm
-1.37	0.43	-3.2	0.001589	*	0.2986		731	-1.25	0.45	-2.8	0.005831	*	0.6836		716	-2.08	0.93	-2.2	0.025899		0.9844		368	-0.27	0.82	-0.3	0.741299		1		378	8.2	0.56	111	BA-exvivo_lh_thickness_perirhinal
-0.22	0.07	-3.2	0.0016	*	0.3009		709	-0.27	0.07	-3.8	0.000159	*	0.037	*	696	0.13	0.17	0.8	0.430299		1		366	0.37	0.15	2.5	0.012795		0.9086		356	7.8	0.85	235	AON_mean_intensity_mod=NODDI_ICVF_threshold=0_warpResolution=2mm
0.35	0.11	3.1	0.00167	*	0.3116		710	0.34	0.12	2.9	0.003429	*	0.5044		697	0.42	0.28	1.5	0.131246		1		366	0.17	0.24	0.7	0.46493		1		357	7.5	0.95	228	PIF_glm_mod=DTI_MD_threshold=0_warpResolution=2mm
-1.16	0.37	-3.1	0.001904	*	0.3405		731	-1.05	0.39	-2.7	0.007807		0.776		716	-1.79	0.79	-2.3	0.024202		0.9791		368	-0.1	0.72	-0.1	0.890108		1		378	8.1	0.66	163	wg_lh_intensity-contrast_entorhinal
0.29	0.09	3.1	0.002107	*	0.3643		710	0.3	0.1	3.1	0.001834	*	0.3268		697	0.19	0.23	0.8	0.412228		1		366	-0.11	0.2	-0.5	0.597578		1		357	7	0.87	264	PIF_glm_mod=NODDI_OD_threshold=0_warpResolution=2mm
-0.85	0.28	-3	0.00279	*	0.4475		731	-0.66	0.3	-2.2	0.026879		0.9915		716	-1.68	0.64	-2.6	0.009285		0.8433		368	-0.93	0.51	-1.8	0.069568		1		378	7.8	0.73	145	aparc-a2009s_rh_thickness_S-circular-insula-inf
-0.76	0.25	-3	0.002809	*	0.4499		778	-0.75	0.26	-2.8	0.004402	*	0.5864		764	-0.98	0.57	-1.7	0.087355		1		394	-0.2	0.54	-0.4	0.705858		1		398	7.5	0.88	5	IDP_T1_FIRST_left_pallidum_volume
0.48	0.16	3	0.002836	*	0.4528		710	0.39	0.17	2.4	0.017482		0.9573		697	1.07	0.4	2.7	0.007415		0.7938		366	0.69	0.35	2	0.04748		0.9991		357	8.1	0.96	224	AON_95th_percentile_mod=DTI_MD_threshold=0_warpResolution=2mm
-0.82	0.28	-3	0.003038	*	0.4757		731	-0.58	0.29	-2	0.045836		0.9994		716	-1.85	0.63	-2.9	0.003754		0.6134		368	-0.94	0.5	-1.9	0.062057		0.9999		378	7.9	0.82	112	BA-exvivo_lh_thickness_entorhinal
-1.1	0.37	-3	0.003063	*	0.4774		728	-1.25	0.39	-3.2	0.001376	*	0.2582		713	-0.26	0.81	-0.3	0.74564		1		367	1.03	0.69	1.5	0.135828		1		376	6.5	0.59	115	aparc-DKTatlas_lh_thickness_entorhinal
-0.62	0.21	-2.9	0.003342	*	0.5065		730	-0.49	0.22	-2.2	0.027083		0.9916		715	-1.2	0.47	-2.5	0.010852		0.8768		367	-0.66	0.39	-1.7	0.087766		1		378	7.6	0.93	64	aparc-DKTatlas_lh_volume_lateralorbitofrontal
0.46	0.16	2.9	0.003365	*	0.5086		710	0.39	0.16	2.4	0.016043		0.945		697	0.96	0.39	2.4	0.014732		0.9252		366	0.55	0.34	1.6	0.107242		1		357	7.7	0.96	230	PIT_95th_percentile_mod=DTI_MD_threshold=0_warpResolution=2mm
-0.46	0.16	-2.9	0.003814	*	0.5502		730	-0.28	0.16	-1.7	0.08551		1		715	-1.29	0.32	-3.9	8e-05	*	0.0686		367	-0.98	0.31	-3.1	0.00169		0.4219		378	8.5	0.77	133	aparc-a2009s_lh_thickness_S-circular-insula-sup
-1.73	0.6	-2.9	0.003971	*	0.5632		729	-1.84	0.63	-2.9	0.003616	*	0.5216		714	-1.35	1.3	-1	0.299845		1		367	1.37	1.12	1.2	0.223931		1		377	6.8	0.77	68	aparc-DKTatlas_rh_volume_entorhinal
0.42	0.15	2.9	0.004045	*	0.5697		710	0.35	0.15	2.3	0.021903		0.9788		697	0.9	0.36	2.5	0.011406		0.8855		366	0.61	0.32	1.9	0.059094		0.9999		357	7.7	0.97	233	TUB_95th_percentile_mod=DTI_MD_threshold=0_warpResolution=2mm
-1.07	0.37	-2.9	0.00408	*	0.5722		730	-1.18	0.39	-3	0.002613	*	0.4239		715	-0.37	0.8	-0.5	0.644229		1		368	0.83	0.71	1.2	0.239027		1		377	6.4	0.59	101	aparc-Desikan_lh_thickness_entorhinal
-0.92	0.32	-2.9	0.004217	*	0.5835		730	-0.72	0.33	-2.2	0.031554		0.9969		716	-2.14	0.81	-2.6	0.008279		0.8188		367	-1.17	0.66	-1.8	0.079442		1		377	7.7	0.8	104	aparc-Desikan_lh_thickness_parahippocampal
-0.19	0.07	-2.8	0.004899	*	0.6331		708	-0.21	0.07	-3	0.002929	*	0.4548		695	-0.05	0.17	-0.3	0.794482		1		366	0.18	0.14	1.3	0.197339		1		355	6.1	0.86	238	PIF_mean_intensity_mod=NODDI_ICVF_threshold=0_warpResolution=2mm
-0.47	0.16	-2.8	0.004903	*	0.6334		780	-0.37	0.17	-2.1	0.033045		0.9974		765	-0.9	0.36	-2.5	0.013734		0.9145		397	-0.59	0.33	-1.8	0.069371		1		398	7.4	0.96	21	IDP_T1_FAST_ROIs_L_cent_operc_cortex
-1.3	0.46	-2.8	0.005175	*	0.6521		731	-1.11	0.48	-2.3	0.021271		0.9772		716	-2.34	1.01	-2.3	0.02143		0.9706		368	-0.77	0.89	-0.9	0.386278		1		378	7.4	0.88	76	aparc-a2009s_lh_volume_G-oc-temp-med-Parahip
-1	0.36	-2.8	0.00584	*	0.6922		731	-1.04	0.38	-2.7	0.00654	*	0.721		716	-1.06	0.83	-1.3	0.205679		1		368	0.1	0.64	0.2	0.87949		1		378	6.8	0.7	168	wg_rh_intensity-contrast_entorhinal
-1.57	0.57	-2.7	0.005992	*	0.6992		726	-1.59	0.59	-2.7	0.007257	*	0.7533		711	-1.54	1.2	-1.3	0.20284		1		365	0.85	1.11	0.8	0.445311		1		376	6.7	0.78	63	aparc-DKTatlas_lh_volume_entorhinal
-0.25	0.09	-2.7	0.006525	*	0.727		710	-0.29	0.09	-3.1	0.002106	*	0.3584		697	0.04	0.24	0.1	0.882266		1		366	0.3	0.18	1.6	0.106072		1		357	5.9	0.88	214	PIF_mean_intensity_mod=DTI_FA_threshold=0_warpResolution=2mm
-0.61	0.23	-2.7	0.007091	*	0.7553		731	-0.48	0.24	-2	0.040692		0.9989		716	-1.22	0.51	-2.4	0.016522		0.9438		368	-0.72	0.43	-1.7	0.094265		1		378	7.1	0.63	129	aparc-a2009s_lh_thickness_G-orbital
-0.32	0.12	-2.7	0.007346	*	0.7664		779	-0.27	0.12	-2.1	0.03166		0.9971		764	-0.65	0.27	-2.4	0.017666		0.953		397	-0.07	0.23	-0.3	0.770924		1		397	7.2	0.94	32	IDP_T1_FAST_ROIs_R_hippocampus
-0.26	0.1	-2.6	0.008173	*	0.7985		711	-0.29	0.1	-2.8	0.004589	*	0.6009		698	-0.09	0.26	-0.3	0.734021		1		366	0.19	0.21	0.9	0.377468		1		358	5.7	0.87	216	PIF_glm_mod=DTI_FA_threshold=0_warpResolution=2mm
-0.48	0.18	-2.6	0.009292	*	0.8347		731	-0.38	0.19	-2	0.045007		0.9991		716	-1.03	0.41	-2.5	0.012427		0.901		368	-0.56	0.35	-1.6	0.112084		1		378	7.1	0.72	119	aparc-DKTatlas_lh_thickness_insula
-1.52	0.58	-2.6	0.009329	*	0.8362		731	-1.35	0.61	-2.2	0.026532		0.9908		716	-2.33	1.26	-1.8	0.065394		0.9994		368	-0.57	1.13	-0.5	0.610302		1		378	6.6	0.76	59	BA-exvivo_lh_volume_perirhinal
-0.34	0.13	-2.6	0.00952	*	0.8409		709	-0.4	0.14	-3	0.003132	*	0.4768		697	0.11	0.35	0.3	0.760774		1		364	0.45	0.27	1.6	0.099865		1		357	5.9	0.8	213	AON_glm_mod=DTI_FA_threshold=0_warpResolution=2mm
-0.96	0.37	-2.6	0.009646	*	0.8434		730	-1.11	0.39	-2.8	0.004676	*	0.6072		715	-0.35	0.79	-0.4	0.658667		1		367	0.88	0.71	1.2	0.218836		1		378	5.8	0.68	120	aparc-DKTatlas_rh_thickness_entorhinal
-0.96	0.37	-2.6	0.009717	*	0.8448		730	-1.02	0.39	-2.6	0.009299		0.8287		715	-0.74	0.79	-0.9	0.349238		1		367	0.43	0.71	0.6	0.546561		1		378	6.1	0.68	106	aparc-Desikan_rh_thickness_entorhinal
-1	0.39	-2.6	0.010088	*	0.8536		731	-0.8	0.41	-2	0.050773		0.9996		716	-2.04	0.86	-2.4	0.018148		0.9554		368	-0.66	0.72	-0.9	0.356671		1		378	7	0.66	113	BA-exvivo_rh_thickness_perirhinal
-0.24	0.09	-2.6	0.010326	*	0.8594		710	-0.28	0.09	-3	0.003065	*	0.4694		697	0.05	0.24	0.2	0.854157		1		366	0.29	0.19	1.5	0.133277		1		357	5.8	0.87	217	PIT_mean_intensity_mod=DTI_FA_threshold=0_warpResolution=2mm
-0.96	0.38	-2.6	0.010619	*	0.8656		730	-0.69	0.39	-1.8	0.079944		1		715	-2.19	0.83	-2.6	0.008816		0.8327		367	-1.29	0.71	-1.8	0.069274		1		378	7	0.81	57	aparc-Desikan_rh_volume_parahippocampal
-0.27	0.11	-2.6	0.010629	*	0.8659		710	-0.28	0.11	-2.6	0.009628		0.8387		697	-0.21	0.28	-0.7	0.453283		1		365	0.06	0.22	0.3	0.787877		1		358	5.9	0.83	222	TUB_glm_mod=DTI_FA_threshold=0_warpResolution=2mm
-0.28	0.11	-2.5	0.010817	*	0.8714		709	-0.34	0.11	-3	0.00287	*	0.4496		697	0.14	0.3	0.5	0.632799		1		365	0.44	0.22	2	0.050062		0.9992		356	6	0.78	211	AON_mean_intensity_mod=DTI_FA_threshold=0_warpResolution=2mm
-1.42	0.56	-2.5	0.011116		0.8786		731	-1.3	0.59	-2.2	0.027774		0.9922		716	-2.13	1.2	-1.8	0.076711		0.9998		368	-0.18	1.07	-0.2	0.865477		1		378	6.5	0.73	61	BA-exvivo_rh_volume_perirhinal
1.65	0.66	2.5	0.012206		0.9001		641	2.05	0.67	3	0.00242	*	0.4014		631	-0.22	1.63	-0.1	0.893139		1		330	-2.02	1.34	-1.5	0.133786		1		321	5.6	0.85	284	QSM_R_PAL
-1.43	0.57	-2.5	0.012959		0.9115		731	-1.14	0.6	-1.9	0.059476		1		716	-2.82	1.31	-2.1	0.032082		0.9932		368	-1.58	1.03	-1.5	0.123151		1		378	6.5	0.68	74	aparc-a2009s_lh_volume_G-Ins-lgcent-ins
-0.84	0.35	-2.4	0.015118		0.9414		730	-0.54	0.36	-1.5	0.13173		1		715	-2.18	0.78	-2.8	0.005672		0.725		367	-1.37	0.64	-2.1	0.033011		0.9944		378	6.7	0.85	71	aparc-DKTatlas_rh_volume_parahippocampal
-0.19	0.08	-2.4	0.015286		0.9425		730	-0.15	0.08	-1.8	0.076041		1		715	-0.34	0.17	-2.1	0.038458		0.9971		367	-0.22	0.16	-1.4	0.160014		1		378	6.3	0.71	157	aseg_rh_intensity_Caudate
2.03	0.84	2.4	0.01654		0.9539		711	2.05	0.86	2.4	0.01766		0.9583		698	1.85	2.08	0.9	0.372476		1		366	-0.34	1.86	-0.2	0.853018		1		358	5.7	0.76	192	OC_mean_intensity_mod=NODDI_ISOVF_threshold=0.3_warpResolution=2mm
-0.19	0.08	-2.4	0.017519		0.9603		782	-0.14	0.08	-1.7	0.097208		1		767	-0.38	0.17	-2.2	0.03117		0.9918		398	-0.31	0.16	-2	0.047463		0.9991		399	6.3	0.95	276	TUB_T1_MNI_sum_mod=T1_MNI_GM_mod_threshold=0_warpResolution=2mm
-0.56	0.24	-2.4	0.018001		0.9645		781	-0.43	0.25	-1.7	0.082202		1		766	-1.03	0.52	-2	0.05067		0.9992		397	-0.71	0.47	-1.5	0.136612		1		399	6.1	0.92	18	IDP_T1_FAST_ROIs_R_parahipp_gyrus_ant
-0.61	0.26	-2.4	0.018557		0.9684		729	-0.45	0.27	-1.6	0.099648		1		714	-1.14	0.56	-2	0.041181		0.9976		367	-0.88	0.49	-1.8	0.07398		1		377	6	0.83	134	aparc-a2009s_lh_thickness_S-orbital-lateral
0.36	0.15	2.3	0.019186		0.9721		711	0.28	0.16	1.7	0.083106		1		698	0.94	0.37	2.5	0.012118		0.8961		366	0.7	0.34	2.1	0.039862		0.9972		358	6.5	0.96	227	PIF_95th_percentile_mod=DTI_MD_threshold=0_warpResolution=2mm
-0.21	0.09	-2.3	0.020221		0.9762		782	-0.16	0.09	-1.7	0.085859		1		767	-0.37	0.19	-1.9	0.056902		0.9993		398	-0.28	0.17	-1.6	0.104513		1		399	5.9	0.94	277	TUB_T1_MNI_glm_mod=T1_MNI_GM_mod_threshold=0_warpResolution=2mm
-1.47	0.63	-2.3	0.020224		0.9762		731	-1.43	0.67	-2.1	0.032322		0.9974		716	-1.66	1.38	-1.2	0.229455		1		368	-0.02	1.2	0	0.985404		1		378	5.6	0.82	87	aparc-a2009s_rh_volume_G-front-inf-Orbital
0.26	0.11	2.3	0.020483		0.9773		709	0.27	0.12	2.3	0.021204		0.9766		696	0.22	0.28	0.8	0.431889		1		366	0.02	0.24	0.1	0.926425		1		356	5.4	0.95	257	TUB_95th_percentile_mod=NODDI_ISOVF_threshold=0_warpResolution=2mm
-0.67	0.29	-2.3	0.021161		0.9796		731	-0.48	0.3	-1.6	0.108732		1		716	-1.55	0.63	-2.4	0.014874		0.9274		368	-1	0.56	-1.8	0.074601		1		378	6.3	0.69	132	aparc-a2009s_lh_thickness_S-circular-insula-inf
-0.43	0.19	-2.3	0.022978		0.9846		730	-0.43	0.2	-2.2	0.029663		0.9948		715	-0.45	0.42	-1.1	0.283668		1		367	0.01	0.35	0	0.987408		1		378	5.6	0.91	72	aparc-DKTatlas_rh_volume_insula
-0.18	0.08	-2.2	0.025123		0.9898		710	-0.2	0.08	-2.4	0.014673		0.9312		697	0	0.2	0	0.985247		1		366	0.23	0.18	1.3	0.183702		1		357	4.6	0.8	246	TUB_glm_mod=NODDI_ICVF_threshold=0_warpResolution=2mm
-0.41	0.18	-2.2	0.025331		0.9899		731	-0.38	0.19	-2	0.049682		0.9996		716	-0.63	0.42	-1.5	0.138434		1		368	-0.16	0.33	-0.5	0.627903		1		378	5.7	0.79	164	wg_lh_intensity-contrast_lateralorbitofrontal
-0.68	0.3	-2.2	0.025352		0.9899		730	-0.42	0.32	-1.3	0.187603		1		715	-1.71	0.63	-2.7	0.007209		0.7858		367	-1.54	0.59	-2.6	0.009625		0.8536		378	6.2	0.55	130	aparc-a2009s_lh_thickness_G-rectus
-0.66	0.3	-2.2	0.027249		0.9921		731	-0.45	0.31	-1.4	0.150987		1		716	-1.52	0.64	-2.4	0.017819		0.9538		368	-1	0.58	-1.7	0.086284		1		378	6	0.6	143	aparc-a2009s_rh_thickness_G-rectus
0.3	0.14	2.2	0.027468		0.9921		710	0.28	0.14	2	0.050296		0.9996		697	0.5	0.33	1.5	0.135937		1		366	0.23	0.3	0.8	0.443402		1		357	5.7	0.95	254	PIT_95th_percentile_mod=NODDI_ISOVF_threshold=0_warpResolution=2mm
-0.37	0.17	-2.2	0.027778		0.9926		730	-0.22	0.17	-1.3	0.210703		1		715	-1.03	0.37	-2.8	0.005135		0.6955		367	-0.87	0.32	-2.7	0.007408		0.7961		378	6.3	0.92	67	aparc-DKTatlas_lh_volume_insula
-0.24	0.11	-2.2	0.028197		0.9932		779	-0.18	0.11	-1.6	0.105441		1		764	-0.46	0.24	-1.9	0.058079		0.9993		397	-0.38	0.21	-1.8	0.076895		1		397	5.7	0.95	13	IDP_T1_FAST_ROIs_L_insular_cortex
-0.33	0.15	-2.2	0.029044		0.9942		780	-0.31	0.16	-1.9	0.052847		0.9998		765	-0.54	0.33	-1.6	0.106261		1		397	-0.05	0.31	-0.2	0.873417		1		398	5.7	0.93	16	IDP_T1_FAST_ROIs_R_front_orb_cortex
-0.53	0.24	-2.2	0.029163		0.9942		731	-0.6	0.25	-2.4	0.018125		0.961		716	-0.18	0.54	-0.3	0.738935		1		368	0.09	0.45	0.2	0.845533		1		378	4.9	0.73	131	aparc-a2009s_lh_thickness_S-circular-insula-ant
-1.31	0.6	-2.2	0.029691		0.9945		729	-1.33	0.63	-2.1	0.035358		0.9977		714	-1.41	1.29	-1.1	0.276821		1		367	0.89	1.15	0.8	0.436209		1		377	5.4	0.77	54	aparc-Desikan_rh_volume_entorhinal
-0.64	0.29	-2.2	0.030066		0.995		730	-0.51	0.31	-1.6	0.102088		1		715	-1.18	0.63	-1.9	0.061482		0.9994		367	-0.78	0.57	-1.4	0.172996		1		378	5.7	0.87	65	aparc-DKTatlas_lh_volume_medialorbitofrontal
-0.81	0.37	-2.2	0.03011		0.995		729	-0.7	0.39	-1.8	0.068817		1		715	-1.48	0.92	-1.6	0.11015		1		367	-0.81	0.81	-1	0.314852		1		376	5.6	0.87	66	aparc-DKTatlas_lh_volume_parahippocampal
-0.19	0.09	-2.2	0.030732		0.9953		782	-0.11	0.09	-1.2	0.242703		1		767	-0.55	0.19	-2.8	0.004568		0.6648		398	-0.45	0.17	-2.7	0.007455		0.7975		399	6.2	0.94	270	AON_T1_MNI_sum_mod=T1_MNI_GM_mod_threshold=0_warpResolution=2mm
-0.5	0.23	-2.1	0.031655		0.996		778	-0.41	0.24	-1.7	0.09809		1		764	-0.89	0.48	-1.8	0.068376		0.9995		394	-0.6	0.49	-1.2	0.221329		1		398	5.6	0.88	6	IDP_T1_FIRST_right_pallidum_volume
-0.84	0.39	-2.1	0.031821		0.9962		730	-0.72	0.41	-1.8	0.079108		1		715	-1.31	0.87	-1.5	0.130431		1		367	-0.61	0.73	-0.8	0.401416		1		378	5.4	0.79	95	aparc-a2009s_rh_volume_S-circular-insula-inf
-0.23	0.11	-2.1	0.033037		0.9967		710	-0.28	0.11	-2.5	0.011304		0.8773		697	0.09	0.28	0.3	0.739585		1		366	0.32	0.23	1.4	0.170738		1		357	4.9	0.87	219	PIT_glm_mod=DTI_FA_threshold=0_warpResolution=2mm
-0.57	0.27	-2.1	0.033149		0.9967		730	-0.32	0.28	-1.1	0.257615		1		715	-1.79	0.58	-3.1	0.002265		0.4906		367	-1.25	0.52	-2.4	0.015905		0.9395		378	6.3	0.89	77	aparc-a2009s_lh_volume_G-orbital
-0.18	0.08	-2.1	0.033924		0.9971		710	-0.18	0.08	-2.2	0.029415		0.9943		697	-0.08	0.21	-0.4	0.695808		1		366	0.17	0.18	1	0.341911		1		357	4.7	0.83	240	PIF_glm_mod=NODDI_ICVF_threshold=0_warpResolution=2mm
2.44	1.15	2.1	0.034703		0.9975		641	2.99	1.2	2.5	0.012756		0.9036		631	-0.62	2.68	-0.2	0.818565		1		330	-3.16	2.5	-1.3	0.207877		1		321	4.8	0.9	279	QSM_L_CAU
-0.65	0.31	-2.1	0.034722		0.9975		731	-0.63	0.32	-2	0.050643		0.9996		716	-0.85	0.68	-1.2	0.212312		1		368	-0.35	0.58	-0.6	0.547771		1		378	5.3	0.64	127	aparc-a2009s_lh_thickness_G-insular-short
0.47	0.22	2.1	0.034891		0.9976		711	0.54	0.23	2.3	0.019324		0.9691		698	0.09	0.54	0.2	0.869787		1		366	-0.62	0.5	-1.3	0.210719		1		358	4.6	0.73	197	OC_mean_intensity_mod=NODDI_OD_threshold=0.3_warpResolution=2mm
-0.19	0.09	-2.1	0.036856		0.998		782	-0.11	0.1	-1.1	0.253337		1		767	-0.56	0.21	-2.7	0.007579		0.7992		398	-0.45	0.18	-2.5	0.011419		0.8872		399	5.9	0.93	271	AON_T1_MNI_glm_mod=T1_MNI_GM_mod_threshold=0_warpResolution=2mm
-0.2	0.1	-2.1	0.038121		0.9985		708	-0.24	0.1	-2.4	0.016968		0.9535		696	0.1	0.27	0.4	0.717253		1		364	0.31	0.2	1.6	0.110927		1		356	4.9	0.82	220	TUB_mean_intensity_mod=DTI_FA_threshold=0_warpResolution=2mm
0.25	0.12	2.1	0.04009		0.9988		706	0.24	0.12	2	0.05059		0.9996		693	0.27	0.3	0.9	0.369314		1		365	0.09	0.26	0.3	0.726596		1		354	5	0.94	251	PIF_95th_percentile_mod=NODDI_ISOVF_threshold=0_warpResolution=2mm
-0.15	0.07	-2.1	0.0401		0.9988		710	-0.19	0.08	-2.5	0.011452		0.8809		697	0.17	0.18	1	0.337433		1		366	0.33	0.17	2	0.048565		0.9992		357	5.6	0.86	243	PIT_glm_mod=NODDI_ICVF_threshold=0_warpResolution=2mm
-0.45	0.22	-2	0.044064		0.9994		773	-0.44	0.23	-1.9	0.059594		1		759	-0.51	0.53	-1	0.330722		1		394	0.08	0.48	0.2	0.873528		1		393	4.9	0.87	7	IDP_T1_FIRST_left_hippocampus_volume
0.26	0.13	2	0.046769		0.9995		710	0.25	0.13	1.9	0.058993		1		697	0.3	0.32	0.9	0.35027		1		366	0.09	0.28	0.3	0.760042		1		357	4.8	0.95	248	AON_95th_percentile_mod=NODDI_ISOVF_threshold=0_warpResolution=2mm
-0.49	0.25	-2	0.047022		0.9995		731	-0.34	0.26	-1.3	0.19332		1		716	-1.12	0.54	-2.1	0.037464		0.9967		368	-0.9	0.48	-1.9	0.058467		0.9999		378	5.4	0.6	103	aparc-Desikan_lh_thickness_medialorbitofrontal
-0.62	0.31	-2	0.047444		0.9995		711	-0.76	0.32	-2.4	0.016502		0.9497		698	0.27	0.79	0.3	0.729591		1		366	1.17	0.66	1.8	0.078827		1		358	4.7	0.72	185	OC_mean_intensity_mod=DTI_FA_threshold=0.3_warpResolution=2mm
-9.95	5.08	2	0.050541		0.9996		641	-8.01	5.23	1.5	0.125846		1		631	-22.83	12.25	1.9	0.063299		0.9994		330	-15.12	10.76	1.4	0.161199		1		321	5.4	0.65	286	QSM_R_HIPPO
-0.35	0.18	-1.9	0.055257		0.9997		730	-0.28	0.19	-1.5	0.143349		1		715	-0.64	0.38	-1.7	0.094993		1		367	-0.37	0.36	-1	0.303087		1		378	5.1	0.94	40	aseg_lh_volume_Hippocampus
-0.45	0.24	-1.9	0.056782		0.9997		731	-0.37	0.25	-1.5	0.140776		1		716	-0.8	0.53	-1.5	0.130665		1		368	-0.44	0.44	-1	0.321914		1		378	4.9	0.61	110	aparc-Desikan_rh_thickness_insula
-0.16	0.09	-1.9	0.062544		1		783	-0.07	0.09	-0.8	0.414237		1		768	-0.53	0.19	-2.7	0.006524		0.7604		399	-0.49	0.17	-2.9	0.003385		0.5875		399	5.4	0.95	274	PIT_T1_MNI_sum_mod=T1_MNI_GM_mod_threshold=0_warpResolution=2mm
-0.21	0.11	-1.9	0.063495		1		779	-0.21	0.11	-1.9	0.063106		1		764	-0.13	0.25	-0.5	0.591736		1		397	0.02	0.22	0.1	0.931108		1		397	4.3	0.92	14	IDP_T1_FAST_ROIs_R_insular_cortex
2.5	1.38	1.8	0.070956		1		642	3.16	1.44	2.2	0.028556		0.9935		632	-1.65	3.24	-0.5	0.609972		1		330	-2.68	2.89	-0.9	0.354421		1		322	4.5	0.91	281	QSM_L_PUT
0.31	0.17	1.8	0.071541		1		710	0.36	0.18	2	0.042369		0.999		697	-0.08	0.44	-0.2	0.853405		1		366	-0.35	0.37	-0.9	0.342189		1		357	4	0.72	187	OC_mean_intensity_mod=DTI_MD_threshold=0.3_warpResolution=2mm
-0.15	0.08	-1.8	0.074088		1		709	-0.18	0.09	-2	0.041838		0.999		696	0.03	0.21	0.2	0.871794		1		366	0.26	0.18	1.4	0.157829		1		356	4	0.86	237	AON_glm_mod=NODDI_ICVF_threshold=0_warpResolution=2mm
-0.41	0.23	-1.8	0.075224		1		731	-0.12	0.24	-0.5	0.618366		1		716	-1.89	0.52	-3.6	0.000282	*	0.1466		368	-1.22	0.43	-2.8	0.004661		0.6728		378	5.9	0.62	142	aparc-a2009s_rh_thickness_G-orbital
-0.5	0.29	-1.8	0.078887		1		730	-0.48	0.3	-1.6	0.110492		1		715	-0.7	0.62	-1.1	0.259848		1		367	0.01	0.55	0	0.981829		1		378	4.5	0.88	85	aparc-a2009s_lh_volume_S-orbital-H-Shaped
-1.11	0.63	-1.8	0.079627		1		730	-1.1	0.66	-1.7	0.094381		1		715	-1.34	1.41	-0.9	0.344144		1		367	1.03	1.18	0.9	0.385539		1		378	4.4	0.77	49	aparc-Desikan_lh_volume_entorhinal
-0.34	0.2	-1.7	0.080189		1		779	-0.21	0.21	-1	0.314491		1		764	-0.95	0.43	-2.2	0.029581		0.9903		397	-0.81	0.39	-2.1	0.037748		0.9964		397	4.9	0.97	24	IDP_T1_FAST_ROIs_R_parietal_operc_cortex
1.36	0.78	1.7	0.081643		1		641	0.99	0.81	1.2	0.222727		1		631	4.2	1.83	2.3	0.022707		0.9754		330	1.94	1.67	1.2	0.246897		1		321	5.2	0.82	289	QSM_L_SN
-0.66	0.38	-1.7	0.082897		1		731	-0.65	0.4	-1.6	0.105105		1		716	-0.76	0.81	-0.9	0.35074		1		368	-0.29	0.73	-0.4	0.697133		1		378	4.2	0.58	126	aparc-a2009s_lh_thickness_G-Ins-lgcent-ins
-0.91	0.53	-1.7	0.084954		1		729	-0.94	0.54	-1.7	0.086027		1		714	-1.2	1.23	-1	0.329868		1		368	0.15	0.95	0.2	0.872262		1		376	4.4	0.9	62	BA-exvivo_rh_volume_entorhinal
-0.78	0.45	-1.7	0.085882		1		634	-0.76	0.47	-1.6	0.107984		1		624	-0.98	1.09	-0.9	0.373567		1		325	-0.33	0.91	-0.4	0.714064		1		319	4.2	0.68	296	T2starCorrected_R_PAL
-0.54	0.32	-1.7	0.090534		1		730	-0.54	0.33	-1.6	0.107714		1		715	-0.58	0.7	-0.8	0.410221		1		367	-0.14	0.58	-0.2	0.80545		1		378	4.1	0.59	135	aparc-a2009s_lh_thickness_S-orbital-med-olfact
-0.43	0.26	-1.7	0.092977		1		730	-0.39	0.27	-1.4	0.151446		1		715	-0.61	0.56	-1.1	0.280888		1		367	-0.44	0.49	-0.9	0.368146		1		378	4.2	0.86	53	aparc-Desikan_lh_volume_insula
-1.53	0.91	-1.7	0.093077		1		729	-1.41	0.96	-1.5	0.142528		1		714	-1.58	1.93	-0.8	0.413866		1		367	-0.7	1.75	-0.4	0.690677		1		377	4	0.74	86	aparc-a2009s_lh_volume_S-suborbital
-0.58	0.35	-1.6	0.099215		1		730	-0.54	0.37	-1.4	0.149134		1		715	-0.91	0.77	-1.2	0.240897		1		367	-0.15	0.66	-0.2	0.821023		1		378	4.2	0.87	41	aseg_lh_volume_Amygdala
1.87	1.13	1.6	0.100102		1		639	2.49	1.18	2.1	0.034589		0.9977		629	-1.92	2.71	-0.7	0.479877		1		328	-3.53	2.36	-1.5	0.136873		1		321	4.4	0.89	280	QSM_R_CAU
-0.15	0.09	-1.6	0.105265		1		783	-0.07	0.1	-0.7	0.49026		1		768	-0.49	0.21	-2.3	0.020748		0.968		399	-0.47	0.17	-2.7	0.007842		0.81		399	4.6	0.94	275	PIT_T1_MNI_glm_mod=T1_MNI_GM_mod_threshold=0_warpResolution=2mm
-0.53	0.33	-1.6	0.111109		1		730	-0.24	0.35	-0.7	0.487458		1		715	-1.76	0.73	-2.4	0.01556		0.9346		367	-1.37	0.64	-2.1	0.033718		0.9949		378	4.7	0.82	51	aparc-Desikan_lh_volume_medialorbitofrontal
-0.44	0.28	-1.6	0.114028		1		731	-0.33	0.29	-1.1	0.256122		1		716	-0.93	0.59	-1.6	0.113009		1		368	-0.49	0.54	-0.9	0.357219		1		378	4.3	0.63	165	wg_lh_intensity-contrast_medialorbitofrontal
1.19	0.76	1.6	0.116306		1		642	1.46	0.79	1.9	0.063347		1		632	-0.45	1.75	-0.3	0.79693		1		330	-1.58	1.64	-1	0.337571		1		322	3.8	0.84	290	QSM_R_SN
0.38	0.24	1.6	0.120089		1		730	0.43	0.25	1.7	0.089165		1		715	0.16	0.55	0.3	0.766143		1		367	-0.49	0.45	-1.1	0.273408		1		378	3.6	0.8	138	aparc-a2009s_rh_thickness_G-front-inf-Orbital
-0.9	0.58	-1.6	0.120873		1		730	-1	0.62	-1.6	0.104802		1		715	-0.62	1.32	-0.5	0.637781		1		367	0.37	1.05	0.4	0.721164		1		378	3.7	0.66	88	aparc-a2009s_rh_volume_G-Ins-lgcent-ins
-0.66	0.43	-1.5	0.121265		1		730	-0.4	0.45	-0.9	0.378111		1		715	-1.82	0.91	-2	0.047468		0.9988		367	-1.36	0.83	-1.6	0.100461		1		378	4.4	0.76	92	aparc-a2009s_rh_volume_G-rectus
-0.59	0.39	-1.5	0.123587		1		730	-0.51	0.4	-1.3	0.202925		1		716	-1.12	0.93	-1.2	0.22863		1		367	-0.68	0.86	-0.8	0.429632		1		377	4	0.86	52	aparc-Desikan_lh_volume_parahippocampal
-0.3	0.2	-1.5	0.124024		1		731	-0.1	0.21	-0.5	0.634151		1		716	-1.35	0.44	-3.1	0.002265		0.4906		368	-0.92	0.37	-2.5	0.012662		0.9066		378	5.1	0.62	121	aparc-DKTatlas_rh_thickness_lateralorbitofrontal
-0.44	0.29	-1.5	0.132977		1		730	-0.05	0.3	-0.2	0.859955		1		715	-2.4	0.67	-3.5	0.00039	*	0.1795		367	-1.63	0.52	-3.1	0.001907		0.4462		378	5.2	0.8	123	aparc-DKTatlas_rh_thickness_parahippocampal
-0.43	0.29	-1.5	0.134669		1		731	-0.2	0.31	-0.7	0.505853		1		716	-1.56	0.64	-2.4	0.014674		0.9247		368	-1.12	0.54	-2.1	0.037984		0.9966		378	4.6	0.58	122	aparc-DKTatlas_rh_thickness_medialorbitofrontal
0.33	0.22	1.5	0.13539		1		710	0.2	0.22	0.9	0.365199		1		697	1.41	0.58	2.4	0.015064		0.9291		366	0.84	0.47	1.8	0.073192		1		357	4.8	0.87	189	SN_mean_intensity_mod=NODDI_ICVF_threshold=0.3_warpResolution=2mm
-0.12	0.08	-1.5	0.140454		1		730	-0.13	0.08	-1.6	0.119169		1		715	-0.02	0.17	-0.1	0.922411		1		367	0.01	0.15	0.1	0.936386		1		378	3.2	0.72	151	aseg_lh_intensity_Caudate
0.44	0.3	1.5	0.145079		1		771	0.52	0.31	1.7	0.096825		1		757	-0.11	0.67	-0.2	0.863811		1		390	-0.14	0.63	-0.2	0.825697		1		395	3.4	0.9	25	IDP_T1_FAST_ROIs_L_caudate
-0.26	0.18	-1.5	0.146336		1		731	-0.14	0.19	-0.7	0.464389		1		716	-0.8	0.41	-1.9	0.055004		0.9993		368	-0.62	0.32	-2	0.051139		0.9993		378	4.1	0.72	124	aparc-DKTatlas_rh_thickness_insula
-0.25	0.17	-1.4	0.149865		1		780	-0.19	0.18	-1	0.298381		1		765	-0.49	0.38	-1.3	0.196827		1		397	-0.43	0.35	-1.2	0.224452		1		398	3.7	0.96	22	IDP_T1_FAST_ROIs_R_cent_operc_cortex
0.38	0.27	1.4	0.165752		1		773	0.37	0.28	1.3	0.198633		1		759	0.48	0.63	0.8	0.443609		1		393	0.1	0.53	0.2	0.855412		1		394	3.5	0.92	26	IDP_T1_FAST_ROIs_R_caudate
-0.13	0.1	-1.4	0.168479		1		784	-0.03	0.1	-0.3	0.753249		1		769	-0.58	0.22	-2.7	0.007534		0.7982		399	-0.56	0.18	-3.1	0.002147		0.4778		400	4.4	0.94	272	PIF_T1_MNI_sum_mod=T1_MNI_GM_mod_threshold=0_warpResolution=2mm
-0.14	0.1	-1.4	0.171676		1		784	-0.05	0.11	-0.4	0.677883		1		769	-0.56	0.24	-2.3	0.021189		0.9701		399	-0.54	0.2	-2.7	0.005993		0.7437		400	4.1	0.93	273	PIF_T1_MNI_glm_mod=T1_MNI_GM_mod_threshold=0_warpResolution=2mm
0.98	0.72	1.4	0.171902		1		762	0.35	0.75	0.5	0.642244		1		747	4.43	1.67	2.6	0.008366		0.8216		389	2.46	1.34	1.8	0.067159		1		388	4.5	0.63	174	rfMRI amplitudes (ICA100 node 15)
-0.66	0.48	-1.4	0.173909		1		638	-0.55	0.51	-1.1	0.277502		1		628	-1.3	1.1	-1.2	0.238033		1		328	-0.23	1.03	-0.2	0.82183		1		320	3.7	0.65	295	T2starCorrected_L_PAL
-0.5	0.37	-1.4	0.175294		1		730	-0.35	0.38	-0.9	0.357581		1		715	-1.3	0.83	-1.6	0.114815		1		367	-0.74	0.68	-1.1	0.274153		1		378	3.9	0.8	75	aparc-a2009s_lh_volume_G-insular-short
-0.67	0.49	-1.4	0.176023		1		731	-0.39	0.52	-0.7	0.456722		1		716	-2.01	1.1	-1.8	0.06891		0.9995		368	-1.17	0.92	-1.3	0.20215		1		378	3.9	0.94	60	BA-exvivo_lh_volume_entorhinal
0.16	0.12	1.3	0.179973		1		672	0.19	0.13	1.5	0.131223		1		660	0.02	0.27	0.1	0.949042		1		348	-0.15	0.29	-0.5	0.606549		1		336	2.9	0.91	268	TUB_95th_percentile_mod=NODDI_OD_threshold=0_warpResolution=2mm
1.81	1.35	1.3	0.182153		1		640	2	1.42	1.4	0.157928		1		630	0.28	3.05	0.1	0.926821		1		329	-0.61	2.97	-0.2	0.83801		1		321	2.8	0.91	282	QSM_R_PUT
-0.65	0.49	-1.3	0.183815		1		777	-0.47	0.52	-0.9	0.359786		1		762	-1.42	1.13	-1.3	0.208855		1		395	-0.89	0.94	-1	0.341148		1		397	3.5	0.87	27	IDP_T1_FAST_ROIs_L_putamen
-0.13	0.1	-1.3	0.188418		1		731	-0.09	0.1	-0.9	0.361274		1		716	-0.3	0.21	-1.4	0.154975		1		368	-0.22	0.19	-1.2	0.240552		1		378	3.6	0.57	161	aseg_rh_intensity_Amygdala
-9.08	6.99	1.3	0.194373		1		638	-5.6	7.26	0.8	0.440417		1		628	-28.62	16.64	1.7	0.08637		1		329	-14.45	14.64	1	0.324175		1		319	3.8	0.5	287	QSM_L_ACCU
-0.36	0.28	-1.3	0.200601		1		731	-0.16	0.3	-0.5	0.583734		1		716	-1.14	0.6	-1.9	0.058313		0.9993		368	-1.12	0.54	-2.1	0.039834		0.9972		378	3.7	0.58	117	aparc-DKTatlas_lh_thickness_medialorbitofrontal
0.8	0.63	1.3	0.204308		1		785	0.93	0.66	1.4	0.16384		1		770	0.25	1.47	0.2	0.866878		1		399	-0.76	1.18	-0.6	0.522982		1		401	2.9	0.7	9	IDP_T1_FIRST_left_amygdala_volume
-0.2	0.15	-1.3	0.204354		1		729	-0.14	0.16	-0.9	0.382452		1		714	-0.53	0.34	-1.6	0.116786		1		366	-0.38	0.3	-1.3	0.208923		1		378	3.8	0.94	46	aseg_rh_volume_Hippocampus
-0.1	0.08	-1.3	0.205346		1		729	-0.08	0.09	-0.9	0.350349		1		714	-0.15	0.18	-0.8	0.404664		1		367	-0.21	0.15	-1.4	0.172816		1		377	3	0.71	160	aseg_rh_intensity_Hippocampus
0.76	0.6	1.3	0.206004		1		711	0.9	0.62	1.5	0.143422		1		698	-0.38	1.5	-0.3	0.801292		1		366	-0.91	1.29	-0.7	0.478776		1		358	3.1	0.75	193	OC_95th_percentile_mod=NODDI_ISOVF_threshold=0.3_warpResolution=2mm
-0.3	0.24	-1.2	0.211874		1		731	-0.26	0.25	-1	0.302353		1		716	-0.51	0.5	-1	0.304473		1		368	-0.26	0.46	-0.6	0.58129		1		378	3.2	0.6	105	aparc-Desikan_lh_thickness_insula
-0.31	0.25	-1.2	0.224964		1		729	-0.25	0.26	-1	0.339243		1		714	-0.4	0.55	-0.7	0.469858		1		366	-0.49	0.48	-1	0.306028		1		378	2.9	0.89	39	aseg_lh_volume_Pallidum
-0.26	0.22	-1.2	0.225706		1		730	-0.1	0.23	-0.4	0.673002		1		715	-1.08	0.46	-2.3	0.020271		0.9658		368	-0.78	0.41	-1.9	0.056931		0.9998		377	3.9	0.67	149	aparc-a2009s_rh_thickness_S-orbital-H-Shaped
-0.75	0.62	-1.2	0.231022		1		731	-1.11	0.66	-1.7	0.092634		1		716	0.55	1.34	0.4	0.682436		1		368	1.98	1.18	1.7	0.093008		1		378	3.3	0.83	42	aseg_lh_volume_Accumbens-area
0.5	0.42	1.2	0.234991		1		730	0.7	0.45	1.6	0.117741		1		715	-0.24	0.95	-0.3	0.80043		1		367	-1.54	0.76	-2	0.044062		0.9983		378	3.1	0.82	150	aparc-a2009s_rh_thickness_S-suborbital
-0.2	0.17	-1.2	0.240274		1		777	-0.05	0.17	-0.3	0.781742		1		762	-0.88	0.36	-2.4	0.014774		0.9261		395	-0.82	0.33	-2.5	0.013984		0.9217		397	3.9	0.97	23	IDP_T1_FAST_ROIs_L_parietal_operc_cortex
0.38	0.32	1.2	0.245983		1		700	0.44	0.34	1.3	0.190439		1		687	-0.17	0.81	-0.2	0.834406		1		364	-0.44	0.68	-0.6	0.524638		1		349	2.7	0.52	198	OC_95th_percentile_mod=NODDI_OD_threshold=0.3_warpResolution=2mm
-0.32	0.28	-1.1	0.252414		1		730	-0.1	0.29	-0.3	0.741111		1		715	-1.58	0.61	-2.6	0.010209		0.8645		367	-1.02	0.52	-1.9	0.052401		0.9993		378	4	0.82	91	aparc-a2009s_rh_volume_G-orbital
-0.31	0.27	-1.1	0.25951		1		779	-0.35	0.29	-1.2	0.216951		1		764	0.08	0.62	0.1	0.902289		1		396	0.18	0.53	0.3	0.732392		1		398	2.4	0.85	34	IDP_T1_FAST_ROIs_R_amygdala
-0.33	0.29	-1.1	0.262467		1		730	-0.19	0.31	-0.6	0.550847		1		715	-0.99	0.65	-1.5	0.13045		1		367	-0.75	0.55	-1.4	0.172858		1		378	3.2	0.85	70	aparc-DKTatlas_rh_volume_medialorbitofrontal
-0.23	0.21	-1.1	0.263247		1		730	-0.05	0.22	-0.2	0.804167		1		715	-1.21	0.45	-2.7	0.00779		0.8051		367	-0.66	0.38	-1.7	0.08187		1		378	4	0.92	69	aparc-DKTatlas_rh_volume_lateralorbitofrontal
-0.33	0.3	-1.1	0.264912		1		731	-0.33	0.31	-1.1	0.287461		1		716	-0.44	0.65	-0.7	0.502929		1		368	0.23	0.57	0.4	0.69191		1		378	2.9	0.72	141	aparc-a2009s_rh_thickness_G-oc-temp-med-Parahip
-0.27	0.24	-1.1	0.269263		1		730	0.07	0.26	0.3	0.797843		1		715	-1.76	0.52	-3.4	0.000755		0.2662		367	-1.66	0.47	-3.5	0.000498		0.2061		378	4.8	0.74	170	wg_rh_intensity-contrast_medialorbitofrontal
-0.29	0.26	-1.1	0.272012		1		730	-0.29	0.27	-1.1	0.28906		1		715	-0.07	0.56	-0.1	0.89541		1		367	-0.13	0.5	-0.3	0.797054		1		378	2.3	0.88	56	aparc-Desikan_rh_volume_medialorbitofrontal
0.58	0.53	1.1	0.277957		1		731	0.24	0.56	0.4	0.660658		1		716	2.06	1.13	1.8	0.069488		0.9995		368	1.61	1.03	1.6	0.117694		1		378	3.3	0.72	89	aparc-a2009s_rh_volume_G-insular-short
-0.22	0.21	-1.1	0.279483		1		776	-0.31	0.22	-1.4	0.155095		1		761	0.31	0.45	0.7	0.490661		1		393	0.38	0.42	0.9	0.367399		1		398	3.2	0.9	3	IDP_T1_FIRST_left_putamen_volume
-0.85	0.83	-1	0.305077		1		785	-1.17	0.87	-1.3	0.180549		1		770	1.14	1.95	0.6	0.55754		1		399	1.72	1.58	1.1	0.278297		1		401	2.9	0.64	10	IDP_T1_FIRST_right_amygdala_volume
-0.17	0.17	-1	0.306408		1		646	-0.24	0.18	-1.4	0.172543		1		636	0.2	0.43	0.5	0.635946		1		330	0.54	0.33	1.6	0.100667		1		326	2.9	0.64	202	PIF_mean_intensity_mod=T2_star_threshold=0_warpResolution=2mm
-0.21	0.21	-1	0.308665		1		730	-0.22	0.22	-1	0.322137		1		715	-0.17	0.46	-0.4	0.707304		1		368	-0.01	0.4	0	0.974405		1		377	2.4	0.8	144	aparc-a2009s_rh_thickness_S-circular-insula-ant
0.41	0.41	1	0.315328		1		709	0.48	0.42	1.1	0.255569		1		696	-0.03	1.01	0	0.977928		1		365	-0.51	0.91	-0.6	0.577141		1		357	2.1	0.75	188	OC_95th_percentile_mod=DTI_MD_threshold=0.3_warpResolution=2mm
0.14	0.14	1	0.320267		1		709	0.02	0.14	0.1	0.911364		1		696	1.02	0.35	2.9	0.003495		0.5952		366	0.82	0.31	2.6	0.008226		0.8199		356	4	0.83	242	PIT_95th_percentile_mod=NODDI_ICVF_threshold=0_warpResolution=2mm
-0.41	0.42	-1	0.324261		1		730	-0.37	0.44	-0.8	0.397266		1		715	-0.47	0.89	-0.5	0.596199		1		367	-0.06	0.8	-0.1	0.94362		1		378	2.3	0.86	48	aseg_rh_volume_Accumbens-area
-0.07	0.08	-1	0.327612		1		711	-0.1	0.08	-1.2	0.215768		1		698	0.1	0.2	0.5	0.617226		1		366	0.19	0.16	1.2	0.227216		1		358	2.7	0.92	215	PIF_95th_percentile_mod=DTI_FA_threshold=0_warpResolution=2mm
-0.21	0.22	-1	0.330223		1		731	-0.04	0.23	-0.2	0.870003		1		716	-1.13	0.47	-2.4	0.017776		0.9536		368	-0.77	0.42	-1.8	0.067323		1		378	3.6	0.56	107	aparc-Desikan_rh_thickness_lateralorbitofrontal
-0.24	0.25	-1	0.330232		1		730	-0.18	0.27	-0.7	0.493864		1		715	-0.58	0.52	-1.1	0.262575		1		367	-0.15	0.49	-0.3	0.7616		1		378	2.8	0.65	172	wg_rh_intensity-contrast_insula
0.16	0.17	1	0.334288		1		710	0.1	0.17	0.6	0.578541		1		697	0.72	0.43	1.7	0.090685		1		366	0.59	0.37	1.6	0.115115		1		357	3.3	0.66	190	OC_mean_intensity_mod=NODDI_ICVF_threshold=0.3_warpResolution=2mm
-0.13	0.13	-1	0.334435		1		778	-0.15	0.14	-1.1	0.279797		1		763	-0.03	0.32	-0.1	0.920098		1		397	0.19	0.24	0.8	0.435273		1		396	2.2	0.93	31	IDP_T1_FAST_ROIs_L_hippocampus
0.19	0.19	1	0.334549		1		726	0.14	0.2	0.7	0.50003		1		711	0.41	0.42	1	0.329458		1		365	0.24	0.37	0.6	0.52472		1		376	2.7	0.94	38	aseg_lh_volume_Putamen
0.16	0.17	1	0.341751		1		710	0.07	0.17	0.4	0.698394		1		697	0.88	0.44	2	0.047242		0.9988		366	0.65	0.36	1.8	0.06776		1		357	3.4	0.84	245	TUB_95th_percentile_mod=NODDI_ICVF_threshold=0_warpResolution=2mm
0.46	0.49	0.9	0.352724		1		730	0.54	0.52	1	0.302651		1		715	-0.44	1.09	-0.4	0.684509		1		367	-0.27	0.93	-0.3	0.773977		1		378	2.3	0.62	98	aparc-a2009s_rh_volume_S-orbital-med-olfact
0.06	0.06	0.9	0.35387		1		730	0.07	0.07	1	0.299824		1		715	-0.02	0.14	-0.1	0.887235		1		367	-0.02	0.12	-0.1	0.883939		1		378	2	0.76	152	aseg_lh_intensity_Putamen
0.14	0.16	0.9	0.374146		1		681	0.16	0.16	1	0.330313		1		669	0.03	0.37	0.1	0.934923		1		350	-0.1	0.35	-0.3	0.77045		1		343	2	0.87	263	PIF_95th_percentile_mod=NODDI_OD_threshold=0_warpResolution=2mm
1.02	1.15	0.9	0.374334		1		752	1.65	1.18	1.4	0.162963		1		739	-3.17	3.08	-1	0.304201		1		380	-3.41	2.55	-1.3	0.181331		1		385	3.3	0.88	30	IDP_T1_FAST_ROIs_R_pallidum
-0.34	0.38	-0.9	0.380743		1		731	-0.16	0.41	-0.4	0.690519		1		716	-1.2	0.89	-1.3	0.177823		1		368	-0.72	0.68	-1	0.29625		1		378	2.6	0.63	139	aparc-a2009s_rh_thickness_G-Ins-lgcent-ins
5.31	6.15	-0.9	0.387572		1		641	6.55	6.31	-1	0.299		1		631	3.22	15.43	-0.2	0.834617		1		330	-9	12.48	0.7	0.471316		1		321	2.1	0.52	288	QSM_R_ACCU
-0.36	0.43	-0.8	0.398078		1		780	-0.18	0.45	-0.4	0.686665		1		766	-1.26	1.03	-1.2	0.220495		1		396	-0.75	0.83	-0.9	0.363354		1		398	2.4	0.87	28	IDP_T1_FAST_ROIs_R_putamen
-0.25	0.3	-0.8	0.405455		1		730	-0.27	0.31	-0.9	0.380601		1		715	-0.52	0.66	-0.8	0.431751		1		368	0.11	0.57	0.2	0.841188		1		377	2.5	0.8	114	BA-exvivo_rh_thickness_entorhinal
-0.65	0.78	-0.8	0.405602		1		731	-0.86	0.82	-1.1	0.291484		1		716	0.58	1.79	0.3	0.744323		1		368	0.47	1.39	0.3	0.737011		1		378	2.2	0.78	83	aparc-a2009s_lh_volume_S-orbital-lateral
-0.12	0.14	-0.8	0.414691		1		778	-0.07	0.15	-0.4	0.66189		1		763	-0.37	0.33	-1.1	0.260919		1		396	-0.26	0.28	-0.9	0.357999		1		397	2.3	0.94	15	IDP_T1_FAST_ROIs_L_front_orb_cortex
-0.5	0.62	-0.8	0.417236		1		783	-0.2	0.64	-0.3	0.750644		1		768	-1.92	1.32	-1.4	0.147487		1		397	-1.72	1.28	-1.3	0.17803		1		401	2.5	0.8	11	IDP_T1_FIRST_left_accumbens_volume
0.15	0.18	0.8	0.42331		1		691	0.11	0.19	0.6	0.571839		1		678	0.51	0.46	1.1	0.276736		1		359	0.26	0.4	0.7	0.509022		1		345	2.5	0.9	260	AON_95th_percentile_mod=NODDI_OD_threshold=0_warpResolution=2mm
-0.12	0.15	-0.8	0.424417		1		731	-0.01	0.16	-0.1	0.935562		1		716	-0.58	0.34	-1.7	0.088206		1		368	-0.51	0.27	-1.9	0.058475		0.9999		378	2.6	0.76	146	aparc-a2009s_rh_thickness_S-circular-insula-sup
0.55	0.71	0.8	0.438143		1		696	0.5	0.74	0.7	0.500561		1		685	0.95	1.89	0.5	0.616423		1		354	0.74	1.45	0.5	0.611502		1		353	2	0.58	191	OC_95th_percentile_mod=NODDI_ICVF_threshold=0.3_warpResolution=2mm
-0.05	0.06	-0.8	0.446786		1		731	-0.02	0.07	-0.3	0.781855		1		716	-0.12	0.13	-0.9	0.359745		1		368	-0.16	0.12	-1.4	0.17544		1		378	2	0.8	158	aseg_rh_intensity_Putamen
-0.33	0.44	-0.8	0.452088		1		642	-0.45	0.45	-1	0.324006		1		632	0.29	1.06	0.3	0.788164		1		330	0.71	0.88	0.8	0.421512		1		322	2.1	0.78	293	T2starCorrected_L_PUT
-0.12	0.17	-0.7	0.46733		1		778	-0.25	0.18	-1.4	0.151072		1		763	0.52	0.38	1.4	0.172144		1		395	0.75	0.34	2.2	0.029146		0.9912		398	3.5	0.92	4	IDP_T1_FIRST_right_putamen_volume
-0.11	0.15	-0.7	0.475839		1		778	-0.17	0.15	-1.1	0.263666		1		763	0.31	0.32	0.9	0.344717		1		396	0.35	0.29	1.2	0.23505		1		397	2.7	0.93	1	IDP_T1_FIRST_left_caudate_volume
-0.3	0.43	-0.7	0.476538		1		640	-0.18	0.44	-0.4	0.685862		1		631	-1.38	1.18	-1.2	0.24148		1		329	-0.82	0.95	-0.9	0.389315		1		320	2.3	0.64	291	T2starCorrected_L_CAU
-0.19	0.27	-0.7	0.479091		1		730	-0.07	0.28	-0.2	0.810203		1		715	-0.87	0.59	-1.5	0.142135		1		367	-0.47	0.52	-0.9	0.365382		1		378	2.4	0.85	55	aparc-Desikan_rh_volume_lateralorbitofrontal
-0.08	0.11	-0.7	0.491752		1		648	-0.12	0.12	-1	0.295985		1		638	0.21	0.28	0.7	0.455009		1		331	0.31	0.21	1.5	0.143966		1		327	2.4	0.59	200	AON_95th_percentile_mod=T2_star_threshold=0_warpResolution=2mm
-0.31	0.46	-0.7	0.498748		1		650	-0.28	0.48	-0.6	0.558589		1		640	-0.74	1.16	-0.6	0.525417		1		333	0.15	0.92	0.2	0.866921		1		327	1.9	0.53	179	HT_mean_intensity_mod=T2_star_threshold=0.3_warpResolution=2mm
0.27	0.41	0.7	0.507856		1		654	0.25	0.43	0.6	0.552983		1		644	0.42	1.06	0.4	0.69535		1		336	0.15	0.81	0.2	0.851733		1		328	1.7	0.65	181	OC_mean_intensity_mod=T2_star_threshold=0.3_warpResolution=2mm
-0.09	0.14	-0.7	0.513199		1		780	-0.03	0.14	-0.2	0.859457		1		765	-0.42	0.31	-1.4	0.171791		1		397	-0.31	0.27	-1.1	0.257825		1		398	2.3	0.93	19	IDP_T1_FAST_ROIs_L_parahipp_gyrus_post
-0.03	0.04	-0.6	0.522604		1		726	-0.01	0.05	-0.2	0.859601		1		711	-0.07	0.09	-0.8	0.430303		1		364	-0.11	0.09	-1.3	0.206544		1		377	1.6	0.78	159	aseg_rh_intensity_Pallidum
-3.06	4.79	0.6	0.522911		1		641	-4.6	4.99	0.9	0.357054		1		631	7.35	11.19	-0.7	0.512041		1		330	5.92	10.32	-0.6	0.566301		1		321	2.2	0.62	285	QSM_L_HIPPO
-0.18	0.29	-0.6	0.530393		1		729	-0.04	0.3	-0.1	0.884876		1		715	-1.18	0.78	-1.5	0.130257		1		366	-0.59	0.59	-1	0.317903		1		377	2.2	0.8	109	aparc-Desikan_rh_thickness_parahippocampal
-0.29	0.47	-0.6	0.533713		1		711	-0.66	0.47	-1.4	0.164383		1		698	2.55	1.15	2.2	0.027434		0.9875		366	2.94	1.01	2.9	0.003951		0.6286		358	4.2	0.56	183	HT_95th_percentile_mod=DTI_FA_threshold=0.3_warpResolution=2mm
-0.31	0.5	-0.6	0.54094		1		731	0.09	0.53	0.2	0.869798		1		716	-2.18	1.12	-1.9	0.052483		0.9993		368	-2.05	0.95	-2.2	0.031269		0.9935		378	2.7	0.82	73	aparc-a2009s_lh_volume_G-front-inf-Orbital
-0.12	0.2	-0.6	0.543699		1		652	-0.17	0.2	-0.8	0.412144		1		642	0.12	0.5	0.2	0.813222		1		334	0.39	0.38	1	0.310691		1		328	1.6	0.66	208	TUB_mean_intensity_mod=T2_star_threshold=0_warpResolution=2mm
-0.3	0.49	-0.6	0.544644		1		730	-0.29	0.52	-0.6	0.569007		1		715	-0.07	1.06	-0.1	0.947974		1		367	0	0.92	0	0.998318		1		378	1.3	0.8	94	aparc-a2009s_rh_volume_S-circular-insula-ant
-0.24	0.41	-0.6	0.549141		1		642	-0.28	0.43	-0.7	0.50669		1		632	0.09	1	0.1	0.931824		1		330	-0.26	0.82	-0.3	0.749606		1		322	1.4	0.8	294	T2starCorrected_R_PUT
-0.39	0.67	-0.6	0.561412		1		641	-0.28	0.7	-0.4	0.689588		1		631	-1.13	1.59	-0.7	0.475363		1		329	-0.61	1.44	-0.4	0.674508		1		322	1.7	0.82	283	QSM_L_PAL
0.08	0.14	0.6	0.568074		1		701	0.01	0.15	0.1	0.937941		1		689	0.58	0.35	1.7	0.098714		1		360	0.59	0.31	1.9	0.058773		0.9999		353	2.4	0.82	239	PIF_95th_percentile_mod=NODDI_ICVF_threshold=0_warpResolution=2mm
0.43	0.76	0.6	0.570579		1		784	0.22	0.79	0.3	0.780049		1		769	1.63	1.7	1	0.336541		1		398	1.8	1.48	1.2	0.226592		1		401	1.9	0.81	12	IDP_T1_FIRST_right_accumbens_volume
-0.28	0.5	-0.6	0.579906		1		653	-0.7	0.52	-1.3	0.180343		1		643	2.3	1.27	1.8	0.070252		0.9995		335	2.88	1.02	2.8	0.005123		0.6988		328	3.7	0.58	180	SN_mean_intensity_mod=T2_star_threshold=0.3_warpResolution=2mm
0.27	0.49	0.6	0.582187		1		707	0.23	0.5	0.5	0.638695		1		694	0.55	1.3	0.4	0.673254		1		365	0.13	1.01	0.1	0.899925		1		355	1.5	0.7	196	SN_95th_percentile_mod=NODDI_OD_threshold=0.3_warpResolution=2mm
-0.15	0.27	-0.5	0.595907		1		727	-0.01	0.29	0	0.96047		1		712	-0.8	0.59	-1.4	0.171473		1		365	-0.38	0.53	-0.7	0.474032		1		377	1.9	0.9	99	aparc-a2009s_rh_volume_S-orbital-H-Shaped
-0.11	0.21	-0.5	0.602125		1		651	-0.16	0.22	-0.7	0.45635		1		641	0.17	0.53	0.3	0.744624		1		333	0.49	0.42	1.2	0.240559		1		328	1.5	0.64	199	AON_mean_intensity_mod=T2_star_threshold=0_warpResolution=2mm
-0.14	0.28	-0.5	0.602454		1		730	-0.15	0.29	-0.5	0.614555		1		715	0.11	0.57	0.2	0.845013		1		367	-0.25	0.56	-0.4	0.653536		1		378	1.2	0.9	47	aseg_rh_volume_Amygdala
0.12	0.23	0.5	0.606194		1		730	0.14	0.24	0.6	0.545552		1		715	0.12	0.48	0.2	0.809064		1		367	-0.18	0.43	-0.4	0.681087		1		378	1.3	0.92	45	aseg_rh_volume_Pallidum
-0.09	0.18	-0.5	0.608987		1		648	-0.15	0.19	-0.8	0.419726		1		638	0.24	0.45	0.5	0.601404		1		332	0.49	0.34	1.4	0.149326		1		326	1.8	0.65	205	PIT_mean_intensity_mod=T2_star_threshold=0_warpResolution=2mm
-0.04	0.09	-0.5	0.610703		1		710	-0.08	0.09	-1	0.337002		1		698	0.26	0.22	1.2	0.236815		1		365	0.32	0.18	1.7	0.083336		1		357	2.7	0.88	212	AON_95th_percentile_mod=DTI_FA_threshold=0_warpResolution=2mm
-0.18	0.37	-0.5	0.616895		1		731	-0.1	0.39	-0.3	0.802193		1		716	-0.43	0.82	-0.5	0.597488		1		368	-0.62	0.68	-0.9	0.357809		1		378	1.3	0.83	96	aparc-a2009s_rh_volume_S-circular-insula-sup
0.53	1.06	0.5	0.618918		1		730	0.47	1.11	0.4	0.674063		1		715	1.45	2.42	0.6	0.548426		1		367	-0.71	1.91	-0.4	0.709466		1		378	1.5	0.7	100	aparc-a2009s_rh_volume_S-suborbital
-0.04	0.08	-0.5	0.619089		1		730	-0.05	0.09	-0.6	0.544799		1		715	0.05	0.18	0.3	0.794772		1		367	-0.02	0.17	-0.1	0.9074		1		378	1.4	0.73	156	aseg_lh_intensity_Accumbens-area
0.08	0.17	0.5	0.624502		1		725	0.16	0.17	0.9	0.360883		1		710	-0.17	0.37	-0.5	0.648339		1		364	-0.39	0.31	-1.2	0.214548		1		376	1.9	0.95	44	aseg_rh_volume_Putamen
0.05	0.1	0.5	0.624853		1		652	0	0.1	0	0.983413		1		642	0.34	0.24	1.4	0.172067		1		334	0.24	0.19	1.3	0.203918		1		328	1.9	0.62	206	PIT_95th_percentile_mod=T2_star_threshold=0_warpResolution=2mm
-0.04	0.08	-0.5	0.629997		1		730	0	0.08	0	0.994884		1		715	-0.15	0.17	-0.9	0.368069		1		367	-0.29	0.15	-1.9	0.057029		0.9998		378	1.4	0.73	162	aseg_rh_intensity_Accumbens-area
-0.09	0.19	-0.5	0.642641		1		727	-0.12	0.2	-0.6	0.570615		1		712	0.04	0.4	0.1	0.922798		1		364	0.19	0.39	0.5	0.625916		1		378	1.2	0.96	43	aseg_rh_volume_Caudate
-0.11	0.23	-0.5	0.651726		1		730	0.05	0.25	0.2	0.826803		1		715	-0.69	0.5	-1.4	0.171095		1		367	-0.97	0.46	-2.1	0.034293		0.9954		378	2.1	0.76	125	aparc-a2009s_lh_thickness_G-front-inf-Orbital
-0.04	0.1	-0.4	0.654766		1		652	-0.1	0.1	-1	0.33942		1		642	0.29	0.24	1.2	0.241031		1		334	0.31	0.19	1.6	0.104603		1		328	2.6	0.63	203	PIF_95th_percentile_mod=T2_star_threshold=0_warpResolution=2mm
-0.17	0.39	-0.4	0.657481		1		731	-0.12	0.41	-0.3	0.765861		1		716	-0.51	0.87	-0.6	0.557443		1		368	-0.4	0.7	-0.6	0.567679		1		378	1.3	0.56	140	aparc-a2009s_rh_thickness_G-insular-short
-0.13	0.3	-0.4	0.657736		1		730	0.1	0.31	0.3	0.760252		1		715	-1.2	0.67	-1.8	0.075379		0.9998		367	-1.01	0.54	-1.9	0.064203		0.9999		378	2.5	0.84	82	aparc-a2009s_lh_volume_S-circular-insula-sup
0.04	0.1	0.4	0.662811		1		651	-0.01	0.11	-0.1	0.912807		1		641	0.39	0.26	1.5	0.136459		1		334	0.26	0.2	1.3	0.191065		1		327	2	0.56	209	TUB_95th_percentile_mod=T2_star_threshold=0_warpResolution=2mm
-0.09	0.22	-0.4	0.672205		1		730	0.15	0.23	0.6	0.523122		1		715	-1.17	0.48	-2.4	0.016484		0.9434		367	-1.22	0.4	-3	0.00252		0.5117		378	3.4	0.7	108	aparc-Desikan_rh_thickness_medialorbitofrontal
-0.03	0.07	-0.4	0.675954		1		711	-0.06	0.07	-0.8	0.410977		1		698	0.18	0.18	1	0.328323		1		366	0.24	0.15	1.6	0.115681		1		358	2.2	0.92	218	PIT_95th_percentile_mod=DTI_FA_threshold=0_warpResolution=2mm
-0.03	0.09	-0.4	0.68922		1		730	-0.01	0.09	-0.1	0.888112		1		715	-0.1	0.2	-0.5	0.622454		1		367	-0.17	0.16	-1.1	0.290627		1		378	1	0.69	154	aseg_lh_intensity_Hippocampus
-0.1	0.25	-0.4	0.693012		1		778	0.05	0.26	0.2	0.862023		1		763	-0.7	0.55	-1.3	0.205379		1		396	-0.53	0.49	-1.1	0.275404		1		397	1.9	0.9	17	IDP_T1_FAST_ROIs_L_parahipp_gyrus_ant
0.12	0.32	0.4	0.697408		1		731	0.03	0.33	0.1	0.935725		1		716	0.92	0.68	1.3	0.177579		1		368	0.22	0.63	0.3	0.728902		1		378	1.8	0.8	137	aparc-a2009s_lh_thickness_S-suborbital
0.12	0.32	0.4	0.699878		1		731	0.27	0.34	0.8	0.430642		1		716	-0.61	0.73	-0.8	0.404384		1		368	-0.9	0.6	-1.5	0.133686		1		378	2	0.59	148	aparc-a2009s_rh_thickness_S-orbital-med-olfact
-0.16	0.44	-0.4	0.713294		1		730	0.07	0.47	0.2	0.879744		1		715	-0.96	0.96	-1	0.316048		1		367	-1.31	0.84	-1.6	0.119613		1		378	1.6	0.73	78	aparc-a2009s_lh_volume_G-rectus
0.09	0.25	0.4	0.725103		1		652	0.05	0.25	0.2	0.836143		1		642	0.24	0.62	0.4	0.699218		1		334	0.39	0.49	0.8	0.424383		1		328	1	0.66	201	AON_glm_mod=T2_star_threshold=0_warpResolution=2mm
-0.16	0.46	-0.3	0.728817		1		783	-0.01	0.48	0	0.988615		1		768	-0.76	1.03	-0.7	0.461028		1		398	-0.52	0.9	-0.6	0.562855		1		400	1	0.87	35	IDP_T1_FAST_ROIs_L_ventral_striatum
0.1	0.31	0.3	0.736223		1		711	-0.02	0.32	-0.1	0.9558		1		698	0.91	0.74	1.2	0.220168		1		366	0.97	0.69	1.4	0.16107		1		358	1.6	0.8	195	SN_mean_intensity_mod=NODDI_OD_threshold=0.3_warpResolution=2mm
-0.1	0.31	-0.3	0.742497		1		778	0.05	0.32	0.2	0.873329		1		763	-0.67	0.73	-0.9	0.355448		1		396	-0.72	0.57	-1.3	0.20439		1		397	1.4	0.82	33	IDP_T1_FAST_ROIs_L_amygdala
0.25	0.79	0.3	0.746975		1		703	0.15	0.81	0.2	0.854475		1		690	0.97	2.02	0.5	0.631243		1		361	0.69	1.63	0.4	0.671997		1		355	1	0.71	176	OB_left_volume_threshold=0.3_warpResolution=2mm
-0.09	0.27	-0.3	0.752523		1		784	-0.14	0.28	-0.5	0.629188		1		769	0.31	0.61	0.5	0.607007		1		399	0.31	0.53	0.6	0.556405		1		400	1.3	0.77	278	OC_MNI_2mm_sum_mod=T1_MNI_GM_mod_threshold=0.3_warpResolution=2mm
0.25	0.81	0.3	0.762217		1		728	0.46	0.84	0.5	0.584881		1		713	-1.04	1.8	-0.6	0.564165		1		367	-0.93	1.57	-0.6	0.552707		1		376	1.4	0.77	97	aparc-a2009s_rh_volume_S-orbital-lateral
-0.12	0.43	-0.3	0.771842		1		782	-0.07	0.45	-0.2	0.86789		1		767	-0.25	0.96	-0.3	0.795689		1		397	0.04	0.84	0	0.962627		1		400	0.8	0.87	36	IDP_T1_FAST_ROIs_R_ventral_striatum
-0.14	0.49	-0.3	0.775421		1		731	-0.01	0.51	0	0.986734		1		716	-0.47	1.07	-0.4	0.663078		1		368	-1.1	0.9	-1.2	0.223847		1		378	0.7	0.81	80	aparc-a2009s_lh_volume_S-circular-insula-ant
-0.06	0.23	-0.3	0.783519		1		730	0.04	0.24	0.2	0.871811		1		715	-0.45	0.49	-0.9	0.366056		1		367	-0.41	0.44	-0.9	0.357172		1		378	1.4	0.77	147	aparc-a2009s_rh_thickness_S-orbital-lateral
0.03	0.11	0.3	0.784117		1		731	0.05	0.12	0.4	0.668878		1		716	-0.07	0.25	-0.3	0.773873		1		368	-0.17	0.21	-0.8	0.415205		1		378	1	0.53	155	aseg_lh_intensity_Amygdala
0.1	0.36	0.3	0.784279		1		711	-0.11	0.37	-0.3	0.765883		1		698	1.78	0.92	1.9	0.054655		0.9993		366	1.56	0.78	2	0.04488		0.9985		358	2.5	0.76	182	HT_mean_intensity_mod=DTI_FA_threshold=0.3_warpResolution=2mm
0.02	0.08	0.3	0.790726		1		711	0	0.08	0	0.980541		1		698	0.14	0.2	0.7	0.481401		1		366	0.15	0.17	0.9	0.353547		1		358	1	0.88	221	TUB_95th_percentile_mod=DTI_FA_threshold=0_warpResolution=2mm
0.28	1.05	0.3	0.791772		1		731	0.32	1.11	0.3	0.776148		1		716	0.53	2.35	0.2	0.821082		1		368	-0.38	1.88	-0.2	0.838708		1		378	0.8	0.62	93	aparc-a2009s_rh_volume_G-subcallosal
0.08	0.31	0.3	0.800913		1		730	0.1	0.33	0.3	0.753836		1		715	-0.17	0.69	-0.2	0.807929		1		367	-0.1	0.59	-0.2	0.867876		1		378	0.8	0.82	58	aparc-Desikan_rh_volume_insula
-0.04	0.18	-0.2	0.82124		1		729	-0.08	0.19	-0.4	0.686428		1		714	0.16	0.38	0.4	0.686139		1		367	0.28	0.34	0.8	0.41082		1		377	1	0.95	37	aseg_lh_volume_Caudate
-0.08	0.38	-0.2	0.823836		1		730	-0.02	0.39	0	0.966131		1		715	-0.4	0.82	-0.5	0.627563		1		367	-0.56	0.73	-0.8	0.44213		1		378	0.7	0.8	81	aparc-a2009s_lh_volume_S-circular-insula-inf
-0.05	0.2	-0.2	0.824264		1		650	-0.11	0.21	-0.5	0.605338		1		640	0.3	0.5	0.6	0.545358		1		333	0.57	0.4	1.4	0.15417		1		327	1.3	0.67	207	PIT_glm_mod=T2_star_threshold=0_warpResolution=2mm
-0.06	0.25	-0.2	0.826987		1		731	0.13	0.27	0.5	0.618162		1		716	-1.09	0.57	-1.9	0.056473		0.9993		368	-0.71	0.46	-1.6	0.120695		1		378	2.6	0.64	169	wg_rh_intensity-contrast_lateralorbitofrontal
-0.09	0.46	-0.2	0.841775		1		711	-0.11	0.47	-0.2	0.811336		1		698	0.01	1.15	0	0.993702		1		366	0.26	1.01	0.3	0.796113		1		358	0.4	0.65	186	OC_95th_percentile_mod=DTI_FA_threshold=0.3_warpResolution=2mm
0.05	0.27	0.2	0.845729		1		711	0.09	0.28	0.3	0.749425		1		698	-0.04	0.69	-0.1	0.95644		1		366	-0.22	0.59	-0.4	0.707997		1		358	0.6	0.59	184	SN_mean_intensity_mod=DTI_FA_threshold=0.3_warpResolution=2mm
0.03	0.13	0.2	0.846369		1		780	-0.03	0.14	-0.2	0.832127		1		765	0.38	0.3	1.2	0.212019		1		397	0.24	0.26	0.9	0.361635		1		398	1.6	0.94	2	IDP_T1_FIRST_right_caudate_volume
-0.08	0.44	-0.2	0.851297		1		731	-0.21	0.47	-0.4	0.65557		1		716	0.19	0.97	0.2	0.848073		1		368	0.31	0.82	0.4	0.71054		1		378	0.8	0.75	84	aparc-a2009s_lh_volume_S-orbital-med-olfact
0.04	0.21	0.2	0.8557		1		651	-0.01	0.22	-0.1	0.953204		1		641	0.29	0.52	0.6	0.577421		1		333	0.35	0.42	0.8	0.398277		1		328	0.9	0.69	210	TUB_glm_mod=T2_star_threshold=0_warpResolution=2mm
-0.08	0.43	-0.2	0.857066		1		641	-0.19	0.45	-0.4	0.674274		1		631	0.64	1.03	0.6	0.535141		1		330	0.67	0.9	0.8	0.452845		1		321	1.2	0.57	292	T2starCorrected_R_CAU
0.13	0.73	0.2	0.857984		1		762	-0.05	0.77	-0.1	0.952408		1		747	1.12	1.65	0.7	0.497737		1		390	0.27	1.38	0.2	0.845691		1		387	1	0.57	175	rfMRI amplitudes (ICA100 node 38)
0.04	0.21	0.2	0.862278		1		711	-0.08	0.21	-0.4	0.695261		1		698	0.89	0.54	1.6	0.100408		1		366	0.98	0.45	2.2	0.028756		0.9906		358	2.2	0.91	178	HT_volume_threshold=0.3_warpResolution=2mm
0.03	0.17	0.2	0.874103		1		709	-0.15	0.17	-0.8	0.396503		1		696	1.3	0.43	3	0.002463		0.5078		366	1.14	0.37	3.1	0.002213		0.4848		356	4	0.81	236	AON_95th_percentile_mod=NODDI_ICVF_threshold=0_warpResolution=2mm
0.11	0.68	0.2	0.87535		1		763	-0.23	0.72	-0.3	0.745486		1		748	2.03	1.56	1.3	0.194898		1		390	1.69	1.3	1.3	0.194499		1		388	1.8	0.65	173	rfMRI amplitudes (ICA100 node 2)
0.17	1.13	0.2	0.880467		1		731	-0.51	1.19	-0.4	0.668815		1		716	3.58	2.4	1.5	0.136835		1		368	2.68	2.18	1.2	0.219302		1		378	2.1	0.6	79	aparc-a2009s_lh_volume_G-subcallosal
-0.03	0.18	-0.1	0.891046		1		650	-0.08	0.19	-0.4	0.670118		1		640	0.24	0.46	0.5	0.598965		1		333	0.49	0.37	1.3	0.17732		1		327	1	0.7	204	PIF_glm_mod=T2_star_threshold=0_warpResolution=2mm
-0.11	0.82	-0.1	0.891109		1		692	-0.42	0.84	-0.5	0.617087		1		679	2.49	2.08	1.2	0.231676		1		359	1.9	1.75	1.1	0.276151		1		346	1.8	0.72	177	OB_right_volume_threshold=0.3_warpResolution=2mm
-0.03	0.23	-0.1	0.892686		1		730	0.18	0.24	0.7	0.462649		1		715	-1.06	0.51	-2.1	0.037279		0.9964		367	-0.95	0.43	-2.2	0.026238		0.9866		378	2.9	0.72	171	wg_rh_intensity-contrast_parahippocampal
0.03	0.49	0.1	0.948358		1		634	0.04	0.51	0.1	0.945145		1		624	0.05	1.19	0	0.968147		1		326	-0.15	0.99	-0.1	0.881439		1		318	0.2	0.52	297	T2starCorrected_R_AMYG
0.01	0.22	0	0.971497		1		779	-0.03	0.23	-0.1	0.903975		1		764	0.15	0.5	0.3	0.763828		1		396	0.23	0.43	0.5	0.588828		1		398	0.4	0.89	8	IDP_T1_FIRST_right_hippocampus_volume
-0.04	1.24	0	0.975917		1		755	-0.27	1.29	-0.2	0.831978		1		743	1.32	2.86	0.5	0.644424		1		378	1.78	2.44	0.7	0.464646		1		389	0.7	0.88	29	IDP_T1_FAST_ROIs_L_pallidum
-0.01	0.36	0	0.978742		1		711	0.05	0.37	0.1	0.902431		1		698	-0.43	0.91	-0.5	0.636995		1		366	-0.5	0.79	-0.6	0.526731		1		358	0.6	0.73	194	HT_mean_intensity_mod=NODDI_OD_threshold=0.3_warpResolution=2mm
0	0.15	0	0.980838		1		780	0.02	0.15	0.1	0.911036		1		765	-0.07	0.33	-0.2	0.835211		1		397	-0.03	0.29	-0.1	0.908739		1		398	0.3	0.94	20	IDP_T1_FAST_ROIs_R_parahipp_gyrus_post
0	0.05	0	0.984463		1		725	0.01	0.05	0.1	0.919324		1		710	-0.06	0.11	-0.5	0.60688		1		365	-0.02	0.1	-0.2	0.833325		1		375	0.6	0.68	153	aseg_lh_intensity_Pallidum
0	0.23	0	0.987966		1		731	0.1	0.24	0.4	0.683662		1		716	-0.53	0.52	-1	0.304615		1		368	-0.45	0.41	-1.1	0.281946		1		378	1.4	0.68	167	wg_lh_intensity-contrast_insula

## Sheet: Exploratory
Main Inference = Model 1								Model 2								Model 3								Model 4
%	SE	z	p_raw	fdr	p_corr	fwe	n	%	SE	z	p_raw	fdr	p_corr	fwe	n	%	SE	z	p_raw	fdr	p_corr	fwe	n	%	SE	z	p_raw	fdr	p_corr	fwe	n	|z|1-3	repro	id	IDP
-0.29	0.06	-4.6	4e-06	*	0.0083	*	726	-0.22	0.07	-3.2	0.001175		0.7836		711	-0.65	0.14	-4.5	6e-06	*	0.0708		364	-0.39	0.12	-3.4	0.000787		0.8043		377	12.3	0.89	185	aseg_global_volume-ratio_BrainSegVol-to-eTIV
1.52	0.35	4.3	1.6e-05	*	0.0277	*	777	1.51	0.37	4.1	4.7e-05	*	0.0791		762	1.36	0.74	1.8	0.068896		1		396	0.34	0.68	0.5	0.620269		1		396	10.2	0.98	3	IDP_T1_SIENAX_CSF_normalised_volume
1.7	0.4	4.3	1.9e-05	*	0.0329	*	719	1.56	0.42	3.7	0.000239		0.3009		704	2.24	0.82	2.7	0.006833		0.998		364	0.9	0.73	1.2	0.218988		1		370	10.7	0.98	206	aseg_rh_volume_Lateral-Ventricle
0.34	0.08	4.2	2.3e-05	*	0.0405	*	710	0.32	0.08	3.9	8.1e-05	*	0.1293		697	0.49	0.2	2.5	0.013985		0.9999		366	0.09	0.18	0.5	0.627678		1		357	10.6	0.84	1583	PIT_glm_mod=NODDI_OD_threshold=0_warpResolution=2mm
-0.79	0.19	-4.2	2.5e-05	*	0.0431	*	734	-0.84	0.19	-4.3	1.7e-05	*	0.0297	*	721	-0.43	0.4	-1.1	0.278361		1		373	0.21	0.39	0.5	0.584195		1		374	9.6	0.87	1248	IDP_dMRI_TBSS_ICVF_Superior_fronto-occipital_fasciculus_R
-0.3	0.07	-4.1	4.3e-05	*	0.0685		730	-0.23	0.08	-2.9	0.003266		0.9776		715	-0.65	0.16	-4	7e-05	*	0.302		367	-0.38	0.14	-2.7	0.007248		0.9994		378	11	0.99	167	aseg_global_volume_BrainSegNotVentSurf
-1.2	0.29	-4.1	4.3e-05	*	0.069		730	-0.89	0.31	-2.9	0.003812		0.9877		715	-2.57	0.59	-4.3	2e-05	*	0.1483		367	-1.33	0.58	-2.3	0.021995		1		378	11.3	0.67	671	aparc-Desikan_lh_thickness_rostralanteriorcingulate
-0.3	0.07	-4.1	4.5e-05	*	0.0712		728	-0.23	0.08	-2.9	0.003412		0.9813		713	-0.64	0.16	-4	7.3e-05	*	0.3086		366	-0.37	0.14	-2.7	0.007081		0.9992		377	11	0.98	166	aseg_global_volume_BrainSegNotVent
-0.32	0.08	-4	5.7e-05	*	0.0901		730	-0.25	0.08	-2.9	0.003349		0.9799		715	-0.67	0.18	-3.8	0.000167	*	0.4577		367	-0.37	0.15	-2.5	0.012125		1		378	10.7	0.98	171	aseg_global_volume_SupraTentorialNotVent
-0.78	0.19	-4	6.4e-05	*	0.1		772	-0.63	0.2	-3.1	0.001986		0.9139		757	-1.45	0.43	-3.3	0.000932	*	0.8377		395	-0.77	0.37	-2.1	0.037117		1		392	10.4	0.93	149	IDP_T1_FAST_ROIs_R_cerebellum_crus_II
1.22	0.31	3.9	0.000102	*	0.1493		709	1.11	0.32	3.4	0.000623		0.5848		696	2.16	0.76	2.8	0.004439		0.992		366	0.99	0.7	1.4	0.155595		1		356	10.1	0.95	1575	TUB_glm_mod=NODDI_ISOVF_threshold=0_warpResolution=2mm
-0.53	0.14	-3.8	0.000129	*	0.1836		742	-0.49	0.15	-3.4	0.000765		0.6504		727	-0.7	0.31	-2.2	0.026079		1		377	-0.16	0.27	-0.6	0.543991		1		380	9.4	0.94	1306	IDP_dMRI_TBSS_OD_Superior_corona_radiata_L
0.39	0.1	3.8	0.000146	*	0.2071		711	0.36	0.11	3.4	0.000671		0.6079		698	0.6	0.25	2.4	0.017728		0.9999		366	0.29	0.22	1.3	0.202213		1		358	9.6	0.96	1543	PIF_mean_intensity_mod=DTI_MD_threshold=0_warpResolution=2mm
0.38	0.1	3.8	0.00015	*	0.2123		710	0.34	0.1	3.3	0.000849		0.6831		697	0.6	0.24	2.5	0.011746		0.9997		366	0.29	0.21	1.4	0.172706		1		357	9.6	0.95	1548	PIT_glm_mod=DTI_MD_threshold=0_warpResolution=2mm
0.39	0.1	3.8	0.000171	*	0.2363		710	0.36	0.11	3.3	0.000946		0.7173		697	0.64	0.25	2.5	0.011856		0.9998		366	0.31	0.23	1.4	0.173673		1		357	9.6	0.94	1551	TUB_glm_mod=DTI_MD_threshold=0_warpResolution=2mm
-0.76	0.2	-3.8	0.000172	*	0.2384		731	-0.63	0.21	-2.9	0.003178		0.9757		716	-1.41	0.45	-3.1	0.001957		0.9444		368	-0.7	0.37	-1.9	0.061739		1		378	9.8	0.62	751	aparc-DKTatlas_lh_thickness_lateralorbitofrontal
-1.25	0.33	-3.7	0.000193	*	0.2623		780	-0.99	0.35	-2.8	0.004877		0.9951		765	-2.55	0.74	-3.4	0.000673	*	0.7721		396	-1.08	0.66	-1.6	0.105053		1		399	9.9	0.82	153	IDP_T1_FAST_ROIs_L_cerebellum_VIIIa
1.12	0.3	3.7	0.000222	*	0.2954		709	1.02	0.31	3.3	0.001068		0.7526		696	1.86	0.72	2.6	0.009838		0.9994		366	0.9	0.67	1.3	0.18374		1		356	9.6	0.95	1572	PIT_glm_mod=NODDI_ISOVF_threshold=0_warpResolution=2mm
1.08	0.29	3.7	0.000223	*	0.2963		727	0.96	0.31	3.1	0.002045		0.92		712	1.58	0.59	2.7	0.007232		0.998		365	0.9	0.59	1.5	0.125053		1		377	9.5	0.98	175	aseg_global_volume_4th-Ventricle
1.56	0.42	3.7	0.000226	*	0.2988		718	1.5	0.45	3.3	0.000904		0.7023		703	1.69	0.87	1.9	0.05429		1		364	0.49	0.78	0.6	0.525941		1		369	8.9	0.98	173	aseg_global_volume_VentricleChoroid
-0.91	0.25	-3.7	0.000234	*	0.3056		731	-0.75	0.26	-2.9	0.003714		0.9867		716	-1.65	0.5	-3.3	0.001025	*	0.8557		368	-0.53	0.5	-1.1	0.281571		1		378	9.9	0.69	765	aparc-DKTatlas_lh_thickness_rostralanteriorcingulate
0.42	0.11	3.7	0.000242	*	0.3141		710	0.41	0.12	3.5	0.000559		0.5501		697	0.52	0.28	1.9	0.060313		1		366	0.2	0.25	0.8	0.432506		1		357	9.1	0.95	1542	AON_glm_mod=DTI_MD_threshold=0_warpResolution=2mm
-0.82	0.22	-3.7	0.000262	*	0.3322		743	-0.92	0.23	-3.9	8.3e-05	*	0.1315		728	-0.3	0.49	-0.6	0.544226		1		378	0.58	0.44	1.3	0.18804		1		380	8.2	0.87	1099	IDP_dMRI_TBSS_FA_Superior_fronto-occipital_fasciculus_R
-0.92	0.25	-3.6	0.000276	*	0.3456		730	-0.72	0.26	-2.7	0.006201		0.9981		715	-2.03	0.58	-3.5	0.000507	*	0.7087		368	-0.93	0.46	-2	0.042678		1		377	9.8	0.73	1000	wg_lh_intensity-contrast_parahippocampal
1.27	0.35	3.6	0.000286	*	0.3549		709	1.18	0.36	3.3	0.000985		0.7294		696	2	0.83	2.4	0.016069		0.9999		366	0.87	0.79	1.1	0.268503		1		356	9.3	0.94	1566	AON_glm_mod=NODDI_ISOVF_threshold=0_warpResolution=2mm
1.05	0.29	3.6	0.000298	*	0.3661		709	0.97	0.3	3.2	0.001225		0.797		696	1.76	0.69	2.5	0.011085		0.9996		366	0.79	0.65	1.2	0.228818		1		356	9.3	0.95	1573	TUB_mean_intensity_mod=NODDI_ISOVF_threshold=0_warpResolution=2mm
1.35	0.37	3.6	0.000299	*	0.3671		776	1.27	0.4	3.2	0.001463		0.8468		761	1.62	0.79	2	0.040655		1		396	0.79	0.72	1.1	0.270028		1		395	8.8	0.98	4	IDP_T1_SIENAX_CSF_unnormalised_volume
0.35	0.1	3.6	0.000313	*	0.3788		710	0.33	0.1	3.3	0.001128		0.7716		697	0.53	0.24	2.2	0.02635		1		366	0.23	0.22	1.1	0.281386		1		357	9.1	0.95	1549	TUB_mean_intensity_mod=DTI_MD_threshold=0_warpResolution=2mm
0.27	0.07	3.6	0.00033	*	0.3936		710	0.26	0.08	3.4	0.000598		0.5715		697	0.33	0.18	1.9	0.064023		1		366	0.03	0.17	0.2	0.84354		1		357	8.9	0.85	1582	PIT_mean_intensity_mod=NODDI_OD_threshold=0_warpResolution=2mm
-1.8	0.5	-3.6	0.000369	*	0.425		730	-1.81	0.53	-3.4	0.000745		0.6414		715	-2.19	1.09	-2	0.045917		1		367	0.27	0.96	0.3	0.77575		1		378	9	0.83	594	aparc-a2009s_rh_volume_G-oc-temp-med-Parahip
0.27	0.08	3.5	0.0004	*	0.4487		709	0.27	0.08	3.4	0.000619		0.5823		696	0.33	0.19	1.7	0.093153		1		366	0.04	0.16	0.2	0.811455		1		356	8.6	0.85	1576	AON_mean_intensity_mod=NODDI_OD_threshold=0_warpResolution=2mm
0.34	0.1	3.5	0.000431	*	0.4718		710	0.32	0.1	3.2	0.001272		0.808		697	0.48	0.24	2	0.043052		1		366	0.2	0.21	0.9	0.349267		1		357	8.7	0.96	1546	PIT_mean_intensity_mod=DTI_MD_threshold=0_warpResolution=2mm
1.07	0.31	3.5	0.000507	*	0.5225		709	0.99	0.31	3.1	0.001739		0.8875		696	1.62	0.74	2.2	0.02989		1		366	0.78	0.67	1.2	0.241916		1		356	8.8	0.95	1569	PIF_glm_mod=NODDI_ISOVF_threshold=0_warpResolution=2mm
1.02	0.29	3.5	0.000513	*	0.5259		709	0.94	0.3	3.1	0.001817		0.8964		696	1.65	0.7	2.3	0.01914		0.9999		366	0.77	0.65	1.2	0.237889		1		356	8.9	0.95	1570	PIT_mean_intensity_mod=NODDI_ISOVF_threshold=0_warpResolution=2mm
0.35	0.1	3.5	0.000528	*	0.5365		710	0.33	0.1	3.2	0.001625		0.8722		697	0.51	0.24	2.1	0.036326		1		366	0.24	0.22	1.1	0.283344		1		357	8.8	0.96	1540	AON_mean_intensity_mod=DTI_MD_threshold=0_warpResolution=2mm
-1.28	0.37	-3.4	0.000562	*	0.5535		782	-1.17	0.39	-3	0.002701		0.9611		767	-1.64	0.8	-2	0.040463		1		396	-0.66	0.74	-0.9	0.374944		1		401	8.4	0.81	136	IDP_T1_FAST_ROIs_brain_stem
-0.54	0.16	-3.4	0.000622	*	0.5846		731	-0.39	0.16	-2.4	0.017633		1		716	-1.26	0.35	-3.6	0.000306	*	0.5937		368	-0.75	0.3	-2.5	0.013448		1		378	9.4	0.82	839	aparc-a2009s_lh_thickness_G-temporal-inf
-0.62	0.18	-3.4	0.000652	*	0.5989		730	-0.53	0.19	-2.8	0.005365		0.9964		715	-1.01	0.41	-2.5	0.014051		0.9999		367	-0.56	0.33	-1.7	0.097364		1		378	8.7	0.65	657	aparc-Desikan_lh_thickness_lateralorbitofrontal
-0.22	0.07	-3.4	0.000678	*	0.613		709	-0.26	0.07	-3.9	0.000104		0.159		696	0.07	0.16	0.4	0.670792		1		366	0.31	0.14	2.2	0.027047		1		356	7.7	0.84	1561	TUB_mean_intensity_mod=NODDI_ICVF_threshold=0_warpResolution=2mm
-0.53	0.16	-3.4	0.000715	*	0.6303		731	-0.39	0.16	-2.4	0.017491		1		716	-1.2	0.34	-3.4	0.000562	*	0.732		368	-0.73	0.29	-2.5	0.013283		1		378	9.2	0.76	748	aparc-DKTatlas_lh_thickness_inferiortemporal
0.25	0.07	3.4	0.00073	*	0.6381		710	0.25	0.08	3.2	0.001341		0.8233		697	0.31	0.18	1.7	0.091097		1		366	0.02	0.16	0.1	0.894084		1		357	8.3	0.88	1579	PIF_mean_intensity_mod=NODDI_OD_threshold=0_warpResolution=2mm
-0.24	0.07	-3.4	0.000739	*	0.643		728	-0.16	0.07	-2.2	0.028055		1		713	-0.58	0.15	-3.7	0.000189	*	0.4858		366	-0.37	0.13	-2.9	0.004205		0.9923		377	9.3	0.98	165	aseg_global_volume_BrainSeg
-1.07	0.32	-3.4	0.000743	*	0.6451		731	-0.95	0.33	-2.9	0.004085		0.9904		716	-1.68	0.69	-2.4	0.015379		0.9999		368	-0.48	0.6	-0.8	0.429331		1		378	8.7	0.7	826	aparc-a2009s_lh_thickness_G-oc-temp-med-Parahip
0.25	0.07	3.4	0.000754	*	0.6505		709	0.23	0.07	3.1	0.001986		0.9138		696	0.38	0.19	2	0.040647		1		366	0.1	0.16	0.6	0.535132		1		356	8.5	0.87	1584	TUB_mean_intensity_mod=NODDI_OD_threshold=0_warpResolution=2mm
-0.25	0.08	-3.3	0.000828	*	0.684		730	-0.18	0.08	-2.2	0.026073		1		715	-0.61	0.17	-3.6	0.000384	*	0.6494		367	-0.37	0.14	-2.7	0.007243		0.9994		378	9.1	0.99	170	aseg_global_volume_SupraTentorial
0.96	0.29	3.3	0.000871	*	0.7012		710	0.86	0.3	2.9	0.003812		0.9877		697	1.71	0.68	2.5	0.012984		0.9998		366	0.93	0.64	1.4	0.149676		1		357	8.7	0.96	1567	PIF_mean_intensity_mod=NODDI_ISOVF_threshold=0_warpResolution=2mm
0.5	0.15	3.3	0.000888	*	0.7087		716	0.49	0.16	3.1	0.001957		0.9101		701	0.54	0.33	1.6	0.102409		1		362	0.08	0.29	0.3	0.789529		1		369	8	0.72	1934	NODDI_ICVF___ThalamicNuclei___Left-VLa
-1.95	0.59	-3.3	0.000895	*	0.7107		730	-1	0.6	-1.7	0.095227		1		715	-6.4	1.35	-4.7	3e-06	*	0.0493	*	367	-3.73	1.06	-3.5	0.000458	*	0.6758		378	9.7	0.91	376	aparc-Desikan_rh_volume_caudalanteriorcingulate
0.27	0.08	3.3	0.000921	*	0.7213		742	0.28	0.09	3.3	0.000876		0.6911		727	0.18	0.19	0.9	0.346586		1		377	-0.12	0.15	-0.8	0.428145		1		380	7.5	0.94	1082	IDP_dMRI_TBSS_FA_Superior_corona_radiata_L
1.02	0.31	3.3	0.00094	*	0.7275		709	0.93	0.32	2.9	0.003464		0.9824		696	1.77	0.73	2.4	0.015486		0.9999		366	0.9	0.69	1.3	0.194553		1		356	8.6	0.95	1564	AON_mean_intensity_mod=NODDI_ISOVF_threshold=0_warpResolution=2mm
0.29	0.09	3.3	0.001009	*	0.7504		710	0.27	0.09	3.1	0.002219		0.9342		697	0.39	0.22	1.8	0.069461		1		366	0.09	0.19	0.5	0.645893		1		357	8.2	0.84	1586	TUB_glm_mod=NODDI_OD_threshold=0_warpResolution=2mm
0.31	0.1	3.3	0.001049	*	0.7607		711	0.33	0.1	3.3	0.000866		0.6874		698	0.25	0.23	1.1	0.282803		1		366	-0.05	0.22	-0.2	0.827391		1		358	7.7	0.86	1578	AON_glm_mod=NODDI_OD_threshold=0_warpResolution=2mm
6.57	2	3.3	0.001088	*	0.7733		718	5.04	2.11	2.4	0.017334		1		703	12.69	4.36	2.9	0.003874		0.9882		362	7.85	3.72	2.1	0.035452		1		371	8.6	0.76	1835	NODDI_ISOVF___lh.hippoAmyg___fimbria
6.09	1.87	3.3	0.001143	*	0.7878		718	4.81	1.96	2.4	0.014417		1		703	11.37	4.04	2.8	0.005131		0.995		362	6.91	3.51	2	0.049559		1		371	8.5	0.7	1836	NODDI_ISOVF___rh.hippoAmyg___fimbria
-0.61	0.19	-3.2	0.001229	*	0.8067		729	-0.48	0.2	-2.4	0.016067		1		714	-1.29	0.43	-3	0.002932		0.9734		366	-0.59	0.34	-1.7	0.083436		1		378	8.6	0.94	352	aparc-Desikan_lh_volume_lateralorbitofrontal
0.38	0.12	3.2	0.001256	*	0.8141		740	0.31	0.12	2.5	0.012594		1		725	0.71	0.25	2.9	0.004203		0.9909		376	0.3	0.23	1.3	0.18809		1		379	8.6	0.82	1114	IDP_dMRI_ProbtrackX_FA_cst_r
1.28	0.4	3.2	0.001281	*	0.819		716	0.84	0.42	2	0.042309		1		701	3.18	0.88	3.6	0.000347	*	0.6246		361	2.18	0.71	3.1	0.00221		0.957		370	8.8	0.82	1751	dti_MD___lh.hippoAmyg___fimbria
-0.71	0.22	-3.2	0.001292	*	0.8221		731	-0.54	0.23	-2.4	0.018559		1		716	-1.62	0.49	-3.3	0.001091	*	0.8651		368	-0.78	0.41	-1.9	0.055238		1		378	8.9	0.7	866	aparc-a2009s_lh_thickness_S-orbital-H-Shaped
1.27	0.39	3.2	0.0013	*	0.8237		721	1.28	0.41	3.1	0.001732		0.8867		708	1.19	0.94	1.3	0.20686		1		364	0.19	0.86	0.2	0.827902		1		370	7.6	0.98	174	aseg_global_volume_3rd-Ventricle
-1.01	0.31	-3.2	0.001401	*	0.8412		730	-0.8	0.33	-2.5	0.013979		1		716	-2.26	0.79	-2.8	0.0047		0.9935		367	-1.21	0.65	-1.8	0.064751		1		377	8.5	0.81	755	aparc-DKTatlas_lh_thickness_parahippocampal
0.28	0.09	3.2	0.001417	*	0.8434		743	0.27	0.09	2.9	0.00337		0.9804		728	0.32	0.2	1.6	0.102633		1		378	0.02	0.17	0.1	0.893976		1		380	7.7	0.91	1128	IDP_dMRI_ProbtrackX_FA_str_l
-1.8	0.57	-3.2	0.00156	*	0.8665		730	-0.87	0.58	-1.5	0.137823		1		715	-6.48	1.25	-5.1	3.7e-07	*	0.0122	*	367	-3.37	1.06	-3.1	0.001666		0.9251		378	9.8	0.59	773	aparc-DKTatlas_rh_thickness_caudalanteriorcingulate
-0.2	0.06	-3.2	0.001577	*	0.8688		710	-0.24	0.07	-3.7	0.000248		0.3099		697	0.09	0.16	0.6	0.54367		1		366	0.32	0.14	2.3	0.024259		1		357	7.5	0.86	1558	PIT_mean_intensity_mod=NODDI_ICVF_threshold=0_warpResolution=2mm
-1.37	0.43	-3.2	0.001589	*	0.8708		731	-1.25	0.45	-2.8	0.005831		0.9979		716	-2.08	0.93	-2.2	0.025899		1		368	-0.27	0.82	-0.3	0.741299		1		378	8.2	0.56	726	BA-exvivo_lh_thickness_perirhinal
-0.85	0.27	-3.2	0.001595	*	0.8719		704	-0.57	0.28	-2	0.042341		1		689	-1.8	0.61	-2.9	0.003391		0.9816		355	-1.54	0.47	-3.3	0.001061		0.8595		364	8.1	0.74	208	aseg_rh_volume_Cerebellum-White-Matter
-0.22	0.07	-3.2	0.0016		0.8727		709	-0.27	0.07	-3.8	0.000159		0.2223		696	0.13	0.17	0.8	0.430299		1		366	0.37	0.15	2.5	0.012795		1		356	7.8	0.85	1552	AON_mean_intensity_mod=NODDI_ICVF_threshold=0_warpResolution=2mm
0.35	0.11	3.1	0.00167		0.8816		710	0.34	0.12	2.9	0.003429		0.9817		697	0.42	0.28	1.5	0.131246		1		366	0.17	0.24	0.7	0.46493		1		357	7.5	0.95	1545	PIF_glm_mod=DTI_MD_threshold=0_warpResolution=2mm
-0.77	0.24	-3.1	0.00169		0.8844		773	-0.56	0.26	-2.2	0.02817		1		758	-1.7	0.5	-3.4	0.000691	*	0.7777		393	-1.05	0.5	-2.1	0.034832		1		395	8.7	0.87	152	IDP_T1_FAST_ROIs_R_cerebellum_VIIb
-1.16	0.37	-3.1	0.001904		0.9079		731	-1.05	0.39	-2.7	0.007807		0.9996		716	-1.79	0.79	-2.3	0.024202		1		368	-0.1	0.72	-0.1	0.890108		1		378	8.1	0.66	990	wg_lh_intensity-contrast_entorhinal
1.32	0.42	3.1	0.001977		0.9151		712	1.56	0.44	3.5	0.00046		0.4861		697	0.09	0.94	0.1	0.924881		1		358	-1.39	0.79	-1.7	0.08042		1		369	6.7	0.66	1790	dti_MD___lh.hippoAmyg___Cortical-nucleus
-1.71	0.55	-3.1	0.001978		0.9153		728	-1	0.57	-1.8	0.079013		1		714	-4.97	1.26	-3.9	0.000103	*	0.3627		365	-2.37	1.01	-2.3	0.018805		1		377	8.8	0.9	467	aparc-DKTatlas_rh_volume_caudalanteriorcingulate
-0.74	0.24	-3.1	0.001986		0.9163		742	-0.63	0.25	-2.5	0.011445		1		727	-1.26	0.54	-2.3	0.021175		0.9999		378	-0.54	0.44	-1.2	0.221267		1		379	7.9	0.83	1338	IDP_dMRI_ProbtrackX_OD_cst_r
0.37	0.12	3.1	0.002046		0.9218		742	0.3	0.12	2.4	0.015851		1		727	0.63	0.26	2.4	0.016083		0.9999		377	0.36	0.23	1.5	0.123305		1		380	7.9	0.79	1113	IDP_dMRI_ProbtrackX_FA_cst_l
0.29	0.09	3.1	0.002107		0.9272		710	0.3	0.1	3.1	0.001834		0.898		697	0.19	0.23	0.8	0.412228		1		366	-0.11	0.2	-0.5	0.597578		1		357	7	0.87	1581	PIF_glm_mod=NODDI_OD_threshold=0_warpResolution=2mm
-0.5	0.16	-3.1	0.00211		0.9274		730	-0.43	0.17	-2.5	0.012327		1		715	-0.79	0.35	-2.2	0.026263		1		367	-0.26	0.31	-0.8	0.396121		1		378	7.8	0.88	863	aparc-a2009s_lh_thickness_S-oc-temp-med+Lingual
-1.53	0.5	-3.1	0.002196		0.9335		730	-1.37	0.52	-2.6	0.008921		0.9998		715	-2.42	1.09	-2.2	0.027593		1		367	-0.4	0.95	-0.4	0.675937		1		378	7.9	0.81	569	aparc-a2009s_lh_volume_S-temporal-inf
-0.53	0.17	-3	0.00229		0.9398		729	-0.36	0.18	-2	0.050029		1		714	-1.45	0.39	-3.6	0.000262	*	0.5567		366	-0.82	0.32	-2.5	0.011417		1		378	8.6	0.8	829	aparc-a2009s_lh_thickness_G-pariet-inf-Supramar
-1.82	0.59	-3	0.002306		0.9403		730	-0.81	0.61	-1.3	0.184464		1		715	-6.89	1.31	-5.1	2.6e-07	*	0.0102	*	367	-3.65	1.11	-3.3	0.001079		0.8624		378	9.4	0.6	682	aparc-Desikan_rh_thickness_caudalanteriorcingulate
-0.43	0.14	-3	0.002423		0.9465		779	-0.33	0.15	-2.2	0.026279		1		764	-0.96	0.31	-3.1	0.002196		0.9536		397	-0.36	0.28	-1.3	0.200385		1		397	8.3	0.95	101	IDP_T1_FAST_ROIs_R_temp_fusif_cortex_post
2.4	0.79	3	0.002434		0.9471		740	2.66	0.82	3.2	0.001273		0.8085		726	1.4	1.63	0.9	0.388715		1		377	-0.9	1.63	-0.6	0.581868		1		377	7.1	0.82	1358	IDP_dMRI_TBSS_ISOVF_Genu_of_corpus_callosum
-1.38	0.45	-3	0.002522		0.9512		731	-1.33	0.48	-2.8	0.005741		0.9977		716	-1.33	1.02	-1.3	0.193318		1		368	-0.3	0.83	-0.4	0.720137		1		378	7.1	0.59	837	aparc-a2009s_lh_thickness_G-temp-sup-Plan-polar
9.86	3.26	3	0.002554		0.9533		663	11.49	3.29	3.5	0.000507		0.5166		652	2.11	9.34	0.2	0.821806		1		335	-12.13	7.95	-1.5	0.128146		1		339	6.7	0.72	1839	NODDI_ISOVF___lh.hippoAmyg___HP_tail
6.16	2.04	3	0.002586		0.9541		718	5.84	2.16	2.7	0.006967		0.9992		703	7.84	4.32	1.8	0.070201		1		362	1.22	3.92	0.3	0.754897		1		371	7.5	0.81	1851	NODDI_ISOVF___rh.hippoAmyg___CA3-body
-0.85	0.28	-3	0.00279		0.9626		731	-0.66	0.3	-2.2	0.026879		1		716	-1.68	0.64	-2.6	0.009285		0.9992		368	-0.93	0.51	-1.8	0.069568		1		378	7.8	0.73	922	aparc-a2009s_rh_thickness_S-circular-insula-inf
-0.76	0.25	-3	0.002809		0.9632		778	-0.75	0.26	-2.8	0.004402		0.9925		764	-0.98	0.57	-1.7	0.087355		1		394	-0.2	0.54	-0.4	0.705858		1		398	7.5	0.88	17	IDP_T1_FIRST_left_pallidum_volume
0.48	0.16	3	0.002836		0.9644		710	0.39	0.17	2.4	0.017482		1		697	1.07	0.4	2.7	0.007415		0.9981		366	0.69	0.35	2	0.04748		1		357	8.1	0.96	1541	AON_95th_percentile_mod=DTI_MD_threshold=0_warpResolution=2mm
-0.82	0.28	-3	0.003038		0.9715		731	-0.58	0.29	-2	0.045836		1		716	-1.85	0.63	-2.9	0.003754		0.9871		368	-0.94	0.5	-1.9	0.062057		1		378	7.9	0.82	727	BA-exvivo_lh_thickness_entorhinal
-1.1	0.37	-3	0.003063		0.9726		728	-1.25	0.39	-3.2	0.001376		0.8309		713	-0.26	0.81	-0.3	0.74564		1		367	1.03	0.69	1.5	0.135828		1		376	6.5	0.59	745	aparc-DKTatlas_lh_thickness_entorhinal
-1.31	0.44	-2.9	0.003251		0.9787		729	-0.89	0.46	-1.9	0.05304		1		714	-3.36	1	-3.3	0.00083	*	0.8158		366	-1.28	0.81	-1.6	0.11656		1		378	8.1	0.82	578	aparc-a2009s_rh_volume_G+S-cingul-Mid-Ant
-0.65	0.22	-2.9	0.003327		0.9801		730	-0.51	0.23	-2.2	0.027966		1		715	-1.26	0.47	-2.7	0.007686		0.9984		367	-0.84	0.43	-2	0.05112		1		378	7.8	0.92	570	aparc-a2009s_lh_volume_S-temporal-sup
-0.62	0.21	-2.9	0.003342		0.9805		730	-0.49	0.22	-2.2	0.027083		1		715	-1.2	0.47	-2.5	0.010852		0.9995		367	-0.66	0.39	-1.7	0.087766		1		378	7.6	0.93	445	aparc-DKTatlas_lh_volume_lateralorbitofrontal
0.46	0.16	2.9	0.003365		0.9809		710	0.39	0.16	2.4	0.016043		1		697	0.96	0.39	2.4	0.014732		0.9999		366	0.55	0.34	1.6	0.107242		1		357	7.7	0.96	1547	PIT_95th_percentile_mod=DTI_MD_threshold=0_warpResolution=2mm
-0.84	0.29	-2.9	0.003553		0.9841		731	-0.46	0.3	-1.6	0.117535		1		716	-2.8	0.66	-4.2	2.9e-05	*	0.1866		368	-1.3	0.52	-2.5	0.012645		1		378	8.7	0.69	883	aparc-a2009s_rh_thickness_G+S-cingul-Mid-Ant
-0.45	0.16	-2.9	0.003667		0.9856		730	-0.4	0.16	-2.5	0.014007		1		715	-0.73	0.33	-2.2	0.029879		1		367	-0.22	0.3	-0.7	0.463045		1		378	7.6	0.84	991	wg_lh_intensity-contrast_fusiform
-0.43	0.15	-2.9	0.003733		0.9863		730	-0.37	0.15	-2.4	0.014965		1		715	-0.65	0.31	-2.1	0.037582		1		367	-0.32	0.29	-1.1	0.26593		1		378	7.4	0.76	652	aparc-Desikan_lh_thickness_fusiform
-0.46	0.16	-2.9	0.003814		0.9872		730	-0.28	0.16	-1.7	0.08551		1		715	-1.29	0.32	-3.9	8e-05	*	0.3202		367	-0.98	0.31	-3.1	0.00169		0.927		378	8.5	0.77	851	aparc-a2009s_lh_thickness_S-circular-insula-sup
0.92	0.32	2.9	0.003855		0.9875		714	0.73	0.34	2.2	0.031		1		699	1.58	0.68	2.3	0.020427		0.9999		361	1.07	0.58	1.8	0.068018		1		368	7.4	0.61	1898	NODDI_ICVF___rh.hippoAmyg___CA3-body
-1.73	0.6	-2.9	0.003971		0.9891		729	-1.84	0.63	-2.9	0.003616		0.9848		714	-1.35	1.3	-1	0.299845		1		367	1.37	1.12	1.2	0.223931		1		377	6.8	0.77	470	aparc-DKTatlas_rh_volume_entorhinal
0.42	0.15	2.9	0.004045		0.9897		710	0.35	0.15	2.3	0.021903		1		697	0.9	0.36	2.5	0.011406		0.9996		366	0.61	0.32	1.9	0.059094		1		357	7.7	0.97	1550	TUB_95th_percentile_mod=DTI_MD_threshold=0_warpResolution=2mm
-1.07	0.37	-2.9	0.00408		0.9903		730	-1.18	0.39	-3	0.002613		0.958		715	-0.37	0.8	-0.5	0.644229		1		368	0.83	0.71	1.2	0.239027		1		377	6.4	0.59	651	aparc-Desikan_lh_thickness_entorhinal
1.45	0.5	2.9	0.004149		0.9906		715	1.02	0.53	1.9	0.056242		1		700	3.2	1	3.2	0.001433	*	0.9086		361	1.9	1	1.9	0.058493		1		369	8	0.53	1878	NODDI_ICVF___lh.hippoAmyg___fimbria
-0.92	0.32	-2.9	0.004217		0.9915		730	-0.72	0.33	-2.2	0.031554		1		716	-2.14	0.81	-2.6	0.008279		0.9989		367	-1.17	0.66	-1.8	0.079442		1		377	7.7	0.8	661	aparc-Desikan_lh_thickness_parahippocampal
3.18	1.11	2.9	0.004268		0.9921		712	2.87	1.17	2.4	0.014794		1		697	4.39	2.38	1.8	0.06563		1		360	1.74	2.06	0.8	0.398871		1		367	7.1	0.68	2013	NODDI_OD___ThalamicNuclei___Left-LD
1.31	0.46	2.8	0.00456		0.9942		717	1.29	0.49	2.6	0.008982		0.9998		702	1.24	0.94	1.3	0.184693		1		364	0.24	0.86	0.3	0.781296		1		368	6.7	0.98	189	aseg_lh_volume_Lateral-Ventricle
-1.49	0.53	-2.8	0.004666		0.9948		731	-0.99	0.55	-1.8	0.073357		1		716	-3.49	1.15	-3	0.002578		0.9657		368	-2.5	0.98	-2.5	0.011242		1		378	7.6	0.72	868	aparc-a2009s_lh_thickness_S-pericallosal
-0.19	0.07	-2.8	0.004899		0.996		708	-0.21	0.07	-3	0.002929		0.9692		695	-0.05	0.17	-0.3	0.794482		1		366	0.18	0.14	1.3	0.197339		1		355	6.1	0.86	1555	PIF_mean_intensity_mod=NODDI_ICVF_threshold=0_warpResolution=2mm
-0.47	0.16	-2.8	0.004903		0.996		780	-0.37	0.17	-2.1	0.033045		1		765	-0.9	0.36	-2.5	0.013734		0.9999		397	-0.59	0.33	-1.8	0.069371		1		398	7.4	0.96	108	IDP_T1_FAST_ROIs_L_cent_operc_cortex
3.9	1.38	2.8	0.00493		0.9962		731	3.54	1.45	2.4	0.015073		1		716	5.82	3.03	1.9	0.055631		1		368	1.74	2.6	0.7	0.504311		1		378	7.1	0.67	179	aseg_global_volume_Optic-Chiasm
-0.46	0.16	-2.8	0.005026		0.9964		731	-0.32	0.17	-1.9	0.058891		1		716	-1.11	0.36	-3.1	0.001969		0.9446		368	-0.73	0.31	-2.3	0.019326		1		378	7.8	0.76	654	aparc-Desikan_lh_thickness_inferiortemporal
-0.84	0.3	-2.8	0.005101		0.9965		673	-0.99	0.31	-3.2	0.001521		0.8564		662	-0.04	0.7	-0.1	0.95358		1		341	1.2	0.62	1.9	0.05418		1		343	6.1	0.54	1619	T2Star___brainstemS___Pons
0.4	0.14	2.8	0.005117		0.9965		716	0.38	0.15	2.6	0.010664		1		701	0.51	0.3	1.7	0.097337		1		362	0.1	0.27	0.4	0.707889		1		369	7.1	0.61	1927	NODDI_ICVF___ThalamicNuclei___Left-MDm
-1.3	0.46	-2.8	0.005175		0.9967		731	-1.11	0.48	-2.3	0.021271		1		716	-2.34	1.01	-2.3	0.02143		0.9999		368	-0.77	0.89	-0.9	0.386278		1		378	7.4	0.88	520	aparc-a2009s_lh_volume_G-oc-temp-med-Parahip
-0.47	0.17	-2.8	0.005523		0.9978		728	-0.32	0.17	-1.8	0.071599		1		713	-1.2	0.36	-3.3	0.000874	*	0.8256		367	-0.63	0.32	-1.9	0.05296		1		376	7.9	0.78	809	aparc-a2009s_lh_thickness_G+S-cingul-Ant
-0.76	0.27	-2.8	0.005551		0.9978		779	-0.5	0.29	-1.7	0.082188		1		764	-2.1	0.61	-3.4	0.000592	*	0.7432		396	-1.05	0.54	-1.9	0.053446		1		398	7.9	0.92	99	IDP_T1_FAST_ROIs_R_temp_fusif_cortex_ant
-1.38	0.5	-2.8	0.005674		0.9979		730	-0.74	0.52	-1.4	0.154044		1		715	-4.45	1.05	-4.2	2.9e-05	*	0.1892		367	-2.56	0.97	-2.6	0.008774		0.9999		378	8.4	0.81	940	aparc-a2009s_rh_thickness_S-pericallosal
-1	0.36	-2.8	0.00584		0.9986		731	-1.04	0.38	-2.7	0.00654		0.9986		716	-1.06	0.83	-1.3	0.205679		1		368	0.1	0.64	0.2	0.87949		1		378	6.8	0.7	1024	wg_rh_intensity-contrast_entorhinal
-0.42	0.15	-2.8	0.005919		0.9987		730	-0.24	0.16	-1.5	0.128574		1		715	-1.27	0.34	-3.7	0.00023	*	0.5286		367	-0.91	0.28	-3.2	0.001218		0.8817		378	8	0.81	770	aparc-DKTatlas_lh_thickness_supramarginal
-1.57	0.57	-2.7	0.005992		0.9988		726	-1.59	0.59	-2.7	0.007257		0.9992		711	-1.54	1.2	-1.3	0.20284		1		365	0.85	1.11	0.8	0.445311		1		376	6.7	0.78	439	aparc-DKTatlas_lh_volume_entorhinal
-0.92	0.34	-2.7	0.006178		0.9988		779	-0.79	0.35	-2.2	0.025361		1		764	-1.56	0.75	-2.1	0.038815		1		396	-0.59	0.66	-0.9	0.367457		1		398	7	0.81	155	IDP_T1_FAST_ROIs_R_cerebellum_VIIIa
-0.25	0.09	-2.7	0.006525		0.9993		710	-0.29	0.09	-3.1	0.002106		0.9262		697	0.04	0.24	0.1	0.882266		1		366	0.3	0.18	1.6	0.106072		1		357	5.9	0.88	1531	PIF_mean_intensity_mod=DTI_FA_threshold=0_warpResolution=2mm
-0.4	0.15	-2.7	0.006812		0.9995		730	-0.37	0.15	-2.4	0.015992		1		715	-0.52	0.31	-1.7	0.09221		1		367	-0.19	0.29	-0.7	0.513585		1		378	6.8	0.79	746	aparc-DKTatlas_lh_thickness_fusiform
8.08	2.98	2.7	0.006843		0.9995		668	5.09	3.14	1.6	0.105746		1		653	19.33	6.17	3.1	0.001906		0.942		335	10.86	5.44	2	0.046739		1		348	7.4	0.81	1845	NODDI_ISOVF___rh.hippoAmyg___CA1-head
1.03	0.38	2.7	0.006884		0.9995		714	0.85	0.4	2.1	0.035237		1		699	1.8	0.79	2.3	0.022474		0.9999		360	0.84	0.75	1.1	0.260647		1		369	7.1	0.82	1772	dti_MD___rh.hippoAmyg___CA3-body
-0.61	0.23	-2.7	0.007091		0.9996		731	-0.48	0.24	-2	0.040692		1		716	-1.22	0.51	-2.4	0.016522		0.9999		368	-0.72	0.43	-1.7	0.094265		1		378	7.1	0.63	827	aparc-a2009s_lh_thickness_G-orbital
-0.4	0.15	-2.7	0.007095		0.9996		730	-0.25	0.16	-1.6	0.104452		1		715	-1.13	0.34	-3.3	0.000986	*	0.8486		367	-0.75	0.27	-2.8	0.005816		0.9979		378	7.6	0.81	676	aparc-Desikan_lh_thickness_supramarginal
-0.56	0.21	-2.7	0.00721		0.9996		731	-0.48	0.22	-2.2	0.027563		1		716	-0.88	0.46	-1.9	0.056572		1		368	-0.4	0.39	-1	0.309514		1		378	6.8	0.75	675	aparc-Desikan_lh_thickness_superiortemporal
-0.55	0.2	-2.7	0.007341		0.9996		772	-0.48	0.21	-2.3	0.020752		1		758	-0.99	0.52	-1.9	0.060461		1		392	-0.38	0.45	-0.8	0.400262		1		394	6.9	0.91	147	IDP_T1_FAST_ROIs_L_cerebellum_crus_II
-0.32	0.12	-2.7	0.007346		0.9996		779	-0.27	0.12	-2.1	0.03166		1		764	-0.65	0.27	-2.4	0.017666		0.9999		397	-0.07	0.23	-0.3	0.770924		1		397	7.2	0.94	131	IDP_T1_FAST_ROIs_R_hippocampus
-0.44	0.16	-2.7	0.007539		0.9996		774	-0.37	0.17	-2.1	0.032169		1		759	-0.76	0.35	-2.1	0.033588		1		396	-0.32	0.32	-1	0.312877		1		393	6.9	0.94	146	IDP_T1_FAST_ROIs_R_cerebellum_crus_I
-0.74	0.28	-2.7	0.00767		0.9996		730	-0.6	0.29	-2.1	0.039815		1		715	-1.43	0.6	-2.4	0.017408		0.9999		367	-0.59	0.54	-1.1	0.27297		1		378	7.2	0.95	459	aparc-DKTatlas_lh_volume_rostralanteriorcingulate
-0.26	0.1	-2.6	0.008173		0.9997		711	-0.29	0.1	-2.8	0.004589		0.9933		698	-0.09	0.26	-0.3	0.734021		1		366	0.19	0.21	0.9	0.377468		1		358	5.7	0.87	1533	PIF_glm_mod=DTI_FA_threshold=0_warpResolution=2mm
-0.53	0.2	-2.6	0.008227		0.9997		728	-0.37	0.21	-1.8	0.073		1		713	-1.22	0.45	-2.7	0.007038		0.998		365	-0.8	0.37	-2.1	0.031773		1		378	7.1	0.96	371	aparc-Desikan_lh_volume_supramarginal
-1.37	0.52	-2.6	0.008265		0.9997		743	-1.62	0.54	-3	0.002734		0.9622		728	-0.43	1.15	-0.4	0.71199		1		378	1.17	1.03	1.1	0.257807		1		380	6	0.82	1404	IDP_dMRI_ProbtrackX_ISOVF_fma
-0.44	0.17	-2.6	0.008299		0.9997		777	-0.41	0.17	-2.4	0.015289		1		763	-0.62	0.44	-1.4	0.159619		1		396	-0.2	0.36	-0.6	0.573955		1		395	6.4	0.95	144	IDP_T1_FAST_ROIs_L_cerebellum_crus_I
-0.54	0.2	-2.6	0.008326		0.9997		728	-0.32	0.21	-1.5	0.125716		1		713	-1.57	0.47	-3.3	0.000923	*	0.8359		365	-1.03	0.37	-2.7	0.006176		0.9983		378	7.4	0.96	464	aparc-DKTatlas_lh_volume_supramarginal
-0.51	0.19	-2.6	0.008594		0.9998		741	-0.45	0.2	-2.2	0.02451		1		726	-0.67	0.43	-1.5	0.121662		1		377	-0.22	0.37	-0.6	0.552553		1		379	6.3	0.92	1300	IDP_dMRI_TBSS_OD_Posterior_limb_of_internal_capsule_L
-0.49	0.19	-2.6	0.008815		0.9998		731	-0.32	0.2	-1.7	0.097452		1		716	-1.26	0.41	-3.1	0.002106		0.9505		368	-0.9	0.35	-2.5	0.011023		1		378	7.4	0.82	999	wg_lh_intensity-contrast_middletemporal
-0.85	0.32	-2.6	0.008883		0.9998		730	-0.52	0.34	-1.5	0.121276		1		715	-2.24	0.71	-3.1	0.001859		0.9384		367	-1.76	0.6	-2.9	0.00353		0.9865		378	7.2	0.91	353	aparc-Desikan_lh_volume_lingual
-0.85	0.32	-2.6	0.008899		0.9998		730	-0.53	0.34	-1.6	0.119036		1		715	-2.24	0.72	-3.1	0.001959		0.9444		367	-1.74	0.6	-2.9	0.003908		0.9906		378	7.3	0.91	446	aparc-DKTatlas_lh_volume_lingual
3.44	1.32	2.6	0.009038		0.9999		718	4.18	1.39	3	0.002771		0.9635		703	0.05	2.75	0	0.985666		1		362	-2.74	2.55	-1.1	0.284231		1		371	5.6	0.83	1849	NODDI_ISOVF___rh.hippoAmyg___CA3-head
-0.48	0.18	-2.6	0.009292		0.9999		731	-0.38	0.19	-2	0.045007		1		716	-1.03	0.41	-2.5	0.012427		0.9998		368	-0.56	0.35	-1.6	0.112084		1		378	7.1	0.72	772	aparc-DKTatlas_lh_thickness_insula
0.83	0.32	2.6	0.009295		0.9999		703	0.84	0.33	2.5	0.011508		1		689	0.76	0.68	1.1	0.262724		1		357	0.06	0.6	0.1	0.921769		1		360	6.2	0.53	1880	NODDI_ICVF___rh.hippoAmyg___hippocampal_fissure
-1.52	0.58	-2.6	0.009329		0.9999		731	-1.35	0.61	-2.2	0.026532		1		716	-2.33	1.26	-1.8	0.065394		1		368	-0.57	1.13	-0.5	0.610302		1		378	6.6	0.76	420	BA-exvivo_lh_volume_perirhinal
-0.34	0.13	-2.6	0.00952		0.9999		709	-0.4	0.14	-3	0.003132		0.9746		697	0.11	0.35	0.3	0.760774		1		364	0.45	0.27	1.6	0.099865		1		357	5.9	0.8	1530	AON_glm_mod=DTI_FA_threshold=0_warpResolution=2mm
-0.96	0.37	-2.6	0.009646		0.9999		730	-1.11	0.39	-2.8	0.004676		0.9936		715	-0.35	0.79	-0.4	0.658667		1		367	0.88	0.71	1.2	0.218836		1		378	5.8	0.68	776	aparc-DKTatlas_rh_thickness_entorhinal
-1.09	0.42	-2.6	0.009665		0.9999		718	-1.43	0.44	-3.2	0.001163		0.7807		703	0.38	0.9	0.4	0.672641		1		362	1.32	0.81	1.6	0.104736		1		371	6.2	0.72	1659	dti_FA___rh.hippoAmyg___HP_tail
-0.96	0.37	-2.6	0.009717		0.9999		730	-1.02	0.39	-2.6	0.009299		0.9999		715	-0.74	0.79	-0.9	0.349238		1		367	0.43	0.71	0.6	0.546561		1		378	6.1	0.68	685	aparc-Desikan_rh_thickness_entorhinal
-1.09	0.42	-2.6	0.009803		0.9999		730	-0.65	0.44	-1.5	0.140955		1		715	-3.03	0.95	-3.2	0.001531	*	0.9158		367	-2.37	0.77	-3	0.002296		0.9596		378	7.3	0.89	519	aparc-a2009s_lh_volume_G-oc-temp-med-Lingual
-0.29	0.11	-2.6	0.009813		0.9999		730	-0.17	0.12	-1.5	0.135854		1		715	-0.82	0.24	-3.4	0.000685	*	0.7759		367	-0.53	0.21	-2.5	0.012112		1		378	7.5	0.96	169	aseg_global_volume_TotalGray
7.08	2.74	2.6	0.009997		0.9999		693	5.48	2.85	1.9	0.055141		1		678	15.4	5.72	2.7	0.007414		0.9981		352	9.02	5.08	1.8	0.076486		1		356	7.2	0.7	1840	NODDI_ISOVF___rh.hippoAmyg___HP_tail
-0.55	0.21	-2.6	0.009999		0.9999		730	-0.51	0.22	-2.3	0.022778		1		715	-0.76	0.46	-1.6	0.101348		1		367	-0.25	0.42	-0.6	0.555582		1		378	6.5	0.95	370	aparc-Desikan_lh_volume_superiortemporal
-1	0.39	-2.6	0.010088		0.9999		731	-0.8	0.41	-2	0.050773		1		716	-2.04	0.86	-2.4	0.018148		0.9999		368	-0.66	0.72	-0.9	0.356671		1		378	7	0.66	740	BA-exvivo_rh_thickness_perirhinal
-0.26	0.1	-2.6	0.010249		0.9999		729	-0.23	0.11	-2.2	0.028982		1		714	-0.34	0.23	-1.5	0.138278		1		366	-0.18	0.18	-1	0.30145		1		378	6.3	0.98	205	aseg_rh_volume_CerebralWhiteMatter
-0.24	0.09	-2.6	0.010326		0.9999		710	-0.28	0.09	-3	0.003065		0.973		697	0.05	0.24	0.2	0.854157		1		366	0.29	0.19	1.5	0.133277		1		357	5.8	0.87	1534	PIT_mean_intensity_mod=DTI_FA_threshold=0_warpResolution=2mm
1.01	0.39	2.6	0.010405		0.9999		718	0.89	0.41	2.2	0.030264		1		703	1.49	0.87	1.7	0.087213		1		362	0.52	0.75	0.7	0.484065		1		371	6.5	0.66	1716	dti_FA___ThalamicNuclei___Left-PuL
-0.46	0.18	-2.6	0.010508		0.9999		729	-0.24	0.19	-1.3	0.19659		1		714	-1.43	0.41	-3.4	0.000601	*	0.746		366	-1.05	0.32	-3.2	0.001274		0.8897		378	7.3	0.93	365	aparc-Desikan_lh_volume_precuneus
8.91	3.47	2.6	0.010545		0.9999		718	10.1	3.65	2.8	0.005846		0.9979		703	2.94	7.49	0.4	0.695282		1		362	-5.38	6.66	-0.8	0.419459		1		371	5.8	0.68	1837	NODDI_ISOVF___lh.hippoAmyg___hippocampal_fissure
-0.96	0.38	-2.6	0.010619		0.9999		730	-0.69	0.39	-1.8	0.079944		1		715	-2.19	0.83	-2.6	0.008816		0.9991		367	-1.29	0.71	-1.8	0.069274		1		378	7	0.81	389	aparc-Desikan_rh_volume_parahippocampal
-0.27	0.11	-2.6	0.010629		0.9999		710	-0.28	0.11	-2.6	0.009628		0.9999		697	-0.21	0.28	-0.7	0.453283		1		365	0.06	0.22	0.3	0.787877		1		358	5.9	0.83	1539	TUB_glm_mod=DTI_FA_threshold=0_warpResolution=2mm
-0.25	0.1	-2.6	0.010653		0.9999		727	-0.25	0.1	-2.5	0.013617		1		712	-0.22	0.23	-0.9	0.346017		1		365	-0.05	0.17	-0.3	0.77503		1		377	6	0.98	188	aseg_lh_volume_CerebralWhiteMatter
-0.28	0.11	-2.5	0.010817		0.9999		709	-0.34	0.11	-3	0.00287		0.9668		697	0.14	0.3	0.5	0.632799		1		365	0.44	0.22	2	0.050062		1		356	6	0.78	1528	AON_mean_intensity_mod=DTI_FA_threshold=0_warpResolution=2mm
2.52	0.99	2.5	0.010951		0.9999		719	2.64	1.05	2.5	0.012262		1		704	1.9	2.06	0.9	0.35668		1		366	0.18	1.85	0.1	0.922096		1		368	5.9	0.93	207	aseg_rh_volume_Inf-Lat-Vent
-0.48	0.19	-2.5	0.010991		0.9999		730	-0.4	0.2	-2	0.043201		1		715	-0.89	0.4	-2.2	0.029195		1		367	-0.32	0.36	-0.9	0.374504		1		378	6.7	0.96	473	aparc-DKTatlas_rh_volume_inferiortemporal
0.81	0.32	2.5	0.011047		0.9999		717	0.8	0.33	2.4	0.016362		1		702	0.89	0.72	1.2	0.214283		1		362	0.03	0.6	0.1	0.957782		1		370	6.1	0.61	1895	NODDI_ICVF___lh.hippoAmyg___CA3-head
-0.5	0.2	-2.5	0.011055		0.9999		730	-0.46	0.2	-2.2	0.026042		1		715	-0.86	0.41	-2.1	0.037527		1		367	-0.18	0.39	-0.5	0.650379		1		378	6.8	0.76	1035	wg_rh_intensity-contrast_paracentral
-1.42	0.56	-2.5	0.011116		0.9999		731	-1.3	0.59	-2.2	0.027774		1		716	-2.13	1.2	-1.8	0.076711		1		368	-0.18	1.07	-0.2	0.865477		1		378	6.5	0.73	434	BA-exvivo_rh_volume_perirhinal
2.89	1.14	2.5	0.011126		0.9999		716	2.83	1.2	2.3	0.018831		1		701	3.75	2.41	1.6	0.120485		1		360	-1.58	2.18	-0.7	0.468361		1		371	6.4	0.55	1982	NODDI_OD___rh.hippoAmyg___CA3-body
0.66	0.26	2.5	0.011144		0.9999		736	0.93	0.27	3.5	0.000519		0.5245		722	-0.98	0.58	-1.7	0.092409		1		372	-1.65	0.55	-3	0.003123		0.9806		378	7.7	0.87	1309	IDP_dMRI_TBSS_OD_Posterior_thalamic_radiation_R
16.01	6.34	2.5	0.011867		1		641	17.69	6.68	2.6	0.008324		0.9996		631	3.67	13.3	0.3	0.782597		1		316	0.09	13	0	0.994562		1		335	5.4	0.53	1860	NODDI_ISOVF___lh.hippoAmyg___Cortical-nucleus
-0.71	0.28	-2.5	0.01218		1		775	-0.67	0.29	-2.3	0.021037		1		761	-1	0.69	-1.5	0.144714		1		393	-0.12	0.66	-0.2	0.854502		1		396	6.3	0.87	150	IDP_T1_FAST_ROIs_L_cerebellum_VIIb
-0.49	0.2	-2.5	0.012192		1		730	-0.36	0.2	-1.7	0.080298		1		715	-1.03	0.44	-2.3	0.019416		0.9999		367	-0.76	0.37	-2	0.041181		1		378	6.5	0.94	348	aparc-Desikan_lh_volume_inferiorparietal
1.65	0.66	2.5	0.012206		1		641	2.05	0.67	3	0.00242		0.9486		631	-0.22	1.63	-0.1	0.893139		1		330	-2.02	1.34	-1.5	0.133786		1		321	5.6	0.85	1603	QSM_R_PAL
-0.37	0.15	-2.5	0.012455		1		779	-0.32	0.16	-2.1	0.037766		1		764	-0.55	0.32	-1.7	0.084208		1		397	-0.37	0.31	-1.2	0.230912		1		397	6.3	0.96	55	IDP_T1_FAST_ROIs_R_inf_temp_gyrus_post
-3.64	1.45	-2.5	0.012513		1		737	-3.33	1.52	-2.2	0.028789		1		723	-4.85	3.41	-1.4	0.155282		1		376	-0.86	2.81	-0.3	0.759062		1		375	6.1	0.59	1391	IDP_dMRI_TBSS_ISOVF_Superior_fronto-occipital_fasciculus_R
-0.91	0.36	-2.5	0.012637		1		730	-0.68	0.38	-1.8	0.076639		1		715	-2.28	0.8	-2.8	0.004515		0.9922		367	-0.46	0.67	-0.7	0.490633		1		378	7.1	0.76	614	aparc-a2009s_rh_volume_Pole-temporal
-0.5	0.2	-2.5	0.012728		1		730	-0.37	0.21	-1.8	0.079314		1		715	-1.04	0.45	-2.3	0.021273		0.9999		367	-0.73	0.37	-2	0.048335		1		378	6.6	0.95	442	aparc-DKTatlas_lh_volume_inferiortemporal
1.99	0.8	2.5	0.012805		1		760	1.9	0.84	2.3	0.023542		1		745	2.12	1.76	1.2	0.227372		1		389	-0.36	1.58	-0.2	0.820445		1		386	6	0.59	1456	rfMRI amplitudes (ICA100 node 27)
-1.43	0.57	-2.5	0.012959		1		731	-1.14	0.6	-1.9	0.059476		1		716	-2.82	1.31	-2.1	0.032082		1		368	-1.58	1.03	-1.5	0.123151		1		378	6.5	0.68	514	aparc-a2009s_lh_volume_G-Ins-lg+S-cent-ins
-0.82	0.33	-2.5	0.01363		1		730	-0.55	0.35	-1.6	0.118395		1		715	-1.86	0.7	-2.6	0.008503		0.999		367	-1.31	0.65	-2	0.044945		1		378	6.7	0.67	1010	wg_lh_intensity-contrast_rostralanteriorcingulate
-0.48	0.19	-2.5	0.013734		1		730	-0.38	0.2	-1.9	0.06403		1		715	-0.84	0.43	-1.9	0.052717		1		367	-0.63	0.36	-1.7	0.084386		1		378	6.3	0.96	441	aparc-DKTatlas_lh_volume_inferiorparietal
0.78	0.32	2.4	0.014319		1		718	0.61	0.33	1.8	0.069174		1		703	1.69	0.67	2.5	0.011994		0.9998		362	0.83	0.62	1.3	0.180627		1		371	6.7	0.66	1987	NODDI_OD___lh.hippoAmyg___GC-ML-DG-head
0.5	0.2	2.4	0.014325		1		743	0.56	0.21	2.6	0.009185		0.9998		728	0.16	0.44	0.4	0.715229		1		378	-0.27	0.4	-0.7	0.501026		1		380	5.4	0.67	1123	IDP_dMRI_ProbtrackX_FA_ml_r
-0.5	0.2	-2.4	0.014467		1		730	-0.42	0.21	-2	0.048954		1		715	-0.93	0.45	-2.1	0.039345		1		367	-0.28	0.38	-0.7	0.458509		1		378	6.5	0.91	494	aparc-DKTatlas_rh_volume_superiortemporal
-0.49	0.2	-2.4	0.014501		1		731	-0.4	0.21	-1.9	0.059616		1		716	-0.88	0.45	-1.9	0.053475		1		368	-0.45	0.37	-1.2	0.226228		1		378	6.2	0.72	769	aparc-DKTatlas_lh_thickness_superiortemporal
-0.92	0.38	-2.4	0.014526		1		783	-0.68	0.39	-1.7	0.084892		1		768	-2.21	0.83	-2.6	0.008252		0.9989		397	-1.28	0.76	-1.7	0.092703		1		401	6.7	0.84	156	IDP_T1_FAST_ROIs_L_cerebellum_VIIIb
-0.26	0.11	-2.4	0.015059		1		741	-0.31	0.11	-2.8	0.005206		0.9961		726	0.01	0.25	0.1	0.95956		1		377	0.25	0.2	1.3	0.200428		1		379	5.3	0.87	1223	IDP_dMRI_TBSS_ICVF_Anterior_limb_of_internal_capsule_L
-0.84	0.35	-2.4	0.015118		1		730	-0.54	0.36	-1.5	0.13173		1		715	-2.18	0.78	-2.8	0.005672		0.9965		367	-1.37	0.64	-2.1	0.033011		1		378	6.7	0.85	480	aparc-DKTatlas_rh_volume_parahippocampal
-0.34	0.14	-2.4	0.015192		1		711	-0.41	0.14	-2.8	0.005041		0.9957		698	0.1	0.33	0.3	0.760192		1		358	0.23	0.29	0.8	0.437452		1		366	5.5	0.58	1812	dti_MD___ThalamicNuclei___Left-VLa
-0.19	0.08	-2.4	0.015286		1		730	-0.15	0.08	-1.8	0.076041		1		715	-0.34	0.17	-2.1	0.038458		1		367	-0.22	0.16	-1.4	0.160014		1		378	6.3	0.71	977	aseg_rh_intensity_Caudate
-0.49	0.2	-2.4	0.015304		1		730	-0.46	0.21	-2.2	0.031366		1		715	-0.7	0.45	-1.6	0.120695		1		367	-0.22	0.38	-0.6	0.571828		1		378	6.2	0.93	403	aparc-Desikan_rh_volume_superiortemporal
0.3	0.12	2.4	0.015426		1		716	0.28	0.13	2.1	0.032469		1		701	0.41	0.27	1.5	0.127285		1		362	0.14	0.23	0.6	0.554759		1		369	6	0.77	1935	NODDI_ICVF___ThalamicNuclei___Left-VLp
0.55	0.23	2.4	0.015666		1		743	0.68	0.24	2.8	0.004894		0.9951		728	-0.15	0.47	-0.3	0.752301		1		378	-0.61	0.47	-1.3	0.189589		1		380	5.5	0.68	1355	IDP_dMRI_ProbtrackX_OD_unc_r
-0.37	0.16	-2.4	0.015945		1		779	-0.35	0.16	-2.1	0.033883		1		764	-0.47	0.34	-1.4	0.168871		1		396	-0.09	0.31	-0.3	0.776173		1		398	5.9	0.94	105	IDP_T1_FAST_ROIs_R_occ_fusif_gyrus
0.25	0.1	2.4	0.016058		1		742	0.26	0.11	2.5	0.014027		1		727	0.27	0.23	1.2	0.245316		1		378	-0.15	0.2	-0.8	0.450457		1		379	6.1	0.68	1272	IDP_dMRI_ProbtrackX_ICVF_ml_r
0.18	0.07	2.4	0.016281		1		742	0.07	0.08	0.9	0.385253		1		727	0.72	0.16	4.3	1.5e-05	*	0.1265		377	0.57	0.14	3.9	8.7e-05	*	0.3252		380	7.6	0.88	1075	IDP_dMRI_TBSS_FA_Posterior_limb_of_internal_capsule_R
0.74	0.31	2.4	0.016325		1		717	0.59	0.33	1.8	0.071682		1		702	1.27	0.68	1.9	0.062096		1		362	0.89	0.57	1.6	0.118052		1		370	6.1	0.53	1922	NODDI_ICVF___ThalamicNuclei___Left-CeM
5.36	2.23	2.4	0.016345		1		717	5.43	2.34	2.3	0.020631		1		702	5	4.8	1	0.29806		1		362	1.18	4.28	0.3	0.782341		1		370	5.7	0.8	1850	NODDI_ISOVF___lh.hippoAmyg___CA3-body
2.03	0.84	2.4	0.01654		1		711	2.05	0.86	2.4	0.01766		1		698	1.85	2.08	0.9	0.372476		1		366	-0.34	1.86	-0.2	0.853018		1		358	5.7	0.76	1507	OC_mean_intensity_mod=NODDI_ISOVF_threshold=0.3_warpResolution=2mm
0.2	0.08	2.4	0.016578		1		743	0.13	0.09	1.5	0.141589		1		728	0.56	0.19	3	0.003002		0.9751		378	0.3	0.16	1.9	0.063478		1		380	6.9	0.91	1129	IDP_dMRI_ProbtrackX_FA_str_r
-0.47	0.2	-2.4	0.016805		1		730	-0.41	0.21	-2	0.047453		1		715	-0.69	0.43	-1.6	0.112977		1		367	-0.37	0.37	-1	0.314658		1		378	6	0.96	349	aparc-Desikan_lh_volume_inferiortemporal
-0.17	0.07	-2.4	0.01707		1		739	-0.23	0.07	-3.1	0.002146		0.9299		725	0.08	0.15	0.5	0.625537		1		376	0.26	0.15	1.7	0.082152		1		377	6	0.91	1059	IDP_dMRI_TBSS_FA_Genu_of_corpus_callosum
-0.34	0.14	-2.4	0.017201		1		743	-0.39	0.15	-2.7	0.0077		0.9994		728	-0.14	0.32	-0.4	0.660147		1		378	0.25	0.28	0.9	0.36982		1		380	5.5	0.85	1190	IDP_dMRI_ProbtrackX_MD_fma
1.75	0.73	2.4	0.017213		1		731	1.9	0.77	2.5	0.014152		1		716	0.84	1.66	0.5	0.61188		1		368	-0.52	1.33	-0.4	0.695334		1		378	5.4	0.92	202	aseg_lh_volume_choroid-plexus
-0.19	0.08	-2.4	0.017519		1		782	-0.14	0.08	-1.7	0.097208		1		767	-0.38	0.17	-2.2	0.03117		1		398	-0.31	0.16	-2	0.047463		1		399	6.3	0.95	1593	TUB_T1_MNI_sum_mod=T1_MNI_GM_mod_threshold=0_warpResolution=2mm
-0.56	0.24	-2.4	0.018001		1		781	-0.43	0.25	-1.7	0.082202		1		766	-1.03	0.52	-2	0.05067		1		397	-0.71	0.47	-1.5	0.136612		1		399	6.1	0.92	93	IDP_T1_FAST_ROIs_R_parahipp_gyrus_ant
-1.01	0.43	-2.4	0.018174		1		730	-1.04	0.45	-2.3	0.020916		1		715	-0.8	0.94	-0.8	0.396797		1		368	-0.3	0.79	-0.4	0.701678		1		377	5.5	0.76	285	ThalamNuclei_lh_volume_MGN
0.82	0.35	2.4	0.018204		1		713	0.68	0.36	1.9	0.062196		1		699	1.6	0.77	2.1	0.038062		1		359	0.83	0.7	1.2	0.236272		1		368	6.4	0.76	1752	dti_MD___rh.hippoAmyg___fimbria
-0.53	0.23	-2.4	0.018225		1		743	-0.37	0.23	-1.6	0.116135		1		728	-1.29	0.51	-2.5	0.01191		0.9998		378	-0.8	0.44	-1.8	0.06552		1		380	6.5	0.86	1337	IDP_dMRI_ProbtrackX_OD_cst_l
-0.61	0.26	-2.4	0.018557		1		729	-0.45	0.27	-1.6	0.099648		1		714	-1.14	0.56	-2	0.041181		1		367	-0.88	0.49	-1.8	0.07398		1		377	6	0.83	864	aparc-a2009s_lh_thickness_S-orbital-lateral
-2.04	0.86	-2.4	0.018577		1		743	-2.36	0.91	-2.6	0.009558		0.9999		728	-0.67	1.88	-0.4	0.723137		1		378	2.06	1.7	1.2	0.227605		1		380	5.4	0.63	1385	IDP_dMRI_TBSS_ISOVF_Cingulum_cingulate_gyrus_L
-1	0.43	-2.3	0.018985		1		731	-0.97	0.45	-2.1	0.031737		1		716	-1.17	0.98	-1.2	0.232445		1		368	0.07	0.76	0.1	0.931616		1		378	5.6	0.88	593	aparc-a2009s_rh_volume_G-oc-temp-med-Lingual
-0.75	0.32	-2.3	0.019161		1		780	-0.72	0.33	-2.2	0.031336		1		766	-0.79	0.69	-1.1	0.252677		1		396	0.03	0.65	0	0.964136		1		398	5.6	0.89	164	IDP_T1_FAST_ROIs_R_cerebellum_X
0.36	0.15	2.3	0.019186		1		711	0.28	0.16	1.7	0.083106		1		698	0.94	0.37	2.5	0.012118		0.9998		366	0.7	0.34	2.1	0.039862		1		358	6.5	0.96	1544	PIF_95th_percentile_mod=DTI_MD_threshold=0_warpResolution=2mm
-0.41	0.18	-2.3	0.019371		1		731	-0.27	0.18	-1.5	0.139416		1		716	-1.08	0.39	-2.7	0.006169		0.9966		368	-0.71	0.33	-2.2	0.029928		1		378	6.5	0.81	993	wg_lh_intensity-contrast_inferiortemporal
0.29	0.12	2.3	0.019545		1		717	0.22	0.13	1.7	0.08994		1		702	0.72	0.27	2.7	0.00789		0.9987		362	0.31	0.23	1.3	0.183372		1		370	6.7	0.83	1873	NODDI_ICVF___brainstemS___Midbrain
6.07	2.61	2.3	0.020181		1		696	4.86	2.67	1.8	0.068991		1		687	14.23	6.58	2.2	0.031125		1		350	7.8	4.97	1.6	0.117599		1		355	6.3	0.7	1055	IDP_T2_FLAIR_BIANCA_periventWMH_volume
-0.21	0.09	-2.3	0.020221		1		782	-0.16	0.09	-1.7	0.085859		1		767	-0.37	0.19	-1.9	0.056902		1		398	-0.28	0.17	-1.6	0.104513		1		399	5.9	0.94	1594	TUB_T1_MNI_glm_mod=T1_MNI_GM_mod_threshold=0_warpResolution=2mm
-1.47	0.63	-2.3	0.020224		1		731	-1.43	0.67	-2.1	0.032322		1		716	-1.66	1.38	-1.2	0.229455		1		368	-0.02	1.2	0	0.985404		1		378	5.6	0.82	584	aparc-a2009s_rh_volume_G-front-inf-Orbital
0.63	0.27	2.3	0.020308		1		718	0.53	0.29	1.9	0.064289		1		703	0.93	0.58	1.6	0.109685		1		362	0.54	0.52	1	0.294225		1		371	5.8	0.77	1710	dti_FA___ThalamicNuclei___Left-MDm
-0.24	0.1	-2.3	0.020323		1		742	-0.2	0.11	-1.8	0.072759		1		727	-0.49	0.24	-2	0.040753		1		378	-0.17	0.19	-0.9	0.370321		1		379	6.1	0.94	1352	IDP_dMRI_ProbtrackX_OD_str_l
-0.98	0.42	-2.3	0.020391		1		730	-0.89	0.44	-2	0.044853		1		715	-1.24	0.95	-1.3	0.193484		1		367	-0.23	0.76	-0.3	0.758989		1		378	5.6	0.76	250	HippSubfield_lh_volume_molecular-layer-HP-head
0.26	0.11	2.3	0.020483		1		709	0.27	0.12	2.3	0.021204		1		696	0.22	0.28	0.8	0.431889		1		366	0.02	0.24	0.1	0.926425		1		356	5.4	0.95	1574	TUB_95th_percentile_mod=NODDI_ISOVF_threshold=0_warpResolution=2mm
0.58	0.25	2.3	0.020966		1		780	0.58	0.26	2.2	0.028505		1		765	0.64	0.55	1.2	0.248953		1		396	0.03	0.51	0.1	0.945817		1		399	5.7	0.94	56	IDP_T1_FAST_ROIs_L_inf_temp_gyrus_tempocc
-0.64	0.28	-2.3	0.021056		1		724	-0.57	0.29	-1.9	0.054547		1		709	-1	0.59	-1.7	0.089322		1		365	-0.61	0.53	-1.1	0.25219		1		374	5.9	0.88	191	aseg_lh_volume_Cerebellum-White-Matter
1.05	0.45	2.3	0.021071		1		714	1.21	0.47	2.5	0.011129		1		700	0.76	0.94	0.8	0.41525		1		360	-1.04	0.89	-1.2	0.242388		1		368	5.6	0.54	1886	NODDI_ICVF___rh.hippoAmyg___presubiculum-body
1.76	0.76	2.3	0.021105		1		763	1.35	0.8	1.7	0.092528		1		748	4.1	1.68	2.4	0.014887		0.9999		390	2.35	1.49	1.6	0.116399		1		388	6.4	0.67	1458	rfMRI amplitudes (ICA100 node 29)
0.18	0.08	2.3	0.021141		1		742	0.14	0.08	1.8	0.072394		1		727	0.33	0.17	1.9	0.058002		1		377	0.15	0.14	1.1	0.281902		1		380	6	0.94	1081	IDP_dMRI_TBSS_FA_Superior_corona_radiata_R
-0.67	0.29	-2.3	0.021161		1		731	-0.48	0.3	-1.6	0.108732		1		716	-1.55	0.63	-2.4	0.014874		0.9999		368	-1	0.56	-1.8	0.074601		1		378	6.3	0.69	850	aparc-a2009s_lh_thickness_S-circular-insula-inf
-0.39	0.17	-2.3	0.021453		1		730	-0.21	0.17	-1.2	0.219604		1		715	-1.17	0.37	-3.1	0.001724		0.9299		367	-0.92	0.33	-2.8	0.005126		0.9961		378	6.6	0.93	187	aseg_lh_volume_Cortex
-0.74	0.32	-2.3	0.02146		1		729	-0.87	0.34	-2.5	0.011827		1		714	-0.08	0.68	-0.1	0.90299		1		367	0.52	0.61	0.8	0.395919		1		377	4.9	0.85	304	ThalamNuclei_lh_volume_Pt
0.24	0.1	2.3	0.021916		1		741	0.28	0.11	2.6	0.010576		1		727	0.08	0.23	0.4	0.713445		1		377	-0.15	0.21	-0.7	0.48514		1		378	5.3	0.91	1134	IDP_dMRI_TBSS_MD_Genu_of_corpus_callosum
-0.97	0.42	-2.3	0.021959		1		729	-0.81	0.44	-1.8	0.069977		1		714	-1.8	0.92	-2	0.050986		1		366	-1.03	0.82	-1.3	0.209196		1		378	6.1	0.86	643	aparc-a2009s_rh_volume_S-temporal-inf
-0.33	0.14	-2.3	0.022362		1		778	-0.34	0.15	-2.3	0.023094		1		763	-0.32	0.32	-1	0.327317		1		396	0.1	0.29	0.3	0.726414		1		397	5.6	0.94	104	IDP_T1_FAST_ROIs_L_occ_fusif_gyrus
-0.72	0.31	-2.3	0.022542		1		730	-0.69	0.33	-2.1	0.038759		1		715	-0.9	0.72	-1.2	0.211854		1		367	-0.25	0.57	-0.4	0.654031		1		378	5.6	0.9	503	aparc-a2009s_lh_volume_G+S-cingul-Ant
-0.41	0.18	-2.3	0.022741		1		731	-0.25	0.19	-1.3	0.192299		1		716	-1.24	0.4	-3.1	0.001988		0.9455		368	-0.8	0.34	-2.3	0.020795		1		378	6.7	0.78	1004	wg_lh_intensity-contrast_parstriangularis
-1.37	0.6	-2.3	0.022766		1		677	-1.57	0.62	-2.5	0.011906		1		666	-0.42	1.38	-0.3	0.762757		1		342	2.09	1.26	1.7	0.09842		1		346	5.1	0.53	1636	T2Star___lh.hippoAmyg___Lateral-nucleus
-6.95	3.05	-2.3	0.022862		1		711	-4.76	3.13	-1.5	0.129361		1		698	-23.31	7.74	-3	0.002789		0.971		366	-12.47	6.51	-1.9	0.056237		1		358	6.8	0.61	1501	PG_95th_percentile_mod=NODDI_ICVF_threshold=0.3_warpResolution=2mm
-0.43	0.19	-2.3	0.022978		1		730	-0.43	0.2	-2.2	0.029663		1		715	-0.45	0.42	-1.1	0.283668		1		367	0.01	0.35	0	0.987408		1		378	5.6	0.91	497	aparc-DKTatlas_rh_volume_insula
-0.46	0.2	-2.3	0.02315		1		730	-0.3	0.21	-1.4	0.151333		1		715	-1.33	0.44	-3	0.00259		0.9658		367	-0.74	0.38	-1.9	0.053025		1		378	6.7	0.71	1006	wg_lh_intensity-contrast_postcentral
-0.14	0.06	-2.3	0.023202		1		741	-0.18	0.07	-2.7	0.006036		0.9981		726	0.03	0.13	0.2	0.848582		1		377	0.21	0.13	1.6	0.109081		1		379	5.2	0.91	1060	IDP_dMRI_TBSS_FA_Body_of_corpus_callosum
-0.85	0.37	-2.3	0.023296		1		731	-0.71	0.4	-1.8	0.072351		1		716	-1.62	0.88	-1.8	0.065181		1		368	-0.49	0.65	-0.8	0.446022		1		378	5.9	0.9	599	aparc-a2009s_rh_volume_G-postcentral
8.92	3.93	2.3	0.023425		1		674	7.57	4.1	1.8	0.065523		1		661	15.41	8.68	1.8	0.076973		1		338	4.32	7.62	0.6	0.571204		1		349	5.9	0.62	1853	NODDI_ISOVF___rh.hippoAmyg___GC-ML-DG-head
-1.02	0.45	-2.3	0.023525		1		730	-1.36	0.47	-2.9	0.003882		0.9888		715	0.53	0.97	0.5	0.58486		1		368	1.43	0.86	1.7	0.09502		1		377	5.7	0.86	298	ThalamNuclei_lh_volume_CeM
-0.84	0.37	-2.3	0.023592		1		731	-0.58	0.39	-1.5	0.134534		1		716	-2.13	0.83	-2.6	0.010718		0.9995		368	-1.12	0.69	-1.6	0.106041		1		378	6.4	0.61	1051	wg_rh_intensity-contrast_temporalpole
-0.65	0.29	-2.2	0.02459		1		730	-0.26	0.3	-0.9	0.387517		1		715	-2.66	0.65	-4.1	4.9e-05	*	0.2484		367	-1.49	0.55	-2.7	0.006707		0.9988		378	7.2	0.6	1021	wg_rh_intensity-contrast_caudalanteriorcingulate
-0.33	0.15	-2.2	0.024838		1		730	-0.1	0.15	-0.7	0.501728		1		715	-1.32	0.32	-4.1	4.5e-05	*	0.2381		367	-1.08	0.27	-4	6.7e-05	*	0.2854		378	7	0.84	858	aparc-a2009s_lh_thickness_S-intrapariet+P-trans
-0.57	0.25	-2.2	0.024851		1		730	-0.38	0.26	-1.4	0.155831		1		715	-1.57	0.57	-2.7	0.006079		0.9966		367	-0.94	0.46	-2	0.04119		1		378	6.3	0.81	1005	wg_lh_intensity-contrast_pericalcarine
-0.18	0.08	-2.2	0.025123		1		710	-0.2	0.08	-2.4	0.014673		1		697	0	0.2	0	0.985247		1		366	0.23	0.18	1.3	0.183702		1		357	4.6	0.8	1563	TUB_glm_mod=NODDI_ICVF_threshold=0_warpResolution=2mm
-0.41	0.18	-2.2	0.025331		1		731	-0.38	0.19	-2	0.049682		1		716	-0.63	0.42	-1.5	0.138434		1		368	-0.16	0.33	-0.5	0.627903		1		378	5.7	0.79	996	wg_lh_intensity-contrast_lateralorbitofrontal
-0.68	0.3	-2.2	0.025352		1		730	-0.42	0.32	-1.3	0.187603		1		715	-1.71	0.63	-2.7	0.007209		0.998		367	-1.54	0.59	-2.6	0.009625		0.9999		378	6.2	0.55	834	aparc-a2009s_lh_thickness_G-rectus
0.76	0.34	2.2	0.025449		1		718	0.61	0.36	1.7	0.08806		1		703	1.43	0.74	1.9	0.053505		1		362	0.59	0.63	0.9	0.346447		1		371	5.8	0.8	2040	NODDI_OD___ThalamicNuclei___Right-PuI
-0.36	0.16	-2.2	0.025638		1		731	-0.28	0.17	-1.6	0.102834		1		716	-0.87	0.35	-2.4	0.015122		0.9999		368	-0.21	0.31	-0.7	0.484377		1		378	6.2	0.76	686	aparc-Desikan_rh_thickness_fusiform
-0.55	0.25	-2.2	0.025746		1		716	-0.46	0.26	-1.8	0.078968		1		701	-1.08	0.55	-1.9	0.053177		1		362	-0.31	0.45	-0.7	0.489037		1		369	5.9	0.88	1996	NODDI_OD___rh.hippoAmyg___Lateral-nucleus
-0.74	0.33	-2.2	0.026035		1		730	-0.52	0.35	-1.5	0.131312		1		715	-1.63	0.72	-2.2	0.024698		1		367	-0.89	0.63	-1.4	0.155706		1		378	5.9	0.92	592	aparc-a2009s_rh_volume_G-oc-temp-lat-fusifor
-0.47	0.21	-2.2	0.026115		1		731	-0.2	0.22	-0.9	0.361066		1		716	-1.68	0.47	-3.5	0.00041	*	0.6622		368	-1.49	0.39	-3.8	0.000149	*	0.4238		378	6.6	0.68	660	aparc-Desikan_lh_thickness_middletemporal
9.39	4.22	2.2	0.026421		1		599	8.65	4.41	2	0.05034		1		585	12.6	8.67	1.5	0.147048		1		303	4.42	7.88	0.6	0.57515		1		310	5.7	0.53	1863	NODDI_ISOVF___rh.hippoAmyg___Anterior-amygdaloid-area-AAA
0.53	0.24	2.2	0.026969		1		717	0.55	0.25	2.2	0.030873		1		702	0.45	0.52	0.9	0.388504		1		362	0.13	0.46	0.3	0.781784		1		370	5.3	0.62	1720	dti_FA___ThalamicNuclei___Left-VLa
-0.66	0.3	-2.2	0.027249		1		731	-0.45	0.31	-1.4	0.150987		1		716	-1.52	0.64	-2.4	0.017819		0.9999		368	-1	0.58	-1.7	0.086284		1		378	6	0.6	907	aparc-a2009s_rh_thickness_G-rectus
-0.48	0.22	-2.2	0.027297		1		773	-0.35	0.23	-1.5	0.122686		1		758	-1.1	0.52	-2.1	0.034375		1		392	-0.68	0.4	-1.7	0.086042		1		396	5.8	0.96	62	IDP_T1_FAST_ROIs_L_supramarg_gyrus_ant
-0.38	0.17	-2.2	0.027417		1		780	-0.26	0.18	-1.5	0.145853		1		765	-0.91	0.36	-2.5	0.012716		0.9998		397	-0.62	0.35	-1.8	0.076171		1		398	6.2	0.97	44	IDP_T1_FAST_ROIs_L_sup_temp_gyrus_post
0.3	0.14	2.2	0.027468		1		710	0.28	0.14	2	0.050296		1		697	0.5	0.33	1.5	0.135937		1		366	0.23	0.3	0.8	0.443402		1		357	5.7	0.95	1571	PIT_95th_percentile_mod=NODDI_ISOVF_threshold=0_warpResolution=2mm
-0.37	0.17	-2.2	0.027778		1		730	-0.22	0.17	-1.3	0.210703		1		715	-1.03	0.37	-2.8	0.005135		0.995		367	-0.87	0.32	-2.7	0.007408		0.9994		378	6.3	0.92	466	aparc-DKTatlas_lh_volume_insula
-0.24	0.11	-2.2	0.028197		1		779	-0.18	0.11	-1.6	0.105441		1		764	-0.46	0.24	-1.9	0.058079		1		397	-0.38	0.21	-1.8	0.076895		1		397	5.7	0.95	28	IDP_T1_FAST_ROIs_L_insular_cortex
-0.4	0.18	-2.2	0.028265		1		729	-0.19	0.19	-1	0.326349		1		714	-1.35	0.42	-3.2	0.001578		0.9195		366	-1.05	0.33	-3.2	0.001576		0.918		378	6.4	0.93	458	aparc-DKTatlas_lh_volume_precuneus
-0.51	0.23	-2.2	0.028358		1		730	-0.38	0.24	-1.6	0.118495		1		715	-1.18	0.49	-2.4	0.017094		0.9999		367	-0.32	0.44	-0.7	0.468335		1		378	6.2	0.92	380	aparc-Desikan_rh_volume_fusiform
-0.22	0.1	-2.2	0.02837		1		741	-0.26	0.1	-2.5	0.013446		1		726	-0.02	0.21	-0.1	0.944032		1		378	0.24	0.2	1.2	0.217799		1		378	4.8	0.96	1228	IDP_dMRI_TBSS_ICVF_Anterior_corona_radiata_R
3.42	1.56	2.2	0.028819		1		732	4.31	1.65	2.6	0.009321		0.9999		718	-0.87	3.52	-0.2	0.80475		1		374	-5.18	3.05	-1.7	0.090532		1		372	5	0.64	1392	IDP_dMRI_TBSS_ISOVF_Superior_fronto-occipital_fasciculus_L
-0.49	0.22	-2.2	0.028823		1		730	-0.4	0.23	-1.7	0.090095		1		715	-0.98	0.48	-2	0.043082		1		367	-0.2	0.43	-0.5	0.630376		1		378	5.9	0.94	471	aparc-DKTatlas_rh_volume_fusiform
-0.4	0.18	-2.2	0.028952		1		730	-0.38	0.19	-2	0.049707		1		715	-0.52	0.37	-1.4	0.16182		1		367	-0.15	0.37	-0.4	0.692105		1		378	5.6	0.78	824	aparc-a2009s_lh_thickness_G-oc-temp-lat-fusifor
-0.33	0.15	-2.2	0.029044		1		780	-0.31	0.16	-1.9	0.052847		1		765	-0.54	0.33	-1.6	0.106261		1		397	-0.05	0.31	-0.2	0.873417		1		398	5.7	0.93	91	IDP_T1_FAST_ROIs_R_front_orb_cortex
-0.53	0.24	-2.2	0.029163		1		731	-0.6	0.25	-2.4	0.018125		1		716	-0.18	0.54	-0.3	0.738935		1		368	0.09	0.45	0.2	0.845533		1		378	4.9	0.73	849	aparc-a2009s_lh_thickness_S-circular-insula-ant
-0.4	0.18	-2.2	0.029241		1		730	-0.15	0.19	-0.8	0.435206		1		715	-1.69	0.4	-4.2	3.2e-05	*	0.1963		367	-1.26	0.35	-3.6	0.000319	*	0.5876		378	7.2	0.81	997	wg_lh_intensity-contrast_lingual
-0.58	0.27	-2.2	0.029579		1		730	-0.52	0.28	-1.9	0.063648		1		715	-0.96	0.59	-1.6	0.106357		1		367	-0.15	0.5	-0.3	0.761708		1		378	5.7	0.88	587	aparc-a2009s_rh_volume_G-front-sup
-0.26	0.12	-2.2	0.029642		1		742	-0.33	0.12	-2.6	0.008076		0.9996		727	0.09	0.26	0.4	0.713855		1		378	0.49	0.24	2.1	0.0361		1		379	5.2	0.9	1240	IDP_dMRI_TBSS_ICVF_Cingulum_cingulate_gyrus_R
-1.31	0.6	-2.2	0.029691		1		729	-1.33	0.63	-2.1	0.035358		1		714	-1.41	1.29	-1.1	0.276821		1		367	0.89	1.15	0.8	0.436209		1		377	5.4	0.77	379	aparc-Desikan_rh_volume_entorhinal
-0.36	0.16	-2.2	0.029816		1		731	-0.23	0.17	-1.4	0.171547		1		716	-0.98	0.36	-2.7	0.006558		0.9976		368	-0.48	0.31	-1.5	0.131743		1		378	6.3	0.77	1015	wg_lh_intensity-contrast_supramarginal
-0.32	0.15	-2.2	0.029859		1		713	-0.24	0.15	-1.6	0.116946		1		699	-0.74	0.35	-2.1	0.034969		1		359	-0.46	0.29	-1.6	0.110601		1		368	5.9	0.61	1805	dti_MD___ThalamicNuclei___Left-MDm
-0.64	0.29	-2.2	0.030066		1		730	-0.51	0.31	-1.6	0.102088		1		715	-1.18	0.63	-1.9	0.061482		1		367	-0.78	0.57	-1.4	0.172996		1		378	5.7	0.87	447	aparc-DKTatlas_lh_volume_medialorbitofrontal
-0.81	0.37	-2.2	0.03011		1		729	-0.7	0.39	-1.8	0.068817		1		715	-1.48	0.92	-1.6	0.11015		1		367	-0.81	0.81	-1	0.314852		1		376	5.6	0.87	449	aparc-DKTatlas_lh_volume_parahippocampal
-0.61	0.28	-2.2	0.0306		1		729	-0.26	0.29	-0.9	0.375722		1		714	-2.05	0.6	-3.4	0.000751	*	0.7965		366	-1.84	0.53	-3.4	0.000563	*	0.7269		378	6.5	0.7	677	aparc-Desikan_lh_thickness_frontalpole
-0.56	0.26	-2.2	0.030673		1		715	-0.5	0.27	-1.8	0.064704		1		702	-1.06	0.58	-1.8	0.069481		1		360	-0.33	0.54	-0.6	0.54651		1		368	5.8	0.65	1809	dti_MD___ThalamicNuclei___Left-PuL
-0.19	0.09	-2.2	0.030732		1		782	-0.11	0.09	-1.2	0.242703		1		767	-0.55	0.19	-2.8	0.004568		0.9927		398	-0.45	0.17	-2.7	0.007455		0.9995		399	6.2	0.94	1587	AON_T1_MNI_sum_mod=T1_MNI_GM_mod_threshold=0_warpResolution=2mm
1.71	0.79	2.2	0.031507		1		681	1.15	0.82	1.4	0.161568		1		670	5.17	1.95	2.6	0.008507		0.999		345	3.61	1.62	2.2	0.0261		1		347	6.2	0.67	1625	T2Star___lh.hippoAmyg___presubiculum-head
-0.5	0.23	-2.1	0.031655		1		778	-0.41	0.24	-1.7	0.09809		1		764	-0.89	0.48	-1.8	0.068376		1		394	-0.6	0.49	-1.2	0.221329		1		398	5.6	0.88	18	IDP_T1_FIRST_right_pallidum_volume
-0.59	0.27	-2.1	0.031743		1		780	-0.52	0.28	-1.8	0.067589		1		765	-0.83	0.6	-1.4	0.170033		1		397	-0.21	0.55	-0.4	0.698267		1		398	5.3	0.9	162	IDP_T1_FAST_ROIs_L_cerebellum_X
-0.84	0.39	-2.1	0.031821		1		730	-0.72	0.41	-1.8	0.079108		1		715	-1.31	0.87	-1.5	0.130431		1		367	-0.61	0.73	-0.8	0.401416		1		378	5.4	0.79	619	aparc-a2009s_rh_volume_S-circular-insula-inf
-0.27	0.13	-2.1	0.032355		1		740	-0.22	0.13	-1.6	0.10379		1		726	-0.48	0.29	-1.7	0.09395		1		376	-0.27	0.24	-1.1	0.262866		1		378	5.4	0.94	1305	IDP_dMRI_TBSS_OD_Superior_corona_radiata_R
0.84	0.39	2.1	0.032462		1		741	1.06	0.41	2.6	0.010188		0.9999		726	-0.26	0.88	-0.3	0.768696		1		377	-0.78	0.73	-1.1	0.287119		1		379	5	0.82	1319	IDP_dMRI_TBSS_OD_Fornix_cres+Stria_terminalis_R
-0.23	0.11	-2.1	0.033037		1		710	-0.28	0.11	-2.5	0.011304		1		697	0.09	0.28	0.3	0.739585		1		366	0.32	0.23	1.4	0.170738		1		357	4.9	0.87	1536	PIT_glm_mod=DTI_FA_threshold=0_warpResolution=2mm
-0.93	0.44	-2.1	0.033148		1		731	-1.04	0.46	-2.3	0.02343		1		716	-0.39	0.96	-0.4	0.689044		1		368	0.61	0.81	0.7	0.455145		1		378	4.8	0.81	309	ThalamNuclei_rh_volume_LGN
-0.57	0.27	-2.1	0.033149		1		730	-0.32	0.28	-1.1	0.257615		1		715	-1.79	0.58	-3.1	0.002265		0.956		367	-1.25	0.52	-2.4	0.015905		1		378	6.3	0.89	521	aparc-a2009s_lh_volume_G-orbital
-0.2	0.1	-2.1	0.033505		1		726	-0.19	0.1	-1.9	0.059353		1		711	-0.28	0.2	-1.4	0.157646		1		366	-0.07	0.19	-0.4	0.69581		1		375	5.4	0.8	958	aseg_global_intensity_CC-Anterior
-0.34	0.16	-2.1	0.033543		1		730	-0.22	0.17	-1.3	0.194587		1		715	-0.88	0.35	-2.5	0.013381		0.9999		367	-0.64	0.3	-2.1	0.033434		1		378	5.9	0.84	665	aparc-Desikan_lh_thickness_parstriangularis
-0.18	0.08	-2.1	0.033924		1		710	-0.18	0.08	-2.2	0.029415		1		697	-0.08	0.21	-0.4	0.695808		1		366	0.17	0.18	1	0.341911		1		357	4.7	0.83	1557	PIF_glm_mod=NODDI_ICVF_threshold=0_warpResolution=2mm
2.44	1.15	2.1	0.034703		1		641	2.99	1.2	2.5	0.012756		1		631	-0.62	2.68	-0.2	0.818565		1		330	-3.16	2.5	-1.3	0.207877		1		321	4.8	0.9	1598	QSM_L_CAU
-0.31	0.15	-2.1	0.034711		1		731	-0.15	0.15	-1	0.335205		1		716	-1.03	0.33	-3.1	0.001699		0.9279		368	-0.85	0.28	-3.1	0.002158		0.9547		378	6.2	0.73	646	aparc-Desikan_lh_thickness_GlobalMeanThickness
-0.65	0.31	-2.1	0.034722		1		731	-0.63	0.32	-2	0.050643		1		716	-0.85	0.68	-1.2	0.212312		1		368	-0.35	0.58	-0.6	0.547771		1		378	5.3	0.64	821	aparc-a2009s_lh_thickness_G-insular-short
-0.34	0.16	-2.1	0.034874		1		731	-0.21	0.17	-1.3	0.209256		1		716	-0.87	0.35	-2.4	0.014677		0.9999		368	-0.7	0.3	-2.3	0.021717		1		378	5.8	0.83	759	aparc-DKTatlas_lh_thickness_parstriangularis
0.47	0.22	2.1	0.034891		1		711	0.54	0.23	2.3	0.019324		1		698	0.09	0.54	0.2	0.869787		1		366	-0.62	0.5	-1.3	0.210719		1		358	4.6	0.73	1514	OC_mean_intensity_mod=NODDI_OD_threshold=0.3_warpResolution=2mm
-0.22	0.11	-2.1	0.034991		1		730	-0.19	0.11	-1.7	0.08467		1		715	-0.35	0.24	-1.5	0.137385		1		368	-0.14	0.2	-0.7	0.485614		1		377	5.3	0.89	955	aseg_global_intensity_CC-Mid-Posterior
-0.57	0.27	-2.1	0.035197		1		729	-0.33	0.28	-1.2	0.239155		1		714	-1.63	0.62	-2.6	0.008892		0.9991		366	-1.25	0.49	-2.5	0.010822		1		378	5.9	0.92	553	aparc-a2009s_lh_volume_S-intrapariet+P-trans
-0.19	0.09	-2.1	0.035549		1		785	-0.1	0.09	-1.1	0.269611		1		770	-0.56	0.19	-3	0.002902		0.9732		399	-0.45	0.18	-2.4	0.015994		1		401	6.2	0.94	5	IDP_T1_SIENAX_grey_normalised_volume
-0.36	0.17	-2.1	0.03562		1		731	-0.25	0.18	-1.4	0.175046		1		716	-0.84	0.39	-2.1	0.032838		1		368	-0.67	0.32	-2.1	0.034434		1		378	5.6	0.72	875	aparc-a2009s_lh_thickness_S-temporal-sup
6.05	2.88	2.1	0.035626		1		707	5.66	3.01	1.9	0.060453		1		693	5.67	6.34	0.9	0.371934		1		357	0.75	5.91	0.1	0.898758		1		364	4.9	0.51	1868	NODDI_ISOVF___ThalamicNuclei___Left-VA
0.3	0.14	2.1	0.035659		1		742	0.31	0.15	2.1	0.036675		1		727	0.24	0.32	0.7	0.463758		1		378	0.02	0.27	0.1	0.9432		1		379	4.9	0.66	1221	IDP_dMRI_TBSS_ICVF_Cerebral_peduncle_L
-0.39	0.19	-2.1	0.036482		1		730	-0.3	0.2	-1.5	0.132464		1		715	-0.85	0.41	-2.1	0.040074		1		367	-0.48	0.35	-1.4	0.173656		1		378	5.7	0.83	836	aparc-a2009s_lh_thickness_G-temp-sup-Lateral
-0.38	0.18	-2.1	0.036584		1		780	-0.16	0.19	-0.8	0.400267		1		765	-1.6	0.39	-4.1	4.6e-05	*	0.2424		397	-1.06	0.38	-2.8	0.005005		0.9957		398	7	0.91	38	IDP_T1_FAST_ROIs_L_precentral_gyrus
-1.5	0.72	-2.1	0.036809		1		714	-1.49	0.75	-2	0.047655		1		699	-1.41	1.48	-1	0.34121		1		361	-0.07	1.39	-0.1	0.958175		1		368	5.1	0.59	1726	dti_FA___ThalamicNuclei___Right-LD
-0.19	0.09	-2.1	0.036856		1		782	-0.11	0.1	-1.1	0.253337		1		767	-0.56	0.21	-2.7	0.007579		0.9982		398	-0.45	0.18	-2.5	0.011419		1		399	5.9	0.93	1588	AON_T1_MNI_glm_mod=T1_MNI_GM_mod_threshold=0_warpResolution=2mm
0.44	0.21	2.1	0.03783		1		718	0.4	0.22	1.8	0.074137		1		703	0.72	0.44	1.6	0.104778		1		362	0.09	0.42	0.2	0.826258		1		371	5.5	0.74	1721	dti_FA___ThalamicNuclei___Left-VLp
0.5	0.24	2.1	0.037835		1		718	0.4	0.25	1.6	0.111562		1		703	1.09	0.52	2.1	0.036476		1		362	0.42	0.46	0.9	0.363405		1		371	5.8	0.77	1722	dti_FA___ThalamicNuclei___Left-VPL
-0.2	0.1	-2.1	0.038121		1		708	-0.24	0.1	-2.4	0.016968		1		696	0.1	0.27	0.4	0.717253		1		364	0.31	0.2	1.6	0.110927		1		356	4.9	0.82	1537	TUB_mean_intensity_mod=DTI_FA_threshold=0_warpResolution=2mm
-0.45	0.22	-2.1	0.038849		1		730	-0.22	0.23	-1	0.324858		1		715	-1.43	0.48	-2.9	0.003357		0.981		367	-1.25	0.41	-3	0.002656		0.971		378	6	0.76	804	aparc-a2009s_lh_thickness_G+S-frontomargin
-1.23	0.59	-2.1	0.038964		1		718	-1.2	0.63	-1.9	0.056382		1		703	-1.38	1.3	-1.1	0.288585		1		362	0.13	1.12	0.1	0.904757		1		371	5.1	0.61	1674	dti_FA___lh.hippoAmyg___CA3-body
-0.38	0.19	-2.1	0.039743		1		731	-0.26	0.19	-1.3	0.180675		1		716	-0.95	0.42	-2.3	0.022832		1		368	-0.59	0.34	-1.7	0.088943		1		378	5.7	0.71	800	aparc-DKTatlas_rh_thickness_superiortemporal
-0.4	0.19	-2.1	0.039938		1		731	-0.37	0.2	-1.8	0.067731		1		716	-0.56	0.43	-1.3	0.196267		1		368	-0.26	0.37	-0.7	0.48346		1		378	5.2	0.87	838	aparc-a2009s_lh_thickness_G-temp-sup-Plan-tempo
0.25	0.12	2.1	0.04009		1		706	0.24	0.12	2	0.05059		1		693	0.27	0.3	0.9	0.369314		1		365	0.09	0.26	0.3	0.726596		1		354	5	0.94	1568	PIF_95th_percentile_mod=NODDI_ISOVF_threshold=0_warpResolution=2mm
-0.15	0.07	-2.1	0.0401		1		710	-0.19	0.08	-2.5	0.011452		1		697	0.17	0.18	1	0.337433		1		366	0.33	0.17	2	0.048565		1		357	5.6	0.86	1560	PIT_glm_mod=NODDI_ICVF_threshold=0_warpResolution=2mm
-0.46	0.23	-2.1	0.040269		1		730	-0.19	0.23	-0.8	0.412269		1		715	-1.74	0.52	-3.3	0.000871	*	0.825		367	-1.4	0.41	-3.4	0.000727		0.7865		378	6.2	0.91	414	BA-exvivo_lh_volume_BA6
0.73	0.36	2	0.040912		1		738	0.91	0.37	2.4	0.015233		1		723	-0.05	0.78	-0.1	0.947571		1		375	-0.68	0.68	-1	0.314884		1		378	4.5	0.84	1320	IDP_dMRI_TBSS_OD_Fornix_cres+Stria_terminalis_L
-0.17	0.08	-2	0.041371		1		742	-0.22	0.09	-2.5	0.011656		1		727	0.09	0.18	0.5	0.602662		1		378	0.26	0.17	1.6	0.120818		1		379	5	0.94	1267	IDP_dMRI_ProbtrackX_ICVF_ifo_r
-0.22	0.11	-2	0.041679		1		778	-0.22	0.11	-2	0.049436		1		764	-0.2	0.29	-0.7	0.485476		1		396	0.03	0.23	0.1	0.899208		1		396	4.7	0.98	8	IDP_T1_SIENAX_white_unnormalised_volume
-0.13	0.07	-2	0.04199		1		785	-0.13	0.07	-1.9	0.054846		1		770	-0.12	0.14	-0.9	0.392955		1		399	-0.03	0.13	-0.2	0.803876		1		401	4.8	0.95	9	IDP_T1_SIENAX_brain-normalised_volume
-0.58	0.28	-2	0.0421		1		730	-0.3	0.3	-1	0.32084		1		715	-1.74	0.62	-2.8	0.005115		0.9948		367	-1.57	0.53	-2.9	0.003603		0.9868		378	5.8	0.89	534	aparc-a2009s_lh_volume_G-temporal-inf
-1.15	0.57	-2	0.042769		1		741	-0.87	0.6	-1.5	0.145653		1		726	-2.4	1.29	-1.9	0.064107		1		377	-1.25	1.07	-1.2	0.241417		1		379	5.4	0.71	1356	IDP_dMRI_TBSS_ISOVF_Middle_cerebellar_peduncle
0.36	0.18	2	0.043139		1		718	0.27	0.19	1.4	0.150339		1		703	0.55	0.41	1.3	0.182885		1		362	0.61	0.3	2	0.042766		1		371	4.7	0.72	1647	dti_FA___brainstemS___Pons
-0.57	0.28	-2	0.04332		1		729	-0.54	0.3	-1.8	0.070249		1		714	-0.87	0.6	-1.4	0.148745		1		366	-0.28	0.56	-0.5	0.614296		1		378	5.2	0.92	531	aparc-a2009s_lh_volume_G-temp-sup-Lateral
2.33	1.15	2	0.043706		1		712	2.69	1.21	2.2	0.027295		1		697	0.58	2.57	0.2	0.821294		1		360	-1.27	2.06	-0.6	0.537056		1		367	4.4	0.68	2032	NODDI_OD___ThalamicNuclei___Right-LD
-0.45	0.22	-2	0.044064		1		773	-0.44	0.23	-1.9	0.059594		1		759	-0.51	0.53	-1	0.330722		1		394	0.08	0.48	0.2	0.873528		1		393	4.9	0.87	19	IDP_T1_FIRST_left_hippocampus_volume
1.01	0.5	2	0.044272		1		743	1.16	0.52	2.2	0.025909		1		728	0.17	1.12	0.2	0.87671		1		378	-0.78	0.98	-0.8	0.426308		1		380	4.4	0.8	1323	IDP_dMRI_TBSS_OD_Superior_fronto-occipital_fasciculus_R
-1.44	0.71	-2	0.044664		1		730	-1.19	0.75	-1.6	0.113096		1		715	-2.35	1.58	-1.5	0.136597		1		367	-1.31	1.36	-1	0.335727		1		378	5.1	0.88	343	aparc-Desikan_lh_volume_caudalanteriorcingulate
-0.56	0.28	-2	0.044754		1		730	-0.37	0.29	-1.3	0.199922		1		715	-1.49	0.63	-2.4	0.017587		0.9999		367	-0.82	0.51	-1.6	0.111385		1		378	5.7	0.68	702	aparc-Desikan_rh_thickness_posteriorcingulate
-0.57	0.28	-2	0.044952		1		742	-0.7	0.3	-2.4	0.017941		1		727	0	0.63	0	0.999544		1		378	0.69	0.54	1.3	0.203348		1		379	4.4	0.94	1062	IDP_dMRI_TBSS_FA_Fornix
-0.59	0.29	-2	0.045031		1		730	-0.34	0.31	-1.1	0.268364		1		715	-1.75	0.63	-2.8	0.00533		0.9956		367	-1.18	0.57	-2.1	0.039884		1		378	5.9	0.88	411	BA-exvivo_lh_volume_BA3b
-0.43	0.21	-2	0.045063		1		730	-0.34	0.22	-1.5	0.131409		1		715	-0.97	0.47	-2	0.040794		1		367	-0.25	0.4	-0.6	0.52845		1		378	5.5	0.72	897	aparc-a2009s_rh_thickness_G-oc-temp-lat-fusifor
1.33	0.66	2	0.045249		1		716	1.5	0.7	2.2	0.031351		1		701	0.51	1.44	0.4	0.724753		1		361	-0.77	1.25	-0.6	0.536989		1		370	4.6	0.68	1753	dti_MD___lh.hippoAmyg___hippocampal_fissure
-1.17	0.58	-2	0.04528		1		718	-1.03	0.62	-1.7	0.094042		1		703	-1.9	1.25	-1.5	0.129654		1		362	0.03	1.12	0	0.980852		1		371	5.2	0.62	1675	dti_FA___rh.hippoAmyg___CA3-body
-0.83	0.42	-2	0.045434		1		717	-0.91	0.44	-2.1	0.038843		1		702	-0.21	0.87	-0.2	0.805364		1		361	0.08	0.8	0.1	0.925342		1		371	4.3	0.9	182	aseg_global_volume_CC-Central
-1.2	0.6	-2	0.046121		1		741	-1.33	0.63	-2.1	0.035048		1		726	-0.69	1.27	-0.5	0.588222		1		376	1.43	1.21	1.2	0.238392		1		380	4.6	0.66	1390	IDP_dMRI_TBSS_ISOVF_Superior_longitudinal_fasciculus_L
-0.88	0.44	-2	0.046171		1		730	-0.65	0.46	-1.4	0.16404		1		715	-1.82	0.99	-1.8	0.067411		1		367	-1.55	0.82	-1.9	0.06028		1		378	5.2	0.53	742	aparc-DKTatlas_lh_thickness_caudalanteriorcingulate
-0.41	0.21	-2	0.046251		1		780	-0.56	0.22	-2.6	0.010035		0.9999		765	0.33	0.45	0.7	0.456554		1		397	0.73	0.42	1.7	0.082355		1		398	5.3	0.96	46	IDP_T1_FAST_ROIs_L_mid_temp_gyrus_ant
0.48	0.24	2	0.04663		1		717	0.31	0.25	1.2	0.220446		1		702	1.12	0.51	2.2	0.028649		1		362	0.86	0.46	1.9	0.062743		1		370	5.4	0.68	1740	dti_FA___ThalamicNuclei___Right-VLa
0.26	0.13	2	0.046769		1		710	0.25	0.13	1.9	0.058993		1		697	0.3	0.32	0.9	0.35027		1		366	0.09	0.28	0.3	0.760042		1		357	4.8	0.95	1565	AON_95th_percentile_mod=NODDI_ISOVF_threshold=0_warpResolution=2mm
-0.49	0.25	-2	0.047022		1		731	-0.34	0.26	-1.3	0.19332		1		716	-1.12	0.54	-2.1	0.037464		1		368	-0.9	0.48	-1.9	0.058467		1		378	5.4	0.6	659	aparc-Desikan_lh_thickness_medialorbitofrontal
-0.36	0.18	-2	0.047071		1		780	-0.29	0.19	-1.6	0.119999		1		765	-0.69	0.42	-1.6	0.100476		1		397	-0.3	0.34	-0.9	0.372649		1		398	5.2	0.96	107	IDP_T1_FAST_ROIs_R_front_operc_cortex
-0.23	0.12	-2	0.047138		1		714	-0.24	0.12	-1.9	0.052		1		699	-0.2	0.26	-0.8	0.436999		1		361	0.12	0.22	0.6	0.580338		1		368	4.7	0.59	1785	dti_MD___lh.hippoAmyg___Lateral-nucleus
2.21	1.11	2	0.047308		1		713	1.62	1.19	1.4	0.174727		1		699	5.47	2.16	2.5	0.01195		0.9998		361	1.5	2.16	0.7	0.485611		1		366	5.9	0.94	190	aseg_lh_volume_Inf-Lat-Vent
-0.62	0.31	-2	0.047444		1		711	-0.76	0.32	-2.4	0.016502		1		698	0.27	0.79	0.3	0.729591		1		366	1.17	0.66	1.8	0.078827		1		358	4.7	0.72	1494	OC_mean_intensity_mod=DTI_FA_threshold=0.3_warpResolution=2mm
-0.27	0.14	-2	0.047494		1		730	-0.19	0.14	-1.3	0.181076		1		715	-0.73	0.3	-2.4	0.016567		0.9999		367	-0.33	0.25	-1.3	0.196152		1		378	5.7	0.82	1043	wg_rh_intensity-contrast_precuneus
-0.62	0.31	-2	0.048742		1		731	-0.58	0.33	-1.8	0.079056		1		716	-0.7	0.71	-1	0.322067		1		368	-0.36	0.59	-0.6	0.535436		1		378	4.8	0.7	852	aparc-a2009s_lh_thickness_S-collat-transv-ant
-5.67	2.88	-2	0.049315		1		711	-4.48	2.95	-1.5	0.129046		1		698	-14.84	7.66	-1.9	0.053601		1		366	-8.09	5.84	-1.4	0.166548		1		358	5.4	0.56	1510	PG_95th_percentile_mod=NODDI_OD_threshold=0.3_warpResolution=2mm
0.71	0.36	2	0.049489		1		717	0.92	0.38	2.4	0.016245		1		702	-0.25	0.75	-0.3	0.735888		1		361	-0.78	0.7	-1.1	0.265801		1		371	4.7	0.84	1770	dti_MD___rh.hippoAmyg___CA3-head
-0.33	0.17	-2	0.049697		1		731	-0.12	0.18	-0.7	0.505485		1		716	-1.29	0.38	-3.4	0.000704	*	0.7821		368	-1.19	0.31	-3.8	0.000159	*	0.4374		378	6.1	0.83	869	aparc-a2009s_lh_thickness_S-postcentral
4.08	2.08	2	0.049753		1		718	3.79	2.21	1.7	0.085914		1		703	5.5	4.4	1.2	0.212281		1		362	1.22	3.99	0.3	0.759893		1		371	4.9	0.58	1861	NODDI_ISOVF___lh.hippoAmyg___Corticoamygdaloid-transitio
-0.43	0.22	-2	0.049867		1		729	-0.17	0.23	-0.7	0.460392		1		714	-1.58	0.47	-3.4	0.000798	*	0.8084		366	-1.39	0.42	-3.3	0.001073		0.8618		378	6.1	0.95	344	aparc-Desikan_lh_volume_caudalmiddlefrontal
-0.74	0.37	-2	0.050164		1		730	-0.57	0.4	-1.4	0.149492		1		715	-1.52	0.83	-1.8	0.068943		1		367	-1	0.71	-1.4	0.157031		1		378	5.2	0.67	810	aparc-a2009s_lh_thickness_G+S-cingul-Mid-Ant
0.33	0.17	2	0.050417		1		739	0.15	0.18	0.8	0.405238		1		724	1.16	0.37	3.1	0.001809		0.9362		376	0.8	0.31	2.5	0.011228		1		378	5.9	0.87	1093	IDP_dMRI_TBSS_FA_Cingulum_hippocampus_R
-0.24	0.12	-2	0.050535		1		716	-0.29	0.13	-2.2	0.026942		1		702	-0.04	0.28	-0.1	0.890222		1		361	0.19	0.25	0.8	0.45208		1		369	4.3	0.58	1813	dti_MD___ThalamicNuclei___Left-VLp
-9.95	5.08	2	0.050541		1		641	-8.01	5.23	1.5	0.125846		1		631	-22.83	12.25	1.9	0.063299		1		330	-15.12	10.76	1.4	0.161199		1		321	5.4	0.65	1605	QSM_R_HIPPO
0.27	0.14	1.9	0.051179		1		741	0.17	0.14	1.2	0.235019		1		726	0.68	0.31	2.2	0.028354		1		377	0.62	0.25	2.4	0.015279		1		379	5.3	0.62	1145	IDP_dMRI_TBSS_MD_Superior_cerebellar_peduncle_L
-0.7	0.36	-1.9	0.051226		1		730	-0.3	0.37	-0.8	0.407994		1		715	-2.66	0.8	-3.3	0.000926	*	0.8362		367	-1.74	0.69	-2.5	0.012111		1		378	6	0.91	506	aparc-a2009s_lh_volume_G-cingul-Post-dorsal
-0.12	0.06	-1.9	0.051825		1		728	-0.09	0.07	-1.4	0.154978		1		714	-0.23	0.13	-1.7	0.089327		1		366	-0.14	0.12	-1.2	0.244531		1		376	5	0.89	186	aseg_global_volume-ratio_MaskVol-to-eTIV
-0.16	0.08	-1.9	0.052553		1		739	-0.17	0.09	-2	0.042083		1		724	-0.07	0.18	-0.4	0.707294		1		376	0.1	0.16	0.6	0.537493		1		378	4.3	0.94	1230	IDP_dMRI_TBSS_ICVF_Superior_corona_radiata_R
-1.01	0.52	-1.9	0.053899		1		714	-0.9	0.55	-1.6	0.101672		1		699	-1.43	1.16	-1.2	0.219519		1		359	-0.12	0.96	-0.1	0.902534		1		370	4.7	0.82	183	aseg_global_volume_CC-Mid-Anterior
-0.37	0.19	-1.9	0.054008		1		728	-0.24	0.2	-1.2	0.223444		1		713	-1.04	0.41	-2.5	0.011714		0.9997		366	-0.39	0.37	-1	0.295378		1		377	5.6	0.73	1022	wg_rh_intensity-contrast_caudalmiddlefrontal
-0.29	0.15	-1.9	0.054148		1		730	-0.14	0.16	-0.9	0.359606		1		715	-0.96	0.34	-2.8	0.005118		0.9948		367	-0.59	0.27	-2.2	0.02968		1		378	5.6	0.78	947	aparc-a2009s_rh_thickness_S-temporal-sup
-1.28	0.66	-1.9	0.054271		1		715	-1.5	0.7	-2.1	0.033102		1		700	-0.24	1.46	-0.2	0.869569		1		361	0.79	1.21	0.6	0.51666		1		369	4.2	0.7	1670	dti_FA___lh.hippoAmyg___CA1-body
-0.23	0.12	-1.9	0.054377		1		741	-0.18	0.13	-1.4	0.165644		1		726	-0.52	0.27	-1.9	0.052576		1		377	-0.3	0.23	-1.3	0.208031		1		379	5.2	0.73	1132	IDP_dMRI_TBSS_MD_Middle_cerebellar_peduncle
-0.36	0.19	-1.9	0.054541		1		730	-0.31	0.2	-1.6	0.11592		1		715	-0.55	0.41	-1.3	0.1822		1		367	-0.3	0.36	-0.8	0.407074		1		378	4.8	0.93	382	aparc-Desikan_rh_volume_inferiortemporal
-0.4	0.21	-1.9	0.054855		1		730	-0.32	0.22	-1.5	0.132833		1		715	-0.71	0.45	-1.6	0.114779		1		367	-0.38	0.4	-1	0.340281		1		378	5	0.93	463	aparc-DKTatlas_lh_volume_superiortemporal
-0.35	0.18	-1.9	0.055257		1		730	-0.28	0.19	-1.5	0.143349		1		715	-0.64	0.38	-1.7	0.094993		1		367	-0.37	0.36	-1	0.303087		1		378	5.1	0.94	197	aseg_lh_volume_Hippocampus
-0.64	0.33	-1.9	0.055385		1		730	-0.64	0.35	-1.8	0.067099		1		715	-0.55	0.76	-0.7	0.46602		1		367	0.2	0.6	0.3	0.735229		1		378	4.4	0.91	477	aparc-DKTatlas_rh_volume_lingual
-7.18	3.75	-1.9	0.055909		1		710	-5.51	3.88	-1.4	0.155529		1		697	-20.02	9.87	-2	0.043177		1		366	-9.48	7.62	-1.2	0.214273		1		357	5.3	0.58	1505	PG_mean_intensity_mod=NODDI_ISOVF_threshold=0.3_warpResolution=2mm
0.83	0.43	1.9	0.056034		1		715	0.96	0.45	2.1	0.03224		1		700	0.55	0.98	0.6	0.577412		1		361	-0.77	0.82	-0.9	0.346929		1		369	4.6	0.51	1885	NODDI_ICVF___lh.hippoAmyg___presubiculum-body
-0.64	0.33	-1.9	0.056277		1		730	-0.61	0.35	-1.7	0.082306		1		715	-0.72	0.77	-0.9	0.34938		1		367	0.08	0.6	0.1	0.894442		1		378	4.5	0.9	386	aparc-Desikan_rh_volume_lingual
-0.45	0.24	-1.9	0.056782		1		731	-0.37	0.25	-1.5	0.140776		1		716	-0.8	0.53	-1.5	0.130665		1		368	-0.44	0.44	-1	0.321914		1		378	4.9	0.61	713	aparc-Desikan_rh_thickness_insula
-0.36	0.19	-1.9	0.057132		1		731	-0.25	0.2	-1.2	0.213381		1		716	-0.76	0.41	-1.9	0.062881		1		368	-0.71	0.36	-2	0.049055		1		378	5	0.85	843	aparc-a2009s_lh_thickness_Lat-Fis-post
-0.39	0.2	-1.9	0.057474		1		730	-0.38	0.22	-1.7	0.083543		1		715	-0.45	0.42	-1.1	0.284045		1		367	-0.09	0.41	-0.2	0.827252		1		378	4.7	0.91	193	aseg_lh_volume_Thalamus-Proper
-0.66	0.35	-1.9	0.057949		1		729	-0.27	0.36	-0.7	0.457315		1		714	-2.65	0.76	-3.5	0.000503	*	0.7073		367	-1.61	0.66	-2.4	0.014792		1		377	6.1	0.93	533	aparc-a2009s_lh_volume_G-temp-sup-Plan-tempo
0.19	0.1	1.9	0.057983		1		743	0.15	0.1	1.4	0.147819		1		728	0.39	0.22	1.8	0.078708		1		378	0.18	0.19	1	0.331129		1		380	5.1	0.9	1115	IDP_dMRI_ProbtrackX_FA_fma
-0.35	0.19	-1.9	0.058206		1		729	-0.27	0.2	-1.4	0.175271		1		714	-0.77	0.39	-2	0.05027		1		367	-0.49	0.37	-1.3	0.190243		1		377	5.3	0.77	758	aparc-DKTatlas_lh_thickness_parsorbitalis
-1.01	0.54	-1.9	0.059335		1		718	-0.82	0.57	-1.4	0.148332		1		703	-1.88	1.25	-1.5	0.133372		1		362	-0.97	0.92	-1.1	0.290639		1		371	4.8	0.66	1657	dti_FA___rh.hippoAmyg___hippocampal_fissure
-0.31	0.17	-1.9	0.059481		1		731	-0.23	0.17	-1.3	0.178035		1		716	-0.76	0.37	-2	0.040647		1		368	-0.24	0.31	-0.8	0.450061		1		378	5.2	0.76	777	aparc-DKTatlas_rh_thickness_fusiform
0.2	0.11	1.9	0.059656		1		742	0.19	0.11	1.7	0.091094		1		727	0.31	0.23	1.3	0.193368		1		378	0.02	0.21	0.1	0.910681		1		379	4.9	0.65	1271	IDP_dMRI_ProbtrackX_ICVF_ml_l
-0.4	0.21	-1.9	0.059777		1		730	-0.23	0.22	-1	0.295305		1		715	-1.08	0.45	-2.4	0.017924		0.9999		367	-0.93	0.41	-2.3	0.024273		1		378	5.3	0.94	347	aparc-Desikan_lh_volume_fusiform
-0.32	0.17	-1.9	0.060189		1		731	-0.19	0.18	-1.1	0.281157		1		716	-1.07	0.39	-2.8	0.005872		0.9966		368	-0.56	0.32	-1.8	0.078123		1		378	5.8	0.84	1033	wg_rh_intensity-contrast_middletemporal
-0.39	0.21	-1.9	0.061255		1		730	-0.22	0.22	-1	0.3112		1		715	-1.13	0.46	-2.4	0.014416		0.9999		367	-0.93	0.39	-2.4	0.017996		1		378	5.3	0.74	811	aparc-a2009s_lh_thickness_G+S-cingul-Mid-Post
-0.16	0.09	-1.9	0.062544		1		783	-0.07	0.09	-0.8	0.414237		1		768	-0.53	0.19	-2.7	0.006524		0.9974		399	-0.49	0.17	-2.9	0.003385		0.9847		399	5.4	0.95	1591	PIT_T1_MNI_sum_mod=T1_MNI_GM_mod_threshold=0_warpResolution=2mm
1.55	0.83	1.9	0.063464		1		599	1.4	0.87	1.6	0.108074		1		585	1.97	1.73	1.1	0.254587		1		303	0.9	1.53	0.6	0.558845		1		310	4.6	0.54	1797	dti_MD___rh.hippoAmyg___Anterior-amygdaloid-area-AAA
-0.21	0.11	-1.9	0.063495		1		779	-0.21	0.11	-1.9	0.063106		1		764	-0.13	0.25	-0.5	0.591736		1		397	0.02	0.22	0.1	0.931108		1		397	4.3	0.92	29	IDP_T1_FAST_ROIs_R_insular_cortex
-0.46	0.25	-1.9	0.063683		1		731	-0.23	0.26	-0.9	0.373605		1		716	-1.62	0.54	-3	0.002741		0.9696		368	-0.73	0.46	-1.6	0.110179		1		378	5.8	0.67	917	aparc-a2009s_rh_thickness_Pole-temporal
0.88	0.47	1.9	0.063717		1		716	1.05	0.5	2.1	0.03587		1		701	0.17	1	0.2	0.863638		1		361	-0.47	0.9	-0.5	0.605627		1		370	4.2	0.81	1771	dti_MD___lh.hippoAmyg___CA3-body
-0.38	0.2	-1.9	0.064017		1		731	-0.3	0.21	-1.4	0.158928		1		716	-0.63	0.43	-1.5	0.144608		1		368	-0.42	0.4	-1.1	0.290706		1		378	4.8	0.81	817	aparc-a2009s_lh_thickness_G-front-inf-Triangul
-0.36	0.19	-1.8	0.064608		1		778	-0.38	0.2	-1.9	0.057643		1		763	-0.18	0.44	-0.4	0.687574		1		396	0.04	0.38	0.1	0.913536		1		397	4.1	0.93	78	IDP_T1_FAST_ROIs_L_subcallosal_cortex
0.22	0.12	1.8	0.065003		1		743	0.15	0.12	1.2	0.215021		1		728	0.48	0.27	1.7	0.08036		1		378	0.26	0.22	1.1	0.254681		1		380	4.7	0.86	1124	IDP_dMRI_ProbtrackX_FA_ptr_l
-0.3	0.16	-1.8	0.065113		1		778	-0.3	0.17	-1.8	0.077847		1		763	-0.15	0.36	-0.4	0.663794		1		395	-0.1	0.33	-0.3	0.758867		1		398	4	0.94	70	IDP_T1_FAST_ROIs_L_latocc_cortex_inf
-0.36	0.2	-1.8	0.065206		1		731	-0.12	0.2	-0.6	0.549922		1		716	-1.46	0.44	-3.3	0.000945	*	0.8402		368	-1.35	0.37	-3.6	0.000266	*	0.5479		378	5.7	0.68	754	aparc-DKTatlas_lh_thickness_middletemporal
0.48	0.26	1.8	0.065678		1		717	0.49	0.27	1.8	0.072199		1		702	0.72	0.58	1.2	0.212055		1		362	-0.29	0.49	-0.6	0.550654		1		370	4.8	0.58	1757	dti_MD___lh.hippoAmyg___presubiculum-head
-0.98	0.53	-1.8	0.065982		1		718	-0.92	0.56	-1.6	0.102089		1		703	-1.33	1.23	-1.1	0.277599		1		362	0.21	0.95	0.2	0.828187		1		371	4.5	0.69	1654	dti_FA___lh.hippoAmyg___fimbria
0.52	0.28	1.8	0.066437		1		718	0.46	0.3	1.5	0.1218		1		703	0.83	0.58	1.4	0.152309		1		362	0.33	0.56	0.6	0.551617		1		371	4.7	0.72	1975	NODDI_OD___lh.hippoAmyg___CA1-head
-0.46	0.25	-1.8	0.066656		1		730	-0.28	0.26	-1	0.295858		1		715	-1.39	0.57	-2.4	0.015541		0.9999		367	-0.89	0.47	-1.9	0.060714		1		378	5.2	0.69	793	aparc-DKTatlas_rh_thickness_posteriorcingulate
-0.33	0.18	-1.8	0.066697		1		731	-0.11	0.19	-0.6	0.542131		1		716	-1.31	0.4	-3.2	0.001226	*	0.8843		368	-1.15	0.33	-3.5	0.000541	*	0.7154		378	5.6	0.82	715	BA-exvivo_lh_thickness_BA2
-1.55	0.83	-1.8	0.067003		1		80	-1.77	0.96	-1.8	0.070529		1		79	-1.15	1.36	-0.8	0.403766		1		33	0.76	1.46	0.5	0.604917		1		48	4.4	0.51	1814	dti_MD___ThalamicNuclei___Left-VM
0.62	0.34	1.8	0.068097		1		717	0.62	0.36	1.8	0.079162		1		702	0.54	0.75	0.7	0.466931		1		361	0	0.63	0	0.999633		1		371	4.3	0.81	1704	dti_FA___ThalamicNuclei___Left-CM
-1.34	0.74	-1.8	0.068618		1		731	-1.08	0.77	-1.4	0.163281		1		716	-2.68	1.61	-1.7	0.097146		1		368	-0.62	1.38	-0.4	0.652967		1		378	4.9	0.76	227	AmygNuclei_lh_volume_Cortical-nucleus
-0.35	0.19	-1.8	0.069289		1		730	-0.15	0.2	-0.7	0.455862		1		715	-1.31	0.45	-2.9	0.003695		0.9861		367	-0.98	0.36	-2.7	0.006367		0.9985		378	5.4	0.94	461	aparc-DKTatlas_lh_volume_superiorfrontal
-0.43	0.24	-1.8	0.069599		1		730	-0.37	0.25	-1.5	0.138822		1		715	-0.6	0.5	-1.2	0.228809		1		367	-0.42	0.47	-0.9	0.369064		1		378	4.5	0.93	269	HippSubfield_rh_volume_CA1-head
-0.3	0.16	-1.8	0.069968		1		730	-0.14	0.17	-0.8	0.409635		1		715	-1.11	0.36	-3.1	0.001984		0.9453		367	-0.62	0.31	-2	0.044677		1		378	5.7	0.8	1047	wg_rh_intensity-contrast_superiorparietal
-0.73	0.4	-1.8	0.070056		1		730	-0.61	0.42	-1.4	0.151695		1		715	-1.12	0.85	-1.3	0.188939		1		367	-0.78	0.76	-1	0.309155		1		378	4.5	0.82	224	AmygNuclei_lh_volume_Anterior-amygdaloid-area-AAA
1.3	0.72	1.8	0.070566		1		763	0.95	0.75	1.3	0.207272		1		748	3.17	1.67	1.9	0.058536		1		390	1.84	1.35	1.4	0.171274		1		388	5	0.6	1444	rfMRI amplitudes (ICA100 node 12)
-0.34	0.19	-1.8	0.070769		1		780	-0.3	0.2	-1.5	0.133547		1		765	-0.43	0.42	-1	0.309716		1		397	-0.28	0.37	-0.7	0.459908		1		398	4.3	0.94	120	IDP_T1_FAST_ROIs_L_occ_pole
2.5	1.38	1.8	0.070956		1		642	3.16	1.44	2.2	0.028556		1		632	-1.65	3.24	-0.5	0.609972		1		330	-2.68	2.89	-0.9	0.354421		1		322	4.5	0.91	1600	QSM_L_PUT
-0.28	0.16	-1.8	0.07105		1		730	-0.13	0.16	-0.8	0.43704		1		715	-0.92	0.35	-2.6	0.008297		0.9989		367	-0.87	0.28	-3	0.002403		0.9633		378	5.2	0.81	757	aparc-DKTatlas_lh_thickness_parsopercularis
0.31	0.17	1.8	0.071541		1		710	0.36	0.18	2	0.042369		1		697	-0.08	0.44	-0.2	0.853405		1		366	-0.35	0.37	-0.9	0.342189		1		357	4	0.72	1498	OC_mean_intensity_mod=DTI_MD_threshold=0.3_warpResolution=2mm
-0.15	0.08	-1.8	0.074088		1		709	-0.18	0.09	-2	0.041838		1		696	0.03	0.21	0.2	0.871794		1		366	0.26	0.18	1.4	0.157829		1		356	4	0.86	1554	AON_glm_mod=NODDI_ICVF_threshold=0_warpResolution=2mm
0.19	0.11	1.8	0.074104		1		741	0.19	0.11	1.6	0.099929		1		726	0.18	0.24	0.7	0.455872		1		377	0.07	0.2	0.4	0.725822		1		379	4.1	0.7	1218	IDP_dMRI_TBSS_ICVF_Superior_cerebellar_peduncle_R
-0.3	0.17	-1.8	0.075069		1		731	-0.2	0.18	-1.1	0.275343		1		716	-0.82	0.37	-2.2	0.026769		1		368	-0.49	0.32	-1.5	0.132385		1		378	5.1	0.81	1014	wg_lh_intensity-contrast_superiortemporal
-0.41	0.23	-1.8	0.075224		1		731	-0.12	0.24	-0.5	0.618366		1		716	-1.89	0.52	-3.6	0.000282	*	0.5746		368	-1.22	0.43	-2.8	0.004661		0.9946		378	5.9	0.62	900	aparc-a2009s_rh_thickness_G-orbital
-0.32	0.18	-1.8	0.075835		1		731	-0.07	0.19	-0.3	0.731192		1		716	-1.5	0.4	-3.7	0.000201	*	0.4987		368	-1.42	0.34	-4.1	4.4e-05	*	0.2299		378	5.8	0.79	840	aparc-a2009s_lh_thickness_G-temporal-middle
-0.53	0.3	-1.8	0.075865		1		730	-0.45	0.32	-1.4	0.159713		1		715	-0.7	0.63	-1.1	0.272825		1		367	-0.54	0.57	-0.9	0.346843		1		378	4.3	0.87	542	aparc-a2009s_lh_volume_S-central
0.35	0.2	1.8	0.075996		1		742	0.31	0.2	1.5	0.133681		1		727	0.48	0.45	1.1	0.284284		1		377	0.45	0.36	1.2	0.221261		1		380	4.4	0.7	1121	IDP_dMRI_ProbtrackX_FA_mcp
-1.79	1.01	-1.8	0.0762		1		743	-2.27	1.05	-2.1	0.031625		1		728	0.82	2.3	0.4	0.722242		1		378	2.57	1.91	1.3	0.179728		1		380	4.3	0.61	1399	IDP_dMRI_ProbtrackX_ISOVF_cgc_l
2.03	1.15	1.8	0.076702		1		668	1.63	1.16	1.4	0.15968		1		659	5.77	3.23	1.8	0.074842		1		334	3.1	2.71	1.1	0.253157		1		343	5	0.92	178	aseg_global_volume_WM-hypointensities
-0.31	0.18	-1.8	0.076855		1		731	-0.22	0.19	-1.2	0.226526		1		716	-0.67	0.39	-1.7	0.08656		1		368	-0.42	0.33	-1.3	0.204424		1		378	4.7	0.78	1002	wg_lh_intensity-contrast_parsopercularis
-0.37	0.21	-1.8	0.077845		1		730	-0.15	0.22	-0.7	0.499756		1		715	-1.32	0.46	-2.9	0.004237		0.9913		367	-1.3	0.4	-3.2	0.001375		0.901		378	5.4	0.95	448	aparc-DKTatlas_lh_volume_middletemporal
-0.2	0.12	-1.8	0.078181		1		741	-0.25	0.12	-2.1	0.036761		1		726	0.03	0.25	0.1	0.889954		1		377	0.28	0.23	1.2	0.222645		1		379	4	0.89	1241	IDP_dMRI_TBSS_ICVF_Cingulum_cingulate_gyrus_L
-0.47	0.26	-1.8	0.078683		1		730	-0.13	0.28	-0.5	0.647655		1		715	-2.09	0.59	-3.5	0.000467	*	0.6904		367	-1.53	0.48	-3.2	0.001456		0.908		378	5.8	0.66	796	aparc-DKTatlas_rh_thickness_rostralanteriorcingulate
-0.5	0.29	-1.8	0.078887		1		730	-0.48	0.3	-1.6	0.110492		1		715	-0.7	0.62	-1.1	0.259848		1		367	0.01	0.55	0	0.981829		1		378	4.5	0.88	561	aparc-a2009s_lh_volume_S-orbital-H-Shaped
-1.82	1.04	-1.8	0.079539		1		741	-2.33	1.07	-2.2	0.030111		1		727	2.02	2.45	0.8	0.410512		1		376	2.12	2.11	1	0.317018		1		379	4.8	0.86	1393	IDP_dMRI_TBSS_ISOVF_Tapetum_R
-1.11	0.63	-1.8	0.079627		1		730	-1.1	0.66	-1.7	0.094381		1		715	-1.34	1.41	-0.9	0.344144		1		367	1.03	1.18	0.9	0.385539		1		378	4.4	0.77	346	aparc-Desikan_lh_volume_entorhinal
-0.83	0.48	-1.8	0.080054		1		730	-0.74	0.5	-1.5	0.138102		1		715	-1.2	1.05	-1.1	0.254623		1		367	-0.69	0.89	-0.8	0.436818		1		378	4.4	0.84	259	HippSubfield_lh_volume_HATA
-0.34	0.2	-1.7	0.080189		1		779	-0.21	0.21	-1	0.314491		1		764	-0.95	0.43	-2.2	0.029581		1		397	-0.81	0.39	-2.1	0.037748		1		397	4.9	0.97	111	IDP_T1_FAST_ROIs_R_parietal_operc_cortex
-0.27	0.16	-1.7	0.081201		1		731	-0.13	0.16	-0.8	0.422505		1		716	-0.87	0.35	-2.5	0.013783		0.9999		368	-0.76	0.29	-2.6	0.008747		0.9999		378	5	0.82	721	BA-exvivo_lh_thickness_BA44
1.36	0.78	1.7	0.081643		1		641	0.99	0.81	1.2	0.222727		1		631	4.2	1.83	2.3	0.022707		1		330	1.94	1.67	1.2	0.246897		1		321	5.2	0.82	1608	QSM_L_SN
-0.3	0.17	-1.7	0.081842		1		730	-0.2	0.18	-1.1	0.270248		1		715	-0.85	0.38	-2.2	0.02711		1		367	-0.33	0.32	-1	0.293721		1		378	5	0.92	204	aseg_rh_volume_Cortex
-0.36	0.2	-1.7	0.081857		1		730	-0.27	0.22	-1.2	0.215655		1		715	-0.79	0.46	-1.7	0.083203		1		367	-0.26	0.37	-0.7	0.479915		1		378	4.6	0.93	381	aparc-Desikan_rh_volume_inferiorparietal
-0.25	0.14	-1.7	0.082394		1		731	-0.15	0.15	-1	0.306196		1		716	-0.8	0.33	-2.4	0.016609		0.9999		368	-0.3	0.25	-1.2	0.236105		1		378	5.1	0.76	706	aparc-Desikan_rh_thickness_rostralmiddlefrontal
-0.18	0.1	-1.7	0.082821		1		780	-0.19	0.11	-1.7	0.085198		1		765	-0.13	0.23	-0.6	0.55934		1		397	-0.01	0.2	0	0.967924		1		398	4	0.93	12	IDP_T1_FIRST_right_thalamus_volume
-0.66	0.38	-1.7	0.082897		1		731	-0.65	0.4	-1.6	0.105105		1		716	-0.76	0.81	-0.9	0.35074		1		368	-0.29	0.73	-0.4	0.697133		1		378	4.2	0.58	820	aparc-a2009s_lh_thickness_G-Ins-lg+S-cent-ins
0.72	0.41	1.7	0.082946		1		726	0.39	0.44	0.9	0.366996		1		711	1.97	0.88	2.2	0.026377		1		366	1.47	0.79	1.9	0.06266		1		375	4.8	0.93	177	aseg_global_volume_CSF
0.39	0.23	1.7	0.082965		1		717	0.5	0.24	2.1	0.032447		1		702	0.17	0.49	0.4	0.721644		1		362	-0.5	0.43	-1.2	0.245306		1		370	4.2	0.69	1755	dti_MD___lh.hippoAmyg___HP_tail
-0.5	0.29	-1.7	0.083445		1		730	-0.33	0.3	-1.1	0.27342		1		715	-1.2	0.6	-2	0.045425		1		367	-0.91	0.58	-1.6	0.116368		1		378	4.8	0.9	518	aparc-a2009s_lh_volume_G-oc-temp-lat-fusifor
0.42	0.24	1.7	0.083571		1		742	0.38	0.25	1.5	0.129269		1		727	0.72	0.55	1.3	0.187824		1		378	0.25	0.46	0.5	0.593817		1		379	4.5	0.64	1212	IDP_dMRI_TBSS_ICVF_Corticospinal_tract_R
0.25	0.14	1.7	0.083929		1		715	0.23	0.15	1.5	0.131913		1		700	0.31	0.3	1	0.311538		1		361	0.11	0.27	0.4	0.6916		1		369	4.2	0.59	1875	NODDI_ICVF___brainstemS___Medulla
-0.31	0.18	-1.7	0.08452		1		726	-0.25	0.19	-1.3	0.183098		1		711	-0.59	0.41	-1.4	0.150178		1		365	-0.21	0.34	-0.6	0.541941		1		376	4.4	0.91	429	BA-exvivo_rh_volume_BA44
2.04	1.18	1.7	0.084542		1		735	1.51	1.22	1.2	0.213816		1		722	5.14	2.85	1.8	0.07224		1		372	3.26	2.54	1.3	0.199279		1		376	4.7	0.76	1382	IDP_dMRI_TBSS_ISOVF_External_capsule_R
-0.21	0.12	-1.7	0.084843		1		743	-0.17	0.13	-1.3	0.187009		1		728	-0.38	0.27	-1.4	0.152493		1		378	-0.04	0.24	-0.2	0.853343		1		380	4.4	0.85	1332	IDP_dMRI_ProbtrackX_OD_atr_r
-0.41	0.24	-1.7	0.084911		1		717	-0.39	0.25	-1.6	0.120537		1		702	-0.32	0.53	-0.6	0.540719		1		362	-0.17	0.44	-0.4	0.69267		1		370	3.9	0.61	1954	NODDI_OD___brainstemS___Pons
-0.91	0.53	-1.7	0.084954		1		729	-0.94	0.54	-1.7	0.086027		1		714	-1.2	1.23	-1	0.329868		1		368	0.15	0.95	0.2	0.872262		1		376	4.4	0.9	435	BA-exvivo_rh_volume_entorhinal
0.22	0.13	1.7	0.085462		1		717	0.17	0.13	1.2	0.219671		1		702	0.53	0.28	1.8	0.065293		1		362	0.4	0.25	1.6	0.107409		1		370	4.7	0.75	1951	NODDI_ICVF___ThalamicNuclei___Right-VLp
-0.78	0.45	-1.7	0.085882		1		634	-0.76	0.47	-1.6	0.107984		1		624	-0.98	1.09	-0.9	0.373567		1		325	-0.33	0.91	-0.4	0.714064		1		319	4.2	0.68	1616	T2starCorrected_R_PAL
-0.45	0.26	-1.7	0.085986		1		730	-0.31	0.27	-1.1	0.250174		1		715	-1.16	0.6	-1.9	0.053504		1		367	-0.56	0.46	-1.2	0.221386		1		378	4.7	0.8	1039	wg_rh_intensity-contrast_pericalcarine
-0.13	0.08	-1.7	0.08603		1		742	-0.16	0.08	-2	0.043622		1		727	-0.03	0.16	-0.2	0.871241		1		378	0.19	0.15	1.2	0.230716		1		379	3.9	0.94	1209	IDP_dMRI_TBSS_ICVF_Body_of_corpus_callosum
-6.35	3.7	-1.7	0.086365		1		710	-4.72	3.82	-1.2	0.217438		1		697	-18.85	9.7	-1.9	0.052832		1		366	-10.14	7.55	-1.3	0.179748		1		357	4.8	0.59	1496	PG_mean_intensity_mod=DTI_MD_threshold=0.3_warpResolution=2mm
-0.17	0.1	-1.7	0.086688		1		743	-0.2	0.1	-2	0.049217		1		728	-0.01	0.21	0	0.976598		1		378	0.17	0.2	0.9	0.385843		1		380	3.7	0.76	1167	IDP_dMRI_TBSS_MD_Cingulum_cingulate_gyrus_L
-0.3	0.18	-1.7	0.087591		1		731	-0.16	0.18	-0.9	0.386241		1		716	-0.99	0.39	-2.6	0.010384		0.9994		368	-0.64	0.34	-1.9	0.058771		1		378	5.2	0.76	1011	wg_lh_intensity-contrast_rostralmiddlefrontal
1.32	0.77	1.7	0.088023		1		759	1.06	0.8	1.3	0.187362		1		744	3.03	1.66	1.8	0.068113		1		387	0.97	1.58	0.6	0.542521		1		387	4.8	0.63	1473	rfMRI amplitudes (ICA100 node 47)
1	0.59	1.7	0.089634		1		718	1.16	0.62	1.9	0.060879		1		703	0.14	1.34	0.1	0.917794		1		362	-0.87	1.05	-0.8	0.408271		1		371	3.7	0.87	1970	NODDI_OD___rh.hippoAmyg___presubiculum-body
-0.48	0.28	-1.7	0.090148		1		729	-0.52	0.3	-1.7	0.085081		1		714	-0.27	0.61	-0.5	0.651012		1		366	0.14	0.56	0.3	0.799643		1		378	3.9	0.9	558	aparc-a2009s_lh_volume_S-oc-temp-med+Lingual
-0.54	0.32	-1.7	0.090534		1		730	-0.54	0.33	-1.6	0.107714		1		715	-0.58	0.7	-0.8	0.410221		1		367	-0.14	0.58	-0.2	0.80545		1		378	4.1	0.59	865	aparc-a2009s_lh_thickness_S-orbital-med-olfact
-0.33	0.19	-1.7	0.090574		1		726	-0.32	0.2	-1.6	0.114862		1		711	-0.4	0.44	-0.9	0.361841		1		365	0.06	0.35	0.2	0.870412		1		376	4.2	0.9	492	aparc-DKTatlas_rh_volume_superiorfrontal
-0.24	0.14	-1.7	0.090595		1		731	-0.17	0.15	-1.2	0.24229		1		716	-0.65	0.33	-2	0.046562		1		368	-0.18	0.25	-0.7	0.46045		1		378	4.9	0.78	797	aparc-DKTatlas_rh_thickness_rostralmiddlefrontal
-0.16	0.1	-1.7	0.090644		1		730	-0.18	0.1	-1.8	0.076407		1		715	-0.07	0.2	-0.3	0.748512		1		367	0.05	0.19	0.3	0.782511		1		378	3.8	0.98	168	aseg_global_volume_SubCortGray
-0.28	0.16	-1.7	0.090763		1		730	-0.18	0.17	-1	0.294296		1		715	-0.79	0.35	-2.2	0.02599		1		367	-0.42	0.31	-1.3	0.177078		1		378	4.9	0.78	994	wg_lh_intensity-contrast_isthmuscingulate
0.86	0.51	1.7	0.09158		1		718	0.64	0.54	1.2	0.230145		1		703	1.89	1.1	1.7	0.08575		1		362	1	0.99	1	0.312351		1		371	4.6	0.63	2004	NODDI_OD___lh.hippoAmyg___Corticoamygdaloid-transitio
-0.35	0.21	-1.7	0.092597		1		730	-0.25	0.22	-1.1	0.252641		1		715	-0.91	0.45	-2	0.041708		1		367	-0.24	0.4	-0.6	0.544489		1		378	4.8	0.96	562	aparc-a2009s_lh_volume_S-parieto-occipital
0.54	0.32	1.7	0.09261		1		718	0.6	0.34	1.8	0.080088		1		703	0.41	0.69	0.6	0.554247		1		362	-0.53	0.61	-0.9	0.38997		1		371	4.1	0.72	1714	dti_FA___ThalamicNuclei___Left-PuA
-0.43	0.26	-1.7	0.092977		1		730	-0.39	0.27	-1.4	0.151446		1		715	-0.61	0.56	-1.1	0.280888		1		367	-0.44	0.49	-0.9	0.368146		1		378	4.2	0.86	374	aparc-Desikan_lh_volume_insula
-1.53	0.91	-1.7	0.093077		1		729	-1.41	0.96	-1.5	0.142528		1		714	-1.58	1.93	-0.8	0.413866		1		367	-0.7	1.75	-0.4	0.690677		1		377	4	0.74	567	aparc-a2009s_lh_volume_S-suborbital
-0.62	0.37	-1.7	0.093307		1		730	-0.39	0.39	-1	0.321065		1		715	-1.53	0.8	-1.9	0.057419		1		367	-1.22	0.71	-1.7	0.085501		1		378	4.6	0.85	498	aparc-a2009s_lh_volume_G+S-frontomargin
1.5	0.89	1.7	0.093359		1		681	1.13	0.92	1.2	0.219194		1		670	3.14	2.16	1.5	0.146954		1		345	2.62	1.87	1.4	0.161606		1		347	4.4	0.62	1620	T2Star___lh.hippoAmyg___parasubiculum
-0.24	0.14	-1.7	0.093424		1		730	-0.07	0.15	-0.5	0.637534		1		715	-0.99	0.33	-3	0.002493		0.9637		367	-0.92	0.26	-3.5	0.000551	*	0.7204		378	5.2	0.81	673	aparc-Desikan_lh_thickness_superiorfrontal
-0.46	0.27	-1.7	0.095015		1		728	-0.28	0.28	-1	0.334137		1		713	-1.57	0.6	-2.6	0.009545		0.9993		367	-0.57	0.52	-1.1	0.277088		1		376	5.3	0.8	914	aparc-a2009s_rh_thickness_Lat-Fis-ant-Vertical
-0.25	0.15	-1.7	0.095326		1		730	-0.19	0.15	-1.2	0.227902		1		715	-0.65	0.33	-2	0.049716		1		367	-0.17	0.27	-0.6	0.527823		1		378	4.9	0.83	1025	wg_rh_intensity-contrast_fusiform
-0.54	0.32	-1.7	0.095415		1		730	-0.46	0.34	-1.4	0.174779		1		715	-0.82	0.71	-1.2	0.246966		1		367	-0.41	0.61	-0.7	0.497606		1		378	4.3	0.92	522	aparc-a2009s_lh_volume_G-pariet-inf-Angular
-0.34	0.2	-1.7	0.096402		1		742	-0.3	0.21	-1.4	0.154947		1		727	-0.46	0.45	-1	0.301106		1		377	-0.33	0.4	-0.8	0.407921		1		380	4.1	0.93	1299	IDP_dMRI_TBSS_OD_Posterior_limb_of_internal_capsule_R
-0.26	0.16	-1.7	0.097075		1		742	-0.26	0.16	-1.6	0.114386		1		727	-0.29	0.36	-0.8	0.421442		1		378	0.03	0.3	0.1	0.912197		1		379	4.1	0.83	1258	IDP_dMRI_ProbtrackX_ICVF_cgc_l
-0.58	0.35	-1.7	0.097214		1		730	-0.48	0.37	-1.3	0.189228		1		715	-0.99	0.7	-1.4	0.159385		1		367	-0.58	0.7	-0.8	0.406001		1		378	4.4	0.87	258	HippSubfield_lh_volume_CA3-head
-0.13	0.08	-1.7	0.097217		1		742	-0.14	0.08	-1.6	0.099759		1		727	-0.09	0.17	-0.5	0.618306		1		378	0.04	0.16	0.2	0.805599		1		379	3.8	0.95	1266	IDP_dMRI_ProbtrackX_ICVF_ifo_l
-0.31	0.18	-1.7	0.097355		1		731	-0.19	0.19	-1	0.319042		1		716	-0.73	0.42	-1.7	0.081942		1		368	-0.73	0.33	-2.2	0.028704		1		378	4.4	0.79	815	aparc-a2009s_lh_thickness_G-front-inf-Opercular
1.22	0.74	1.7	0.097494		1		645	1.19	0.75	1.6	0.113752		1		632	1.85	1.84	1	0.317336		1		325	-0.36	1.51	-0.2	0.810561		1		333	4.3	0.53	1796	dti_MD___lh.hippoAmyg___Anterior-amygdaloid-area-AAA
-0.54	0.33	-1.7	0.097965		1		730	-0.47	0.34	-1.4	0.170052		1		715	-0.86	0.69	-1.2	0.214624		1		367	-0.06	0.63	-0.1	0.923055		1		378	4.3	0.86	223	AmygNuclei_lh_volume_Accessory-Basal-nucleus
-1.05	0.63	-1.7	0.097984		1		718	-0.97	0.66	-1.5	0.146768		1		703	-1.09	1.35	-0.8	0.420038		1		362	-0.26	1.22	-0.2	0.833238		1		371	4	0.61	1682	dti_FA___lh.hippoAmyg___GC-ML-DG-body
1	0.61	1.7	0.098093		1		718	1	0.64	1.6	0.11884		1		703	1.24	1.28	1	0.3328		1		362	0.21	1.18	0.2	0.858936		1		371	4.3	0.65	1967	NODDI_OD___lh.hippoAmyg___presubiculum-head
-1.45	0.87	-1.7	0.098394		1		742	-1.54	0.92	-1.7	0.094432		1		727	-1.16	1.95	-0.6	0.552026		1		377	1.12	1.7	0.7	0.511612		1		380	4	0.64	1384	IDP_dMRI_TBSS_ISOVF_Cingulum_cingulate_gyrus_R
-4.37	2.64	-1.7	0.098731		1		711	-3.27	2.71	-1.2	0.227845		1		698	-13.01	6.91	-1.9	0.060618		1		366	-7.58	5.44	-1.4	0.164113		1		358	4.8	0.6	1497	PG_95th_percentile_mod=DTI_MD_threshold=0.3_warpResolution=2mm
0.71	0.43	1.7	0.098892		1		740	0.69	0.45	1.5	0.125275		1		725	0.93	0.99	0.9	0.343756		1		376	-0.13	0.82	-0.2	0.870157		1		379	4.1	0.73	1289	IDP_dMRI_TBSS_OD_Medial_lemniscus_R
-0.58	0.35	-1.6	0.099215		1		730	-0.54	0.37	-1.4	0.149134		1		715	-0.91	0.77	-1.2	0.240897		1		367	-0.15	0.66	-0.2	0.821023		1		378	4.2	0.87	198	aseg_lh_volume_Amygdala
-0.31	0.19	-1.6	0.099468		1		730	-0.15	0.2	-0.8	0.433322		1		715	-1.09	0.42	-2.6	0.009133		0.9991		367	-0.73	0.36	-2	0.041092		1		378	5	0.75	988	wg_lh_intensity-contrast_caudalmiddlefrontal
-0.31	0.19	-1.6	0.099595		1		740	-0.23	0.19	-1.2	0.243959		1		725	-0.66	0.42	-1.6	0.114756		1		377	-0.4	0.36	-1.1	0.272047		1		378	4.4	0.9	1308	IDP_dMRI_TBSS_OD_Posterior_corona_radiata_L
-0.72	0.44	-1.6	0.099842		1		731	-0.79	0.46	-1.7	0.084589		1		716	-0.15	1	-0.2	0.880204		1		368	-0.11	0.79	-0.1	0.889168		1		378	3.5	0.76	310	ThalamNuclei_rh_volume_MGN
-0.3	0.19	-1.6	0.100093		1		731	-0.18	0.19	-0.9	0.348828		1		716	-0.87	0.42	-2.1	0.038026		1		368	-0.65	0.34	-1.9	0.061008		1		378	4.6	0.75	709	aparc-Desikan_rh_thickness_superiortemporal
1.87	1.13	1.6	0.100102		1		639	2.49	1.18	2.1	0.034589		1		629	-1.92	2.71	-0.7	0.479877		1		328	-3.53	2.36	-1.5	0.136873		1		321	4.4	0.89	1599	QSM_R_CAU
-0.8	0.49	-1.6	0.10025		1		730	-0.45	0.51	-0.9	0.380059		1		715	-2.14	1.04	-2	0.041048		1		367	-1.96	0.93	-2.1	0.03587		1		378	4.5	0.84	436	aparc-DKTatlas_lh_volume_caudalanteriorcingulate
-0.36	0.22	-1.6	0.100776		1		731	-0.2	0.23	-0.9	0.391035		1		716	-1.28	0.5	-2.5	0.011067		0.9996		368	-0.45	0.38	-1.2	0.236991		1		378	5	0.79	1037	wg_rh_intensity-contrast_parsorbitalis
-0.14	0.09	-1.6	0.100783		1		784	-0.04	0.09	-0.4	0.681414		1		769	-0.63	0.19	-3.3	0.001036	*	0.858		399	-0.54	0.18	-3.1	0.002218		0.9573		400	5.3	0.97	6	IDP_T1_SIENAX_grey_unnormalised_volume
-0.38	0.23	-1.6	0.100832		1		730	-0.09	0.24	-0.4	0.704928		1		715	-1.61	0.5	-3.2	0.001464	*	0.9109		367	-1.57	0.44	-3.5	0.000418	*	0.6539		378	5.2	0.94	355	aparc-Desikan_lh_volume_middletemporal
1	0.61	1.6	0.10113		1		681	0.95	0.63	1.5	0.131918		1		670	0.97	1.5	0.7	0.515066		1		345	0.66	1.22	0.5	0.585601		1		347	3.8	0.57	1624	T2Star___rh.hippoAmyg___hippocampal_fissure
-0.31	0.19	-1.6	0.101205		1		729	-0.04	0.19	-0.2	0.823081		1		714	-1.51	0.43	-3.5	0.000434	*	0.6747		366	-1.31	0.34	-3.8	0.000154	*	0.4293		378	5.3	0.94	368	aparc-Desikan_lh_volume_superiorfrontal
-0.2	0.12	-1.6	0.101231		1		740	-0.13	0.12	-1.1	0.288196		1		725	-0.58	0.26	-2.3	0.024418		1		375	-0.26	0.23	-1.1	0.271984		1		380	5	0.55	1142	IDP_dMRI_TBSS_MD_Inferior_cerebellar_peduncle_R
-0.27	0.16	-1.6	0.101613		1		779	-0.14	0.17	-0.8	0.420138		1		764	-0.86	0.37	-2.4	0.018576		0.9999		397	-0.55	0.33	-1.7	0.089818		1		397	4.8	0.93	40	IDP_T1_FAST_ROIs_L_temporal_pole
-0.47	0.29	-1.6	0.101807		1		740	-0.2	0.3	-0.7	0.502136		1		725	-1.6	0.65	-2.5	0.013674		0.9999		377	-1.03	0.56	-1.9	0.063675		1		378	4.8	0.84	1312	IDP_dMRI_TBSS_OD_Sagittal_stratum_L
-0.36	0.22	-1.6	0.101855		1		730	-0.26	0.23	-1.1	0.260437		1		715	-0.89	0.46	-1.9	0.055553		1		367	-0.62	0.44	-1.4	0.159406		1		378	4.6	0.71	664	aparc-Desikan_lh_thickness_parsorbitalis
-0.2	0.12	-1.6	0.102362		1		715	-0.17	0.13	-1.3	0.188835		1		701	-0.35	0.3	-1.2	0.23591		1		361	-0.24	0.23	-1	0.315904		1		368	4.1	0.55	1829	dti_MD___ThalamicNuclei___Right-VLa
-0.23	0.14	-1.6	0.10298		1		731	-0.13	0.15	-0.8	0.403041		1		716	-0.83	0.33	-2.5	0.012134		0.9998		368	-0.41	0.26	-1.6	0.110789		1		378	4.9	0.78	798	aparc-DKTatlas_rh_thickness_superiorfrontal
-0.13	0.08	-1.6	0.103301		1		738	-0.11	0.08	-1.3	0.195903		1		723	-0.25	0.18	-1.4	0.161891		1		376	-0.09	0.15	-0.6	0.539472		1		377	4.3	0.95	1231	IDP_dMRI_TBSS_ICVF_Superior_corona_radiata_L
-0.53	0.33	-1.6	0.104623		1		730	-0.49	0.34	-1.4	0.151264		1		715	-0.79	0.71	-1.1	0.262625		1		367	-0.14	0.62	-0.2	0.820767		1		378	4.1	0.89	266	HippSubfield_rh_volume_subiculum-head
0.38	0.24	1.6	0.104758		1		715	0.4	0.25	1.6	0.113504		1		700	0.42	0.49	0.8	0.397383		1		361	-0.15	0.46	-0.3	0.745105		1		369	4	0.66	1894	NODDI_ICVF___rh.hippoAmyg___CA1-body
0.63	0.39	1.6	0.104763		1		714	0.27	0.4	0.7	0.498219		1		699	2.27	0.83	2.7	0.006816		0.998		360	1.46	0.72	2	0.044268		1		369	5	0.52	1919	NODDI_ICVF___lh.hippoAmyg___Corticoamygdaloid-transitio
0.28	0.17	1.6	0.104806		1		717	0.29	0.18	1.6	0.117456		1		702	0.38	0.38	1	0.309726		1		362	-0.07	0.33	-0.2	0.838919		1		370	4.2	0.71	1926	NODDI_ICVF___ThalamicNuclei___Left-MDl
2.39	1.47	1.6	0.104823		1		718	3.32	1.54	2.1	0.031799		1		703	-0.94	3.11	-0.3	0.763609		1		362	-4.25	2.86	-1.5	0.137624		1		371	4	0.82	1848	NODDI_ISOVF___lh.hippoAmyg___CA3-head
-0.15	0.09	-1.6	0.105265		1		783	-0.07	0.1	-0.7	0.49026		1		768	-0.49	0.21	-2.3	0.020748		0.9999		399	-0.47	0.17	-2.7	0.007842		0.9997		399	4.6	0.94	1592	PIT_T1_MNI_glm_mod=T1_MNI_GM_mod_threshold=0_warpResolution=2mm
-0.24	0.15	-1.6	0.105401		1		730	-0.06	0.15	-0.4	0.690706		1		715	-1.02	0.33	-3.1	0.002113		0.9507		367	-0.96	0.27	-3.5	0.000455	*	0.6743		378	5.1	0.8	767	aparc-DKTatlas_lh_thickness_superiorfrontal
0.31	0.19	1.6	0.105594		1		717	0.1	0.2	0.5	0.616197		1		702	1.4	0.42	3.3	0.000954	*	0.8418		362	0.96	0.36	2.7	0.007389		0.9994		370	5.4	0.62	1930	NODDI_ICVF___ThalamicNuclei___Left-PuI
-0.86	0.53	-1.6	0.106258		1		731	-0.79	0.56	-1.4	0.157655		1		716	-1.2	1.12	-1.1	0.285188		1		368	-0.41	1.01	-0.4	0.683177		1		378	4.1	0.77	329	ThalamNuclei_rh_volume_Pc
-0.24	0.15	-1.6	0.106517		1		731	-0.13	0.15	-0.8	0.400013		1		716	-0.82	0.33	-2.5	0.012477		0.9998		368	-0.43	0.27	-1.6	0.108661		1		378	4.9	0.79	707	aparc-Desikan_rh_thickness_superiorfrontal
-0.17	0.1	-1.6	0.106702		1		742	-0.15	0.11	-1.4	0.171131		1		727	-0.25	0.23	-1.1	0.273682		1		378	-0.04	0.2	-0.2	0.825551		1		379	4.1	0.94	1353	IDP_dMRI_ProbtrackX_OD_str_r
4.55	2.82	1.6	0.10682		1		699	5.06	2.95	1.7	0.087439		1		684	1.6	5.73	0.3	0.7797		1		353	-3.9	5.6	-0.7	0.486199		1		361	3.6	0.78	1847	NODDI_ISOVF___rh.hippoAmyg___CA1-body
-0.44	0.28	-1.6	0.107531		1		715	-0.3	0.29	-1	0.295745		1		700	-0.73	0.59	-1.2	0.211937		1		360	-0.78	0.52	-1.5	0.13491		1		370	3.8	0.51	1915	NODDI_ICVF___lh.hippoAmyg___Central-nucleus
0.43	0.27	1.6	0.10755		1		715	0.37	0.28	1.3	0.192037		1		700	0.74	0.58	1.3	0.206847		1		362	0.21	0.49	0.4	0.673439		1		368	4.2	0.52	1718	dti_FA___ThalamicNuclei___Left-VA
-4.13	2.57	-1.6	0.108214		1		711	-2.72	2.63	-1	0.301647		1		698	-15.21	6.92	-2.2	0.028671		1		366	-9.29	5.12	-1.8	0.070556		1		358	4.8	0.6	1506	PG_95th_percentile_mod=NODDI_ISOVF_threshold=0.3_warpResolution=2mm
-0.21	0.13	-1.6	0.108274		1		731	-0.11	0.14	-0.8	0.431574		1		716	-0.67	0.3	-2.3	0.023475		1		368	-0.54	0.25	-2.2	0.031008		1		378	4.7	0.82	747	aparc-DKTatlas_lh_thickness_inferiorparietal
-0.16	0.1	-1.6	0.108795		1		728	-0.14	0.1	-1.3	0.181563		1		713	-0.22	0.2	-1.1	0.265517		1		367	-0.07	0.2	-0.4	0.723388		1		376	4	0.68	956	aseg_global_intensity_CC-Central
-0.25	0.16	-1.6	0.109057		1		731	-0.11	0.16	-0.6	0.516165		1		716	-0.82	0.35	-2.4	0.018644		0.9999		368	-0.79	0.29	-2.7	0.007124		0.9992		378	4.6	0.83	722	BA-exvivo_lh_thickness_BA45
-0.5	0.31	-1.6	0.109261		1		702	-0.32	0.33	-1	0.321758		1		687	-1.15	0.7	-1.6	0.09991		1		353	-0.78	0.58	-1.3	0.178804		1		364	4.2	0.79	1649	dti_FA___brainstemS___SCP
-0.84	0.52	-1.6	0.109869		1		730	-0.6	0.55	-1.1	0.273503		1		715	-2.01	1.13	-1.8	0.075385		1		367	-1.12	1.02	-1.1	0.27117		1		378	4.5	0.84	504	aparc-a2009s_lh_volume_G+S-cingul-Mid-Ant
-0.1	0.07	-1.6	0.109886		1		785	-0.1	0.07	-1.4	0.149287		1		770	-0.12	0.14	-0.8	0.417789		1		399	-0.06	0.13	-0.5	0.640939		1		401	3.8	0.99	10	IDP_T1_SIENAX_brain-unnormalised_volume
-0.21	0.13	-1.6	0.110398		1		731	-0.09	0.14	-0.6	0.516653		1		716	-0.75	0.29	-2.6	0.009734		0.9994		368	-0.63	0.25	-2.5	0.011739		1		378	4.8	0.82	653	aparc-Desikan_lh_thickness_inferiorparietal
-0.33	0.21	-1.6	0.110679		1		730	-0.3	0.22	-1.4	0.17268		1		715	-0.47	0.44	-1.1	0.279401		1		367	-0.09	0.41	-0.2	0.832981		1		378	4.1	0.95	644	aparc-a2009s_rh_volume_S-temporal-sup
-0.54	0.34	-1.6	0.110915		1		729	-0.5	0.35	-1.4	0.160398		1		714	-1.01	0.72	-1.4	0.160026		1		366	0.1	0.65	0.2	0.872261		1		378	4.4	0.85	268	HippSubfield_rh_volume_presubiculum-head
-0.53	0.33	-1.6	0.111109		1		730	-0.24	0.35	-0.7	0.487458		1		715	-1.76	0.73	-2.4	0.01556		0.9999		367	-1.37	0.64	-2.1	0.033718		1		378	4.7	0.82	354	aparc-Desikan_lh_volume_medialorbitofrontal
-1.33	0.84	-1.6	0.111168		1		718	-1.29	0.88	-1.5	0.142045		1		703	-1.04	1.86	-0.6	0.575246		1		362	-1.02	1.53	-0.7	0.504268		1		371	3.7	0.65	1652	dti_FA___lh.hippoAmyg___HATA
0.39	0.24	1.6	0.111489		1		713	0.22	0.25	0.9	0.384118		1		698	1.2	0.54	2.2	0.026074		1		360	0.76	0.45	1.7	0.091304		1		368	4.7	0.6	1758	dti_MD___rh.hippoAmyg___presubiculum-head
-0.85	0.54	-1.6	0.112188		1		731	-0.43	0.56	-0.8	0.442663		1		716	-3.04	1.15	-2.6	0.008514		0.999		368	-1.8	1.01	-1.8	0.076349		1		378	5	0.77	306	ThalamNuclei_lh_volume_Pc
0.7	0.44	1.6	0.112306		1		741	0.53	0.46	1.2	0.247983		1		726	1.82	1.01	1.8	0.071792		1		377	0.55	0.82	0.7	0.505811		1		379	4.6	0.73	1333	IDP_dMRI_ProbtrackX_OD_cgc_l
0.24	0.15	1.6	0.112459		1		715	0.19	0.16	1.2	0.233266		1		700	0.58	0.33	1.7	0.084994		1		362	0.16	0.29	0.6	0.573199		1		368	4.5	0.71	1914	NODDI_ICVF___rh.hippoAmyg___Basal-nucleus
1.84	1.16	1.6	0.112524		1		731	2.01	1.22	1.6	0.09902		1		716	1.38	2.42	0.6	0.569269		1		368	-0.87	2.3	-0.4	0.705436		1		378	3.8	0.55	236	AmygNuclei_rh_volume_Medial-nucleus
0.23	0.15	1.6	0.112749		1		741	0.14	0.15	0.9	0.368236		1		726	0.63	0.32	2	0.048059		1		377	0.4	0.28	1.4	0.158256		1		379	4.5	0.77	1067	IDP_dMRI_TBSS_FA_Inferior_cerebellar_peduncle_R
-0.2	0.13	-1.6	0.113045		1		779	-0.12	0.13	-0.9	0.361648		1		764	-0.55	0.27	-2.1	0.03954		1		396	-0.4	0.27	-1.5	0.12999		1		398	4.6	0.92	26	IDP_T1_FAST_ROIs_L_frontal_pole
0.5	0.32	1.6	0.113427		1		740	0.37	0.33	1.1	0.266519		1		725	1.05	0.71	1.5	0.141801		1		376	0.55	0.61	0.9	0.367		1		379	4.2	0.66	1111	IDP_dMRI_ProbtrackX_FA_cgh_l
-0.44	0.28	-1.6	0.114028		1		731	-0.33	0.29	-1.1	0.256122		1		716	-0.93	0.59	-1.6	0.113009		1		368	-0.49	0.54	-0.9	0.357219		1		378	4.3	0.63	998	wg_lh_intensity-contrast_medialorbitofrontal
0.12	0.07	1.6	0.114571		1		742	0.13	0.08	1.7	0.088427		1		727	0.03	0.17	0.2	0.865422		1		377	-0.05	0.13	-0.4	0.697857		1		380	3.5	0.87	1076	IDP_dMRI_TBSS_FA_Posterior_limb_of_internal_capsule_L
0.27	0.17	1.6	0.115305		1		743	0.11	0.18	0.6	0.533509		1		728	1.07	0.37	2.9	0.004304		0.9916		378	0.83	0.34	2.4	0.015944		1		380	5.1	0.85	1110	IDP_dMRI_ProbtrackX_FA_cgc_r
-1.12	0.71	-1.6	0.115654		1		730	-0.93	0.75	-1.2	0.213513		1		715	-1.74	1.61	-1.1	0.281388		1		367	-1.59	1.33	-1.2	0.23049		1		378	3.9	0.54	648	aparc-Desikan_lh_thickness_caudalanteriorcingulate
0.25	0.16	1.6	0.116075		1		742	0.29	0.17	1.7	0.084312		1		727	0.19	0.36	0.5	0.600877		1		378	-0.12	0.3	-0.4	0.687692		1		379	3.8	0.76	1245	IDP_dMRI_TBSS_ICVF_Fornix_cres+Stria_terminalis_L
0.28	0.18	1.6	0.116143		1		741	0.25	0.19	1.3	0.179416		1		726	0.53	0.39	1.4	0.176807		1		378	0.31	0.37	0.9	0.39395		1		378	4.3	0.69	1244	IDP_dMRI_TBSS_ICVF_Fornix_cres+Stria_terminalis_R
1.19	0.76	1.6	0.116306		1		642	1.46	0.79	1.9	0.063347		1		632	-0.45	1.75	-0.3	0.79693		1		330	-1.58	1.64	-1	0.337571		1		322	3.8	0.84	1609	QSM_R_SN
0.72	0.46	1.6	0.116603		1		716	1.01	0.48	2.1	0.035689		1		701	-0.14	0.97	-0.1	0.886233		1		361	-1.36	0.86	-1.6	0.116223		1		370	3.8	0.64	1760	dti_MD___rh.hippoAmyg___presubiculum-body
-0.48	0.31	-1.6	0.117222		1		778	-0.52	0.32	-1.6	0.112146		1		763	-0.2	0.7	-0.3	0.781367		1		397	0.29	0.59	0.5	0.628139		1		396	3.5	0.9	98	IDP_T1_FAST_ROIs_L_temp_fusif_cortex_ant
0.4	0.26	1.6	0.117281		1		717	0.28	0.27	1.1	0.290686		1		702	0.93	0.56	1.7	0.097426		1		362	0.86	0.48	1.8	0.078575		1		370	4.4	0.63	1924	NODDI_ICVF___ThalamicNuclei___Left-LGN
-0.37	0.24	-1.6	0.118478		1		729	-0.18	0.25	-0.7	0.475072		1		714	-1.2	0.52	-2.3	0.021174		0.9999		366	-1.03	0.45	-2.3	0.024054		1		378	4.6	0.89	457	aparc-DKTatlas_lh_volume_precentral
-0.25	0.16	-1.6	0.118979		1		731	-0.1	0.17	-0.6	0.574622		1		716	-1.01	0.36	-2.8	0.004859		0.994		368	-0.74	0.31	-2.4	0.016597		1		378	5	0.77	1013	wg_lh_intensity-contrast_superiorparietal
-0.6	0.38	-1.6	0.119281		1		731	-0.35	0.4	-0.9	0.384319		1		716	-1.7	0.86	-2	0.048044		1		368	-0.78	0.7	-1.1	0.270341		1		378	4.5	0.83	426	BA-exvivo_rh_volume_BA4a
-0.35	0.23	-1.6	0.119469		1		730	-0.15	0.23	-0.7	0.51261		1		715	-1.11	0.48	-2.3	0.020956		0.9999		367	-1.18	0.44	-2.7	0.007239		0.9994		378	4.6	0.72	762	aparc-DKTatlas_lh_thickness_posteriorcingulate
-0.48	0.31	-1.6	0.119615		1		730	-0.28	0.32	-0.9	0.384297		1		715	-1.44	0.66	-2.2	0.030736		1		367	-0.76	0.58	-1.3	0.192529		1		378	4.7	0.74	1050	wg_rh_intensity-contrast_frontalpole
-0.23	0.15	-1.6	0.119928		1		741	-0.14	0.15	-0.9	0.355314		1		726	-0.58	0.32	-1.8	0.070102		1		377	-0.52	0.29	-1.8	0.074106		1		379	4.3	0.9	1314	IDP_dMRI_TBSS_OD_External_capsule_L
0.38	0.24	1.6	0.120089		1		730	0.43	0.25	1.7	0.089165		1		715	0.16	0.55	0.3	0.766143		1		367	-0.49	0.45	-1.1	0.273408		1		378	3.6	0.8	889	aparc-a2009s_rh_thickness_G-front-inf-Orbital
-0.14	0.09	-1.6	0.120147		1		743	-0.11	0.09	-1.2	0.233442		1		728	-0.3	0.2	-1.5	0.12696		1		378	-0.16	0.18	-0.9	0.383236		1		380	4.3	0.75	1166	IDP_dMRI_TBSS_MD_Cingulum_cingulate_gyrus_R
0.82	0.53	1.6	0.120532		1		730	0.99	0.56	1.8	0.075815		1		715	0.11	1.13	0.1	0.925401		1		367	-0.84	1	-0.8	0.399319		1		378	3.5	0.85	557	aparc-a2009s_lh_volume_S-oc-temp-lat
2.09	1.35	1.6	0.12077		1		718	2.66	1.42	1.9	0.060417		1		703	0.57	2.94	0.2	0.845274		1		362	-2.35	2.55	-0.9	0.35663		1		371	3.7	0.67	1842	NODDI_ISOVF___rh.hippoAmyg___presubiculum-body
-0.43	0.28	-1.6	0.120856		1		730	-0.05	0.29	-0.2	0.867981		1		715	-2.32	0.63	-3.6	0.00027	*	0.564		367	-1.64	0.49	-3.3	0.001002		0.8489		378	5.4	0.68	705	aparc-Desikan_rh_thickness_rostralanteriorcingulate
-0.9	0.58	-1.6	0.120873		1		730	-1	0.62	-1.6	0.104802		1		715	-0.62	1.32	-0.5	0.637781		1		367	0.37	1.05	0.4	0.721164		1		378	3.7	0.66	588	aparc-a2009s_rh_volume_G-Ins-lg+S-cent-ins
-0.66	0.43	-1.5	0.121265		1		730	-0.4	0.45	-0.9	0.378111		1		715	-1.82	0.91	-2	0.047468		1		367	-1.36	0.83	-1.6	0.100461		1		378	4.4	0.76	602	aparc-a2009s_rh_volume_G-rectus
1.15	0.74	1.5	0.121317		1		761	0.54	0.78	0.7	0.487793		1		746	4.33	1.62	2.7	0.007779		0.9984		388	2.66	1.47	1.8	0.071093		1		388	4.9	0.58	1441	rfMRI amplitudes (ICA100 node 9)
-0.47	0.3	-1.5	0.121458		1		729	-0.3	0.32	-0.9	0.34508		1		714	-1.1	0.67	-1.6	0.101932		1		366	-0.8	0.56	-1.4	0.154562		1		378	4	0.89	583	aparc-a2009s_rh_volume_G-front-inf-Opercular
-0.5	0.32	-1.5	0.121729		1		730	-0.35	0.34	-1	0.305878		1		715	-1.27	0.67	-1.9	0.058627		1		367	-1	0.64	-1.6	0.118596		1		378	4.4	0.86	239	AmygNuclei_rh_volume_Paralaminar-nucleus
0.52	0.34	1.5	0.12292		1		718	0.68	0.36	1.9	0.056827		1		703	-0.19	0.69	-0.3	0.781404		1		362	-1.02	0.69	-1.5	0.138297		1		371	3.7	0.68	1983	NODDI_OD___lh.hippoAmyg___CA4-head
0.38	0.25	1.5	0.123084		1		718	0.57	0.26	2.2	0.02962		1		703	-0.53	0.55	-1	0.337199		1		362	-0.86	0.45	-1.9	0.057037		1		371	4.7	0.76	1737	dti_FA___ThalamicNuclei___Right-PuM
0.2	0.13	1.5	0.123098		1		717	0.21	0.14	1.5	0.132766		1		702	0.27	0.28	1	0.333616		1		362	0.1	0.26	0.4	0.702997		1		370	4	0.65	1932	NODDI_ICVF___ThalamicNuclei___Left-PuM
-0.66	0.43	-1.5	0.123186		1		731	-0.84	0.45	-1.9	0.063938		1		716	-0.14	0.94	-0.2	0.878403		1		368	0.83	0.81	1	0.301		1		378	3.6	0.86	324	ThalamNuclei_rh_volume_CeM
-0.59	0.39	-1.5	0.123587		1		730	-0.51	0.4	-1.3	0.202925		1		716	-1.12	0.93	-1.2	0.22863		1		367	-0.68	0.86	-0.8	0.429632		1		377	4	0.86	356	aparc-Desikan_lh_volume_parahippocampal
-0.3	0.2	-1.5	0.124024		1		731	-0.1	0.21	-0.5	0.634151		1		716	-1.35	0.44	-3.1	0.002265		0.956		368	-0.92	0.37	-2.5	0.012662		1		378	5.1	0.62	782	aparc-DKTatlas_rh_thickness_lateralorbitofrontal
-0.39	0.26	-1.5	0.124142		1		730	-0.16	0.27	-0.6	0.545203		1		715	-1.36	0.58	-2.3	0.020185		0.9999		367	-1.3	0.46	-2.8	0.005277		0.9966		378	4.4	0.74	658	aparc-Desikan_lh_thickness_lingual
-0.38	0.25	-1.5	0.124204		1		730	-0.09	0.26	-0.3	0.727427		1		715	-1.62	0.52	-3.1	0.002088		0.9501		367	-1.62	0.48	-3.3	0.000904		0.8307		378	4.9	0.92	362	aparc-Desikan_lh_volume_postcentral
-5.85	3.8	-1.5	0.124566		1		710	-4.59	3.93	-1.2	0.242303		1		697	-15.69	9.93	-1.6	0.115035		1		366	-7.9	7.86	-1	0.315274		1		357	4.3	0.59	1509	PG_mean_intensity_mod=NODDI_OD_threshold=0.3_warpResolution=2mm
0.98	0.64	1.5	0.125848		1		716	1.51	0.67	2.2	0.024814		1		701	-1.24	1.38	-0.9	0.367965		1		361	-2.49	1.19	-2.1	0.037683		1		370	4.6	0.71	1977	NODDI_OD___lh.hippoAmyg___CA1-body
1.33	0.87	1.5	0.126201		1		763	1.24	0.92	1.4	0.175389		1		748	1.76	1.91	0.9	0.35545		1		390	0.17	1.7	0.1	0.92136		1		388	3.8	0.61	1457	rfMRI amplitudes (ICA100 node 28)
5.03	3.29	1.5	0.126373		1		676	5.27	3.41	1.5	0.122972		1		664	4.04	7.71	0.5	0.600437		1		342	-1.44	6.18	-0.2	0.816282		1		346	3.5	0.59	1870	NODDI_ISOVF___ThalamicNuclei___Left-VPL
0.24	0.16	1.5	0.126694		1		715	0.32	0.17	1.9	0.058944		1		700	-0.08	0.33	-0.2	0.812034		1		359	-0.44	0.32	-1.4	0.160785		1		371	3.6	0.69	1782	dti_MD___rh.hippoAmyg___molecular_layer_HP-head
0.25	0.16	1.5	0.126694		1		717	0.33	0.17	1.9	0.051287		1		702	-0.28	0.35	-0.8	0.421109		1		362	-0.25	0.31	-0.8	0.411326		1		370	4.2	0.74	1933	NODDI_ICVF___ThalamicNuclei___Left-VA
-0.81	0.53	-1.5	0.127019		1		718	-0.68	0.56	-1.2	0.224728		1		703	-1.19	1.14	-1	0.299273		1		362	-0.61	1	-0.6	0.540884		1		371	3.7	0.63	1686	dti_FA___lh.hippoAmyg___molecular_layer_HP-body
3.83	2.51	1.5	0.127192		1		717	4.35	2.6	1.7	0.094327		1		702	1.7	5.56	0.3	0.759913		1		361	-3.43	4.77	-0.7	0.472795		1		371	3.5	0.5	1834	NODDI_ISOVF___lh.hippoAmyg___HATA
0.47	0.31	1.5	0.127745		1		713	0.38	0.32	1.2	0.247761		1		699	0.74	0.76	1	0.326878		1		360	0.46	0.58	0.8	0.431418		1		367	3.7	0.55	1893	NODDI_ICVF___lh.hippoAmyg___CA1-body
-0.3	0.2	-1.5	0.127845		1		726	-0.28	0.21	-1.3	0.185878		1		711	-0.5	0.45	-1.1	0.263209		1		365	-0.01	0.36	0	0.986932		1		376	3.9	0.9	401	aparc-Desikan_rh_volume_superiorfrontal
-0.25	0.16	-1.5	0.1279		1		710	-0.35	0.17	-2	0.0416		1		696	0.22	0.39	0.6	0.579266		1		357	0.47	0.32	1.5	0.137263		1		367	4.1	0.66	1804	dti_MD___ThalamicNuclei___Left-MDl
1.17	0.77	1.5	0.127993		1		761	1.19	0.8	1.5	0.135283		1		746	1.75	1.75	1	0.318361		1		389	-0.97	1.5	-0.6	0.51896		1		387	4	0.65	1448	rfMRI amplitudes (ICA100 node 18)
-0.31	0.2	-1.5	0.128143		1		729	-0.2	0.21	-0.9	0.356823		1		714	-0.82	0.46	-1.8	0.075936		1		367	-0.4	0.36	-1.1	0.276529		1		377	4.2	0.93	472	aparc-DKTatlas_rh_volume_inferiorparietal
1.65	1.08	1.5	0.128179		1		737	2.22	1.13	2	0.049642		1		722	-0.39	2.4	-0.2	0.870848		1		375	-2.16	2.08	-1	0.300153		1		377	3.7	0.62	1388	IDP_dMRI_TBSS_ISOVF_Fornix_cres+Stria_terminalis_L
-0.32	0.21	-1.5	0.128401		1		728	-0.22	0.22	-1	0.317772		1		713	-1	0.47	-2.1	0.033543		1		365	-0.32	0.38	-0.8	0.403032		1		378	4.6	0.7	1040	wg_rh_intensity-contrast_postcentral
-0.54	0.35	-1.5	0.128848		1		731	-0.19	0.37	-0.5	0.598681		1		716	-2	0.8	-2.5	0.012703		0.9998		368	-1.71	0.64	-2.6	0.008133		0.9998		378	4.5	0.73	806	aparc-a2009s_lh_thickness_G+S-paracentral
-0.23	0.15	-1.5	0.129054		1		777	-0.13	0.16	-0.8	0.419874		1		762	-0.62	0.35	-1.8	0.075581		1		394	-0.58	0.3	-1.9	0.052981		1		398	4.1	0.95	68	IDP_T1_FAST_ROIs_L_latocc_cortex_sup
1.88	1.24	1.5	0.129075		1		760	1.36	1.3	1	0.294881		1		745	3.99	2.81	1.4	0.157315		1		387	1.6	2.35	0.7	0.496276		1		388	3.9	0.54	1460	rfMRI amplitudes (ICA100 node 32)
-0.39	0.26	-1.5	0.129086		1		730	-0.15	0.27	-0.6	0.572285		1		715	-1.37	0.58	-2.4	0.018631		0.9999		367	-1.35	0.46	-2.9	0.003966		0.991		378	4.5	0.74	752	aparc-DKTatlas_lh_thickness_lingual
-0.32	0.21	-1.5	0.129387		1		726	-0.25	0.22	-1.1	0.257692		1		711	-0.59	0.48	-1.2	0.225359		1		365	-0.29	0.37	-0.8	0.439853		1		376	3.8	0.93	495	aparc-DKTatlas_rh_volume_supramarginal
-0.22	0.15	-1.5	0.129916		1		731	-0.11	0.15	-0.7	0.473057		1		716	-0.81	0.33	-2.4	0.016439		0.9999		368	-0.36	0.26	-1.4	0.172919		1		378	4.6	0.81	687	aparc-Desikan_rh_thickness_inferiorparietal
-0.4	0.27	-1.5	0.12994		1		730	-0.34	0.28	-1.2	0.22766		1		715	-0.76	0.6	-1.3	0.207396		1		367	-0.29	0.48	-0.6	0.545761		1		378	4	0.91	605	aparc-a2009s_rh_volume_G-temp-sup-Lateral
0.96	0.63	1.5	0.130767		1		718	0.67	0.66	1	0.313092		1		703	2.03	1.29	1.6	0.11595		1		362	1.36	1.28	1.1	0.289511		1		371	4.1	0.55	1989	NODDI_OD___lh.hippoAmyg___GC-ML-DG-body
-0.41	0.27	-1.5	0.132841		1		729	-0.14	0.28	-0.5	0.608571		1		714	-1.51	0.6	-2.5	0.012786		0.9998		366	-1.51	0.5	-3	0.002928		0.9777		378	4.5	0.91	527	aparc-a2009s_lh_volume_G-precuneus
-0.55	0.37	-1.5	0.132907		1		730	-0.36	0.39	-0.9	0.361812		1		715	-1.76	0.82	-2.1	0.031934		1		367	-0.65	0.67	-1	0.333703		1		378	4.5	0.93	399	aparc-Desikan_rh_volume_rostralanteriorcingulate
-0.44	0.29	-1.5	0.132977		1		730	-0.05	0.3	-0.2	0.859955		1		715	-2.4	0.67	-3.5	0.00039	*	0.6525		367	-1.63	0.52	-3.1	0.001907		0.9413		378	5.2	0.8	786	aparc-DKTatlas_rh_thickness_parahippocampal
-0.28	0.18	-1.5	0.13298		1		731	-0.12	0.19	-0.6	0.546057		1		716	-1.07	0.4	-2.7	0.00718		0.998		368	-0.76	0.35	-2.2	0.030804		1		378	4.8	0.82	995	wg_lh_intensity-contrast_lateraloccipital
1.99	1.32	1.5	0.133482		1		737	2.2	1.4	1.6	0.117185		1		722	0.76	2.8	0.3	0.785222		1		373	-1.26	2.61	-0.5	0.629947		1		379	3.4	0.61	1418	IDP_dMRI_ProbtrackX_ISOVF_unc_l
1.5	1	1.5	0.133828		1		737	2.34	1.04	2.2	0.024483		1		722	-1.9	2.25	-0.8	0.399864		1		375	-3.47	1.87	-1.8	0.064678		1		377	4.5	0.67	1387	IDP_dMRI_TBSS_ISOVF_Fornix_cres+Stria_terminalis_R
-0.43	0.29	-1.5	0.134669		1		731	-0.2	0.31	-0.7	0.505853		1		716	-1.56	0.64	-2.4	0.014674		0.9999		368	-1.12	0.54	-2.1	0.037984		1		378	4.6	0.58	784	aparc-DKTatlas_rh_thickness_medialorbitofrontal
-0.16	0.11	-1.5	0.134899		1		779	-0.26	0.11	-2.4	0.018567		1		764	0.34	0.24	1.4	0.164578		1		397	0.47	0.2	2.3	0.020552		1		397	5.3	0.9	7	IDP_T1_SIENAX_white_normalised_volume
-0.87	0.58	-1.5	0.134964		1		718	-1.19	0.61	-1.9	0.052014		1		703	0.16	1.28	0.1	0.900007		1		362	2.1	1.09	1.9	0.054574		1		371	3.5	0.72	1672	dti_FA___lh.hippoAmyg___CA3-head
0.33	0.22	1.5	0.13539		1		710	0.2	0.22	0.9	0.365199		1		697	1.41	0.58	2.4	0.015064		0.9999		366	0.84	0.47	1.8	0.073192		1		357	4.8	0.87	1502	SN_mean_intensity_mod=NODDI_ICVF_threshold=0.3_warpResolution=2mm
-0.22	0.15	-1.5	0.13589		1		731	-0.1	0.15	-0.7	0.503134		1		716	-0.82	0.34	-2.4	0.014532		0.9999		368	-0.38	0.26	-1.4	0.152302		1		378	4.6	0.81	778	aparc-DKTatlas_rh_thickness_inferiorparietal
-0.4	0.27	-1.5	0.13594		1		730	-0.28	0.28	-1	0.321864		1		715	-0.94	0.61	-1.5	0.124943		1		367	-0.48	0.48	-1	0.31637		1		378	4	0.91	486	aparc-DKTatlas_rh_volume_postcentral
-0.51	0.34	-1.5	0.135947		1		730	-0.21	0.35	-0.6	0.55568		1		715	-1.97	0.75	-2.6	0.009391		0.9993		367	-1.4	0.65	-2.1	0.031981		1		378	4.7	0.86	526	aparc-a2009s_lh_volume_G-precentral
-0.23	0.16	-1.5	0.136391		1		729	-0.1	0.16	-0.6	0.553991		1		714	-0.98	0.35	-2.8	0.005337		0.9956		366	-0.53	0.29	-1.8	0.06963		1		378	4.9	0.83	930	aparc-a2009s_rh_thickness_S-intrapariet+P-trans
-0.74	0.5	-1.5	0.136564		1		730	-0.55	0.52	-1	0.294179		1		715	-1.6	1.08	-1.5	0.13971		1		367	-1.14	0.96	-1.2	0.238803		1		378	4	0.78	539	aparc-a2009s_lh_volume_Pole-occipital
0.23	0.15	1.5	0.136567		1		743	0.19	0.16	1.2	0.23211		1		728	0.41	0.33	1.2	0.217009		1		378	0.29	0.31	0.9	0.344427		1		380	3.9	0.78	1106	IDP_dMRI_ProbtrackX_FA_ar_r
-0.64	0.43	-1.5	0.136596		1		731	-0.47	0.45	-1.1	0.292116		1		716	-1.24	0.92	-1.3	0.17768		1		368	-0.93	0.82	-1.1	0.258581		1		378	3.9	0.77	286	ThalamNuclei_lh_volume_LGN
-0.21	0.14	-1.5	0.136654		1		731	-0.09	0.15	-0.6	0.54802		1		716	-0.86	0.32	-2.6	0.008324		0.9989		368	-0.47	0.26	-1.8	0.073896		1		378	4.7	0.73	680	aparc-Desikan_rh_thickness_GlobalMeanThickness
-0.55	0.37	-1.5	0.13749		1		718	-0.43	0.39	-1.1	0.269929		1		703	-0.95	0.79	-1.2	0.233467		1		362	-0.37	0.7	-0.5	0.594626		1		371	3.8	0.54	1727	dti_FA___ThalamicNuclei___Right-LGN
-0.22	0.15	-1.5	0.138755		1		731	-0.05	0.15	-0.3	0.728747		1		716	-0.91	0.32	-2.8	0.004775		0.9939		368	-0.89	0.28	-3.1	0.00166		0.9248		378	4.6	0.8	672	aparc-Desikan_lh_thickness_rostralmiddlefrontal
-0.35	0.24	-1.5	0.138806		1		718	-0.29	0.25	-1.1	0.251983		1		703	-0.62	0.51	-1.2	0.220175		1		362	-0.26	0.45	-0.6	0.566113		1		371	3.8	0.76	2044	NODDI_OD___ThalamicNuclei___Right-VLa
0.97	0.65	1.5	0.13898		1		741	0.79	0.68	1.2	0.249372		1		726	1.74	1.5	1.2	0.246894		1		378	1.46	1.23	1.2	0.234549		1		378	3.9	0.55	1367	IDP_dMRI_TBSS_ISOVF_Superior_cerebellar_peduncle_L
0.25	0.17	1.5	0.139133		1		742	0.11	0.18	0.6	0.544679		1		727	0.9	0.34	2.6	0.008323		0.9989		378	0.76	0.35	2.2	0.029802		1		379	4.7	0.73	1105	IDP_dMRI_ProbtrackX_FA_ar_l
-0.12	0.08	-1.5	0.140454		1		730	-0.13	0.08	-1.6	0.119169		1		715	-0.02	0.17	-0.1	0.922411		1		367	0.01	0.15	0.1	0.936386		1		378	3.2	0.72	964	aseg_lh_intensity_Caudate
-0.55	0.37	-1.5	0.140939		1		730	-0.41	0.39	-1	0.296395		1		715	-1.12	0.8	-1.4	0.160173		1		367	-0.34	0.72	-0.5	0.637328		1		378	3.9	0.9	596	aparc-a2009s_rh_volume_G-pariet-inf-Angular
0.23	0.15	1.5	0.141395		1		716	0.17	0.16	1.1	0.289145		1		701	0.4	0.33	1.2	0.220041		1		362	0.39	0.29	1.4	0.174442		1		369	3.8	0.72	1949	NODDI_ICVF___ThalamicNuclei___Right-VA
0.67	0.45	1.5	0.141547		1		718	0.5	0.48	1.1	0.292383		1		703	1.34	1	1.3	0.182031		1		362	0.69	0.84	0.8	0.410963		1		371	3.9	0.61	1964	NODDI_OD___rh.hippoAmyg___hippocampal_fissure
-2.9	1.95	-1.5	0.141731		1		71	-3.27	1.97	-1.6	0.101418		1		69	1.73	6.82	0.3	0.802303		1		33	5.51	4.35	1.2	0.214585		1		40	3.4	0.51	1742	dti_FA___ThalamicNuclei___Right-VM
-0.17	0.12	-1.5	0.141981		1		714	-0.2	0.12	-1.7	0.093865		1		700	0.03	0.28	0.1	0.921357		1		360	0.12	0.22	0.5	0.586365		1		368	3.3	0.61	1830	dti_MD___ThalamicNuclei___Right-VLp
-0.48	0.33	-1.5	0.142197		1		779	-0.25	0.34	-0.7	0.461805		1		764	-1.6	0.74	-2.2	0.031529		1		396	-1.19	0.62	-1.9	0.055725		1		398	4.4	0.82	154	IDP_T1_FAST_ROIs_V_cerebellum_VIIIa
-10.9	7.42	-1.5	0.142279		1		638	-8.9	7.87	-1.1	0.258619		1		627	-16.99	17.76	-1	0.339561		1		325	-14.35	16.3	-0.9	0.379353		1		324	3.6	0.51	1843	NODDI_ISOVF___rh.hippoAmyg___subiculum-body
-0.42	0.29	-1.5	0.142576		1		718	-0.56	0.3	-1.9	0.062957		1		703	0.23	0.6	0.4	0.706797		1		362	0.65	0.56	1.2	0.24788		1		371	3.8	0.75	2021	NODDI_OD___ThalamicNuclei___Left-PuA
-0.24	0.16	-1.5	0.142758		1		715	-0.21	0.17	-1.2	0.22487		1		701	-0.46	0.39	-1.2	0.233848		1		361	-0.25	0.32	-0.8	0.423883		1		368	3.9	0.65	1807	dti_MD___ThalamicNuclei___Left-PuA
0.36	0.25	1.5	0.142978		1		718	0.15	0.26	0.6	0.575375		1		703	1.38	0.52	2.6	0.008509		0.999		362	1.08	0.48	2.2	0.026401		1		371	4.7	0.59	1738	dti_FA___ThalamicNuclei___Right-VA
-0.24	0.17	-1.5	0.143211		1		728	-0.15	0.17	-0.9	0.389917		1		713	-0.75	0.36	-2.1	0.03913		1		366	-0.27	0.32	-0.8	0.403997		1		377	4.5	0.73	1045	wg_rh_intensity-contrast_rostralmiddlefrontal
-1	0.68	-1.5	0.143645		1		729	-1.25	0.72	-1.7	0.081701		1		714	-0.45	1.54	-0.3	0.770329		1		366	1.19	1.26	0.9	0.345612		1		378	3.5	0.84	622	aparc-a2009s_rh_volume_S-collat-transv-post
-0.38	0.26	-1.5	0.144492		1		730	-0.17	0.27	-0.6	0.531234		1		715	-1.33	0.55	-2.4	0.016029		0.9999		367	-1.05	0.51	-2.1	0.040148		1		378	4.5	0.92	452	aparc-DKTatlas_lh_volume_parsorbitalis
-0.39	0.27	-1.5	0.144847		1		729	-0.27	0.28	-1	0.331175		1		716	-0.82	0.61	-1.3	0.184814		1		366	-0.51	0.54	-0.9	0.349178		1		376	3.8	0.95	350	aparc-Desikan_lh_volume_isthmuscingulate
0.44	0.3	1.5	0.145079		1		771	0.52	0.31	1.7	0.096825		1		757	-0.11	0.67	-0.2	0.863811		1		390	-0.14	0.63	-0.2	0.825697		1		395	3.4	0.9	124	IDP_T1_FAST_ROIs_L_caudate
-0.12	0.08	-1.5	0.146149		1		741	-0.14	0.08	-1.6	0.100854		1		726	0.03	0.18	0.1	0.883941		1		377	0.15	0.16	0.9	0.349161		1		379	3.2	0.96	1079	IDP_dMRI_TBSS_FA_Anterior_corona_radiata_R
0.29	0.2	1.5	0.146228		1		717	0.33	0.21	1.6	0.111347		1		702	0.1	0.43	0.2	0.81366		1		362	-0.17	0.37	-0.5	0.644977		1		370	3.3	0.69	1902	NODDI_ICVF___rh.hippoAmyg___CA4-body
-0.26	0.18	-1.5	0.146336		1		731	-0.14	0.19	-0.7	0.464389		1		716	-0.8	0.41	-1.9	0.055004		1		368	-0.62	0.32	-2	0.051139		1		378	4.1	0.72	803	aparc-DKTatlas_rh_thickness_insula
-0.35	0.24	-1.5	0.146427		1		743	-0.13	0.25	-0.5	0.603183		1		728	-1.51	0.49	-3.1	0.002205		0.954		378	-0.91	0.5	-1.8	0.067815		1		380	5.1	0.73	1329	IDP_dMRI_ProbtrackX_OD_ar_l
0.24	0.16	1.4	0.147524		1		717	0.12	0.17	0.7	0.487382		1		702	0.75	0.36	2.1	0.036061		1		362	0.5	0.31	1.6	0.101649		1		370	4.2	0.68	1900	NODDI_ICVF___rh.hippoAmyg___CA4-head
-0.28	0.2	-1.4	0.148291		1		780	-0.26	0.21	-1.3	0.201861		1		765	-0.34	0.45	-0.8	0.45094		1		397	-0.11	0.38	-0.3	0.76961		1		398	3.5	0.91	79	IDP_T1_FAST_ROIs_R_subcallosal_cortex
0.19	0.13	1.4	0.148301		1		742	0.15	0.14	1.1	0.276001		1		727	0.46	0.3	1.5	0.125011		1		378	0.25	0.26	1	0.332395		1		379	4	0.71	1220	IDP_dMRI_TBSS_ICVF_Cerebral_peduncle_R
-0.19	0.13	-1.4	0.148845		1		730	-0.1	0.14	-0.7	0.478989		1		715	-0.69	0.3	-2.3	0.021582		0.9999		367	-0.33	0.25	-1.3	0.200819		1		378	4.4	0.84	926	aparc-a2009s_rh_thickness_S-front-inf
-2.62	1.81	-1.4	0.148981		1		718	-3.1	1.92	-1.6	0.105902		1		703	-0.94	3.94	-0.2	0.812147		1		362	3.44	3.39	1	0.310392		1		371	3.2	0.55	1862	NODDI_ISOVF___rh.hippoAmyg___Corticoamygdaloid-transitio
-0.11	0.07	-1.4	0.149006		1		741	-0.12	0.08	-1.6	0.113459		1		726	-0.04	0.16	-0.2	0.809433		1		378	0.11	0.14	0.8	0.439688		1		378	3.2	0.95	1268	IDP_dMRI_ProbtrackX_ICVF_ilf_l
0.49	0.34	1.4	0.14909		1		730	0.41	0.36	1.1	0.258316		1		715	0.82	0.7	1.2	0.238782		1		367	0.48	0.68	0.7	0.485655		1		378	3.7	0.85	325	ThalamNuclei_rh_volume_VM
-0.26	0.18	-1.4	0.149456		1		730	-0.13	0.19	-0.7	0.487728		1		715	-0.91	0.42	-2.1	0.031585		1		368	-0.52	0.32	-1.6	0.105119		1		377	4.2	0.78	902	aparc-a2009s_rh_thickness_G-pariet-inf-Supramar
0.23	0.16	1.4	0.149463		1		717	0.1	0.17	0.6	0.558829		1		702	0.84	0.34	2.5	0.014226		0.9999		362	0.61	0.31	1.9	0.051362		1		370	4.5	0.63	1904	NODDI_ICVF___rh.hippoAmyg___GC-ML-DG-head
-0.25	0.17	-1.4	0.149725		1		779	-0.23	0.18	-1.3	0.211244		1		764	-0.37	0.37	-1	0.320524		1		397	-0.18	0.36	-0.5	0.614519		1		397	3.7	0.95	54	IDP_T1_FAST_ROIs_L_inf_temp_gyrus_post
-0.25	0.17	-1.4	0.149865		1		780	-0.19	0.18	-1	0.298381		1		765	-0.49	0.38	-1.3	0.196827		1		397	-0.43	0.35	-1.2	0.224452		1		398	3.7	0.96	109	IDP_T1_FAST_ROIs_R_cent_operc_cortex
-0.27	0.18	-1.4	0.150009		1		743	-0.23	0.19	-1.2	0.233824		1		728	-0.36	0.39	-0.9	0.359959		1		378	-0.21	0.36	-0.6	0.572676		1		380	3.5	0.62	1348	IDP_dMRI_ProbtrackX_OD_ptr_l
-0.26	0.18	-1.4	0.150286		1		730	-0.1	0.19	-0.5	0.583612		1		715	-1.05	0.4	-2.6	0.009541		0.9993		367	-0.57	0.32	-1.8	0.079328		1		378	4.5	0.84	1031	wg_rh_intensity-contrast_lingual
0.88	0.61	1.4	0.150728		1		718	0.63	0.64	1	0.325182		1		703	1.66	1.33	1.2	0.214561		1		362	1.66	1.14	1.5	0.146946		1		371	3.6	0.72	1959	NODDI_OD___lh.hippoAmyg___HATA
-0.21	0.14	-1.4	0.151249		1		730	-0.05	0.15	-0.3	0.731117		1		715	-1	0.32	-3.1	0.002089		0.9501		367	-0.72	0.27	-2.7	0.007405		0.9994		378	4.8	0.81	1009	wg_lh_intensity-contrast_precuneus
2.14	1.49	1.4	0.151324		1		763	2.03	1.56	1.3	0.195291		1		748	2.38	3.35	0.7	0.478119		1		390	-0.05	2.89	0	0.985562		1		388	3.4	0.53	1426	rfMRI amplitudes (ICA25 node 10)
-0.35	0.25	-1.4	0.152093		1		681	-0.36	0.26	-1.4	0.166861		1		666	-0.38	0.51	-0.8	0.448428		1		340	0.02	0.48	0	0.96039		1		356	3.6	0.72	971	aseg_lh_intensity_vessel
-3.69	2.58	1.4	0.152749		1		641	-3.45	2.67	1.3	0.196156		1		631	-4.24	6.01	0.7	0.48134		1		329	-3.04	5.6	0.5	0.587086		1		322	3.4	0.74	1596	QSM_L_THA
0.46	0.32	1.4	0.153335		1		712	0.25	0.33	0.8	0.452965		1		698	1.49	0.73	2	0.042779		1		359	1.3	0.67	1.9	0.051585		1		367	4.2	0.67	1897	NODDI_ICVF___lh.hippoAmyg___CA3-body
-0.73	0.51	-1.4	0.153417		1		718	-0.86	0.53	-1.6	0.10654		1		703	-0.03	1.11	0	0.975089		1		362	0.95	0.96	1	0.323476		1		371	3	0.61	1655	dti_FA___rh.hippoAmyg___fimbria
1.08	0.75	1.4	0.153844		1		763	0.53	0.79	0.7	0.499735		1		748	3.78	1.64	2.3	0.021495		0.9999		390	3.07	1.47	2.1	0.037903		1		388	4.4	0.65	1475	rfMRI amplitudes (ICA100 node 49)
-0.26	0.18	-1.4	0.154444		1		731	-0.23	0.19	-1.2	0.227045		1		716	-0.46	0.42	-1.1	0.271684		1		368	-0.04	0.33	-0.1	0.894217		1		378	3.7	0.74	891	aparc-a2009s_rh_thickness_G-front-middle
0.12	0.09	1.4	0.156443		1		742	0.08	0.09	0.9	0.393628		1		727	0.41	0.18	2.2	0.027271		1		378	0.2	0.17	1.2	0.232132		1		379	4.5	0.83	1263	IDP_dMRI_ProbtrackX_ICVF_cst_r
-0.36	0.25	-1.4	0.156505		1		730	-0.17	0.27	-0.6	0.525805		1		715	-1.06	0.54	-2	0.048573		1		367	-1.24	0.5	-2.5	0.013512		1		378	4	0.7	668	aparc-Desikan_lh_thickness_posteriorcingulate
-0.43	0.3	-1.4	0.158061		1		729	-0.28	0.32	-0.9	0.378815		1		714	-1.3	0.67	-1.9	0.052276		1		366	-0.39	0.57	-0.7	0.491879		1		378	4.2	0.75	904	aparc-a2009s_rh_thickness_G-postcentral
-1	0.71	-1.4	0.158192		1		731	-0.97	0.74	-1.3	0.19107		1		716	-0.8	1.48	-0.5	0.587247		1		368	-0.65	1.4	-0.5	0.642222		1		378	3.2	0.93	334	ThalamNuclei_rh_volume_LD
0.12	0.08	1.4	0.158678		1		743	0.03	0.09	0.4	0.707974		1		728	0.54	0.18	3	0.003011		0.9752		378	0.39	0.16	2.4	0.016817		1		380	4.8	0.9	1120	IDP_dMRI_ProbtrackX_FA_ilf_r
-0.37	0.26	-1.4	0.159299		1		731	-0.16	0.28	-0.6	0.550203		1		716	-1.29	0.61	-2.1	0.034443		1		368	-0.91	0.47	-1.9	0.053274		1		378	4.1	0.6	845	aparc-a2009s_lh_thickness_Pole-temporal
-0.43	0.3	-1.4	0.159679		1		740	-0.2	0.32	-0.6	0.540916		1		725	-1.64	0.67	-2.4	0.014386		0.9999		375	-1.23	0.6	-2.1	0.039459		1		380	4.4	0.78	1138	IDP_dMRI_TBSS_MD_Corticospinal_tract_R
-0.5	0.36	-1.4	0.161371		1		730	-0.69	0.38	-1.8	0.066911		1		715	0.47	0.79	0.6	0.548351		1		368	0.98	0.68	1.4	0.150372		1		377	3.8	0.87	331	ThalamNuclei_rh_volume_AV
-0.33	0.23	-1.4	0.161623		1		730	-0.11	0.24	-0.5	0.649592		1		715	-1.33	0.52	-2.6	0.009967		0.9994		367	-1.03	0.45	-2.3	0.024251		1		378	4.5	0.92	513	aparc-a2009s_lh_volume_G-front-sup
1.11	0.79	1.4	0.161941		1		681	0.99	0.82	1.2	0.226867		1		670	1.89	1.92	1	0.326037		1		345	0.92	1.65	0.6	0.579433		1		347	3.6	0.7	1626	T2Star___rh.hippoAmyg___presubiculum-head
-0.25	0.18	-1.4	0.162444		1		730	-0.18	0.19	-1	0.336628		1		715	-0.68	0.4	-1.7	0.092023		1		367	-0.23	0.33	-0.7	0.484243		1		378	4.1	0.69	1041	wg_rh_intensity-contrast_posteriorcingulate
0.25	0.18	1.4	0.162456		1		716	0.3	0.19	1.6	0.11024		1		701	-0.07	0.4	-0.2	0.85941		1		361	-0.18	0.32	-0.6	0.57885		1		370	3.2	0.81	1765	dti_MD___lh.hippoAmyg___CA1-head
-0.24	0.17	-1.4	0.163016		1		731	-0.2	0.18	-1.1	0.280679		1		716	-0.49	0.37	-1.3	0.191675		1		368	-0.19	0.32	-0.6	0.552411		1		378	3.8	0.81	986	wg_lh_intensity-contrast_bankssts
0.2	0.14	1.4	0.163071		1		717	0.16	0.15	1.1	0.280992		1		702	0.37	0.31	1.2	0.231934		1		362	0.35	0.27	1.3	0.192791		1		370	3.7	0.74	1950	NODDI_ICVF___ThalamicNuclei___Right-VLa
1.24	0.89	1.4	0.163277		1		762	0.54	0.93	0.6	0.561681		1		747	5	1.94	2.6	0.010543		0.9994		389	2.89	1.78	1.6	0.104792		1		388	4.6	0.64	1452	rfMRI amplitudes (ICA100 node 22)
0.18	0.13	1.4	0.163508		1		717	0.12	0.13	0.9	0.343598		1		702	0.45	0.27	1.7	0.094057		1		362	0.27	0.24	1.1	0.26619		1		370	4	0.76	1874	NODDI_ICVF___brainstemS___Pons
-0.32	0.23	-1.4	0.164186		1		730	-0.27	0.24	-1.1	0.264448		1		715	-0.48	0.49	-1	0.324951		1		367	-0.27	0.44	-0.6	0.537851		1		378	3.5	0.92	230	AmygNuclei_lh_volume_Whole-amygdala
-0.26	0.19	-1.4	0.164414		1		730	-0.09	0.2	-0.5	0.629487		1		715	-0.99	0.42	-2.4	0.017687		0.9999		367	-1.02	0.34	-3	0.002728		0.9727		378	4.3	0.85	647	aparc-Desikan_lh_thickness_bankssts
-0.54	0.39	-1.4	0.165314		1		730	-0.28	0.41	-0.7	0.486793		1		715	-1.67	0.87	-1.9	0.055938		1		367	-1.04	0.72	-1.4	0.152674		1		378	4	0.76	540	aparc-a2009s_lh_volume_Pole-temporal
-0.66	0.47	-1.4	0.165322		1		741	-0.49	0.5	-1	0.320961		1		726	-1.47	1.01	-1.4	0.147132		1		376	-0.4	0.94	-0.4	0.672131		1		380	3.8	0.62	1417	IDP_dMRI_ProbtrackX_ISOVF_str_r
0.38	0.27	1.4	0.165752		1		773	0.37	0.28	1.3	0.198633		1		759	0.48	0.63	0.8	0.443609		1		393	0.1	0.53	0.2	0.855412		1		394	3.5	0.92	125	IDP_T1_FAST_ROIs_R_caudate
-0.25	0.18	-1.4	0.166206		1		730	-0.13	0.19	-0.7	0.495263		1		715	-0.81	0.39	-2.1	0.03528		1		367	-0.6	0.34	-1.8	0.076703		1		378	4.2	0.78	828	aparc-a2009s_lh_thickness_G-pariet-inf-Angular
0.21	0.15	1.4	0.16644		1		741	0.24	0.16	1.5	0.128283		1		726	0.05	0.32	0.1	0.885142		1		377	-0.17	0.29	-0.6	0.562206		1		379	3	0.93	1303	IDP_dMRI_TBSS_OD_Anterior_corona_radiata_R
0.13	0.09	1.4	0.16656		1		741	0.16	0.1	1.6	0.105137		1		726	0	0.21	0	0.986131		1		377	-0.2	0.19	-1	0.297636		1		379	3	0.84	1135	IDP_dMRI_TBSS_MD_Body_of_corpus_callosum
-0.28	0.2	-1.4	0.166977		1		731	-0.17	0.21	-0.8	0.424484		1		716	-0.94	0.47	-2	0.043445		1		368	-0.32	0.36	-0.9	0.383735		1		378	4.2	0.76	901	aparc-a2009s_rh_thickness_G-pariet-inf-Angular
0.54	0.39	1.4	0.167429		1		714	0.52	0.41	1.3	0.205769		1		699	0.83	0.86	1	0.333946		1		361	-0.26	0.73	-0.4	0.718577		1		368	3.7	0.55	1816	dti_MD___ThalamicNuclei___Right-AV
-0.12	0.09	-1.4	0.167536		1		743	-0.1	0.09	-1.1	0.272276		1		728	-0.26	0.19	-1.4	0.169808		1		378	-0.09	0.18	-0.5	0.612985		1		380	3.9	0.73	1185	IDP_dMRI_ProbtrackX_MD_cgc_r
-0.34	0.25	-1.4	0.167698		1		714	-0.24	0.26	-0.9	0.35747		1		699	-0.95	0.55	-1.7	0.081897		1		360	-0.3	0.47	-0.6	0.528284		1		369	4	0.53	1802	dti_MD___ThalamicNuclei___Left-LGN
-0.15	0.11	-1.4	0.167824		1		741	-0.18	0.11	-1.5	0.125145		1		727	-0.05	0.24	-0.2	0.83771		1		377	0.18	0.21	0.9	0.390652		1		378	3.1	0.86	1160	IDP_dMRI_TBSS_MD_Posterior_thalamic_radiation_R
-0.24	0.18	-1.4	0.168066		1		730	-0.18	0.19	-1	0.333138		1		715	-0.6	0.4	-1.5	0.137735		1		367	-0.24	0.32	-0.8	0.448794		1		378	3.9	0.74	785	aparc-DKTatlas_rh_thickness_middletemporal
-0.13	0.1	-1.4	0.168479		1		784	-0.03	0.1	-0.3	0.753249		1		769	-0.58	0.22	-2.7	0.007534		0.9982		399	-0.56	0.18	-3.1	0.002147		0.9542		400	4.4	0.94	1589	PIF_T1_MNI_sum_mod=T1_MNI_GM_mod_threshold=0_warpResolution=2mm
-0.4	0.29	-1.4	0.168616		1		730	-0.57	0.31	-1.9	0.062535		1		715	0.54	0.62	0.9	0.378395		1		368	0.62	0.55	1.1	0.260415		1		377	4.2	0.83	321	ThalamNuclei_rh_volume_MDl
-0.49	0.35	-1.4	0.169094		1		730	-0.33	0.37	-0.9	0.367457		1		715	-1.11	0.76	-1.5	0.144284		1		367	-0.78	0.69	-1.1	0.255655		1		378	3.8	0.64	844	aparc-a2009s_lh_thickness_Pole-occipital
-1	0.73	-1.4	0.169303		1		694	-0.76	0.77	-1	0.326293		1		679	-2.24	1.49	-1.5	0.133966		1		353	-0.49	1.4	-0.4	0.723619		1		356	3.9	0.59	1732	dti_FA___ThalamicNuclei___Right-MV(Re)
3.28	2.38	1.4	0.16933		1		675	1.67	2.43	0.7	0.493165		1		667	12.79	6.17	2.1	0.03888		1		340	10.62	4.19	2.5	0.011742		1		343	4.2	0.71	1054	IDP_T2_FLAIR_BIANCA_WMH_volume
-0.24	0.17	-1.4	0.169358		1		712	-0.19	0.18	-1.1	0.285295		1		698	-0.47	0.42	-1.1	0.262018		1		358	-0.18	0.32	-0.6	0.56694		1		368	3.6	0.68	1827	dti_MD___ThalamicNuclei___Right-PuM
-0.27	0.19	-1.4	0.169841		1		743	-0.23	0.2	-1.1	0.259035		1		728	-0.55	0.44	-1.2	0.216842		1		378	-0.13	0.37	-0.3	0.727315		1		380	3.7	0.8	1109	IDP_dMRI_ProbtrackX_FA_cgc_l
-0.49	0.36	-1.4	0.17018		1		731	-0.66	0.38	-1.8	0.07804		1		716	0.28	0.8	0.4	0.724594		1		368	0.83	0.66	1.3	0.205412		1		378	3.6	0.83	330	ThalamNuclei_rh_volume_Pt
1.28	0.93	1.4	0.170278		1		763	1.44	0.98	1.5	0.141604		1		748	0.14	2.18	0.1	0.947441		1		390	-0.38	1.74	-0.2	0.825228		1		388	3	0.54	1422	rfMRI amplitudes (ICA25 node 5)
-0.29	0.21	-1.4	0.170413		1		718	-0.21	0.22	-0.9	0.349668		1		703	-0.71	0.44	-1.6	0.104115		1		362	-0.3	0.41	-0.7	0.464998		1		371	3.9	0.86	2028	NODDI_OD___ThalamicNuclei___Left-VPL
-0.98	0.71	-1.4	0.170442		1		695	-0.83	0.77	-1.1	0.281459		1		680	-1.56	1.45	-1.1	0.282849		1		353	-0.51	1.36	-0.4	0.706451		1		357	3.6	0.65	1801	dti_MD___ThalamicNuclei___Left-LD
0.51	0.37	1.4	0.170619		1		718	0.63	0.38	1.6	0.100539		1		703	-0.14	0.8	-0.2	0.863029		1		362	-0.71	0.71	-1	0.317679		1		371	3.2	0.63	1749	dti_MD___lh.hippoAmyg___HATA
-4.26	3.11	-1.4	0.171654		1		693	-2.61	3.35	-0.8	0.435682		1		678	-9.93	6.4	-1.5	0.121929		1		352	-7.23	5.82	-1.2	0.214937		1		356	3.7	0.63	1865	NODDI_ISOVF___ThalamicNuclei___Left-LD
-0.14	0.1	-1.4	0.171676		1		784	-0.05	0.11	-0.4	0.677883		1		769	-0.56	0.24	-2.3	0.021189		0.9999		399	-0.54	0.2	-2.7	0.005993		0.998		400	4.1	0.93	1590	PIF_T1_MNI_glm_mod=T1_MNI_GM_mod_threshold=0_warpResolution=2mm
0.98	0.72	1.4	0.171902		1		762	0.35	0.75	0.5	0.642244		1		747	4.43	1.67	2.6	0.008366		0.9989		389	2.46	1.34	1.8	0.067159		1		388	4.5	0.63	1446	rfMRI amplitudes (ICA100 node 15)
-0.57	0.42	-1.4	0.17193		1		731	-0.32	0.44	-0.7	0.462994		1		716	-2	0.95	-2.1	0.036958		1		368	-0.64	0.75	-0.9	0.392041		1		378	4.2	0.84	422	BA-exvivo_rh_volume_BA1
-0.2	0.14	-1.4	0.172097		1		731	-0.11	0.15	-0.7	0.473895		1		716	-0.71	0.34	-2.1	0.038261		1		368	-0.34	0.25	-1.3	0.178251		1		378	4.2	0.8	736	BA-exvivo_rh_thickness_BA45
0.16	0.11	1.4	0.172132		1		731	0.04	0.12	0.3	0.749396		1		716	0.73	0.25	2.9	0.00384		0.988		368	0.48	0.21	2.3	0.023687		1		378	4.6	0.69	962	aseg_lh_intensity_Cerebellum-Cortex
-0.66	0.48	-1.4	0.173909		1		638	-0.55	0.51	-1.1	0.277502		1		628	-1.3	1.1	-1.2	0.238033		1		328	-0.23	1.03	-0.2	0.82183		1		320	3.7	0.65	1615	T2starCorrected_L_PAL
-0.23	0.17	-1.4	0.17462		1		730	-0.15	0.18	-0.8	0.415169		1		715	-0.52	0.36	-1.4	0.151913		1		368	-0.44	0.33	-1.3	0.181532		1		377	3.6	0.86	805	aparc-a2009s_lh_thickness_G+S-occipital-inf
-0.5	0.37	-1.4	0.175294		1		730	-0.35	0.38	-0.9	0.357581		1		715	-1.3	0.83	-1.6	0.114815		1		367	-0.74	0.68	-1.1	0.274153		1		378	3.9	0.8	515	aparc-a2009s_lh_volume_G-insular-short
5.15	3.8	1.4	0.175416		1		679	3.61	3.85	0.9	0.348904		1		668	19.73	10.73	1.8	0.066689		1		340	12.58	9.21	1.4	0.172863		1		350	4.1	0.51	1869	NODDI_ISOVF___ThalamicNuclei___Left-VLp
-0.67	0.49	-1.4	0.176023		1		731	-0.39	0.52	-0.7	0.456722		1		716	-2.01	1.1	-1.8	0.06891		1		368	-1.17	0.92	-1.3	0.20215		1		378	3.9	0.94	421	BA-exvivo_lh_volume_entorhinal
1.04	0.77	1.4	0.176756		1		762	0.76	0.8	0.9	0.344258		1		747	2.67	1.78	1.5	0.134597		1		390	1.2	1.45	0.8	0.408705		1		387	3.8	0.64	1459	rfMRI amplitudes (ICA100 node 31)
-0.27	0.2	-1.4	0.176802		1		731	-0.08	0.21	-0.4	0.713583		1		716	-1.2	0.44	-2.7	0.006981		0.998		368	-0.81	0.38	-2.2	0.031144		1		378	4.5	0.75	1001	wg_lh_intensity-contrast_paracentral
-0.26	0.19	-1.4	0.176862		1		731	-0.19	0.2	-1	0.339964		1		716	-0.63	0.44	-1.4	0.154817		1		368	-0.28	0.34	-0.8	0.41106		1		378	3.8	0.73	694	aparc-Desikan_rh_thickness_middletemporal
0.12	0.09	1.3	0.177051		1		708	0.13	0.1	1.3	0.177851		1		695	0.09	0.19	0.5	0.645025		1		360	-0.07	0.18	-0.4	0.713071		1		361	3.1	0.91	2047	MD_perc_90
-0.22	0.17	-1.3	0.17707		1		730	-0.2	0.18	-1.2	0.24856		1		715	-0.3	0.38	-0.8	0.42953		1		367	-0.07	0.3	-0.2	0.822151		1		378	3.3	0.83	911	aparc-a2009s_rh_thickness_G-temporal-inf
-0.39	0.29	-1.3	0.177454		1		730	-0.05	0.3	-0.2	0.878117		1		715	-1.99	0.66	-3	0.002714		0.9686		367	-1.62	0.54	-3	0.0027		0.9721		378	4.5	0.89	357	aparc-Desikan_lh_volume_paracentral
1.17	0.87	1.3	0.17752		1		763	1.06	0.91	1.2	0.24498		1		748	2.24	1.93	1.2	0.248268		1		390	0.33	1.68	0.2	0.844899		1		388	3.7	0.64	1461	rfMRI amplitudes (ICA100 node 33)
4.03	2.99	1.3	0.177713		1		712	2.79	3.11	0.9	0.370508		1		697	11.27	7.16	1.6	0.116473		1		360	4.41	5.17	0.9	0.394151		1		367	3.8	0.55	1864	NODDI_ISOVF___ThalamicNuclei___Left-AV
-0.37	0.27	-1.3	0.177918		1		730	-0.26	0.29	-0.9	0.36439		1		715	-0.92	0.62	-1.5	0.14296		1		367	-0.37	0.48	-0.8	0.449849		1		378	3.7	0.91	395	aparc-Desikan_rh_volume_postcentral
-0.33	0.25	-1.3	0.177919		1		727	-0.11	0.26	-0.4	0.666858		1		712	-1.5	0.56	-2.6	0.008173		0.9988		366	-0.95	0.45	-2.1	0.035929		1		376	4.3	0.91	493	aparc-DKTatlas_rh_volume_superiorparietal
-0.25	0.19	-1.3	0.178635		1		730	-0.28	0.2	-1.4	0.164527		1		715	-0.2	0.4	-0.5	0.61684		1		367	0.14	0.36	0.4	0.689515		1		378	3.2	0.93	200	aseg_lh_volume_VentralDC
-5.13	3.81	-1.3	0.178928		1		689	-3.93	3.92	-1	0.316505		1		677	-14.27	9.76	-1.5	0.144757		1		358	-3.65	7.89	-0.5	0.644294		1		343	3.8	0.6	1490	PG_95th_percentile_mod=DTI_FA_threshold=0.3_warpResolution=2mm
-0.4	0.3	-1.3	0.178929		1		726	-0.28	0.32	-0.9	0.372652		1		711	-0.89	0.64	-1.4	0.163983		1		364	-0.59	0.57	-1	0.304258		1		377	3.6	0.93	638	aparc-a2009s_rh_volume_S-postcentral
0.16	0.12	1.3	0.179973		1		672	0.19	0.13	1.5	0.131223		1		660	0.02	0.27	0.1	0.949042		1		348	-0.15	0.29	-0.5	0.606549		1		336	2.9	0.91	1585	TUB_95th_percentile_mod=NODDI_OD_threshold=0_warpResolution=2mm
-0.29	0.22	-1.3	0.180142		1		780	-0.16	0.23	-0.7	0.473629		1		765	-0.93	0.49	-1.9	0.058273		1		397	-0.8	0.43	-1.9	0.064248		1		398	3.9	0.97	114	IDP_T1_FAST_ROIs_L_heschl_gyrus
-0.28	0.21	-1.3	0.180312		1		728	-0.19	0.22	-0.9	0.381378		1		713	-0.81	0.49	-1.7	0.095537		1		366	-0.26	0.37	-0.7	0.48068		1		377	3.9	0.92	430	BA-exvivo_rh_volume_BA45
-0.25	0.19	-1.3	0.180514		1		776	-0.14	0.2	-0.7	0.473864		1		761	-0.75	0.42	-1.8	0.075879		1		396	-0.49	0.37	-1.3	0.180774		1		395	3.8	0.92	69	IDP_T1_FAST_ROIs_R_latocc_cortex_sup
-0.22	0.17	-1.3	0.181345		1		730	-0.04	0.17	-0.2	0.835173		1		715	-1.05	0.38	-2.7	0.006417		0.9972		367	-0.99	0.3	-3.3	0.001152		0.8734		378	4.2	0.81	819	aparc-a2009s_lh_thickness_G-front-sup
0.23	0.17	1.3	0.181348		1		722	0.25	0.18	1.4	0.149152		1		709	0.12	0.38	0.3	0.758926		1		368	-0.17	0.33	-0.5	0.61073		1		367	3	0.85	1174	IDP_dMRI_TBSS_MD_Superior_fronto-occipital_fasciculus_R
1.25	0.94	1.3	0.181451		1		763	0.87	0.98	0.9	0.376591		1		748	3.79	2.02	1.9	0.061703		1		390	1.63	1.86	0.9	0.382395		1		388	4.1	0.58	1436	rfMRI amplitudes (ICA25 node 21)
0.13	0.1	1.3	0.181617		1		740	0.08	0.1	0.8	0.451068		1		725	0.35	0.23	1.5	0.12456		1		376	0.35	0.18	2	0.047143		1		379	3.6	0.8	1057	IDP_dMRI_TBSS_FA_Middle_cerebellar_peduncle
-0.28	0.21	-1.3	0.182118		1		728	-0.24	0.22	-1.1	0.280547		1		713	-0.54	0.48	-1.1	0.260779		1		366	-0.08	0.39	-0.2	0.840611		1		377	3.5	0.93	400	aparc-Desikan_rh_volume_rostralmiddlefrontal
1.81	1.35	1.3	0.182153		1		640	2	1.42	1.4	0.157928		1		630	0.28	3.05	0.1	0.926821		1		329	-0.61	2.97	-0.2	0.83801		1		321	2.8	0.91	1601	QSM_R_PUT
-0.33	0.25	-1.3	0.182317		1		729	-0.13	0.26	-0.5	0.616178		1		714	-1.37	0.55	-2.5	0.012401		0.9998		366	-0.89	0.47	-1.9	0.061779		1		378	4.3	0.66	717	BA-exvivo_lh_thickness_BA3b
-0.14	0.1	-1.3	0.182572		1		741	-0.1	0.11	-0.9	0.350085		1		726	-0.36	0.23	-1.6	0.111737		1		378	-0.12	0.2	-0.6	0.53945		1		378	3.8	0.94	1237	IDP_dMRI_TBSS_ICVF_Sagittal_stratum_L
0.52	0.39	1.3	0.182645		1		726	0.53	0.41	1.3	0.191785		1		711	0.47	0.84	0.6	0.571696		1		366	-0.53	0.75	-0.7	0.481878		1		375	3.2	0.81	238	AmygNuclei_rh_volume_Corticoamygdaloid-transitio
-0.24	0.18	-1.3	0.183328		1		731	-0.15	0.19	-0.8	0.419604		1		716	-0.69	0.4	-1.7	0.082108		1		368	-0.34	0.33	-1	0.298946		1		378	3.8	0.77	892	aparc-a2009s_rh_thickness_G-front-sup
-0.65	0.49	-1.3	0.183815		1		777	-0.47	0.52	-0.9	0.359786		1		762	-1.42	1.13	-1.3	0.208855		1		395	-0.89	0.94	-1	0.341148		1		397	3.5	0.87	126	IDP_T1_FAST_ROIs_L_putamen
0.3	0.22	1.3	0.184361		1		742	0.33	0.23	1.4	0.155451		1		727	0.32	0.5	0.6	0.523205		1		378	-0.29	0.43	-0.7	0.504785		1		379	3.3	0.65	1207	IDP_dMRI_TBSS_ICVF_Pontine_crossing_tract
-0.78	0.58	-1.3	0.184374		1		717	-0.92	0.61	-1.5	0.132797		1		702	-0.42	1.28	-0.3	0.74301		1		361	0.94	1.1	0.9	0.393119		1		371	3.1	0.54	1999	NODDI_OD___lh.hippoAmyg___Central-nucleus
-0.32	0.24	-1.3	0.184482		1		730	-0.22	0.25	-0.9	0.375471		1		715	-0.87	0.53	-1.7	0.097571		1		367	-0.34	0.45	-0.8	0.447008		1		378	3.9	0.7	877	aparc-a2009s_rh_thickness_G+S-frontomargin
-0.41	0.31	-1.3	0.18466		1		740	-0.24	0.32	-0.8	0.450354		1		725	-1.31	0.7	-1.9	0.062311		1		376	-1.06	0.58	-1.8	0.070981		1		379	4	0.8	1133	IDP_dMRI_TBSS_MD_Pontine_crossing_tract
-0.41	0.31	-1.3	0.185153		1		730	-0.31	0.33	-1	0.338515		1		715	-0.85	0.66	-1.3	0.197464		1		367	-0.23	0.62	-0.4	0.704807		1		378	3.6	0.73	1016	wg_lh_intensity-contrast_frontalpole
0.26	0.2	1.3	0.185191		1		743	0.33	0.2	1.6	0.102484		1		728	-0.06	0.44	-0.1	0.895671		1		378	-0.56	0.38	-1.5	0.138106		1		380	3	0.59	1349	IDP_dMRI_ProbtrackX_OD_ptr_r
0.17	0.13	1.3	0.185735		1		742	0.13	0.14	0.9	0.351363		1		727	0.34	0.28	1.2	0.228742		1		378	0.31	0.26	1.2	0.232433		1		379	3.4	0.7	1216	IDP_dMRI_TBSS_ICVF_Inferior_cerebellar_peduncle_R
0.18	0.14	1.3	0.186158		1		741	0.15	0.14	1	0.305996		1		726	0.48	0.32	1.5	0.13427		1		378	0.27	0.26	1	0.297075		1		378	3.8	0.82	1250	IDP_dMRI_TBSS_ICVF_Uncinate_fasciculus_R
-0.19	0.14	-1.3	0.186184		1		730	-0.09	0.15	-0.6	0.541468		1		715	-0.71	0.32	-2.2	0.025788		1		367	-0.33	0.26	-1.2	0.213893		1		378	4.1	0.81	779	aparc-DKTatlas_rh_thickness_inferiortemporal
-0.46	0.35	-1.3	0.186557		1		729	-0.69	0.36	-1.9	0.057279		1		714	0.52	0.75	0.7	0.488976		1		367	1	0.66	1.5	0.131731		1		377	3.9	0.94	366	aparc-Desikan_lh_volume_rostralanteriorcingulate
-0.32	0.24	-1.3	0.187174		1		727	-0.11	0.26	-0.4	0.674457		1		712	-1.4	0.56	-2.5	0.012284		0.9998		366	-0.96	0.44	-2.2	0.030786		1		376	4.2	0.9	402	aparc-Desikan_rh_volume_superiorparietal
0.39	0.3	1.3	0.187558		1		728	0.35	0.31	1.1	0.256803		1		713	0.74	0.67	1.1	0.272179		1		367	0.41	0.55	0.7	0.460787		1		376	3.5	0.89	632	aparc-a2009s_rh_volume_S-oc-temp-med+Lingual
-1.29	0.98	-1.3	0.188273		1		716	-1.43	1.03	-1.4	0.165701		1		701	-0.77	2.09	-0.4	0.712393		1		361	0.34	1.87	0.2	0.855388		1		370	3.1	0.66	1660	dti_FA___lh.hippoAmyg___presubiculum-head
-0.13	0.1	-1.3	0.188418		1		731	-0.09	0.1	-0.9	0.361274		1		716	-0.3	0.21	-1.4	0.154975		1		368	-0.22	0.19	-1.2	0.240552		1		378	3.6	0.57	981	aseg_rh_intensity_Amygdala
-0.39	0.29	-1.3	0.190302		1		730	-0.1	0.31	-0.3	0.755162		1		715	-1.63	0.65	-2.5	0.012281		0.9998		367	-1.57	0.55	-2.8	0.004717		0.995		378	4.1	0.87	418	BA-exvivo_lh_volume_V2
1.23	0.94	1.3	0.190675		1		763	1.04	0.99	1.1	0.292563		1		748	2.52	2.07	1.2	0.222601		1		390	0.71	1.84	0.4	0.698443		1		388	3.6	0.5	1442	rfMRI amplitudes (ICA100 node 10)
0.21	0.16	1.3	0.19075		1		711	0.37	0.17	2.2	0.030642		1		696	-0.43	0.35	-1.2	0.217642		1		358	-0.74	0.3	-2.5	0.014026		1		368	4.7	0.71	1781	dti_MD___lh.hippoAmyg___molecular_layer_HP-head
-0.49	0.37	-1.3	0.191107		1		730	-0.35	0.39	-0.9	0.367158		1		715	-1.19	0.82	-1.4	0.147882		1		367	-0.46	0.69	-0.7	0.505484		1		378	3.6	0.82	425	BA-exvivo_rh_volume_BA3b
0.58	0.45	1.3	0.1935		1		718	0.61	0.47	1.3	0.19462		1		703	0.36	0.94	0.4	0.701823		1		362	-0.1	0.85	-0.1	0.908392		1		371	3	0.65	1703	dti_FA___ThalamicNuclei___Left-CeM
-0.23	0.18	-1.3	0.193575		1		739	-0.09	0.18	-0.5	0.630751		1		724	-0.93	0.36	-2.6	0.01076		0.9995		376	-0.74	0.35	-2.1	0.034954		1		378	4.4	0.52	1197	IDP_dMRI_ProbtrackX_MD_ml_r
-9.08	6.99	1.3	0.194373		1		638	-5.6	7.26	0.8	0.440417		1		628	-28.62	16.64	1.7	0.08637		1		329	-14.45	14.64	1	0.324175		1		319	3.8	0.5	1606	QSM_L_ACCU
0.25	0.19	1.3	0.195163		1		711	0.25	0.2	1.3	0.205876		1		699	0.09	0.44	0.2	0.838143		1		365	-0.03	0.4	-0.1	0.934076		1		358	2.8	0.9	1175	IDP_dMRI_TBSS_MD_Superior_fronto-occipital_fasciculus_L
-0.08	0.06	-1.3	0.195421		1		728	-0.08	0.06	-1.2	0.22244		1		713	-0.07	0.13	-0.6	0.574382		1		366	0	0.11	0	0.997265		1		377	3.1	0.52	961	aseg_lh_intensity_Cerebellum-White-Matter
0.41	0.32	1.3	0.195429		1		718	0.32	0.33	0.9	0.344468		1		703	0.63	0.72	0.9	0.381983		1		362	0.6	0.55	1.1	0.274751		1		371	3.1	0.83	1974	NODDI_OD___rh.hippoAmyg___subiculum-body
-0.19	0.15	-1.3	0.195958		1		731	-0.04	0.15	-0.3	0.77324		1		716	-0.83	0.32	-2.6	0.008765		0.9991		368	-0.72	0.28	-2.6	0.00976		0.9999		378	4.2	0.81	766	aparc-DKTatlas_lh_thickness_rostralmiddlefrontal
-0.45	0.34	-1.3	0.196527		1		731	-0.14	0.36	-0.4	0.708055		1		716	-1.76	0.8	-2.2	0.029069		1		368	-1.5	0.61	-2.4	0.014475		1		378	3.9	0.76	718	BA-exvivo_lh_thickness_BA4a
-0.31	0.24	-1.3	0.196882		1		779	-0.35	0.25	-1.4	0.162759		1		764	-0.03	0.55	-0.1	0.952674		1		397	0.15	0.46	0.3	0.746341		1		397	2.8	0.95	53	IDP_T1_FAST_ROIs_R_inf_temp_gyrus_ant
-0.38	0.3	-1.3	0.197375		1		731	-0.15	0.31	-0.5	0.638147		1		716	-1.54	0.66	-2.3	0.020478		0.9999		368	-0.86	0.55	-1.6	0.120012		1		378	4.1	0.9	390	aparc-Desikan_rh_volume_paracentral
-0.29	0.22	-1.3	0.198653		1		773	-0.26	0.24	-1.1	0.262533		1		758	-0.32	0.47	-0.7	0.488786		1		393	-0.12	0.47	-0.2	0.803208		1		395	3.1	0.94	76	IDP_T1_FAST_ROIs_L_juxtapos_lobule_cortex
0.29	0.23	1.3	0.19877		1		716	0.36	0.24	1.5	0.13122		1		701	0.19	0.47	0.4	0.680453		1		362	-0.22	0.45	-0.5	0.627547		1		369	3.2	0.64	1756	dti_MD___rh.hippoAmyg___HP_tail
0.38	0.3	1.3	0.198791		1		717	0.53	0.31	1.7	0.094391		1		702	-0.08	0.62	-0.1	0.89332		1		362	-0.58	0.58	-1	0.313063		1		370	3.1	0.57	1780	dti_MD___rh.hippoAmyg___GC-ML-DG-body
-0.45	0.35	-1.3	0.200011		1		731	-0.12	0.37	-0.3	0.745299		1		716	-1.98	0.78	-2.5	0.011612		0.9996		368	-1.61	0.64	-2.5	0.01164		1		378	4.1	0.54	1017	wg_lh_intensity-contrast_temporalpole
0.31	0.24	1.3	0.200063		1		718	0.27	0.25	1.1	0.279513		1		703	0.55	0.5	1.1	0.27837		1		362	-0.04	0.47	-0.1	0.928174		1		371	3.5	0.8	2024	NODDI_OD___ThalamicNuclei___Left-PuM
-0.42	0.33	-1.3	0.200477		1		730	-0.12	0.34	-0.4	0.72301		1		715	-1.64	0.74	-2.2	0.027145		1		367	-1.69	0.6	-2.8	0.004948		0.9955		378	3.9	0.71	825	aparc-a2009s_lh_thickness_G-oc-temp-med-Lingual
-0.36	0.28	-1.3	0.200601		1		731	-0.16	0.3	-0.5	0.583734		1		716	-1.14	0.6	-1.9	0.058313		1		368	-1.12	0.54	-2.1	0.039834		1		378	3.7	0.58	753	aparc-DKTatlas_lh_thickness_medialorbitofrontal
-0.11	0.09	-1.3	0.200981		1		741	-0.15	0.09	-1.7	0.095729		1		726	0.12	0.19	0.7	0.513639		1		377	0.25	0.18	1.4	0.166286		1		379	3.7	0.95	1208	IDP_dMRI_TBSS_ICVF_Genu_of_corpus_callosum
-0.33	0.26	-1.3	0.201104		1		729	-0.23	0.28	-0.8	0.397702		1		714	-0.45	0.57	-0.8	0.424756		1		366	-0.68	0.5	-1.4	0.173807		1		378	2.9	0.89	959	aseg_lh_intensity_Lateral-Ventricle
-0.31	0.24	-1.3	0.201585		1		729	-0.11	0.25	-0.5	0.649978		1		714	-1.15	0.53	-2.1	0.031735		1		366	-1	0.45	-2.2	0.027974		1		378	3.9	0.89	364	aparc-Desikan_lh_volume_precentral
-0.06	0.05	-1.3	0.201949		1		730	-0.06	0.05	-1.2	0.220232		1		715	-0.09	0.1	-0.9	0.370453		1		367	0.01	0.09	0.1	0.893703		1		378	3.4	0.63	970	aseg_lh_intensity_VentralDC
-0.84	0.66	-1.3	0.202164		1		729	0.06	0.68	0.1	0.9345		1		714	-4.63	1.43	-3.2	0.001326	*	0.8967		368	-4.28	1.25	-3.4	0.000672	*	0.766		376	4.6	0.84	563	aparc-a2009s_lh_volume_S-pericallosal
0.52	0.41	1.3	0.202939		1		718	0.49	0.43	1.1	0.252448		1		703	0.46	0.85	0.5	0.587112		1		362	0.73	0.79	0.9	0.353016		1		371	2.9	0.68	2008	NODDI_OD___lh.hippoAmyg___Paralaminar-nucleus
-0.38	0.3	-1.3	0.203037		1		730	-0.37	0.31	-1.2	0.239883		1		715	-0.59	0.68	-0.9	0.385033		1		367	0	0.53	0	0.992665		1		378	3.4	0.87	392	aparc-Desikan_rh_volume_parsorbitalis
0.15	0.12	1.3	0.203857		1		742	0.14	0.12	1.1	0.277363		1		727	0.2	0.25	0.8	0.417214		1		378	0.01	0.24	0	0.970526		1		379	3.2	0.69	1204	IDP_dMRI_ProbtrackX_MD_unc_l
-0.33	0.26	-1.3	0.204098		1		730	-0.15	0.27	-0.6	0.568155		1		715	-1.04	0.57	-1.8	0.066812		1		367	-1.01	0.51	-2	0.047343		1		378	3.7	0.87	351	aparc-Desikan_lh_volume_lateraloccipital
0.8	0.63	1.3	0.204308		1		785	0.93	0.66	1.4	0.16384		1		770	0.25	1.47	0.2	0.866878		1		399	-0.76	1.18	-0.6	0.522982		1		401	2.9	0.7	21	IDP_T1_FIRST_left_amygdala_volume
-0.2	0.15	-1.3	0.204354		1		729	-0.14	0.16	-0.9	0.382452		1		714	-0.53	0.34	-1.6	0.116786		1		366	-0.38	0.3	-1.3	0.208923		1		378	3.8	0.94	214	aseg_rh_volume_Hippocampus
-0.3	0.23	-1.3	0.204848		1		728	-0.3	0.25	-1.2	0.223284		1		713	-0.28	0.52	-0.5	0.590708		1		366	0.01	0.44	0	0.98076		1		377	3	0.93	393	aparc-Desikan_rh_volume_parstriangularis
-0.1	0.08	-1.3	0.205346		1		729	-0.08	0.09	-0.9	0.350349		1		714	-0.15	0.18	-0.8	0.404664		1		367	-0.21	0.15	-1.4	0.172816		1		377	3	0.71	980	aseg_rh_intensity_Hippocampus
-0.33	0.26	-1.3	0.205393		1		729	-0.22	0.27	-0.8	0.4188		1		715	-0.91	0.61	-1.5	0.136733		1		366	-1.01	0.58	-1.7	0.084194		1		377	3.6	0.71	874	aparc-a2009s_lh_thickness_S-temporal-inf
-0.39	0.3	-1.3	0.205998		1		729	0.01	0.32	0	0.974815		1		714	-2.24	0.66	-3.3	0.000817	*	0.8135		367	-1.8	0.57	-3.1	0.001719		0.928		377	4.6	0.68	711	aparc-Desikan_rh_thickness_frontalpole
0.76	0.6	1.3	0.206004		1		711	0.9	0.62	1.5	0.143422		1		698	-0.38	1.5	-0.3	0.801292		1		366	-0.91	1.29	-0.7	0.478776		1		358	3.1	0.75	1508	OC_95th_percentile_mod=NODDI_ISOVF_threshold=0.3_warpResolution=2mm
-1	0.79	-1.3	0.207424		1		718	-1.01	0.83	-1.2	0.224748		1		703	-0.8	1.73	-0.5	0.642841		1		362	-0.42	1.46	-0.3	0.773089		1		371	3	0.69	1653	dti_FA___rh.hippoAmyg___HATA
-0.18	0.15	-1.3	0.207897		1		730	-0.01	0.15	-0.1	0.955625		1		715	-0.96	0.33	-2.9	0.003685		0.9859		367	-0.87	0.27	-3.2	0.00153		0.9144		378	4.3	0.82	670	aparc-Desikan_lh_thickness_precuneus
-0.28	0.22	-1.3	0.20794		1		730	-0.12	0.24	-0.5	0.598534		1		715	-1.02	0.49	-2.1	0.038401		1		367	-0.65	0.43	-1.5	0.135195		1		378	3.9	0.8	749	aparc-DKTatlas_lh_thickness_isthmuscingulate
-0.24	0.19	-1.3	0.209284		1		730	-0.13	0.2	-0.7	0.512423		1		715	-0.65	0.4	-1.6	0.111534		1		367	-0.62	0.38	-1.6	0.104996		1		378	3.6	0.96	440	aparc-DKTatlas_lh_volume_fusiform
-0.71	0.57	-1.3	0.211047		1		742	-0.54	0.59	-0.9	0.363999		1		727	-1.73	1.29	-1.3	0.181839		1		377	-0.49	1.07	-0.5	0.65076		1		380	3.5	0.56	1374	IDP_dMRI_TBSS_ISOVF_Superior_corona_radiata_R
-0.3	0.24	-1.2	0.211874		1		731	-0.26	0.25	-1	0.302353		1		716	-0.51	0.5	-1	0.304473		1		368	-0.26	0.46	-0.6	0.58129		1		378	3.2	0.6	679	aparc-Desikan_lh_thickness_insula
-0.26	0.21	-1.2	0.21196		1		726	-0.16	0.22	-0.7	0.453897		1		711	-0.67	0.48	-1.4	0.159406		1		365	-0.37	0.38	-1	0.325554		1		376	3.3	0.93	404	aparc-Desikan_rh_volume_supramarginal
-0.16	0.12	-1.2	0.21318		1		731	-0.14	0.13	-1	0.299579		1		716	-0.17	0.27	-0.6	0.517324		1		368	-0.17	0.24	-0.7	0.466893		1		378	2.8	0.89	985	aseg_rh_intensity_choroid-plexus
1.22	0.98	1.2	0.213377		1		763	0.47	1.02	0.5	0.646776		1		748	5.53	2.15	2.6	0.010635		0.9994		390	3.94	1.95	2	0.044408		1		388	4.3	0.5	1424	rfMRI amplitudes (ICA25 node 7)
0.18	0.14	1.2	0.213489		1		717	0.16	0.15	1.1	0.287903		1		702	0.25	0.3	0.9	0.392618		1		362	0.17	0.28	0.6	0.545182		1		370	3.2	0.64	1943	NODDI_ICVF___ThalamicNuclei___Right-MDm
-0.09	0.08	-1.2	0.21488		1		740	-0.12	0.08	-1.5	0.134177		1		725	0	0.18	0	0.983363		1		377	0.16	0.14	1.2	0.24126		1		378	2.7	0.96	1247	IDP_dMRI_TBSS_ICVF_Superior_longitudinal_fasciculus_L
-0.45	0.36	-1.2	0.214898		1		730	-0.07	0.38	-0.2	0.843176		1		715	-2.02	0.82	-2.4	0.01491		0.9999		367	-1.84	0.66	-2.8	0.005818		0.9979		378	3.8	0.82	412	BA-exvivo_lh_volume_BA4a
0.65	0.52	1.2	0.215038		1		718	0.94	0.55	1.7	0.089668		1		703	-0.6	1.09	-0.6	0.58123		1		362	-1.54	1.02	-1.5	0.13339		1		371	3.5	0.69	2020	NODDI_OD___ThalamicNuclei___Left-Pf
0.53	0.43	1.2	0.215392		1		718	0.64	0.45	1.4	0.158837		1		703	0.24	0.93	0.3	0.792667		1		362	-0.11	0.82	-0.1	0.896037		1		371	2.9	0.64	1715	dti_FA___ThalamicNuclei___Left-PuI
-0.3	0.24	-1.2	0.216425		1		730	-0.07	0.25	-0.3	0.786289		1		715	-1.46	0.55	-2.6	0.008226		0.9989		367	-0.79	0.43	-1.8	0.064892		1		378	4.1	0.75	881	aparc-a2009s_rh_thickness_G+S-transv-frontopol
-0.37	0.3	-1.2	0.216731		1		727	-0.21	0.31	-0.7	0.496213		1		712	-1.02	0.66	-1.5	0.126504		1		365	-0.69	0.54	-1.3	0.19819		1		377	3.4	0.91	597	aparc-a2009s_rh_volume_G-pariet-inf-Supramar
-0.2	0.16	-1.2	0.217328		1		774	-0.07	0.17	-0.4	0.668386		1		759	-0.83	0.38	-2.2	0.02903		1		393	-0.62	0.31	-2	0.046867		1		396	3.8	0.96	64	IDP_T1_FAST_ROIs_L_supramarg_gyrus_post
0.78	0.63	1.2	0.218905		1		717	0.92	0.67	1.4	0.171242		1		702	0.23	1.31	0.2	0.862896		1		361	-0.89	1.24	-0.7	0.474538		1		371	2.8	0.62	1979	NODDI_OD___lh.hippoAmyg___CA3-head
-0.74	0.6	-1.2	0.21896		1		718	-0.79	0.63	-1.3	0.211228		1		703	-0.18	1.34	-0.1	0.895519		1		362	-0.26	1.11	-0.2	0.813578		1		371	2.6	0.6	1656	dti_FA___lh.hippoAmyg___hippocampal_fissure
-0.06	0.05	-1.2	0.219491		1		730	-0.08	0.06	-1.4	0.149017		1		715	0.01	0.12	0.1	0.903408		1		367	0.04	0.1	0.4	0.678766		1		378	2.7	0.75	951	aseg_global_intensity_Brain-Stem
-0.24	0.2	-1.2	0.220677		1		781	-0.17	0.21	-0.8	0.423103		1		766	-0.66	0.44	-1.5	0.134109		1		397	-0.23	0.4	-0.6	0.555645		1		399	3.5	0.89	139	IDP_T1_FAST_ROIs_L_cerebellum_V
-0.45	0.37	-1.2	0.22127		1		729	-0.34	0.39	-0.9	0.391639		1		714	-1.17	0.79	-1.5	0.137441		1		366	0.06	0.71	0.1	0.929621		1		378	3.6	0.91	568	aparc-a2009s_lh_volume_S-subparietal
-0.43	0.35	-1.2	0.222114		1		730	-0.52	0.37	-1.4	0.160937		1		715	-0.1	0.79	-0.1	0.896735		1		367	0.19	0.65	0.3	0.771812		1		378	2.7	0.85	229	AmygNuclei_lh_volume_Paralaminar-nucleus
-0.33	0.27	-1.2	0.222605		1		730	0.03	0.28	0.1	0.91148		1		715	-2	0.62	-3.2	0.001363	*	0.9005		367	-1.74	0.5	-3.5	0.000526	*	0.7094		378	4.5	0.9	450	aparc-DKTatlas_lh_volume_paracentral
0.24	0.2	1.2	0.223133		1		716	0.16	0.21	0.8	0.433346		1		701	0.5	0.44	1.1	0.261815		1		362	0.44	0.36	1.2	0.222161		1		369	3.1	0.62	1909	NODDI_ICVF___lh.hippoAmyg___molecular_layer_HP-body
-0.66	0.54	-1.2	0.223412		1		718	-0.76	0.58	-1.3	0.186014		1		703	-0.07	1.2	-0.1	0.954294		1		362	0.69	0.99	0.7	0.485266		1		371	2.6	0.68	1673	dti_FA___rh.hippoAmyg___CA3-head
0.89	0.73	1.2	0.223481		1		731	1	0.76	1.3	0.185883		1		716	0.69	1.66	0.4	0.6786		1		368	-0.5	1.36	-0.4	0.71167		1		378	2.9	0.92	219	aseg_rh_volume_choroid-plexus
-0.89	0.73	-1.2	0.224078		1		717	-1.05	0.78	-1.4	0.174723		1		702	0.14	1.58	0.1	0.930978		1		362	0.02	1.39	0	0.99134		1		370	2.7	0.64	1700	dti_FA___lh.hippoAmyg___Paralaminar-nucleus
-0.2	0.16	-1.2	0.224448		1		731	-0.1	0.17	-0.6	0.572714		1		716	-0.69	0.36	-1.9	0.053024		1		368	-0.5	0.31	-1.6	0.112867		1		378	3.7	0.82	992	wg_lh_intensity-contrast_inferiorparietal
-0.31	0.25	-1.2	0.224964		1		729	-0.25	0.26	-1	0.339243		1		714	-0.4	0.55	-0.7	0.469858		1		366	-0.49	0.48	-1	0.306028		1		378	2.9	0.89	196	aseg_lh_volume_Pallidum
-0.18	0.15	-1.2	0.225147		1		730	-0.01	0.15	0	0.965055		1		715	-0.96	0.34	-2.8	0.004545		0.9923		367	-0.87	0.28	-3.1	0.002076		0.9499		378	4	0.82	764	aparc-DKTatlas_lh_thickness_precuneus
-0.25	0.21	-1.2	0.22541		1		780	-0.23	0.22	-1.1	0.283298		1		765	-0.2	0.46	-0.4	0.667344		1		397	-0.46	0.41	-1.1	0.255996		1		398	2.7	0.94	112	IDP_T1_FAST_ROIs_L_planum_polare
-0.5	0.41	-1.2	0.225455		1		731	-0.26	0.43	-0.6	0.54745		1		716	-1.44	0.9	-1.6	0.112028		1		368	-1.5	0.76	-2	0.049548		1		378	3.4	0.76	319	ThalamNuclei_rh_volume_Pf
-0.28	0.23	-1.2	0.225515		1		772	-0.26	0.24	-1	0.296577		1		757	-0.58	0.5	-1.2	0.247781		1		395	0.07	0.47	0.1	0.885522		1		392	3.4	0.87	25	IDP_T1_FIRST_brain_stem+4th_ventricle_volume
-0.26	0.22	-1.2	0.225706		1		730	-0.1	0.23	-0.4	0.673002		1		715	-1.08	0.46	-2.3	0.020271		0.9999		368	-0.78	0.41	-1.9	0.056931		1		377	3.9	0.67	938	aparc-a2009s_rh_thickness_S-orbital-H-Shaped
-0.28	0.23	-1.2	0.225712		1		742	-0.24	0.24	-1	0.316874		1		727	-0.46	0.5	-0.9	0.356256		1		377	-0.11	0.45	-0.2	0.810551		1		380	3.1	0.85	1295	IDP_dMRI_TBSS_OD_Cerebral_peduncle_R
0.7	0.58	1.2	0.22775		1		718	0.25	0.61	0.4	0.688384		1		703	2.3	1.32	1.7	0.0825		1		362	2.14	1.03	2.1	0.039509		1		371	3.3	0.62	1980	NODDI_OD___rh.hippoAmyg___CA3-head
-0.23	0.19	-1.2	0.227886		1		728	-0.14	0.2	-0.7	0.470052		1		713	-0.6	0.4	-1.5	0.137754		1		366	-0.49	0.36	-1.4	0.171828		1		377	3.4	0.94	261	HippSubfield_lh_volume_Whole-hippocampal-head
0.38	0.32	1.2	0.227902		1		718	0.42	0.33	1.2	0.2115		1		703	0.3	0.69	0.4	0.660966		1		362	0.07	0.59	0.1	0.902473		1		371	2.8	0.81	1973	NODDI_OD___lh.hippoAmyg___subiculum-body
0.26	0.21	1.2	0.228296		1		741	0.43	0.22	1.9	0.055166		1		726	-0.45	0.48	-0.9	0.349335		1		377	-0.76	0.41	-1.9	0.06181		1		379	4	0.86	1283	IDP_dMRI_TBSS_OD_Genu_of_corpus_callosum
-0.32	0.26	-1.2	0.2286		1		730	-0.06	0.28	-0.2	0.823189		1		715	-1.47	0.57	-2.6	0.009895		0.9994		367	-1.35	0.51	-2.6	0.00856		0.9999		378	4	0.72	808	aparc-a2009s_lh_thickness_G+S-transv-frontopol
0.43	0.36	1.2	0.228681		1		717	0.3	0.37	0.8	0.429349		1		702	1.07	0.77	1.4	0.167396		1		362	0.5	0.68	0.7	0.463575		1		370	3.4	0.7	2015	NODDI_OD___ThalamicNuclei___Left-LP
0.34	0.28	1.2	0.229271		1		717	0.42	0.29	1.4	0.148208		1		702	-0.1	0.58	-0.2	0.866548		1		362	-0.21	0.54	-0.4	0.693233		1		370	2.8	0.56	1938	NODDI_ICVF___ThalamicNuclei___Right-CeM
-0.31	0.26	-1.2	0.230145		1		729	-0.17	0.27	-0.6	0.520732		1		716	-0.95	0.6	-1.6	0.116706		1		366	-0.52	0.53	-1	0.327665		1		376	3.4	0.95	443	aparc-DKTatlas_lh_volume_isthmuscingulate
-0.15	0.13	-1.2	0.230561		1		730	-0.07	0.13	-0.5	0.585152		1		715	-0.38	0.27	-1.4	0.152371		1		367	-0.54	0.24	-2.2	0.026835		1		378	3.1	0.87	972	aseg_lh_intensity_choroid-plexus
1.29	1.08	1.2	0.23062		1		717	1.08	1.13	1	0.33861		1		702	1.87	2.29	0.8	0.416446		1		361	0.48	2.08	0.2	0.817266		1		371	3	0.58	1981	NODDI_OD___lh.hippoAmyg___CA3-body
-1.23	1.03	-1.2	0.231018		1		743	-1.31	1.08	-1.2	0.22775		1		728	-1.25	2.3	-0.5	0.587599		1		378	1.42	1.98	0.7	0.473323		1		380	2.9	0.63	1400	IDP_dMRI_ProbtrackX_ISOVF_cgc_r
-0.75	0.62	-1.2	0.231022		1		731	-1.11	0.66	-1.7	0.092634		1		716	0.55	1.34	0.4	0.682436		1		368	1.98	1.18	1.7	0.093008		1		378	3.3	0.83	199	aseg_lh_volume_Accumbens-area
-0.17	0.14	-1.2	0.231246		1		730	-0.06	0.15	-0.4	0.698231		1		715	-0.74	0.32	-2.3	0.021596		0.9999		367	-0.45	0.27	-1.6	0.105313		1		378	3.9	0.8	788	aparc-DKTatlas_rh_thickness_parsopercularis
-0.24	0.2	-1.2	0.231674		1		731	-0.15	0.21	-0.7	0.461979		1		716	-0.75	0.45	-1.6	0.099025		1		368	-0.28	0.36	-0.8	0.442449		1		378	3.5	0.75	895	aparc-a2009s_rh_thickness_G-occipital-middle
-0.32	0.27	-1.2	0.23182		1		779	-0.26	0.28	-0.9	0.364659		1		764	-0.56	0.61	-0.9	0.358373		1		396	-0.54	0.52	-1	0.298423		1		398	3	0.95	52	IDP_T1_FAST_ROIs_L_inf_temp_gyrus_ant
-0.37	0.31	-1.2	0.231927		1		728	-0.14	0.32	-0.4	0.666028		1		713	-1.37	0.65	-2.1	0.037592		1		365	-1.16	0.59	-2	0.050917		1		378	3.7	0.91	524	aparc-a2009s_lh_volume_G-parietal-sup
0.33	0.28	1.2	0.232551		1		738	0.27	0.29	0.9	0.363385		1		723	0.95	0.63	1.5	0.131521		1		376	0.22	0.53	0.4	0.679103		1		377	3.6	0.88	1316	IDP_dMRI_TBSS_OD_Cingulum_cingulate_gyrus_L
-0.32	0.27	-1.2	0.233028		1		729	-0.18	0.28	-0.6	0.527208		1		714	-0.88	0.58	-1.5	0.131621		1		366	-0.94	0.5	-1.9	0.060495		1		378	3.3	0.91	247	HippSubfield_lh_volume_CA1-head
-0.19	0.16	-1.2	0.233186		1		730	-0.08	0.17	-0.5	0.641164		1		715	-0.75	0.37	-2	0.043293		1		368	-0.4	0.28	-1.4	0.150376		1		377	3.7	0.8	801	aparc-DKTatlas_rh_thickness_supramarginal
-0.47	0.4	-1.2	0.23357		1		782	-0.23	0.42	-0.6	0.574522		1		767	-1.65	0.91	-1.8	0.069384		1		397	-1.19	0.76	-1.6	0.119781		1		400	3.6	0.83	157	IDP_T1_FAST_ROIs_V_cerebellum_VIIIb
-0.47	0.39	-1.2	0.233702		1		730	-0.18	0.41	-0.4	0.66571		1		715	-1.94	0.87	-2.2	0.026166		1		367	-1.12	0.73	-1.5	0.128093		1		378	3.8	0.87	591	aparc-a2009s_rh_volume_G-occipital-sup
0.5	0.42	1.2	0.234379		1		718	0.56	0.45	1.2	0.211362		1		703	0.29	0.9	0.3	0.750839		1		362	-0.16	0.8	-0.2	0.837365		1		371	2.7	0.56	1794	dti_MD___lh.hippoAmyg___Corticoamygdaloid-transitio
-0.51	0.43	-1.2	0.234488		1		730	-0.56	0.45	-1.2	0.2151		1		715	-0.19	0.96	-0.2	0.843688		1		367	0.21	0.78	0.3	0.784512		1		378	2.6	0.8	273	HippSubfield_rh_volume_molecular-layer-HP-body
-0.26	0.22	-1.2	0.234726		1		727	-0.15	0.23	-0.7	0.494755		1		712	-0.8	0.48	-1.7	0.097972		1		366	-0.25	0.4	-0.6	0.520545		1		376	3.6	0.93	482	aparc-DKTatlas_rh_volume_parsopercularis
0.1	0.09	1.2	0.234869		1		742	0.13	0.09	1.5	0.147025		1		727	-0.05	0.19	-0.3	0.800992		1		377	-0.11	0.16	-0.6	0.522483		1		380	3	0.8	1072	IDP_dMRI_TBSS_FA_Cerebral_peduncle_L
0.5	0.42	1.2	0.234991		1		730	0.7	0.45	1.6	0.117741		1		715	-0.24	0.95	-0.3	0.80043		1		367	-1.54	0.76	-2	0.044062		1		378	3.1	0.82	944	aparc-a2009s_rh_thickness_S-suborbital
-0.77	0.64	-1.2	0.235054		1		740	-0.26	0.68	-0.4	0.705975		1		725	-3.2	1.36	-2.3	0.019153		0.9999		377	-2.58	1.28	-2	0.044999		1		378	3.9	0.53	1411	IDP_dMRI_ProbtrackX_ISOVF_ml_r
-0.31	0.26	-1.2	0.235313		1		730	-0.15	0.27	-0.5	0.58695		1		715	-0.95	0.56	-1.7	0.093083		1		367	-0.95	0.51	-1.9	0.063169		1		378	3.4	0.87	444	aparc-DKTatlas_lh_volume_lateraloccipital
-0.32	0.27	-1.2	0.235535		1		729	-0.21	0.28	-0.7	0.45698		1		714	-0.78	0.6	-1.3	0.194529		1		367	-0.56	0.5	-1.1	0.26003		1		377	3.2	0.94	423	BA-exvivo_rh_volume_BA2
-0.25	0.21	-1.2	0.235764		1		729	-0.18	0.22	-0.8	0.413236		1		714	-0.28	0.46	-0.6	0.541865		1		366	-0.58	0.41	-1.4	0.159464		1		378	2.6	0.94	453	aparc-DKTatlas_lh_volume_parstriangularis
-0.25	0.21	-1.2	0.235866		1		729	-0.01	0.22	-0.1	0.952459		1		714	-1.34	0.46	-2.9	0.003451		0.982		366	-1.23	0.41	-2.9	0.003221		0.9817		378	4.2	0.95	437	aparc-DKTatlas_lh_volume_caudalmiddlefrontal
-0.16	0.13	-1.2	0.23626		1		714	-0.15	0.14	-1.1	0.275523		1		700	-0.27	0.32	-0.9	0.389742		1		360	-0.04	0.26	-0.2	0.86459		1		368	3.2	0.6	1815	dti_MD___ThalamicNuclei___Left-VPL
-0.48	0.41	-1.2	0.236824		1		782	-0.31	0.43	-0.7	0.475253		1		767	-1.32	0.93	-1.4	0.156734		1		397	-1.09	0.77	-1.4	0.160871		1		400	3.3	0.83	159	IDP_T1_FAST_ROIs_L_cerebellum_IX
-0.28	0.24	-1.2	0.236917		1		730	-0.04	0.25	-0.1	0.8837		1		715	-1.3	0.5	-2.6	0.010028		0.9994		367	-1.35	0.46	-2.9	0.003827		0.9892		378	3.9	0.92	455	aparc-DKTatlas_lh_volume_postcentral
0.52	0.44	1.2	0.237771		1		718	0.31	0.47	0.7	0.502025		1		703	1.43	0.91	1.6	0.116238		1		362	1.1	0.87	1.3	0.207469		1		371	3.5	0.58	1993	NODDI_OD___lh.hippoAmyg___molecular_layer_HP-body
1.75	1.49	1.2	0.237891		1		732	1.08	1.51	0.7	0.473651		1		718	4.87	3.45	1.4	0.158527		1		371	2.67	3.11	0.9	0.391718		1		375	3.3	0.62	1402	IDP_dMRI_ProbtrackX_ISOVF_cgh_r
-0.19	0.16	-1.2	0.238492		1		731	-0.01	0.17	-0.1	0.952563		1		716	-1.18	0.35	-3.3	0.000993	*	0.8501		368	-0.85	0.32	-2.6	0.008199		0.9998		378	4.6	0.85	1048	wg_rh_intensity-contrast_superiortemporal
-0.2	0.17	-1.2	0.240274		1		777	-0.05	0.17	-0.3	0.781742		1		762	-0.88	0.36	-2.4	0.014774		0.9999		395	-0.82	0.33	-2.5	0.013984		1		397	3.9	0.97	110	IDP_T1_FAST_ROIs_L_parietal_operc_cortex
0.07	0.06	1.2	0.240329		1		730	0.05	0.06	0.8	0.398919		1		715	0.16	0.14	1.1	0.268358		1		367	0.07	0.1	0.7	0.512241		1		378	3.1	0.97	172	aseg_global_volume_EstimatedTotalIntraCranial
-0.26	0.22	-1.2	0.24033		1		728	-0.01	0.23	-0.1	0.960039		1		713	-1.36	0.48	-2.8	0.005042		0.9945		365	-1.34	0.43	-3.1	0.002069		0.9496		378	4.1	0.93	462	aparc-DKTatlas_lh_volume_superiorparietal
-0.2	0.17	-1.2	0.240882		1		731	-0.1	0.18	-0.5	0.600342		1		716	-0.77	0.39	-2	0.046509		1		368	-0.4	0.32	-1.2	0.213419		1		378	3.7	0.81	1029	wg_rh_intensity-contrast_lateraloccipital
-0.31	0.26	-1.2	0.24099		1		731	-0.19	0.28	-0.7	0.492407		1		716	-0.81	0.59	-1.4	0.166988		1		368	-0.56	0.48	-1.2	0.246315		1		378	3.3	0.7	847	aparc-a2009s_lh_thickness_S-central
0.17	0.14	1.2	0.241439		1		742	0.14	0.15	0.9	0.357752		1		727	0.43	0.31	1.4	0.16385		1		378	0.09	0.29	0.3	0.754804		1		379	3.5	0.71	1214	IDP_dMRI_TBSS_ICVF_Medial_lemniscus_R
3.76	3.22	1.2	0.242668		1		700	4.77	3.43	1.4	0.164229		1		686	-1.03	6.58	-0.2	0.875609		1		355	-4.76	6.12	-0.8	0.437944		1		359	2.8	0.52	1866	NODDI_ISOVF___ThalamicNuclei___Left-MDm
-0.32	0.27	-1.2	0.242899		1		730	-0.24	0.29	-0.8	0.415315		1		715	-0.66	0.61	-1.1	0.277573		1		367	-0.53	0.51	-1	0.302685		1		378	3.1	0.88	974	aseg_rh_intensity_Inf-Lat-Vent
-0.15	0.13	-1.2	0.243542		1		779	-0.18	0.14	-1.3	0.190653		1		764	0.11	0.28	0.4	0.704539		1		397	-0.01	0.26	0	0.966972		1		397	2.9	0.97	49	IDP_T1_FAST_ROIs_R_mid_temp_gyrus_post
-0.12	0.1	-1.2	0.244128		1		742	-0.16	0.11	-1.5	0.128327		1		727	0.14	0.22	0.6	0.533641		1		378	0.22	0.2	1.1	0.279622		1		379	3.3	0.91	1256	IDP_dMRI_ProbtrackX_ICVF_atr_l
-0.39	0.33	-1.2	0.244512		1		735	-0.31	0.35	-0.9	0.379444		1		721	-0.51	0.78	-0.6	0.519341		1		374	-0.28	0.6	-0.5	0.643174		1		375	2.7	0.72	1292	IDP_dMRI_TBSS_OD_Inferior_cerebellar_peduncle_L
-0.25	0.22	-1.2	0.245737		1		730	-0.04	0.23	-0.2	0.873412		1		715	-1.3	0.48	-2.7	0.007231		0.998		367	-1.07	0.4	-2.6	0.008057		0.9998		378	4.1	0.72	667	aparc-Desikan_lh_thickness_postcentral
-0.79	0.68	-1.2	0.245952		1		718	-0.68	0.71	-1	0.336159		1		703	-1.16	1.53	-0.8	0.447233		1		362	-0.74	1.28	-0.6	0.561803		1		371	3	0.62	1696	dti_FA___lh.hippoAmyg___Corticoamygdaloid-transitio
0.38	0.32	1.2	0.245983		1		700	0.44	0.34	1.3	0.190439		1		687	-0.17	0.81	-0.2	0.834406		1		364	-0.44	0.68	-0.6	0.524638		1		349	2.7	0.52	1515	OC_95th_percentile_mod=NODDI_OD_threshold=0.3_warpResolution=2mm
-0.39	0.34	-1.2	0.246018		1		718	-0.27	0.35	-0.8	0.442218		1		703	-1.09	0.71	-1.5	0.123806		1		362	-0.45	0.64	-0.7	0.479608		1		371	3.5	0.69	1984	NODDI_OD___rh.hippoAmyg___CA4-head
-0.26	0.22	-1.2	0.246148		1		730	-0.24	0.24	-1	0.315692		1		715	-0.6	0.49	-1.2	0.220824		1		368	0.1	0.42	0.2	0.811129		1		377	3.4	0.86	925	aparc-a2009s_rh_thickness_S-collat-transv-post
-0.3	0.26	-1.2	0.246456		1		727	-0.28	0.28	-1	0.313054		1		712	-0.49	0.56	-0.9	0.3809		1		365	0.18	0.5	0.4	0.720132		1		377	3.1	0.94	383	aparc-Desikan_rh_volume_isthmuscingulate
-0.11	0.09	-1.2	0.247384		1		785	-0.02	0.1	-0.2	0.818784		1		770	-0.46	0.19	-2.4	0.015925		0.9999		399	-0.47	0.19	-2.4	0.01479		1		401	3.8	0.95	1	IDP_T1_SIENAX_peripheral_grey_normalised_volume
-0.22	0.19	-1.2	0.247491		1		731	-0.13	0.2	-0.6	0.519384		1		716	-0.8	0.45	-1.8	0.071627		1		368	-0.3	0.34	-0.9	0.387355		1		378	3.6	0.84	1023	wg_rh_intensity-contrast_cuneus
-0.4	0.35	-1.2	0.24918		1		731	-0.24	0.37	-0.6	0.520489		1		716	-1.04	0.77	-1.3	0.178345		1		368	-0.87	0.65	-1.3	0.18512		1		378	3.1	0.72	879	aparc-a2009s_rh_thickness_G+S-paracentral
-0.11	0.1	-1.2	0.24933		1		742	-0.16	0.1	-1.6	0.117261		1		727	0.17	0.21	0.8	0.434205		1		378	0.26	0.19	1.3	0.17741		1		379	3.6	0.9	1264	IDP_dMRI_ProbtrackX_ICVF_fma
-0.3	0.26	-1.1	0.251414		1		729	-0.21	0.27	-0.8	0.448145		1		714	-0.39	0.58	-0.7	0.501448		1		367	-0.56	0.48	-1.2	0.240413		1		377	2.6	0.89	973	aseg_rh_intensity_Lateral-Ventricle
-0.15	0.13	-1.1	0.251555		1		717	-0.11	0.14	-0.8	0.428449		1		702	-0.24	0.29	-0.8	0.414628		1		362	-0.31	0.23	-1.3	0.191138		1		370	2.7	0.57	1763	dti_MD___lh.hippoAmyg___subiculum-body
-0.42	0.37	-1.1	0.25163		1		731	-0.12	0.38	-0.3	0.76358		1		716	-1.71	0.78	-2.2	0.027883		1		368	-1.81	0.72	-2.5	0.012067		1		378	3.6	0.9	525	aparc-a2009s_lh_volume_G-postcentral
-0.25	0.21	-1.1	0.251708		1		732	-0.15	0.22	-0.7	0.514051		1		718	-0.73	0.48	-1.5	0.129968		1		372	-0.32	0.42	-0.8	0.441869		1		374	3.3	0.64	1186	IDP_dMRI_ProbtrackX_MD_cgh_l
0.1	0.09	1.1	0.251796		1		743	0.05	0.09	0.5	0.597126		1		728	0.33	0.18	1.8	0.073749		1		378	0.21	0.17	1.2	0.222878		1		380	3.4	0.9	1119	IDP_dMRI_ProbtrackX_FA_ilf_l
-0.32	0.28	-1.1	0.252414		1		730	-0.1	0.29	-0.3	0.741111		1		715	-1.58	0.61	-2.6	0.010209		0.9994		367	-1.02	0.52	-1.9	0.052401		1		378	4	0.82	595	aparc-a2009s_rh_volume_G-orbital
-0.18	0.16	-1.1	0.254357		1		715	-0.09	0.17	-0.5	0.598179		1		700	-0.51	0.33	-1.5	0.123832		1		361	-0.5	0.31	-1.6	0.102669		1		369	3.1	0.59	1822	dti_MD___ThalamicNuclei___Right-MDm
0.52	0.46	1.1	0.254953		1		741	0.65	0.47	1.4	0.173128		1		726	-0.11	1.07	-0.1	0.918119		1		377	-0.67	0.85	-0.8	0.43091		1		379	2.6	0.77	1359	IDP_dMRI_TBSS_ISOVF_Body_of_corpus_callosum
-0.14	0.13	-1.1	0.255129		1		742	-0.09	0.13	-0.6	0.517738		1		727	-0.44	0.26	-1.7	0.086823		1		378	-0.37	0.26	-1.4	0.158054		1		379	3.4	0.68	1168	IDP_dMRI_TBSS_MD_Cingulum_hippocampus_R
-1.1	0.97	-1.1	0.255184		1		645	-1.43	1	-1.4	0.150977		1		632	1.77	2.49	0.7	0.478992		1		325	1.72	1.86	0.9	0.355586		1		333	3.2	0.52	2006	NODDI_OD___lh.hippoAmyg___Anterior-amygdaloid-area-AAA
0.46	0.4	1.1	0.255288		1		715	0.42	0.43	1	0.326052		1		700	0.48	0.87	0.6	0.581152		1		360	0.14	0.77	0.2	0.856982		1		370	2.7	0.52	1877	NODDI_ICVF___lh.hippoAmyg___parasubiculum
-0.34	0.3	-1.1	0.256057		1		729	-0.23	0.31	-0.8	0.449453		1		714	-0.91	0.67	-1.4	0.176389		1		366	-0.56	0.55	-1	0.313017		1		378	3.3	0.93	523	aparc-a2009s_lh_volume_G-pariet-inf-Supramar
-0.33	0.29	-1.1	0.256357		1		730	-0.43	0.31	-1.4	0.157261		1		715	0.12	0.62	0.2	0.849358		1		367	0.47	0.55	0.9	0.392686		1		378	2.7	0.87	291	ThalamNuclei_lh_volume_CM
-0.11	0.09	-1.1	0.256724		1		742	-0.06	0.1	-0.6	0.574261		1		727	-0.34	0.2	-1.6	0.101711		1		378	-0.24	0.18	-1.3	0.190596		1		379	3.3	0.88	1351	IDP_dMRI_ProbtrackX_OD_slf_r
-0.12	0.11	-1.1	0.256921		1		742	-0.16	0.11	-1.4	0.167376		1		727	0.03	0.24	0.1	0.892737		1		378	0.15	0.21	0.7	0.481413		1		379	2.6	0.95	1235	IDP_dMRI_TBSS_ICVF_Posterior_thalamic_radiation_L
-0.28	0.25	-1.1	0.257358		1		779	-0.13	0.26	-0.5	0.605446		1		764	-0.95	0.54	-1.8	0.076235		1		397	-0.69	0.5	-1.4	0.163981		1		397	3.4	0.93	77	IDP_T1_FAST_ROIs_R_juxtapos_lobule_cortex
0.82	0.73	1.1	0.257401		1		718	0.62	0.76	0.8	0.417625		1		703	1.35	1.59	0.9	0.393733		1		362	1.43	1.36	1	0.295164		1		371	2.8	0.81	1833	NODDI_ISOVF___brainstemS___SCP
-0.21	0.19	-1.1	0.257946		1		708	-0.04	0.19	-0.2	0.813136		1		695	-1.24	0.44	-2.8	0.005031		0.9944		354	-1.13	0.38	-2.9	0.00322		0.9817		367	4.1	0.7	1810	dti_MD___ThalamicNuclei___Left-PuM
-0.31	0.28	-1.1	0.257949		1		730	-0.28	0.29	-1	0.334538		1		715	-0.54	0.64	-0.8	0.398724		1		367	0.11	0.5	0.2	0.826004		1		378	2.9	0.89	432	BA-exvivo_rh_volume_V2
0.2	0.17	1.1	0.258103		1		717	0.24	0.18	1.3	0.186985		1		702	0.04	0.38	0.1	0.922993		1		362	-0.08	0.33	-0.2	0.817168		1		370	2.5	0.7	1952	NODDI_ICVF___ThalamicNuclei___Right-VPL
-0.31	0.27	-1.1	0.25951		1		779	-0.35	0.29	-1.2	0.216951		1		764	0.08	0.62	0.1	0.902289		1		396	0.18	0.53	0.3	0.732392		1		398	2.4	0.85	133	IDP_T1_FAST_ROIs_R_amygdala
0.32	0.29	1.1	0.260039		1		706	0.31	0.3	1	0.314857		1		691	0.19	0.59	0.3	0.754893		1		354	0.22	0.54	0.4	0.679103		1		367	2.4	0.55	1789	dti_MD___lh.hippoAmyg___Central-nucleus
0.15	0.13	1.1	0.260278		1		742	0.07	0.14	0.5	0.597027		1		727	0.49	0.3	1.6	0.11102		1		378	0.35	0.24	1.5	0.141265		1		379	3.2	0.68	1217	IDP_dMRI_TBSS_ICVF_Inferior_cerebellar_peduncle_L
-0.18	0.16	-1.1	0.260608		1		716	-0.03	0.17	-0.2	0.850238		1		701	-0.95	0.36	-2.7	0.007623		0.9982		362	-0.48	0.29	-1.7	0.098192		1		369	4	0.72	1777	dti_MD___lh.hippoAmyg___GC-ML-DG-head
-0.21	0.18	-1.1	0.26093		1		731	-0.14	0.19	-0.7	0.471665		1		716	-0.52	0.42	-1.2	0.21657		1		368	-0.36	0.34	-1.1	0.279284		1		378	3	0.82	909	aparc-a2009s_rh_thickness_G-temp-sup-Lateral
0.26	0.23	1.1	0.260937		1		740	0.3	0.24	1.3	0.206634		1		725	0.18	0.51	0.4	0.72471		1		376	-0.21	0.44	-0.5	0.632362		1		379	2.8	0.84	1296	IDP_dMRI_TBSS_OD_Cerebral_peduncle_L
0.18	0.16	1.1	0.261109		1		717	0.25	0.17	1.5	0.139025		1		702	-0.07	0.35	-0.2	0.847051		1		362	-0.24	0.31	-0.8	0.44335		1		370	2.8	0.74	1936	NODDI_ICVF___ThalamicNuclei___Left-VPL
-0.33	0.29	-1.1	0.262467		1		730	-0.19	0.31	-0.6	0.550847		1		715	-0.99	0.65	-1.5	0.13045		1		367	-0.75	0.55	-1.4	0.172858		1		378	3.2	0.85	478	aparc-DKTatlas_rh_volume_medialorbitofrontal
-0.44	0.39	-1.1	0.262503		1		730	-0.19	0.41	-0.5	0.651695		1		715	-1.55	0.89	-1.7	0.082373		1		367	-1.39	0.73	-1.9	0.057086		1		378	3.3	0.87	417	BA-exvivo_lh_volume_V1
-0.46	0.41	-1.1	0.262853		1		730	-0.44	0.44	-1	0.317798		1		715	-0.59	0.86	-0.7	0.491841		1		367	-0.02	0.82	0	0.980708		1		378	2.8	0.82	228	AmygNuclei_lh_volume_Corticoamygdaloid-transitio
-0.23	0.21	-1.1	0.263247		1		730	-0.05	0.22	-0.2	0.804167		1		715	-1.21	0.45	-2.7	0.00779		0.9985		367	-0.66	0.38	-1.7	0.08187		1		378	4	0.92	476	aparc-DKTatlas_rh_volume_lateralorbitofrontal
-0.23	0.21	-1.1	0.263329		1		730	-0.02	0.22	-0.1	0.926645		1		715	-1.26	0.46	-2.7	0.006262		0.9969		367	-1.04	0.38	-2.7	0.007132		0.9992		378	3.9	0.72	761	aparc-DKTatlas_lh_thickness_postcentral
-0.11	0.1	-1.1	0.263365		1		779	-0.11	0.11	-1	0.318386		1		764	-0.11	0.23	-0.5	0.625701		1		397	-0.04	0.2	-0.2	0.847458		1		397	2.6	0.95	11	IDP_T1_FIRST_left_thalamus_volume
0.54	0.48	1.1	0.263483		1		729	0.49	0.51	1	0.331007		1		714	1.03	1.08	1	0.341124		1		367	-0.36	0.91	-0.4	0.695007		1		377	3.1	0.83	281	HippSubfield_rh_volume_HATA
0.25	0.23	1.1	0.263876		1		742	0.14	0.24	0.6	0.559006		1		727	0.76	0.49	1.6	0.118357		1		377	0.74	0.46	1.6	0.106223		1		380	3.3	0.77	1063	IDP_dMRI_TBSS_FA_Corticospinal_tract_R
-0.26	0.23	-1.1	0.264339		1		731	-0.18	0.25	-0.7	0.458544		1		716	-0.56	0.53	-1.1	0.292936		1		368	-0.35	0.44	-0.8	0.416592		1		378	2.9	0.81	689	aparc-Desikan_rh_thickness_isthmuscingulate
0.83	0.74	1.1	0.264755		1		762	0.49	0.78	0.6	0.530974		1		747	2.78	1.64	1.7	0.090563		1		389	0.95	1.47	0.6	0.516731		1		388	3.4	0.55	1469	rfMRI amplitudes (ICA100 node 42)
-0.33	0.3	-1.1	0.264912		1		731	-0.33	0.31	-1.1	0.287461		1		716	-0.44	0.65	-0.7	0.502929		1		368	0.23	0.57	0.4	0.69191		1		378	2.9	0.72	899	aparc-a2009s_rh_thickness_G-oc-temp-med-Parahip
0.09	0.08	1.1	0.26574		1		739	0.02	0.08	0.2	0.852219		1		724	0.43	0.18	2.4	0.016017		0.9999		376	0.4	0.16	2.5	0.012244		1		378	3.7	0.88	1157	IDP_dMRI_TBSS_MD_Superior_corona_radiata_L
-4.38	3.93	-1.1	0.265803		1		658	-5.99	4.23	-1.4	0.15692		1		644	4.45	8.34	0.5	0.593926		1		330	2.62	6.86	0.4	0.703047		1		342	3	0.64	1856	NODDI_ISOVF___lh.hippoAmyg___molecular_layer_HP-body
0.28	0.25	1.1	0.265946		1		730	0.17	0.27	0.6	0.517626		1		715	0.78	0.53	1.5	0.138566		1		367	0.46	0.5	0.9	0.360654		1		378	3.2	0.89	314	ThalamNuclei_rh_volume_VPL
-1.36	1.22	-1.1	0.266249		1		741	-0.5	1.29	-0.4	0.697074		1		726	-5.39	2.82	-1.9	0.056589		1		376	-4.42	2.26	-1.9	0.05144		1		380	3.4	0.72	1362	IDP_dMRI_TBSS_ISOVF_Corticospinal_tract_R
-0.4	0.36	-1.1	0.266588		1		725	-0.51	0.38	-1.3	0.181648		1		710	0.12	0.75	0.2	0.87027		1		366	0.39	0.69	0.6	0.573073		1		374	2.6	0.87	184	aseg_global_volume_CC-Anterior
-0.33	0.3	-1.1	0.266592		1		730	-0.25	0.31	-0.8	0.42548		1		715	-0.63	0.67	-0.9	0.349528		1		367	-0.44	0.55	-0.8	0.424704		1		378	2.8	0.9	501	aparc-a2009s_lh_volume_G+S-subcentral
-0.68	0.61	-1.1	0.26679		1		680	-0.8	0.64	-1.3	0.210636		1		669	-0.2	1.46	-0.1	0.893542		1		345	1.27	1.29	1	0.326706		1		346	2.5	0.55	1637	T2Star___rh.hippoAmyg___Lateral-nucleus
0.33	0.29	1.1	0.267953		1		710	0.42	0.31	1.3	0.180872		1		695	0.09	0.59	0.1	0.884398		1		359	-0.27	0.58	-0.5	0.647143		1		366	2.5	0.53	1776	dti_MD___rh.hippoAmyg___CA4-body
-0.17	0.16	-1.1	0.268044		1		730	-0.06	0.16	-0.4	0.70158		1		715	-0.73	0.37	-2	0.045612		1		368	-0.39	0.28	-1.4	0.153395		1		377	3.5	0.8	710	aparc-Desikan_rh_thickness_supramarginal
1.63	1.47	1.1	0.268082		1		761	0.96	1.54	0.6	0.532726		1		746	4.68	3.1	1.5	0.132051		1		389	3.39	3	1.1	0.258732		1		387	3.2	0.52	1428	rfMRI amplitudes (ICA25 node 12)
-0.55	0.5	-1.1	0.268434		1		730	-0.76	0.52	-1.5	0.146911		1		715	0.46	1.08	0.4	0.670702		1		368	0.89	0.97	0.9	0.36298		1		377	3	0.89	327	ThalamNuclei_rh_volume_CL
-0.23	0.2	-1.1	0.268862		1		778	-0.21	0.21	-1	0.328666		1		763	-0.14	0.44	-0.3	0.749362		1		396	-0.04	0.41	-0.1	0.921749		1		397	2.4	0.96	72	IDP_T1_FAST_ROIs_L_intracalc_cortex
-0.32	0.29	-1.1	0.269103		1		729	-0.13	0.31	-0.4	0.680169		1		714	-1.46	0.66	-2.2	0.028461		1		367	-0.84	0.54	-1.6	0.116993		1		377	3.7	0.94	555	aparc-a2009s_lh_volume_S-oc-sup+transversal
-0.27	0.24	-1.1	0.269263		1		730	0.07	0.26	0.3	0.797843		1		715	-1.76	0.52	-3.4	0.000755	*	0.798		367	-1.66	0.47	-3.5	0.000498	*	0.6961		378	4.8	0.74	1032	wg_rh_intensity-contrast_medialorbitofrontal
0.22	0.2	1.1	0.269909		1		717	0.33	0.21	1.6	0.115055		1		702	-0.18	0.43	-0.4	0.672452		1		362	-0.53	0.38	-1.4	0.159625		1		370	3.1	0.68	1931	NODDI_ICVF___ThalamicNuclei___Left-PuL
-0.28	0.26	-1.1	0.271904		1		731	0	0.27	0	0.992339		1		716	-1.56	0.59	-2.7	0.007982		0.9988		368	-1.36	0.47	-2.9	0.003675		0.9877		378	3.8	0.76	662	aparc-Desikan_lh_thickness_paracentral
-0.29	0.26	-1.1	0.272012		1		730	-0.29	0.27	-1.1	0.28906		1		715	-0.07	0.56	-0.1	0.89541		1		367	-0.13	0.5	-0.3	0.797054		1		378	2.3	0.88	387	aparc-Desikan_rh_volume_medialorbitofrontal
0.57	0.52	1.1	0.272262		1		718	0.53	0.54	1	0.32813		1		703	0.79	1.15	0.7	0.493712		1		362	-0.2	0.99	-0.2	0.838657		1		371	2.8	0.8	1690	dti_FA___lh.hippoAmyg___Basal-nucleus
-0.08	0.08	-1.1	0.272291		1		740	-0.11	0.08	-1.4	0.156047		1		725	0.07	0.17	0.4	0.681612		1		378	0.15	0.15	1	0.330055		1		377	2.9	0.94	1276	IDP_dMRI_ProbtrackX_ICVF_slf_r
0.83	0.75	1.1	0.272639		1		763	0.72	0.79	0.9	0.359217		1		748	1.69	1.67	1	0.312894		1		390	0.56	1.49	0.4	0.70825		1		388	3	0.64	1465	rfMRI amplitudes (ICA100 node 37)
-0.15	0.14	-1.1	0.273235		1		779	-0.05	0.14	-0.4	0.714825		1		764	-0.56	0.31	-1.8	0.067907		1		397	-0.53	0.27	-1.9	0.051815		1		397	3.3	0.95	87	IDP_T1_FAST_ROIs_R_precun_cortex
-0.39	0.35	-1.1	0.274056		1		743	-0.31	0.37	-0.8	0.399891		1		728	-0.78	0.81	-1	0.335547		1		378	-0.67	0.66	-1	0.314473		1		380	2.9	0.69	1345	IDP_dMRI_ProbtrackX_OD_mcp
-0.09	0.08	-1.1	0.274746		1		742	-0.14	0.08	-1.7	0.09302		1		727	0.2	0.19	1	0.296832		1		378	0.31	0.15	2	0.045908		1		379	3.8	0.86	1225	IDP_dMRI_TBSS_ICVF_Posterior_limb_of_internal_capsule_L
-0.29	0.27	-1.1	0.275666		1		730	-0.25	0.28	-0.9	0.379052		1		715	-0.44	0.57	-0.8	0.446053		1		367	-0.2	0.51	-0.4	0.687647		1		378	2.8	0.92	608	aparc-a2009s_rh_volume_G-temporal-inf
-0.97	0.89	-1.1	0.276071		1		730	-1.51	0.94	-1.6	0.108455		1		715	1.22	1.94	0.6	0.527427		1		367	2.56	1.69	1.5	0.129835		1		378	3.3	0.86	626	aparc-a2009s_rh_volume_S-interm-prim-Jensen
-0.17	0.16	-1.1	0.276122		1		731	-0.02	0.17	-0.1	0.901318		1		716	-0.77	0.36	-2.1	0.03521		1		368	-0.9	0.28	-3.1	0.00169		0.927		378	3.3	0.81	663	aparc-Desikan_lh_thickness_parsopercularis
-0.1	0.09	-1.1	0.276458		1		741	-0.07	0.09	-0.8	0.453174		1		726	-0.22	0.21	-1.1	0.285053		1		377	-0.14	0.16	-0.9	0.374519		1		379	3	0.83	1070	IDP_dMRI_TBSS_FA_Superior_cerebellar_peduncle_L
-0.26	0.24	-1.1	0.276643		1		729	-0.09	0.25	-0.4	0.721549		1		714	-1.06	0.54	-2	0.049977		1		366	-0.85	0.45	-1.9	0.060899		1		378	3.5	0.68	716	BA-exvivo_lh_thickness_BA3a
0.58	0.53	1.1	0.277957		1		731	0.24	0.56	0.4	0.660658		1		716	2.06	1.13	1.8	0.069488		1		368	1.61	1.03	1.6	0.117694		1		378	3.3	0.72	589	aparc-a2009s_rh_volume_G-insular-short
-0.22	0.2	-1.1	0.278627		1		728	-0.1	0.21	-0.5	0.628067		1		713	-0.91	0.45	-2	0.044054		1		366	-0.45	0.38	-1.2	0.232053		1		377	3.6	0.74	698	aparc-Desikan_rh_thickness_parsorbitalis
-0.14	0.13	-1.1	0.278834		1		730	-0.18	0.14	-1.3	0.205258		1		715	0.02	0.29	0.1	0.956153		1		367	0.16	0.25	0.6	0.524999		1		378	2.5	0.94	335	ThalamNuclei_lh_volume_Whole-thalamus
0.19	0.18	1.1	0.279168		1		716	0.16	0.18	0.8	0.396839		1		701	0.36	0.38	0.9	0.351417		1		361	0.35	0.33	1.1	0.289036		1		370	2.8	0.62	1910	NODDI_ICVF___rh.hippoAmyg___molecular_layer_HP-body
-0.22	0.21	-1.1	0.279483		1		776	-0.31	0.22	-1.4	0.155095		1		761	0.31	0.45	0.7	0.490661		1		393	0.38	0.42	0.9	0.367399		1		398	3.2	0.9	15	IDP_T1_FIRST_left_putamen_volume
-0.26	0.24	-1.1	0.279871		1		728	-0.29	0.25	-1.1	0.255569		1		713	-0.12	0.54	-0.2	0.825157		1		366	0.11	0.44	0.2	0.811751		1		377	2.4	0.93	484	aparc-DKTatlas_rh_volume_parstriangularis
-0.13	0.12	-1.1	0.280023		1		742	-0.13	0.12	-1.1	0.292239		1		727	-0.12	0.26	-0.5	0.64937		1		378	0	0.23	0	0.985212		1		379	2.7	0.84	1279	IDP_dMRI_ProbtrackX_ICVF_unc_l
-0.32	0.3	-1.1	0.280113		1		730	-0.17	0.31	-0.6	0.579034		1		715	-1.1	0.67	-1.7	0.098679		1		367	-0.5	0.54	-0.9	0.350501		1		378	3.4	0.91	543	aparc-a2009s_lh_volume_S-cingul-Marginalis
-0.14	0.13	-1.1	0.280252		1		777	-0.05	0.13	-0.4	0.703724		1		763	-0.59	0.29	-2	0.042813		1		396	-0.5	0.27	-1.8	0.065191		1		395	3.5	0.96	85	IDP_T1_FAST_ROIs_R_cing_gyrus_post
0.26	0.24	1.1	0.28153		1		730	0.55	0.25	2.2	0.029688		1		715	-1.04	0.55	-1.9	0.05984		1		367	-1.44	0.44	-3.3	0.001033		0.8542		378	5.2	0.79	650	aparc-Desikan_lh_thickness_cuneus
-0.17	0.16	-1.1	0.282327		1		729	-0.14	0.17	-0.8	0.418172		1		714	-0.37	0.36	-1	0.306969		1		366	-0.09	0.3	-0.3	0.766681		1		378	2.9	0.88	681	aparc-Desikan_rh_thickness_bankssts
0.56	0.52	1.1	0.282445		1		718	0.58	0.55	1	0.29844		1		703	0.89	1.13	0.8	0.430084		1		362	-0.21	0.98	-0.2	0.82989		1		371	2.9	0.87	1969	NODDI_OD___lh.hippoAmyg___presubiculum-body
-0.28	0.26	-1.1	0.283098		1		730	0.1	0.27	0.4	0.713646		1		715	-1.83	0.57	-3.2	0.001489	*	0.9125		367	-2.01	0.49	-4	5.8e-05	*	0.2636		378	4.7	0.93	456	aparc-DKTatlas_lh_volume_posteriorcingulate
0.17	0.16	1.1	0.283733		1		717	0.17	0.17	1	0.308871		1		702	0.23	0.33	0.7	0.482412		1		362	0.02	0.32	0.1	0.950828		1		370	2.8	0.71	1942	NODDI_ICVF___ThalamicNuclei___Right-MDl
-0.58	0.55	-1.1	0.284858		1		729	-0.9	0.58	-1.6	0.119894		1		714	1.05	1.23	0.9	0.393234		1		367	1.63	1	1.6	0.103622		1		377	3.6	0.84	550	aparc-a2009s_lh_volume_S-front-middle
-0.63	0.59	-1.1	0.285535		1		718	-0.6	0.63	-1	0.335574		1		703	-0.53	1.33	-0.4	0.693776		1		362	0.02	1.07	0	0.984194		1		371	2.5	0.6	1683	dti_FA___rh.hippoAmyg___GC-ML-DG-body
-0.22	0.21	-1.1	0.285875		1		729	-0.14	0.22	-0.6	0.527056		1		714	-0.55	0.48	-1.1	0.251639		1		367	-0.38	0.37	-1	0.305733		1		377	2.8	0.73	885	aparc-a2009s_rh_thickness_G-cingul-Post-dorsal
0.1	0.1	1.1	0.286135		1		740	0.08	0.1	0.8	0.441207		1		726	0.23	0.22	1	0.298211		1		375	0.09	0.2	0.5	0.64168		1		379	2.9	0.82	1164	IDP_dMRI_TBSS_MD_External_capsule_R
-0.32	0.3	-1.1	0.286229		1		730	-0.25	0.32	-0.8	0.43089		1		715	-0.66	0.67	-1	0.328016		1		367	-0.16	0.56	-0.3	0.774214		1		378	2.9	0.68	916	aparc-a2009s_rh_thickness_Pole-occipital
1.34	1.25	1.1	0.286765		1		740	1.52	1.3	1.2	0.241338		1		725	0.23	2.94	0.1	0.939031		1		377	-0.76	2.32	-0.3	0.743391		1		378	2.4	0.62	1419	IDP_dMRI_ProbtrackX_ISOVF_unc_r
-0.6	0.56	-1.1	0.287278		1		718	-0.31	0.59	-0.5	0.600408		1		703	-1.33	1.26	-1	0.294088		1		362	-1.85	1.02	-1.8	0.069831		1		371	2.6	0.53	1692	dti_FA___lh.hippoAmyg___Central-nucleus
0.9	0.84	1.1	0.287515		1		717	0.84	0.89	0.9	0.345828		1		702	1.07	1.77	0.6	0.547073		1		362	-0.1	1.64	-0.1	0.951793		1		370	2.6	0.64	1650	dti_FA___lh.hippoAmyg___parasubiculum
-0.63	0.59	-1.1	0.287521		1		742	-0.69	0.62	-1.1	0.267516		1		727	-0.49	1.26	-0.4	0.698856		1		377	0.5	1.19	0.4	0.675967		1		380	2.6	0.71	1389	IDP_dMRI_TBSS_ISOVF_Superior_longitudinal_fasciculus_R
-0.09	0.08	-1.1	0.287618		1		743	-0.13	0.09	-1.5	0.131208		1		728	0.13	0.19	0.7	0.514316		1		378	0.22	0.16	1.4	0.153088		1		380	3.3	0.91	1116	IDP_dMRI_ProbtrackX_FA_fmi
1.17	1.1	1.1	0.28832		1		757	-0.01	1.13	0	0.989595		1		742	6.63	2.51	2.6	0.008648		0.999		387	5.81	2.13	2.7	0.006566		0.9987		385	3.7	0.52	1431	rfMRI amplitudes (ICA25 node 15)
-0.31	0.3	-1.1	0.288826		1		731	-0.16	0.31	-0.5	0.610594		1		716	-0.83	0.64	-1.3	0.195063		1		368	-0.92	0.56	-1.6	0.101376		1		378	2.9	0.84	410	BA-exvivo_lh_volume_BA3a
0.76	0.72	1.1	0.289341		1		760	0.76	0.75	1	0.312902		1		745	0.99	1.63	0.6	0.544136		1		388	-0.33	1.42	-0.2	0.818173		1		387	2.7	0.66	1445	rfMRI amplitudes (ICA100 node 13)
-0.27	0.25	-1.1	0.289473		1		730	-0.2	0.26	-0.8	0.442875		1		715	-0.56	0.57	-1	0.329189		1		367	-0.07	0.46	-0.1	0.88649		1		378	2.9	0.9	384	aparc-Desikan_rh_volume_lateraloccipital
0.35	0.33	1.1	0.289483		1		730	0.39	0.34	1.1	0.258713		1		715	0.08	0.74	0.1	0.915611		1		367	0.14	0.6	0.2	0.816604		1		378	2.3	0.92	394	aparc-Desikan_rh_volume_pericalcarine
-0.37	0.35	-1.1	0.290632		1		731	-0.13	0.37	-0.3	0.734124		1		716	-1.73	0.79	-2.2	0.028563		1		368	-0.66	0.63	-1.1	0.289733		1		378	3.6	0.71	728	BA-exvivo_rh_thickness_BA1
0.18	0.17	1.1	0.291891		1		736	0.2	0.18	1.1	0.255731		1		721	0.08	0.38	0.2	0.835087		1		376	-0.07	0.33	-0.2	0.82893		1		375	2.4	0.92	1284	IDP_dMRI_TBSS_OD_Body_of_corpus_callosum
-0.16	0.15	-1.1	0.292108		1		743	-0.23	0.16	-1.4	0.156196		1		728	0.28	0.33	0.8	0.397345		1		378	0.37	0.31	1.2	0.232547		1		380	3.3	0.79	1131	IDP_dMRI_ProbtrackX_FA_unc_r
-0.33	0.31	-1.1	0.293171		1		730	-0.17	0.32	-0.5	0.602244		1		715	-1.32	0.7	-1.9	0.058346		1		367	-0.55	0.57	-1	0.327183		1		378	3.5	0.9	483	aparc-DKTatlas_rh_volume_parsorbitalis
-0.68	0.65	-1.1	0.293304		1		740	-0.5	0.68	-0.7	0.465116		1		725	-1.77	1.41	-1.3	0.209967		1		376	-0.31	1.25	-0.2	0.803405		1		379	3.1	0.68	1377	IDP_dMRI_TBSS_ISOVF_Posterior_corona_radiata_L
-0.09	0.09	-1	0.295611		1		740	-0.12	0.09	-1.3	0.19751		1		725	0.04	0.2	0.2	0.854195		1		378	0.12	0.17	0.7	0.486065		1		377	2.5	0.94	1246	IDP_dMRI_TBSS_ICVF_Superior_longitudinal_fasciculus_R
-0.35	0.33	-1	0.296014		1		782	-0.32	0.35	-0.9	0.36374		1		767	-0.52	0.75	-0.7	0.489956		1		397	-0.16	0.65	-0.2	0.807874		1		400	2.6	0.9	148	IDP_T1_FAST_ROIs_V_cerebellum_crus_II
-0.49	0.46	-1	0.29629		1		718	-0.62	0.49	-1.3	0.204673		1		703	-0.2	0.98	-0.2	0.836033		1		362	0.69	0.91	0.8	0.445712		1		371	2.5	0.76	1702	dti_FA___ThalamicNuclei___Left-AV
0.16	0.15	1	0.296402		1		717	0.01	0.16	0.1	0.957639		1		702	0.96	0.33	2.9	0.003456		0.9821		362	0.58	0.29	2	0.048398		1		370	4	0.64	1892	NODDI_ICVF___rh.hippoAmyg___CA1-head
-0.33	0.32	-1	0.297157		1		718	-0.29	0.33	-0.9	0.377771		1		703	-0.51	0.67	-0.8	0.445078		1		362	-0.12	0.62	-0.2	0.853541		1		371	2.7	0.73	2023	NODDI_OD___ThalamicNuclei___Left-PuL
-0.24	0.23	-1	0.297198		1		731	-0.17	0.24	-0.7	0.478959		1		716	-0.49	0.52	-0.9	0.348334		1		368	-0.28	0.43	-0.7	0.508952		1		378	2.6	0.81	780	aparc-DKTatlas_rh_thickness_isthmuscingulate
0.11	0.1	1	0.297586		1		742	0.14	0.11	1.3	0.187836		1		727	-0.07	0.23	-0.3	0.765629		1		378	-0.09	0.2	-0.4	0.663604		1		379	2.6	0.73	1219	IDP_dMRI_TBSS_ICVF_Superior_cerebellar_peduncle_L
0.37	0.35	1	0.297869		1		717	0.19	0.37	0.5	0.603462		1		702	1.25	0.77	1.6	0.104443		1		362	0.57	0.67	0.9	0.393863		1		370	3.1	0.89	1689	dti_FA___rh.hippoAmyg___Lateral-nucleus
-0.18	0.17	-1	0.29852		1		718	-0.09	0.18	-0.5	0.609184		1		703	-0.58	0.37	-1.6	0.117248		1		362	-0.34	0.33	-1	0.307005		1		371	3.1	0.85	2027	NODDI_OD___ThalamicNuclei___Left-VLp
-0.22	0.21	-1	0.2989		1		740	-0.43	0.22	-1.9	0.051379		1		725	0.81	0.48	1.7	0.090345		1		375	1.03	0.4	2.6	0.010013		0.9999		380	4.6	0.93	1178	IDP_dMRI_TBSS_MD_Tapetum_R
0.64	0.62	1	0.299833		1		718	0.86	0.66	1.3	0.193168		1		703	-0.3	1.31	-0.2	0.817981		1		362	-1.04	1.2	-0.9	0.386187		1		371	2.5	0.7	1960	NODDI_OD___rh.hippoAmyg___HATA
-0.33	0.32	-1	0.302242		1		730	-0.19	0.34	-0.6	0.58056		1		715	-0.88	0.73	-1.2	0.229003		1		367	-0.83	0.61	-1.3	0.178092		1		378	2.8	0.66	723	BA-exvivo_lh_thickness_V1
0.2	0.2	1	0.302927		1		717	0.1	0.21	0.5	0.645094		1		702	0.68	0.44	1.5	0.123882		1		362	0.5	0.36	1.4	0.171783		1		370	3	0.64	1881	NODDI_ICVF___lh.hippoAmyg___HP_tail
-0.85	0.83	-1	0.305077		1		785	-1.17	0.87	-1.3	0.180549		1		770	1.14	1.95	0.6	0.55754		1		399	1.72	1.58	1.1	0.278297		1		401	2.9	0.64	22	IDP_T1_FIRST_right_amygdala_volume
-0.15	0.14	-1	0.306337		1		731	-0.02	0.15	-0.1	0.898578		1		716	-0.65	0.32	-2	0.046952		1		368	-0.68	0.26	-2.6	0.009737		0.9999		378	3.1	0.84	854	aparc-a2009s_lh_thickness_S-front-inf
-0.17	0.17	-1	0.306408		1		646	-0.24	0.18	-1.4	0.172543		1		636	0.2	0.43	0.5	0.635946		1		330	0.54	0.33	1.6	0.100667		1		326	2.9	0.64	1519	PIF_mean_intensity_mod=T2_star_threshold=0_warpResolution=2mm
-0.53	0.52	-1	0.306471		1		677	-0.62	0.54	-1.2	0.247527		1		666	-0.03	1.26	0	0.979957		1		343	1.27	1.05	1.2	0.23018		1		345	2.2	0.51	1630	T2Star___lh.hippoAmyg___CA1-head
-0.15	0.15	-1	0.307258		1		779	-0.11	0.15	-0.7	0.456343		1		764	-0.21	0.31	-0.7	0.50316		1		396	-0.27	0.31	-0.9	0.382085		1		398	2.4	0.97	45	IDP_T1_FAST_ROIs_R_sup_temp_gyrus_post
0.66	0.65	1	0.308293		1		681	0.76	0.67	1.1	0.262245		1		670	0.15	1.5	0.1	0.918946		1		345	-1.34	1.41	-1	0.341838		1		347	2.2	0.65	1643	T2Star___rh.hippoAmyg___Corticoamygdaloid-transitio
-0.51	0.5	-1	0.308551		1		729	-0.48	0.53	-0.9	0.367238		1		714	-0.69	1.08	-0.6	0.52017		1		366	-0.1	0.98	-0.1	0.914617		1		378	2.5	0.8	267	HippSubfield_rh_volume_hippocampal-fissure
-0.15	0.15	-1	0.308623		1		731	0	0.16	0	0.999244		1		716	-0.99	0.33	-3	0.003131		0.9778		368	-0.57	0.28	-2.1	0.040252		1		378	4	0.79	928	aparc-a2009s_rh_thickness_S-front-sup
-0.21	0.21	-1	0.308665		1		730	-0.22	0.22	-1	0.322137		1		715	-0.17	0.46	-0.4	0.707304		1		368	-0.01	0.4	0	0.974405		1		377	2.4	0.8	921	aparc-a2009s_rh_thickness_S-circular-insula-ant
0.64	0.63	1	0.30872		1		680	0.54	0.65	0.8	0.408125		1		669	1.14	1.56	0.7	0.464795		1		345	0.2	1.26	0.2	0.874278		1		346	2.5	0.56	1627	T2Star___rh.hippoAmyg___presubiculum-body
-0.33	0.32	-1	0.308741		1		730	-0.15	0.34	-0.4	0.657314		1		715	-1	0.7	-1.4	0.155771		1		367	-0.89	0.6	-1.5	0.137374		1		378	2.8	0.93	566	aparc-a2009s_lh_volume_S-precentral-sup-part
-0.09	0.08	-1	0.309254		1		741	-0.05	0.09	-0.5	0.608855		1		726	-0.33	0.19	-1.7	0.080271		1		377	-0.12	0.16	-0.7	0.473955		1		379	3.2	0.75	1203	IDP_dMRI_ProbtrackX_MD_str_r
-0.27	0.27	-1	0.312269		1		730	-0.09	0.28	-0.3	0.739868		1		715	-0.87	0.59	-1.5	0.140118		1		368	-1	0.5	-2	0.046301		1		377	2.8	0.91	949	aseg_global_intensity_3rd-Ventricle
-1.38	1.37	-1	0.312406		1		711	-0.8	1.43	-0.6	0.577534		1		697	-4.7	3.35	-1.4	0.161798		1		355	-3.49	2.48	-1.4	0.16044		1		370	3	0.63	1961	NODDI_OD___lh.hippoAmyg___fimbria
0.41	0.41	1	0.315328		1		709	0.48	0.42	1.1	0.255569		1		696	-0.03	1.01	0	0.977928		1		365	-0.51	0.91	-0.6	0.577141		1		357	2.1	0.75	1499	OC_95th_percentile_mod=DTI_MD_threshold=0.3_warpResolution=2mm
-0.34	0.33	-1	0.315344		1		741	-0.22	0.35	-0.6	0.522474		1		726	-0.84	0.74	-1.1	0.25779		1		378	-0.38	0.64	-0.6	0.549175		1		378	2.7	0.79	1211	IDP_dMRI_TBSS_ICVF_Fornix
-0.38	0.38	-1	0.31565		1		726	-0.44	0.4	-1.1	0.271031		1		711	0.1	0.8	0.1	0.897268		1		364	0	0.73	0	0.994902		1		377	2.2	0.87	625	aparc-a2009s_rh_volume_S-front-sup
0.1	0.1	1	0.315663		1		743	0.06	0.11	0.5	0.599748		1		728	0.32	0.22	1.4	0.148591		1		378	0.18	0.2	0.9	0.355039		1		380	2.9	0.88	1108	IDP_dMRI_ProbtrackX_FA_atr_r
-0.17	0.17	-1	0.316079		1		730	-0.22	0.18	-1.2	0.221778		1		715	0.14	0.35	0.4	0.69885		1		367	0.12	0.33	0.4	0.714314		1		378	2.6	0.95	283	HippSubfield_rh_volume_Whole-hippocampal-head
0.21	0.21	1	0.316371		1		730	0.44	0.22	2	0.049054		1		715	-0.91	0.47	-1.9	0.053633		1		367	-1.15	0.4	-2.9	0.004024		0.9918		378	4.9	0.87	913	aparc-a2009s_rh_thickness_Lat-Fis-ant-Horizont
-0.14	0.14	-1	0.317708		1		742	-0.01	0.14	0	0.97037		1		727	-0.83	0.31	-2.7	0.007813		0.9985		378	-0.52	0.27	-1.9	0.055743		1		379	3.7	0.7	1343	IDP_dMRI_ProbtrackX_OD_ilf_l
0.13	0.13	1	0.317878		1		739	0.11	0.13	0.8	0.433268		1		724	0.13	0.29	0.4	0.654319		1		375	0.22	0.24	0.9	0.351402		1		379	2.2	0.66	1144	IDP_dMRI_TBSS_MD_Superior_cerebellar_peduncle_R
0.15	0.15	1	0.318727		1		731	0.3	0.16	1.9	0.055862		1		716	-0.54	0.32	-1.7	0.091553		1		368	-0.8	0.29	-2.7	0.006666		0.9987		378	4.6	0.88	932	aparc-a2009s_rh_thickness_S-oc-sup+transversal
-0.61	0.61	-1	0.319114		1		741	-0.51	0.63	-0.8	0.418992		1		727	-1.28	1.48	-0.9	0.385084		1		376	-1.11	1.23	-0.9	0.369064		1		379	2.7	0.59	1360	IDP_dMRI_TBSS_ISOVF_Splenium_of_corpus_callosum
-0.18	0.18	-1	0.319322		1		780	-0.17	0.19	-0.9	0.371995		1		765	-0.08	0.42	-0.2	0.853894		1		397	-0.11	0.35	-0.3	0.744855		1		398	2.1	0.94	106	IDP_T1_FAST_ROIs_L_front_operc_cortex
-0.31	0.31	-1	0.319664		1		730	-0.06	0.32	-0.2	0.851564		1		715	-1.34	0.68	-2	0.05015		1		367	-1.2	0.57	-2.1	0.035294		1		378	3.2	0.91	505	aparc-a2009s_lh_volume_G+S-cingul-Mid-Post
0.14	0.14	1	0.320267		1		709	0.02	0.14	0.1	0.911364		1		696	1.02	0.35	2.9	0.003495		0.9827		366	0.82	0.31	2.6	0.008226		0.9999		356	4	0.83	1559	PIT_95th_percentile_mod=NODDI_ICVF_threshold=0_warpResolution=2mm
-0.36	0.36	-1	0.32029		1		728	-0.37	0.38	-1	0.339867		1		713	-0.62	0.79	-0.8	0.43579		1		366	0.5	0.68	0.7	0.45992		1		377	2.8	0.85	586	aparc-a2009s_rh_volume_G-front-middle
-0.17	0.17	-1	0.321394		1		728	0.02	0.18	0.1	0.926926		1		713	-1.13	0.39	-2.9	0.003942		0.9889		365	-0.91	0.32	-2.8	0.004559		0.9944		378	4	0.78	1008	wg_lh_intensity-contrast_precentral
-0.18	0.19	-1	0.321693		1		780	-0.27	0.19	-1.4	0.168444		1		765	0.36	0.42	0.9	0.384524		1		397	0.41	0.37	1.1	0.274748		1		398	3.3	0.96	57	IDP_T1_FAST_ROIs_R_inf_temp_gyrus_tempocc
-0.4	0.41	-1	0.323117		1		717	-0.12	0.43	-0.3	0.782535		1		702	-1.29	0.86	-1.5	0.132258		1		362	-1.67	0.8	-2.1	0.03653		1		370	2.8	0.77	2029	NODDI_OD___ThalamicNuclei___Right-AV
0.31	0.32	1	0.324064		1		731	0.32	0.33	1	0.333955		1		716	0.23	0.71	0.3	0.746424		1		368	0.17	0.59	0.3	0.776299		1		378	2.3	0.78	771	aparc-DKTatlas_lh_thickness_transversetemporal
-0.41	0.42	-1	0.324261		1		730	-0.37	0.44	-0.8	0.397266		1		715	-0.47	0.89	-0.5	0.596199		1		367	-0.06	0.8	-0.1	0.94362		1		378	2.3	0.86	216	aseg_rh_volume_Accumbens-area
-0.69	0.7	-1	0.324989		1		742	-0.74	0.73	-1	0.306519		1		727	-0.33	1.55	-0.2	0.83229		1		377	0.62	1.37	0.4	0.653001		1		380	2.2	0.63	1378	IDP_dMRI_TBSS_ISOVF_Posterior_thalamic_radiation_R
0.12	0.13	1	0.326436		1		716	0.18	0.13	1.3	0.183776		1		701	-0.11	0.25	-0.4	0.671261		1		362	-0.26	0.26	-1	0.311724		1		369	2.7	0.64	1911	NODDI_ICVF___lh.hippoAmyg___Lateral-nucleus
-0.41	0.41	-1	0.327328		1		730	-0.28	0.43	-0.6	0.525236		1		715	-1.11	0.91	-1.2	0.223548		1		367	-0.19	0.79	-0.2	0.80447		1		378	2.8	0.83	613	aparc-a2009s_rh_volume_Pole-occipital
-0.07	0.08	-1	0.327612		1		711	-0.1	0.08	-1.2	0.215768		1		698	0.1	0.2	0.5	0.617226		1		366	0.19	0.16	1.2	0.227216		1		358	2.7	0.92	1532	PIF_95th_percentile_mod=DTI_FA_threshold=0_warpResolution=2mm
0.39	0.39	1	0.327801		1		718	0.34	0.42	0.8	0.409055		1		703	0.57	0.81	0.7	0.479279		1		362	0.4	0.78	0.5	0.612019		1		371	2.5	0.66	1724	dti_FA___ThalamicNuclei___Right-CeM
0.3	0.3	1	0.328216		1		730	0.27	0.32	0.8	0.404441		1		715	0.37	0.64	0.6	0.564024		1		367	0.08	0.61	0.1	0.890364		1		378	2.4	0.93	629	aparc-a2009s_rh_volume_S-oc-sup+transversal
-0.22	0.23	-1	0.328269		1		730	-0.06	0.24	-0.3	0.789357		1		715	-0.96	0.5	-1.9	0.054878		1		367	-0.63	0.43	-1.4	0.149102		1		378	3.2	0.81	655	aparc-Desikan_lh_thickness_isthmuscingulate
0.17	0.17	1	0.328996		1		776	0.11	0.18	0.7	0.515609		1		761	0.34	0.37	0.9	0.352337		1		396	0.46	0.36	1.3	0.193954		1		395	2.6	0.97	50	IDP_T1_FAST_ROIs_L_mid_temp_gyrus_tempocc
-0.36	0.37	-1	0.329321		1		718	-0.43	0.39	-1.1	0.275974		1		703	-0.12	0.82	-0.1	0.885289		1		362	0.12	0.68	0.2	0.865513		1		371	2.2	0.8	2018	NODDI_OD___ThalamicNuclei___Left-MGN
-0.21	0.22	-1	0.330223		1		731	-0.04	0.23	-0.2	0.870003		1		716	-1.13	0.47	-2.4	0.017776		0.9999		368	-0.77	0.42	-1.8	0.067323		1		378	3.6	0.56	691	aparc-Desikan_rh_thickness_lateralorbitofrontal
-0.24	0.25	-1	0.330232		1		730	-0.18	0.27	-0.7	0.493864		1		715	-0.58	0.52	-1.1	0.262575		1		367	-0.15	0.49	-0.3	0.7616		1		378	2.8	0.65	1053	wg_rh_intensity-contrast_insula
-0.18	0.19	-1	0.330977		1		740	-0.12	0.19	-0.6	0.53361		1		725	-0.4	0.42	-1	0.340926		1		376	-0.42	0.35	-1.2	0.23375		1		379	2.6	0.59	1281	IDP_dMRI_TBSS_OD_Middle_cerebellar_peduncle
-0.08	0.08	-1	0.332357		1		742	-0.13	0.09	-1.6	0.118144		1		727	0.2	0.18	1.1	0.265387		1		378	0.23	0.16	1.5	0.142524		1		379	3.7	0.93	1269	IDP_dMRI_ProbtrackX_ICVF_ilf_r
-0.23	0.23	-1	0.332772		1		728	-0.07	0.25	-0.3	0.762227		1		713	-0.97	0.51	-1.9	0.056692		1		365	-0.63	0.46	-1.4	0.166519		1		378	3.2	0.67	730	BA-exvivo_rh_thickness_BA3a
-0.1	0.11	-1	0.334141		1		741	-0.18	0.11	-1.6	0.11561		1		726	0.29	0.24	1.2	0.22822		1		378	0.32	0.21	1.5	0.126527		1		378	3.8	0.9	1274	IDP_dMRI_ProbtrackX_ICVF_ptr_r
0.16	0.17	1	0.334288		1		710	0.1	0.17	0.6	0.578541		1		697	0.72	0.43	1.7	0.090685		1		366	0.59	0.37	1.6	0.115115		1		357	3.3	0.66	1503	OC_mean_intensity_mod=NODDI_ICVF_threshold=0.3_warpResolution=2mm
-0.13	0.13	-1	0.334435		1		778	-0.15	0.14	-1.1	0.279797		1		763	-0.03	0.32	-0.1	0.920098		1		397	0.19	0.24	0.8	0.435273		1		396	2.2	0.93	130	IDP_T1_FAST_ROIs_L_hippocampus
0.19	0.19	1	0.334549		1		726	0.14	0.2	0.7	0.50003		1		711	0.41	0.42	1	0.329458		1		365	0.24	0.37	0.6	0.52472		1		376	2.7	0.94	195	aseg_lh_volume_Putamen
-0.18	0.19	-1	0.334828		1		774	-0.1	0.2	-0.5	0.609453		1		759	-0.44	0.42	-1	0.298886		1		394	-0.4	0.38	-1.1	0.284958		1		395	2.5	0.94	66	IDP_T1_FAST_ROIs_L_angular_gyrus
0.27	0.28	1	0.334848		1		716	0.52	0.29	1.8	0.074482		1		701	-0.93	0.6	-1.6	0.12111		1		361	-0.97	0.52	-1.9	0.063256		1		370	4.4	0.69	1966	NODDI_OD___rh.hippoAmyg___HP_tail
-0.75	0.78	-1	0.335013		1		762	-0.8	0.82	-1	0.327317		1		747	-0.99	1.76	-0.6	0.575887		1		390	0.47	1.48	0.3	0.752942		1		387	2.6	0.67	1454	rfMRI amplitudes (ICA100 node 25)
-0.1	0.1	-1	0.335272		1		741	-0.12	0.11	-1.1	0.270243		1		726	0.04	0.23	0.2	0.862387		1		378	0.04	0.2	0.2	0.843864		1		378	2.3	0.96	1229	IDP_dMRI_TBSS_ICVF_Anterior_corona_radiata_L
0.18	0.18	1	0.335666		1		772	0.34	0.19	1.8	0.069565		1		757	-0.62	0.4	-1.5	0.121383		1		393	-0.85	0.37	-2.3	0.021343		1		394	4.3	0.96	65	IDP_T1_FAST_ROIs_R_supramarg_gyrus_post
-0.4	0.41	-1	0.33567		1		730	-0.36	0.43	-0.8	0.406845		1		715	-0.59	0.93	-0.6	0.525277		1		367	0.22	0.78	0.3	0.776943		1		378	2.4	0.86	431	BA-exvivo_rh_volume_V1
-0.21	0.22	-1	0.335735		1		728	-0.07	0.23	-0.3	0.779819		1		713	-1	0.49	-2	0.040519		1		365	-0.59	0.42	-1.4	0.165033		1		378	3.3	0.72	792	aparc-DKTatlas_rh_thickness_postcentral
-0.09	0.09	-1	0.335936		1		713	-0.14	0.09	-1.5	0.135878		1		698	0.2	0.2	1	0.318571		1		361	0.21	0.16	1.3	0.197642		1		367	3.5	0.8	953	aseg_global_intensity_WM-hypointensities
-0.37	0.38	-1	0.337219		1		729	-0.28	0.4	-0.7	0.487395		1		714	-1.05	0.86	-1.2	0.221059		1		366	-0.05	0.7	-0.1	0.944685		1		378	2.9	0.87	598	aparc-a2009s_rh_volume_G-parietal-sup
-0.29	0.3	-1	0.33751		1		742	-0.24	0.31	-0.8	0.438107		1		727	-0.57	0.65	-0.9	0.380676		1		377	0.08	0.6	0.1	0.898324		1		380	2.7	0.59	1196	IDP_dMRI_ProbtrackX_MD_mcp
-0.16	0.16	-1	0.33766		1		730	-0.14	0.17	-0.8	0.418054		1		715	-0.25	0.34	-0.7	0.461333		1		367	-0.21	0.32	-0.6	0.515734		1		378	2.5	0.88	862	aparc-a2009s_lh_thickness_S-oc-temp-lat
0.69	0.72	1	0.337804		1		763	-0.06	0.76	-0.1	0.934538		1		748	4.57	1.6	2.8	0.004601		0.993		390	3.62	1.42	2.5	0.010904		1		388	3.9	0.62	1443	rfMRI amplitudes (ICA100 node 11)
0.96	1.01	1	0.340699		1		599	0.99	1.05	0.9	0.346413		1		585	1.1	2.14	0.5	0.607839		1		303	-0.45	1.84	-0.2	0.808205		1		310	2.4	0.53	2007	NODDI_OD___rh.hippoAmyg___Anterior-amygdaloid-area-AAA
0.05	0.05	1	0.340955		1		730	0.05	0.05	1	0.322373		1		715	-0.01	0.11	-0.1	0.953358		1		367	-0.03	0.1	-0.3	0.740015		1		378	2.1	0.6	983	aseg_rh_intensity_VentralDC
0.16	0.17	1	0.341751		1		710	0.07	0.17	0.4	0.698394		1		697	0.88	0.44	2	0.047242		1		366	0.65	0.36	1.8	0.06776		1		357	3.4	0.84	1562	TUB_95th_percentile_mod=NODDI_ICVF_threshold=0_warpResolution=2mm
0.7	0.74	0.9	0.342365		1		763	0.41	0.78	0.5	0.596622		1		748	2.01	1.67	1.2	0.228572		1		390	1.29	1.44	0.9	0.370988		1		388	2.6	0.67	1449	rfMRI amplitudes (ICA100 node 19)
-0.16	0.16	-0.9	0.343012		1		778	-0.16	0.17	-0.9	0.34782		1		763	-0.07	0.36	-0.2	0.836298		1		395	0.04	0.33	0.1	0.905085		1		398	2	0.96	71	IDP_T1_FAST_ROIs_R_latocc_cortex_inf
-1.17	1.24	-0.9	0.344244		1		742	-0.52	1.31	-0.4	0.692285		1		727	-3.86	2.86	-1.3	0.177468		1		377	-4.5	2.29	-2	0.050874		1		380	2.6	0.75	1357	IDP_dMRI_TBSS_ISOVF_Pontine_crossing_tract
-0.36	0.38	-0.9	0.344454		1		731	-0.06	0.4	-0.2	0.875757		1		716	-1.71	0.81	-2.1	0.035259		1		368	-1.56	0.75	-2.1	0.037144		1		378	3.2	0.86	408	BA-exvivo_lh_volume_BA1
-0.93	0.98	-0.9	0.344506		1		731	-1.61	1.03	-1.6	0.117541		1		716	2.05	2.08	1	0.325784		1		368	2.42	1.94	1.2	0.214567		1		378	3.5	0.78	289	ThalamNuclei_lh_volume_L-Sg
0.24	0.25	0.9	0.344767		1		740	0.19	0.26	0.7	0.467976		1		725	0.57	0.57	1	0.324212		1		377	0.27	0.48	0.6	0.580338		1		378	2.6	0.82	1297	IDP_dMRI_TBSS_OD_Anterior_limb_of_internal_capsule_R
0.25	0.27	0.9	0.346285		1		718	0.16	0.28	0.6	0.556685		1		703	0.49	0.59	0.8	0.411933		1		362	0.64	0.49	1.3	0.188618		1		371	2.3	0.79	1746	dti_MD___brainstemS___SCP
-0.17	0.18	-0.9	0.346653		1		730	0.03	0.19	0.2	0.87722		1		715	-1.06	0.42	-2.5	0.011408		0.9996		367	-1.06	0.32	-3.2	0.001165		0.8744		378	3.6	0.78	720	BA-exvivo_lh_thickness_BA6
-0.09	0.1	-0.9	0.34781		1		742	-0.16	0.1	-1.6	0.120187		1		727	0.26	0.21	1.2	0.228565		1		378	0.3	0.19	1.5	0.122115		1		379	3.7	0.7	1184	IDP_dMRI_ProbtrackX_MD_cgc_l
-0.11	0.12	-0.9	0.348631		1		742	-0.13	0.12	-1	0.306329		1		727	-0.04	0.26	-0.2	0.869888		1		378	0.11	0.24	0.5	0.634464		1		379	2.1	0.93	1234	IDP_dMRI_TBSS_ICVF_Posterior_thalamic_radiation_R
0.7	0.74	0.9	0.348924		1		763	0.21	0.78	0.3	0.79303		1		748	3.11	1.63	1.9	0.057728		1		390	2.73	1.47	1.9	0.06337		1		388	3.1	0.64	1462	rfMRI amplitudes (ICA100 node 34)
-0.36	0.39	-0.9	0.34909		1		730	-0.42	0.41	-1	0.304304		1		715	-0.13	0.85	-0.2	0.875382		1		367	0.43	0.74	0.6	0.560842		1		378	2.1	0.86	308	ThalamNuclei_lh_volume_LP
-0.17	0.19	-0.9	0.351057		1		730	-0.02	0.19	-0.1	0.93022		1		715	-1.03	0.42	-2.4	0.015314		0.9999		367	-0.55	0.34	-1.6	0.110159		1		378	3.4	0.87	935	aparc-a2009s_rh_thickness_S-oc-temp-med+Lingual
-0.16	0.17	-0.9	0.352256		1		714	-0.13	0.18	-0.7	0.459413		1		700	-0.38	0.37	-1	0.306399		1		360	-0.19	0.36	-0.5	0.594042		1		368	2.6	0.62	1811	dti_MD___ThalamicNuclei___Left-VA
0.32	0.35	0.9	0.352384		1		717	0.27	0.37	0.7	0.464358		1		702	0.43	0.73	0.6	0.557957		1		362	0.56	0.65	0.8	0.39614		1		370	2.2	0.73	2034	NODDI_OD___ThalamicNuclei___Right-LP
0.46	0.49	0.9	0.352724		1		730	0.54	0.52	1	0.302651		1		715	-0.44	1.09	-0.4	0.684509		1		367	-0.27	0.93	-0.3	0.773977		1		378	2.3	0.62	634	aparc-a2009s_rh_volume_S-orbital-med-olfact
-0.21	0.23	-0.9	0.352976		1		728	-0.07	0.24	-0.3	0.779177		1		713	-1	0.5	-2	0.047558		1		365	-0.55	0.44	-1.3	0.207325		1		378	3.2	0.72	701	aparc-Desikan_rh_thickness_postcentral
-0.09	0.09	-0.9	0.353626		1		743	-0.04	0.1	-0.4	0.71226		1		728	-0.33	0.21	-1.6	0.112055		1		378	-0.24	0.18	-1.3	0.199683		1		380	2.9	0.57	1150	IDP_dMRI_TBSS_MD_Posterior_limb_of_internal_capsule_R
0.06	0.06	0.9	0.35387		1		730	0.07	0.07	1	0.299824		1		715	-0.02	0.14	-0.1	0.887235		1		367	-0.02	0.12	-0.1	0.883939		1		378	2	0.76	965	aseg_lh_intensity_Putamen
-0.18	0.19	-0.9	0.353912		1		731	0.02	0.2	0.1	0.901281		1		716	-1.25	0.45	-2.8	0.005257		0.9955		368	-0.98	0.34	-2.9	0.004123		0.992		378	3.8	0.84	989	wg_lh_intensity-contrast_cuneus
-0.28	0.3	-0.9	0.356752		1		730	-0.4	0.32	-1.2	0.215535		1		715	0.33	0.68	0.5	0.629474		1		367	0.53	0.56	0.9	0.343377		1		378	2.6	0.85	301	ThalamNuclei_lh_volume_VM
-0.16	0.17	-0.9	0.359187		1		731	0	0.18	0	0.989315		1		716	-0.97	0.37	-2.6	0.009236		0.9991		368	-0.57	0.32	-1.8	0.075668		1		378	3.5	0.8	1038	wg_rh_intensity-contrast_parstriangularis
-0.2	0.22	-0.9	0.360398		1		728	-0.19	0.23	-0.9	0.392682		1		713	-0.24	0.49	-0.5	0.628684		1		366	0.01	0.4	0	0.976091		1		377	2.3	0.93	491	aparc-DKTatlas_rh_volume_rostralmiddlefrontal
0.28	0.31	0.9	0.36145		1		730	0.3	0.33	0.9	0.361195		1		715	0.19	0.69	0.3	0.78492		1		367	0.11	0.59	0.2	0.847002		1		378	2.1	0.78	678	aparc-Desikan_lh_thickness_transversetemporal
0.21	0.23	0.9	0.361625		1		718	0.2	0.24	0.8	0.416478		1		703	0.35	0.48	0.7	0.473978		1		362	-0.16	0.43	-0.4	0.711029		1		371	2.4	0.81	2042	NODDI_OD___ThalamicNuclei___Right-PuM
-0.3	0.33	-0.9	0.362655		1		727	-0.13	0.34	-0.4	0.707954		1		712	-1.24	0.69	-1.8	0.073988		1		364	-0.61	0.63	-1	0.332443		1		378	3.1	0.62	731	BA-exvivo_rh_thickness_BA3b
0.2	0.22	0.9	0.363563		1		781	0.23	0.23	1	0.316544		1		766	-0.02	0.5	0	0.963373		1		397	0.04	0.42	0.1	0.92303		1		399	1.9	0.89	138	IDP_T1_FAST_ROIs_R_cerebellum_I-IV
-0.09	0.1	-0.9	0.363613		1		741	-0.14	0.11	-1.3	0.198067		1		726	0.11	0.23	0.5	0.640503		1		378	0.27	0.2	1.4	0.169674		1		378	2.7	0.89	1257	IDP_dMRI_ProbtrackX_ICVF_atr_r
1.55	1.71	0.9	0.366744		1		718	2.59	1.79	1.4	0.149121		1		703	-1.49	3.82	-0.4	0.696061		1		362	-4.36	3.17	-1.4	0.17084		1		371	2.7	0.68	1841	NODDI_ISOVF___lh.hippoAmyg___presubiculum-body
-0.15	0.17	-0.9	0.366831		1		730	-0.03	0.17	-0.2	0.844019		1		715	-0.8	0.36	-2.2	0.026084		1		367	-0.43	0.33	-1.3	0.188447		1		378	3.3	0.75	1046	wg_rh_intensity-contrast_superiorfrontal
0.25	0.27	0.9	0.367067		1		729	0.35	0.29	1.2	0.226434		1		714	-0.24	0.61	-0.4	0.687455		1		366	-0.36	0.51	-0.7	0.486762		1		378	2.5	0.94	541	aparc-a2009s_lh_volume_S-calcarine
-0.29	0.32	-0.9	0.367387		1		729	-0.06	0.33	-0.2	0.844705		1		714	-1.45	0.7	-2.1	0.037297		1		366	-1.01	0.6	-1.7	0.091675		1		378	3.2	0.73	714	BA-exvivo_lh_thickness_BA1
-0.2	0.22	-0.9	0.367912		1		731	-0.04	0.23	-0.2	0.870822		1		716	-1.11	0.49	-2.3	0.024182		1		368	-0.55	0.43	-1.3	0.198374		1		378	3.4	0.75	903	aparc-a2009s_rh_thickness_G-parietal-sup
0.24	0.27	0.9	0.36862		1		779	0.29	0.28	1.1	0.290917		1		764	-0.06	0.58	-0.1	0.922208		1		396	-0.32	0.53	-0.6	0.550556		1		398	2.1	0.94	88	IDP_T1_FAST_ROIs_L_cuneal_cortex
0.15	0.17	0.9	0.369041		1		742	0.16	0.18	0.9	0.366586		1		727	0.01	0.38	0	0.978282		1		378	-0.06	0.33	-0.2	0.863583		1		379	1.8	0.87	1094	IDP_dMRI_TBSS_FA_Cingulum_hippocampus_L
-0.51	0.56	-0.9	0.369126		1		730	-0.74	0.6	-1.2	0.213718		1		715	0.85	1.23	0.7	0.490967		1		367	0.82	1.08	0.8	0.445269		1		378	2.8	0.75	532	aparc-a2009s_lh_volume_G-temp-sup-Plan-polar
-0.14	0.16	-0.9	0.369306		1		731	-0.03	0.16	-0.2	0.866555		1		716	-0.72	0.35	-2.1	0.03883		1		368	-0.46	0.29	-1.6	0.111431		1		378	3.2	0.85	1026	wg_rh_intensity-contrast_inferiorparietal
-0.69	0.77	-0.9	0.369415		1		731	-0.59	0.81	-0.7	0.46899		1		716	-1.28	1.71	-0.7	0.457247		1		368	-0.97	1.42	-0.7	0.492647		1		378	2.3	0.83	257	HippSubfield_lh_volume_fimbria
-0.2	0.23	-0.9	0.370652		1		730	-0.07	0.24	-0.3	0.756227		1		715	-0.57	0.49	-1.2	0.240192		1		367	-0.77	0.44	-1.7	0.081177		1		378	2.4	0.93	360	aparc-Desikan_lh_volume_parstriangularis
0.2	0.23	0.9	0.371124		1		734	0.27	0.24	1.1	0.269187		1		719	-0.13	0.52	-0.2	0.807533		1		374	-0.3	0.41	-0.7	0.463819		1		375	2.2	0.97	1137	IDP_dMRI_TBSS_MD_Fornix
-0.17	0.19	-0.9	0.37156		1		717	-0.17	0.2	-0.8	0.403891		1		702	-0.16	0.43	-0.4	0.710614		1		362	0.11	0.35	0.3	0.752231		1		370	2.1	0.61	1888	NODDI_ICVF___rh.hippoAmyg___subiculum-head
-0.2	0.22	-0.9	0.372352		1		774	-0.14	0.24	-0.6	0.551039		1		759	-0.49	0.49	-1	0.321075		1		394	-0.22	0.44	-0.5	0.617242		1		395	2.5	0.92	74	IDP_T1_FAST_ROIs_L_front_med_cortex
-0.19	0.21	-0.9	0.372947		1		730	-0.05	0.22	-0.2	0.813354		1		715	-0.89	0.46	-1.9	0.054814		1		367	-0.56	0.4	-1.4	0.159724		1		378	3	0.81	729	BA-exvivo_rh_thickness_BA2
0.24	0.27	0.9	0.372966		1		736	0.49	0.28	1.8	0.078416		1		722	-1.31	0.63	-2.1	0.036316		1		374	-1.61	0.58	-2.8	0.00557		0.9974		376	4.8	0.88	1310	IDP_dMRI_TBSS_OD_Posterior_thalamic_radiation_L
-0.17	0.19	-0.9	0.37317		1		730	0.04	0.19	0.2	0.849873		1		715	-1.04	0.42	-2.5	0.014254		0.9999		367	-1.14	0.35	-3.3	0.001034		0.8542		378	3.6	0.81	833	aparc-a2009s_lh_thickness_G-precuneus
-0.2	0.22	-0.9	0.373171		1		717	-0.08	0.23	-0.4	0.719207		1		702	-0.6	0.46	-1.3	0.199788		1		362	-0.62	0.44	-1.4	0.156885		1		370	2.6	0.78	2043	NODDI_OD___ThalamicNuclei___Right-VA
0.14	0.16	0.9	0.374146		1		681	0.16	0.16	1	0.330313		1		669	0.03	0.37	0.1	0.934923		1		350	-0.1	0.35	-0.3	0.77045		1		343	2	0.87	1580	PIF_95th_percentile_mod=NODDI_OD_threshold=0_warpResolution=2mm
1.02	1.15	0.9	0.374334		1		752	1.65	1.18	1.4	0.162963		1		739	-3.17	3.08	-1	0.304201		1		380	-3.41	2.55	-1.3	0.181331		1		385	3.3	0.88	129	IDP_T1_FAST_ROIs_R_pallidum
-0.12	0.13	-0.9	0.375874		1		780	-0.08	0.14	-0.6	0.572244		1		765	-0.26	0.3	-0.9	0.394363		1		397	-0.22	0.26	-0.8	0.396124		1		398	2.4	0.95	97	IDP_T1_FAST_ROIs_R_lingual_gyrus
0.61	0.69	0.9	0.37668		1		714	0.59	0.73	0.8	0.422266		1		699	0.38	1.49	0.3	0.798751		1		359	-0.05	1.3	0	0.972373		1		370	2	0.65	1664	dti_FA___lh.hippoAmyg___subiculum-head
-0.31	0.35	-0.9	0.376705		1		731	-0.04	0.37	-0.1	0.913595		1		716	-1.49	0.8	-1.9	0.063054		1		368	-1.12	0.63	-1.8	0.077335		1		378	2.9	0.72	732	BA-exvivo_rh_thickness_BA4a
-0.53	0.6	-0.9	0.378575		1		681	-0.53	0.62	-0.8	0.399132		1		670	-0.51	1.51	-0.3	0.734506		1		345	0.08	1.24	0.1	0.947467		1		347	2	0.59	1639	T2Star___rh.hippoAmyg___Basal-nucleus
-0.34	0.38	-0.9	0.379144		1		729	-0.28	0.41	-0.7	0.488727		1		714	-0.41	0.85	-0.5	0.631649		1		366	-0.14	0.72	-0.2	0.840988		1		378	2.1	0.89	253	HippSubfield_lh_volume_CA3-body
-0.12	0.14	-0.9	0.379189		1		742	-0.16	0.15	-1.1	0.275857		1		727	0.04	0.31	0.1	0.897276		1		377	0.19	0.27	0.7	0.493874		1		380	2.1	0.6	1177	IDP_dMRI_TBSS_MD_Uncinate_fasciculus_L
0.25	0.28	0.9	0.38015		1		728	0.41	0.3	1.4	0.171309		1		713	-0.5	0.63	-0.8	0.426739		1		365	-0.68	0.51	-1.3	0.185518		1		378	3.1	0.91	575	aparc-a2009s_rh_volume_G+S-subcentral
-0.16	0.18	-0.9	0.380621		1		728	-0.14	0.19	-0.7	0.470558		1		713	-0.26	0.4	-0.7	0.511661		1		366	-0.07	0.33	-0.2	0.827031		1		377	2.3	0.93	398	aparc-Desikan_rh_volume_precuneus
0.63	0.72	0.9	0.380706		1		743	0.35	0.75	0.5	0.642426		1		728	1.84	1.52	1.2	0.22809		1		378	1.21	1.46	0.8	0.406559		1		380	2.6	0.64	1397	IDP_dMRI_ProbtrackX_ISOVF_atr_l
-0.34	0.38	-0.9	0.380743		1		731	-0.16	0.41	-0.4	0.690519		1		716	-1.2	0.89	-1.3	0.177823		1		368	-0.72	0.68	-1	0.29625		1		378	2.6	0.63	893	aparc-a2009s_rh_thickness_G-Ins-lg+S-cent-ins
-0.16	0.18	-0.9	0.381519		1		731	0.09	0.18	0.5	0.612283		1		716	-1.22	0.39	-3.1	0.001794		0.9339		368	-1.29	0.33	-3.8	0.00013	*	0.398		378	4.5	0.78	818	aparc-a2009s_lh_thickness_G-front-middle
-0.37	0.42	-0.9	0.382248		1		730	-0.47	0.44	-1.1	0.283326		1		715	0.48	0.9	0.5	0.598083		1		367	0.33	0.8	0.4	0.677838		1		378	2.5	0.76	272	HippSubfield_rh_volume_molecular-layer-HP-head
-0.21	0.24	-0.9	0.382525		1		729	-0.13	0.25	-0.5	0.595925		1		714	-0.37	0.52	-0.7	0.480408		1		366	-0.72	0.44	-1.6	0.100385		1		378	2.1	0.91	221	AmygNuclei_lh_volume_Lateral-nucleus
-0.2	0.23	-0.9	0.383106		1		727	-0.06	0.24	-0.2	0.814997		1		712	-0.9	0.52	-1.7	0.088126		1		366	-0.59	0.42	-1.4	0.157661		1		376	2.8	0.92	391	aparc-Desikan_rh_volume_parsopercularis
-0.08	0.09	-0.9	0.384406		1		742	-0.15	0.09	-1.6	0.10551		1		727	0.3	0.19	1.5	0.123685		1		377	0.36	0.17	2.1	0.039705		1		380	4	0.93	1085	IDP_dMRI_TBSS_FA_Posterior_thalamic_radiation_R
-0.2	0.23	-0.9	0.384663		1		728	0.05	0.24	0.2	0.823435		1		713	-1.3	0.48	-2.7	0.007429		0.9981		365	-1.3	0.43	-3	0.002872		0.9763		378	3.8	0.92	369	aparc-Desikan_lh_volume_superiorparietal
0.25	0.29	0.9	0.385139		1		729	0.4	0.3	1.3	0.188866		1		714	-0.53	0.63	-0.8	0.400473		1		367	-0.6	0.54	-1.1	0.266982		1		377	3	0.9	876	aparc-a2009s_lh_thickness_S-temporal-transverse
-0.22	0.25	-0.9	0.385463		1		730	-0.24	0.26	-0.9	0.372942		1		715	-0.03	0.55	-0.1	0.955579		1		367	0.08	0.45	0.2	0.865812		1		378	1.9	0.87	294	ThalamNuclei_lh_volume_MDm
-0.23	0.27	-0.9	0.386791		1		712	-0.09	0.28	-0.3	0.75474		1		697	-0.76	0.57	-1.3	0.183666		1		360	-0.28	0.52	-0.5	0.592552		1		367	2.5	0.51	1775	dti_MD___lh.hippoAmyg___CA4-body
5.31	6.15	-0.9	0.387572		1		641	6.55	6.31	-1	0.299		1		631	3.22	15.43	-0.2	0.834617		1		330	-9	12.48	0.7	0.471316		1		321	2.1	0.52	1607	QSM_R_ACCU
-0.15	0.18	-0.9	0.388197		1		779	-0.16	0.19	-0.9	0.387064		1		764	0.16	0.39	0.4	0.6881		1		397	-0.16	0.36	-0.4	0.663311		1		397	2.2	0.95	121	IDP_T1_FAST_ROIs_R_occ_pole
0.44	0.52	0.9	0.390822		1		718	0.35	0.54	0.6	0.519846		1		703	0.79	1.11	0.7	0.477797		1		362	0.43	0.99	0.4	0.666773		1		371	2.2	0.7	1677	dti_FA___rh.hippoAmyg___CA4-head
-0.26	0.3	-0.9	0.390827		1		730	0.02	0.31	0.1	0.958467		1		715	-1.3	0.66	-2	0.048341		1		367	-1.48	0.57	-2.6	0.010094		0.9999		378	3	0.93	363	aparc-Desikan_lh_volume_posteriorcingulate
-0.25	0.29	-0.9	0.393262		1		726	-0.12	0.3	-0.4	0.688993		1		711	-0.78	0.61	-1.3	0.200495		1		365	-0.57	0.56	-1	0.314245		1		376	2.6	0.9	565	aparc-a2009s_lh_volume_S-precentral-inf-part
0.52	0.61	0.9	0.393678		1		731	0.67	0.64	1	0.294464		1		716	0.03	1.33	0	0.981445		1		368	-1.08	1.14	-0.9	0.345155		1		378	1.9	0.75	237	AmygNuclei_rh_volume_Cortical-nucleus
0.3	0.35	0.9	0.393981		1		742	0.13	0.36	0.3	0.727051		1		727	1.12	0.77	1.5	0.143335		1		378	0.78	0.69	1.1	0.254193		1		379	2.7	0.71	1112	IDP_dMRI_ProbtrackX_FA_cgh_r
-0.13	0.15	-0.9	0.394485		1		717	-0.13	0.16	-0.8	0.413841		1		702	-0.08	0.34	-0.2	0.805078		1		361	0.04	0.28	0.2	0.878034		1		371	1.9	0.51	1818	dti_MD___ThalamicNuclei___Right-CM
0.71	0.83	0.9	0.394534		1		681	0.68	0.86	0.8	0.43126		1		670	0.84	2.11	0.4	0.689987		1		345	1.03	1.64	0.6	0.53071		1		347	2.1	0.64	1622	T2Star___lh.hippoAmyg___HATA
-0.16	0.19	-0.9	0.39469		1		731	-0.09	0.2	-0.5	0.64485		1		716	-0.46	0.43	-1.1	0.289484		1		368	-0.23	0.33	-0.7	0.491536		1		378	2.5	0.82	915	aparc-a2009s_rh_thickness_Lat-Fis-post
-0.15	0.18	-0.9	0.394716		1		776	-0.01	0.19	-0.1	0.940796		1		762	-0.87	0.43	-2	0.040825		1		394	-0.91	0.38	-2.4	0.018054		1		396	3	0.94	33	IDP_T1_FAST_ROIs_R_mid_front_gyrus
0.27	0.32	0.8	0.396748		1		729	0.26	0.34	0.8	0.43673		1		714	0.36	0.71	0.5	0.616978		1		366	0.1	0.6	0.2	0.86207		1		378	2.1	0.88	270	HippSubfield_rh_volume_presubiculum-body
-0.16	0.19	-0.8	0.398068		1		778	0.03	0.2	0.2	0.868826		1		763	-1.14	0.44	-2.6	0.009827		0.9994		397	-0.89	0.39	-2.3	0.022639		1		396	3.6	0.96	117	IDP_T1_FAST_ROIs_R_planum_temporale
-0.36	0.43	-0.8	0.398078		1		780	-0.18	0.45	-0.4	0.686665		1		766	-1.26	1.03	-1.2	0.220495		1		396	-0.75	0.83	-0.9	0.363354		1		398	2.4	0.87	127	IDP_T1_FAST_ROIs_R_putamen
-0.12	0.14	-0.8	0.399389		1		742	-0.15	0.15	-1	0.309773		1		727	0.02	0.3	0.1	0.944457		1		377	0.1	0.28	0.3	0.733136		1		380	1.9	0.54	1147	IDP_dMRI_TBSS_MD_Cerebral_peduncle_L
0.78	0.93	0.8	0.402202		1		763	0.44	0.98	0.4	0.655447		1		748	2.92	2.12	1.4	0.169986		1		390	1.55	1.78	0.9	0.383344		1		388	2.6	0.58	1432	rfMRI amplitudes (ICA25 node 16)
0.3	0.36	0.8	0.402957		1		731	0.46	0.38	1.2	0.233642		1		716	-0.67	0.81	-0.8	0.413702		1		368	-0.57	0.66	-0.9	0.391545		1		378	2.8	0.84	311	ThalamNuclei_rh_volume_PuI
-0.17	0.21	-0.8	0.403027		1		728	-0.04	0.21	-0.2	0.845365		1		713	-0.62	0.45	-1.4	0.176033		1		366	-0.73	0.39	-1.9	0.061051		1		377	2.4	0.91	415	BA-exvivo_lh_volume_BA44
-39.91	47.72	0.8	0.403227		1		763	-58.67	49.82	1.2	0.239318		1		748	42.45	97.83	-0.4	0.66458		1		390	80.02	100.84	-0.8	0.427922		1		388	2.4	0.94	1479	rfMRI connectivity ICA-features 3
1.03	1.24	0.8	0.403479		1		762	1.73	1.3	1.3	0.182799		1		747	-2.9	2.63	-1.1	0.270113		1		390	-3.87	2.51	-1.5	0.124265		1		387	3.2	0.55	1450	rfMRI amplitudes (ICA100 node 20)
-0.11	0.13	-0.8	0.404392		1		780	-0.13	0.14	-0.9	0.370604		1		765	0.03	0.3	0.1	0.924339		1		397	0	0.26	0	0.997556		1		398	1.8	0.95	96	IDP_T1_FAST_ROIs_L_lingual_gyrus
-0.25	0.3	-0.8	0.405455		1		730	-0.27	0.31	-0.9	0.380601		1		715	-0.52	0.66	-0.8	0.431751		1		368	0.11	0.57	0.2	0.841188		1		377	2.5	0.8	741	BA-exvivo_rh_thickness_entorhinal
-0.65	0.78	-0.8	0.405602		1		731	-0.86	0.82	-1.1	0.291484		1		716	0.58	1.79	0.3	0.744323		1		368	0.47	1.39	0.3	0.737011		1		378	2.2	0.78	559	aparc-a2009s_lh_volume_S-orbital-lateral
-0.14	0.16	-0.8	0.405848		1		730	0.02	0.17	0.1	0.926117		1		715	-0.92	0.36	-2.5	0.011499		0.9996		367	-0.7	0.31	-2.3	0.023802		1		378	3.4	0.75	1012	wg_lh_intensity-contrast_superiorfrontal
-0.53	0.64	-0.8	0.406463		1		716	-0.86	0.67	-1.3	0.198687		1		701	1.37	1.36	1	0.314895		1		360	1.46	1.23	1.2	0.236889		1		371	3.1	0.66	1671	dti_FA___rh.hippoAmyg___CA1-body
-0.2	0.24	-0.8	0.407697		1		730	-0.14	0.26	-0.5	0.594907		1		715	-0.42	0.51	-0.8	0.415012		1		367	-0.17	0.48	-0.3	0.72714		1		378	2.1	0.81	929	aparc-a2009s_rh_thickness_S-interm-prim-Jensen
2.77	3.35	0.8	0.407953		1		717	2.45	3.53	0.7	0.487928		1		702	3.2	7.25	0.4	0.659452		1		361	2.46	6.28	0.4	0.694942		1		371	1.9	0.71	1838	NODDI_ISOVF___rh.hippoAmyg___hippocampal_fissure
-0.32	0.39	-0.8	0.408596		1		731	-0.38	0.41	-0.9	0.354144		1		716	-0.1	0.82	-0.1	0.89885		1		368	0.51	0.78	0.7	0.513775		1		378	1.8	0.85	427	BA-exvivo_rh_volume_BA4p
0.07	0.08	0.8	0.408688		1		741	0.04	0.09	0.4	0.667422		1		726	0.25	0.18	1.4	0.16467		1		376	0.15	0.16	0.9	0.366679		1		380	2.6	0.93	1084	IDP_dMRI_TBSS_FA_Posterior_corona_radiata_L
-0.4	0.49	-0.8	0.409144		1		739	-0.4	0.51	-0.8	0.433884		1		724	-0.53	1.04	-0.5	0.609536		1		375	0.25	0.97	0.3	0.79594		1		379	2.1	0.78	1415	IDP_dMRI_ProbtrackX_ISOVF_slf_r
-0.22	0.26	-0.8	0.409319		1		726	-0.09	0.28	-0.3	0.736312		1		711	-0.85	0.6	-1.4	0.160055		1		367	-0.59	0.47	-1.2	0.213648		1		374	2.5	0.88	857	aparc-a2009s_lh_thickness_S-interm-prim-Jensen
-0.18	0.22	-0.8	0.411274		1		726	-0.12	0.23	-0.5	0.598429		1		711	-0.52	0.51	-1	0.304996		1		365	-0.2	0.42	-0.5	0.625013		1		376	2.3	0.89	468	aparc-DKTatlas_rh_volume_caudalmiddlefrontal
-0.2	0.24	-0.8	0.41168		1		731	0.1	0.25	0.4	0.696483		1		716	-1.52	0.55	-2.7	0.006176		0.9966		368	-1.41	0.43	-3.2	0.001158		0.8737		378	3.9	0.77	756	aparc-DKTatlas_lh_thickness_paracentral
-0.44	0.54	-0.8	0.411842		1		705	-0.67	0.55	-1.2	0.225463		1		692	1.36	1.37	1	0.322749		1		361	1.56	1.17	1.3	0.183459		1		357	3	0.83	1485	PG_volume_threshold=0.3_warpResolution=2mm
-0.15	0.18	-0.8	0.411899		1		780	-0.18	0.19	-1	0.32573		1		765	0.01	0.41	0	0.983812		1		397	0.15	0.34	0.4	0.665923		1		398	1.8	0.96	42	IDP_T1_FAST_ROIs_L_sup_temp_gyrus_ant
-0.2	0.24	-0.8	0.411963		1		780	-0.11	0.25	-0.4	0.674338		1		765	-0.67	0.53	-1.3	0.203561		1		396	-0.53	0.5	-1.1	0.291372		1		399	2.5	0.96	115	IDP_T1_FAST_ROIs_R_heschl_gyrus
-0.13	0.16	-0.8	0.412396		1		778	-0.03	0.17	-0.2	0.850356		1		763	-0.71	0.36	-1.9	0.051378		1		397	-0.51	0.33	-1.6	0.116394		1		396	2.9	0.94	81	IDP_T1_FAST_ROIs_R_paracing_gyrus
0.34	0.41	0.8	0.41292		1		743	0.55	0.43	1.3	0.203112		1		728	-0.8	0.93	-0.9	0.389638		1		378	-0.91	0.78	-1.2	0.242046		1		380	3	0.95	1361	IDP_dMRI_TBSS_ISOVF_Fornix
0.12	0.15	0.8	0.413254		1		740	0.21	0.16	1.3	0.195467		1		725	-0.25	0.33	-0.7	0.454571		1		377	-0.45	0.29	-1.5	0.121543		1		378	2.8	0.93	1304	IDP_dMRI_TBSS_OD_Anterior_corona_radiata_L
0.19	0.23	0.8	0.413602		1		715	0.02	0.25	0.1	0.949406		1		700	0.91	0.48	1.9	0.058026		1		360	1.02	0.46	2.2	0.027823		1		370	2.8	0.65	1944	NODDI_ICVF___ThalamicNuclei___Right-MGN
-0.24	0.3	-0.8	0.414147		1		741	-0.04	0.31	-0.1	0.901271		1		726	-1.15	0.67	-1.7	0.088771		1		376	-1.41	0.58	-2.4	0.015682		1		380	2.6	0.71	1139	IDP_dMRI_TBSS_MD_Corticospinal_tract_L
-0.12	0.14	-0.8	0.414691		1		778	-0.07	0.15	-0.4	0.66189		1		763	-0.37	0.33	-1.1	0.260919		1		396	-0.26	0.28	-0.9	0.357999		1		397	2.3	0.94	90	IDP_T1_FAST_ROIs_L_front_orb_cortex
-0.34	0.42	-0.8	0.414731		1		729	-0.31	0.44	-0.7	0.486692		1		714	-0.62	0.96	-0.6	0.520478		1		366	-0.19	0.76	-0.3	0.799791		1		378	2.1	0.9	642	aparc-a2009s_rh_volume_S-subparietal
0.1	0.12	0.8	0.4149		1		714	0.08	0.13	0.6	0.531452		1		699	0.25	0.26	0.9	0.345099		1		362	0.04	0.23	0.2	0.876305		1		367	2.3	0.61	1912	NODDI_ICVF___rh.hippoAmyg___Lateral-nucleus
-0.06	0.08	-0.8	0.415027		1		741	-0.09	0.08	-1.1	0.277462		1		726	0.03	0.18	0.2	0.861072		1		377	0.17	0.15	1.1	0.252581		1		379	2.1	0.9	1173	IDP_dMRI_TBSS_MD_Superior_longitudinal_fasciculus_L
-0.65	0.79	-0.8	0.415608		1		718	-0.83	0.84	-1	0.32283		1		703	0.07	1.72	0	0.965609		1		362	0.51	1.51	0.3	0.733317		1		371	1.8	0.68	1651	dti_FA___rh.hippoAmyg___parasubiculum
0.29	0.35	0.8	0.415784		1		700	0.18	0.37	0.5	0.625788		1		685	0.7	0.78	0.9	0.372381		1		355	0.18	0.64	0.3	0.778284		1		360	2.2	0.75	1768	dti_MD___rh.hippoAmyg___CA1-body
-0.05	0.07	-0.8	0.41598		1		717	-0.07	0.07	-1	0.336688		1		704	0	0.16	0	0.985595		1		361	0.04	0.13	0.3	0.773287		1		369	1.8	0.81	954	aseg_global_intensity_CC-Posterior
-0.06	0.08	-0.8	0.416077		1		742	-0.09	0.08	-1	0.295178		1		727	0.09	0.17	0.5	0.625186		1		377	0.18	0.15	1.2	0.244724		1		380	2.3	0.92	1089	IDP_dMRI_TBSS_FA_External_capsule_R
-0.22	0.27	-0.8	0.416716		1		730	-0.22	0.28	-0.8	0.439091		1		715	-0.28	0.6	-0.5	0.641692		1		367	-0.25	0.49	-0.5	0.610935		1		378	2.1	0.83	293	ThalamNuclei_lh_volume_PuA
-0.29	0.36	-0.8	0.417137		1		718	-0.44	0.37	-1.2	0.240517		1		703	0.3	0.8	0.4	0.702669		1		362	0.4	0.66	0.6	0.543586		1		371	2.4	0.8	2022	NODDI_OD___ThalamicNuclei___Left-PuI
-0.5	0.62	-0.8	0.417236		1		783	-0.2	0.64	-0.3	0.750644		1		768	-1.92	1.32	-1.4	0.147487		1		397	-1.72	1.28	-1.3	0.17803		1		401	2.5	0.8	23	IDP_T1_FIRST_left_accumbens_volume
0.73	0.89	0.8	0.417413		1		742	0.74	0.94	0.8	0.431357		1		727	0.66	1.95	0.3	0.735919		1		378	-0.96	1.75	-0.5	0.584678		1		379	1.9	0.61	1380	IDP_dMRI_TBSS_ISOVF_Sagittal_stratum_R
-0.23	0.28	-0.8	0.417752		1		730	0.02	0.29	0.1	0.941934		1		715	-1.47	0.61	-2.4	0.016475		0.9999		367	-1.18	0.52	-2.2	0.024743		1		378	3.3	0.75	831	aparc-a2009s_lh_thickness_G-postcentral
2.93	3.61	0.8	0.418012		1		675	4.67	3.84	1.2	0.22446		1		660	-6.15	7.63	-0.8	0.420598		1		345	-6.51	6.68	-1	0.330462		1		345	2.8	0.66	1859	NODDI_ISOVF___rh.hippoAmyg___Lateral-nucleus
-0.42	0.52	-0.8	0.419253		1		718	-0.26	0.54	-0.5	0.626886		1		703	-0.79	1.13	-0.7	0.488847		1		362	-0.59	0.96	-0.6	0.540422		1		371	2	0.61	1687	dti_FA___rh.hippoAmyg___molecular_layer_HP-body
0.11	0.14	0.8	0.419495		1		717	0.13	0.14	0.9	0.36388		1		702	0.13	0.29	0.4	0.663452		1		362	-0.12	0.27	-0.5	0.650263		1		370	2.1	0.65	1948	NODDI_ICVF___ThalamicNuclei___Right-PuM
-0.24	0.3	-0.8	0.419733		1		728	-0.25	0.32	-0.8	0.433111		1		713	-0.16	0.65	-0.2	0.80763		1		365	0.18	0.56	0.3	0.747218		1		378	1.8	0.87	254	HippSubfield_lh_volume_GC-ML-DG-body
-0.51	0.63	-0.8	0.419897		1		741	-0.75	0.66	-1.1	0.256461		1		726	0.97	1.33	0.7	0.464204		1		377	1.32	1.27	1	0.300677		1		379	2.6	0.68	1408	IDP_dMRI_ProbtrackX_ISOVF_ilf_l
-0.32	0.4	-0.8	0.420102		1		742	-0.06	0.42	-0.1	0.892414		1		727	-1.57	0.84	-1.9	0.060749		1		378	-1.39	0.82	-1.7	0.091311		1		379	2.8	0.76	1334	IDP_dMRI_ProbtrackX_OD_cgc_r
-0.05	0.07	-0.8	0.421274		1		740	-0.08	0.07	-1.1	0.25871		1		725	0.08	0.15	0.5	0.603423		1		377	0.12	0.13	1	0.337939		1		378	2.4	0.96	1275	IDP_dMRI_ProbtrackX_ICVF_slf_l
-0.26	0.33	-0.8	0.421611		1		730	-0.34	0.34	-1	0.317677		1		715	0.2	0.7	0.3	0.776025		1		367	0.23	0.64	0.4	0.723146		1		378	2.1	0.9	280	HippSubfield_rh_volume_CA3-head
-0.88	1.09	-0.8	0.422549		1		742	-0.76	1.14	-0.7	0.506397		1		727	-1.62	2.35	-0.7	0.491844		1		377	0.7	2.2	0.3	0.750174		1		380	2.2	0.57	1410	IDP_dMRI_ProbtrackX_ISOVF_mcp
0.15	0.18	0.8	0.42331		1		691	0.11	0.19	0.6	0.571839		1		678	0.51	0.46	1.1	0.276736		1		359	0.26	0.4	0.7	0.509022		1		345	2.5	0.9	1577	AON_95th_percentile_mod=NODDI_OD_threshold=0_warpResolution=2mm
-0.15	0.18	-0.8	0.423856		1		731	-0.1	0.19	-0.5	0.610918		1		716	-0.39	0.41	-0.9	0.345385		1		368	-0.12	0.33	-0.4	0.720336		1		378	2.2	0.78	690	aparc-Desikan_rh_thickness_lateraloccipital
-0.18	0.22	-0.8	0.423934		1		728	-0.03	0.23	-0.1	0.903683		1		713	-0.67	0.5	-1.3	0.179051		1		366	-0.86	0.41	-2.1	0.035621		1		377	2.2	0.92	358	aparc-Desikan_lh_volume_parsopercularis
-0.14	0.18	-0.8	0.424272		1		774	0.01	0.18	0	0.960933		1		759	-0.76	0.39	-1.9	0.052348		1		393	-0.85	0.36	-2.4	0.01728		1		396	2.7	0.95	31	IDP_T1_FAST_ROIs_R_sup_front_gyrus
-0.12	0.15	-0.8	0.424417		1		731	-0.01	0.16	-0.1	0.935562		1		716	-0.58	0.34	-1.7	0.088206		1		368	-0.51	0.27	-1.9	0.058475		1		378	2.6	0.76	923	aparc-a2009s_rh_thickness_S-circular-insula-sup
-0.15	0.19	-0.8	0.424419		1		730	-0.05	0.2	-0.3	0.793916		1		715	-0.54	0.4	-1.3	0.181161		1		367	-0.58	0.38	-1.5	0.131342		1		378	2.4	0.75	656	aparc-Desikan_lh_thickness_lateraloccipital
1.27	1.59	0.8	0.425375		1		610	0.25	1.61	0.2	0.875557		1		601	8.35	4.01	2.1	0.03809		1		304	6.64	3.74	1.8	0.07656		1		315	3.1	0.82	1286	IDP_dMRI_TBSS_OD_Fornix
-0.07	0.09	-0.8	0.427447		1		743	-0.14	0.1	-1.4	0.155378		1		728	0.25	0.21	1.2	0.241728		1		378	0.29	0.18	1.6	0.10536		1		380	3.4	0.94	1086	IDP_dMRI_TBSS_FA_Posterior_thalamic_radiation_L
-0.18	0.23	-0.8	0.427931		1		718	-0.1	0.24	-0.4	0.68833		1		703	-0.38	0.49	-0.8	0.432312		1		362	-0.53	0.43	-1.2	0.221577		1		371	2	0.74	2026	NODDI_OD___ThalamicNuclei___Left-VLa
-0.68	0.85	-0.8	0.427995		1		725	-0.92	0.9	-1	0.30752		1		710	-0.15	1.87	-0.1	0.936147		1		365	1.48	1.58	0.9	0.351041		1		375	1.9	0.92	552	aparc-a2009s_lh_volume_S-interm-prim-Jensen
-0.14	0.17	-0.8	0.428269		1		730	-0.13	0.18	-0.7	0.486785		1		715	-0.2	0.4	-0.5	0.616756		1		367	0.01	0.31	0	0.967605		1		378	2	0.8	912	aparc-a2009s_rh_thickness_G-temporal-middle
0.32	0.41	0.8	0.42843		1		728	0.19	0.43	0.4	0.663858		1		713	1.17	0.87	1.3	0.178405		1		366	0.02	0.79	0	0.978505		1		377	2.5	0.8	251	HippSubfield_lh_volume_molecular-layer-HP-body
-0.23	0.3	-0.8	0.428695		1		728	-0.13	0.31	-0.4	0.679335		1		713	-0.74	0.66	-1.1	0.260305		1		365	-0.44	0.56	-0.8	0.430954		1		378	2.3	0.92	487	aparc-DKTatlas_rh_volume_posteriorcingulate
-0.58	0.74	-0.8	0.430349		1		729	-0.78	0.77	-1	0.311465		1		714	0.06	1.67	0	0.971647		1		368	0.69	1.34	0.5	0.606661		1		376	1.8	0.83	323	ThalamNuclei_rh_volume_MV(Re)
-0.11	0.15	-0.8	0.430381		1		730	-0.01	0.15	-0.1	0.954095		1		715	-0.65	0.32	-2	0.044159		1		367	-0.42	0.28	-1.5	0.124741		1		378	2.9	0.8	697	aparc-Desikan_rh_thickness_parsopercularis
-2.2	2.78	0.8	0.430521		1		641	-3.01	2.84	1.1	0.288286		1		631	3.86	6.72	-0.6	0.566186		1		329	6.44	5.99	-1.1	0.283548		1		322	2.5	0.75	1597	QSM_R_THA
-0.14	0.18	-0.8	0.432121		1		716	-0.12	0.19	-0.6	0.533003		1		701	-0.18	0.4	-0.4	0.655831		1		362	-0.24	0.35	-0.7	0.487925		1		369	1.8	0.52	1825	dti_MD___ThalamicNuclei___Right-PuI
-0.09	0.11	-0.8	0.432151		1		743	-0.07	0.12	-0.6	0.542878		1		728	-0.22	0.25	-0.9	0.387401		1		378	-0.04	0.21	-0.2	0.856036		1		380	2.3	0.62	1189	IDP_dMRI_ProbtrackX_MD_cst_r
0.59	0.75	0.8	0.432265		1		717	0.11	0.78	0.1	0.884041		1		702	2.9	1.64	1.8	0.077481		1		361	2.29	1.39	1.6	0.099624		1		371	2.7	0.67	1713	dti_FA___ThalamicNuclei___Left-Pf
-0.2	0.25	-0.8	0.433495		1		730	-0.12	0.26	-0.4	0.654928		1		715	-0.56	0.58	-1	0.332683		1		367	-0.13	0.46	-0.3	0.779993		1		378	2.2	0.9	475	aparc-DKTatlas_rh_volume_lateraloccipital
-0.23	0.29	-0.8	0.435884		1		728	0.15	0.3	0.5	0.613144		1		713	-1.92	0.63	-3	0.002296		0.9576		365	-1.92	0.54	-3.5	0.000471	*	0.6829		378	4.3	0.91	512	aparc-a2009s_lh_volume_G-front-middle
-0.13	0.16	-0.8	0.435947		1		731	-0.08	0.17	-0.5	0.62526		1		716	-0.34	0.36	-1	0.34039		1		368	-0.13	0.3	-0.4	0.676166		1		378	2.3	0.87	945	aparc-a2009s_rh_thickness_S-subparietal
0.27	0.34	0.8	0.436275		1		718	0.18	0.36	0.5	0.616499		1		703	0.4	0.73	0.5	0.583285		1		362	0.75	0.66	1.1	0.254535		1		371	1.8	0.71	1736	dti_FA___ThalamicNuclei___Right-PuL
0.12	0.15	0.8	0.436469		1		739	0.08	0.16	0.5	0.600745		1		724	0.18	0.34	0.5	0.585572		1		377	0.15	0.29	0.5	0.59391		1		377	1.8	0.75	1068	IDP_dMRI_TBSS_FA_Inferior_cerebellar_peduncle_L
0.55	0.71	0.8	0.438143		1		696	0.5	0.74	0.7	0.500561		1		685	0.95	1.89	0.5	0.616423		1		354	0.74	1.45	0.5	0.611502		1		353	2	0.58	1504	OC_95th_percentile_mod=NODDI_ICVF_threshold=0.3_warpResolution=2mm
-0.14	0.18	-0.8	0.438926		1		731	0.03	0.19	0.2	0.860604		1		716	-1.09	0.41	-2.7	0.007873		0.9987		368	-0.69	0.33	-2.1	0.038039		1		378	3.7	0.76	708	aparc-Desikan_rh_thickness_superiorparietal
2.51	3.25	0.8	0.439331		1		698	1.1	3.38	0.3	0.74512		1		683	8.89	6.9	1.3	0.198565		1		352	4.61	6.08	0.8	0.448468		1		361	2.4	0.6	1871	NODDI_ISOVF___ThalamicNuclei___Right-LD
-0.18	0.23	-0.8	0.439391		1		742	-0.21	0.24	-0.8	0.401404		1		727	-0.01	0.51	0	0.977824		1		378	0.04	0.45	0.1	0.934204		1		379	1.6	0.77	1347	IDP_dMRI_ProbtrackX_OD_ml_r
0.53	0.69	0.8	0.440689		1		739	0.4	0.72	0.6	0.578599		1		724	1.25	1.49	0.8	0.402896		1		376	0.9	1.38	0.7	0.511299		1		378	2.2	0.72	1376	IDP_dMRI_TBSS_ISOVF_Posterior_corona_radiata_R
-0.08	0.1	-0.8	0.440714		1		742	0	0.1	0	0.994955		1		727	-0.46	0.22	-2.1	0.039436		1		378	-0.33	0.19	-1.8	0.077005		1		379	2.9	0.87	1350	IDP_dMRI_ProbtrackX_OD_slf_l
-0.23	0.3	-0.8	0.442159		1		730	-0.11	0.32	-0.3	0.730217		1		715	-0.84	0.66	-1.3	0.205877		1		367	-0.79	0.58	-1.4	0.174059		1		378	2.4	0.88	359	aparc-Desikan_lh_volume_parsorbitalis
-0.08	0.1	-0.8	0.442246		1		741	-0.18	0.11	-1.7	0.089056		1		726	0.41	0.24	1.7	0.089589		1		378	0.53	0.19	2.8	0.004614		0.9945		378	4.2	0.89	1222	IDP_dMRI_TBSS_ICVF_Anterior_limb_of_internal_capsule_R
-0.36	0.47	-0.8	0.442322		1		675	-0.4	0.48	-0.8	0.412368		1		664	-0.22	1.14	-0.2	0.848114		1		342	0.62	0.96	0.6	0.521293		1		344	1.8	0.58	1631	T2Star___rh.hippoAmyg___CA1-head
-0.09	0.11	-0.8	0.442842		1		740	-0.15	0.12	-1.2	0.22637		1		725	0.22	0.24	0.9	0.36315		1		378	0.2	0.24	0.8	0.401178		1		377	2.9	0.75	1169	IDP_dMRI_TBSS_MD_Cingulum_hippocampus_L
14.89	19.4	-0.8	0.443074		1		763	16.12	20.37	-0.8	0.428818		1		748	16.45	41.52	-0.4	0.692194		1		390	-4.8	39.41	0.1	0.903059		1		388	2	0.94	1478	rfMRI connectivity ICA-features 2
0.07	0.09	0.8	0.44429		1		742	0.02	0.09	0.2	0.837332		1		727	0.3	0.19	1.6	0.121039		1		378	0.3	0.16	1.8	0.069326		1		379	2.6	0.8	1206	IDP_dMRI_TBSS_ICVF_Middle_cerebellar_peduncle
-0.11	0.15	-0.8	0.445834		1		717	-0.14	0.15	-0.9	0.345073		1		702	0.1	0.32	0.3	0.757244		1		362	0.24	0.29	0.8	0.403343		1		370	2	0.68	1945	NODDI_ICVF___ThalamicNuclei___Right-PuA
-0.54	0.71	-0.8	0.446717		1		741	-0.83	0.74	-1.1	0.264566		1		727	1.3	1.58	0.8	0.409066		1		376	1.59	1.41	1.1	0.260382		1		379	2.7	0.67	1379	IDP_dMRI_TBSS_ISOVF_Posterior_thalamic_radiation_L
-0.05	0.06	-0.8	0.446786		1		731	-0.02	0.07	-0.3	0.781855		1		716	-0.12	0.13	-0.9	0.359745		1		368	-0.16	0.12	-1.4	0.17544		1		378	2	0.8	978	aseg_rh_intensity_Putamen
-0.11	0.15	-0.8	0.448179		1		780	0.01	0.15	0.1	0.951508		1		765	-0.63	0.31	-2	0.044599		1		397	-0.83	0.31	-2.7	0.007068		0.9992		398	2.9	0.96	48	IDP_T1_FAST_ROIs_L_mid_temp_gyrus_post
0.11	0.15	0.8	0.448321		1		731	0.08	0.16	0.5	0.624595		1		716	0.29	0.34	0.8	0.396988		1		368	0.17	0.27	0.6	0.524445		1		378	2.1	0.91	931	aparc-a2009s_rh_thickness_S-oc-middle+Lunatus
-0.09	0.12	-0.8	0.448446		1		742	-0.01	0.13	0	0.966272		1		727	-0.53	0.27	-2	0.050918		1		378	-0.38	0.23	-1.6	0.102895		1		379	2.8	0.82	1340	IDP_dMRI_ProbtrackX_OD_fmi
-0.84	1.11	-0.8	0.44932		1		729	-1.46	1.17	-1.3	0.209914		1		714	1.82	2.35	0.8	0.438931		1		367	3.17	2.13	1.5	0.137266		1		377	2.9	0.76	313	ThalamNuclei_rh_volume_L-Sg
-0.42	0.55	-0.8	0.449384		1		716	-0.41	0.58	-0.7	0.481598		1		701	-0.5	1.08	-0.5	0.647545		1		360	0.05	1.12	0	0.960948		1		371	2	0.54	2000	NODDI_OD___rh.hippoAmyg___Central-nucleus
-0.22	0.29	-0.8	0.449768		1		741	-0.18	0.31	-0.6	0.562552		1		726	-0.35	0.62	-0.6	0.569212		1		376	-0.04	0.6	-0.1	0.950915		1		380	2	0.58	1335	IDP_dMRI_ProbtrackX_OD_cgh_l
-3.12	4.13	-0.8	0.450505		1		711	0.17	4.25	0	0.968273		1		698	-27.95	10.25	-2.7	0.006707		0.9979		366	-19.57	8.95	-2.2	0.029328		1		358	3.5	0.6	1500	PG_mean_intensity_mod=NODDI_ICVF_threshold=0.3_warpResolution=2mm
0.31	0.41	0.8	0.451992		1		736	0.28	0.43	0.6	0.523361		1		722	0.58	0.9	0.6	0.521103		1		374	0.23	0.84	0.3	0.784057		1		376	2	0.74	1290	IDP_dMRI_TBSS_OD_Medial_lemniscus_L
-0.33	0.44	-0.8	0.452088		1		642	-0.45	0.45	-1	0.324006		1		632	0.29	1.06	0.3	0.788164		1		330	0.71	0.88	0.8	0.421512		1		322	2.1	0.78	1613	T2starCorrected_L_PUT
-0.14	0.19	-0.8	0.452659		1		742	-0.05	0.2	-0.2	0.821156		1		727	-0.68	0.41	-1.7	0.098883		1		378	-0.52	0.39	-1.3	0.182936		1		379	2.7	0.71	1341	IDP_dMRI_ProbtrackX_OD_ifo_l
-0.51	0.68	-0.8	0.452871		1		718	-0.92	0.71	-1.3	0.199085		1		703	1.32	1.43	0.9	0.35781		1		362	1.64	1.31	1.3	0.209985		1		371	3	0.68	1701	dti_FA___rh.hippoAmyg___Paralaminar-nucleus
0.24	0.32	0.7	0.454313		1		716	0	0.34	0	0.993044		1		701	1.28	0.67	1.9	0.058493		1		360	1.29	0.63	2	0.041387		1		371	2.6	0.82	1725	dti_FA___ThalamicNuclei___Right-CM
-0.2	0.26	-0.7	0.454394		1		731	-0.3	0.27	-1.1	0.268247		1		716	0.34	0.58	0.6	0.555515		1		368	0.21	0.49	0.4	0.669051		1		378	2.4	0.85	317	ThalamNuclei_rh_volume_PuA
-0.95	1.27	-0.7	0.454664		1		730	0.1	1.34	0.1	0.942111		1		715	-5.63	2.65	-2.1	0.034402		1		368	-3.76	2.46	-1.5	0.127381		1		377	2.9	0.6	226	AmygNuclei_lh_volume_Medial-nucleus
-0.55	0.73	-0.7	0.454689		1		718	-0.39	0.77	-0.5	0.610854		1		703	-1.01	1.56	-0.6	0.519394		1		362	-0.57	1.41	-0.4	0.688482		1		371	1.8	0.57	1697	dti_FA___rh.hippoAmyg___Corticoamygdaloid-transitio
-0.15	0.19	-0.7	0.45515		1		715	-0.02	0.2	-0.1	0.938051		1		700	-0.79	0.42	-1.8	0.064921		1		361	-0.43	0.36	-1.2	0.23176		1		369	2.6	0.66	1793	dti_MD___rh.hippoAmyg___Accessory-Basal-nucleus
-0.11	0.14	-0.7	0.455498		1		730	-0.02	0.15	-0.1	0.903812		1		715	-0.55	0.32	-1.7	0.086905		1		367	-0.33	0.26	-1.3	0.202861		1		378	2.5	0.82	688	aparc-Desikan_rh_thickness_inferiortemporal
-0.15	0.2	-0.7	0.455902		1		729	-0.1	0.21	-0.5	0.642274		1		714	-0.48	0.42	-1.1	0.254608		1		366	-0.25	0.39	-0.6	0.525309		1		378	2.3	0.75	789	aparc-DKTatlas_rh_thickness_parsorbitalis
-0.13	0.18	-0.7	0.455952		1		729	0.04	0.19	0.2	0.847673		1		714	-1.02	0.39	-2.6	0.008846		0.9991		366	-0.69	0.35	-2	0.04579		1		378	3.5	0.78	1042	wg_rh_intensity-contrast_precentral
-0.14	0.19	-0.7	0.456074		1		718	-0.1	0.2	-0.5	0.619204		1		703	-0.32	0.41	-0.8	0.436885		1		362	-0.21	0.36	-0.6	0.564837		1		371	2	0.85	2045	NODDI_OD___ThalamicNuclei___Right-VLp
-0.2	0.27	-0.7	0.456384		1		730	-0.25	0.28	-0.9	0.36528		1		715	0.12	0.57	0.2	0.833206		1		367	0.19	0.51	0.4	0.70722		1		378	1.8	0.91	222	AmygNuclei_lh_volume_Basal-nucleus
-0.18	0.25	-0.7	0.457516		1		729	-0.35	0.26	-1.4	0.17239		1		714	0.77	0.53	1.5	0.14608		1		367	0.62	0.46	1.3	0.182467		1		377	3.6	0.88	318	ThalamNuclei_rh_volume_MDm
0.17	0.23	0.7	0.45845		1		716	0.05	0.25	0.2	0.83777		1		701	1.01	0.51	2	0.048416		1		362	0.38	0.43	0.9	0.379464		1		369	2.9	0.64	1820	dti_MD___ThalamicNuclei___Right-LP
-0.36	0.49	-0.7	0.459502		1		718	-0.37	0.51	-0.7	0.466607		1		703	-0.5	1.03	-0.5	0.625227		1		362	-0.03	0.95	0	0.970872		1		371	1.9	0.7	1680	dti_FA___lh.hippoAmyg___GC-ML-DG-head
-0.17	0.23	-0.7	0.459664		1		727	-0.13	0.24	-0.5	0.592136		1		712	-0.41	0.52	-0.8	0.428912		1		365	-0.17	0.44	-0.4	0.700234		1		377	2	0.9	377	aparc-Desikan_rh_volume_caudalmiddlefrontal
-0.14	0.19	-0.7	0.459795		1		730	-0.15	0.2	-0.7	0.457156		1		715	-0.2	0.42	-0.5	0.630808		1		367	0.03	0.37	0.1	0.930442		1		378	1.9	0.92	217	aseg_rh_volume_VentralDC
-2.35	3.18	-0.7	0.460864		1		685	-1.94	3.31	-0.6	0.556952		1		672	-1.49	7.62	-0.2	0.844846		1		341	-3.52	5.59	-0.6	0.528871		1		357	1.5	0.62	1872	NODDI_ISOVF___ThalamicNuclei___Right-PuM
0.2	0.27	0.7	0.461853		1		716	0.08	0.29	0.3	0.792276		1		701	0.49	0.61	0.8	0.428447		1		361	0.83	0.5	1.7	0.097653		1		370	1.8	0.6	1883	NODDI_ICVF___lh.hippoAmyg___presubiculum-head
0.34	0.47	0.7	0.462302		1		730	0.31	0.49	0.6	0.523353		1		715	0.56	0.99	0.6	0.575519		1		367	-0.01	0.91	0	0.991314		1		378	1.9	0.81	547	aparc-a2009s_lh_volume_S-collat-transv-ant
0.13	0.18	0.7	0.463675		1		717	0.14	0.19	0.7	0.480805		1		702	0.15	0.39	0.4	0.704186		1		362	-0.09	0.35	-0.3	0.791285		1		370	1.8	0.64	1899	NODDI_ICVF___lh.hippoAmyg___CA4-head
-0.3	0.41	-0.7	0.46386		1		730	-0.22	0.43	-0.5	0.612457		1		715	-0.81	0.88	-0.9	0.359493		1		367	-0.05	0.79	-0.1	0.94576		1		378	2.1	0.82	572	aparc-a2009s_rh_volume_G+S-frontomargin
0.11	0.15	0.7	0.463873		1		740	0.28	0.16	1.7	0.081741		1		725	-0.71	0.33	-2.1	0.032415		1		376	-0.82	0.3	-2.7	0.006344		0.9985		379	4.5	0.95	1322	IDP_dMRI_TBSS_OD_Superior_longitudinal_fasciculus_L
-0.36	0.49	-0.7	0.463915		1		730	0.14	0.51	0.3	0.78024		1		715	-2.44	1.06	-2.3	0.022206		0.9999		367	-2.72	0.92	-2.9	0.003481		0.9856		378	3.3	0.73	372	aparc-Desikan_lh_volume_frontalpole
0.5	0.68	0.7	0.463949		1		763	0.2	0.71	0.3	0.778563		1		748	2.53	1.55	1.6	0.103029		1		390	0.89	1.32	0.7	0.50115		1		388	2.6	0.72	1472	rfMRI amplitudes (ICA100 node 46)
-0.58	0.79	-0.7	0.464501		1		743	-0.47	0.82	-0.6	0.567732		1		728	-1.27	1.69	-0.8	0.452636		1		378	-0.09	1.57	-0.1	0.955513		1		380	2.1	0.67	1372	IDP_dMRI_TBSS_ISOVF_Anterior_corona_radiata_R
-0.13	0.18	-0.7	0.464703		1		731	0.05	0.19	0.3	0.793836		1		716	-1.13	0.4	-2.8	0.005065		0.9945		368	-0.69	0.33	-2.1	0.03819		1		378	3.8	0.77	799	aparc-DKTatlas_rh_thickness_superiorparietal
-4.35	5.96	-0.7	0.465108		1		624	-5.32	6.55	-0.8	0.416471		1		612	-0.55	12.03	0	0.963439		1		309	3.76	10.5	0.4	0.720215		1		327	1.5	0.53	1854	NODDI_ISOVF___lh.hippoAmyg___molecular_layer_HP-head
0.12	0.17	0.7	0.466793		1		717	0.16	0.17	0.9	0.364062		1		702	-0.02	0.37	0	0.962501		1		362	-0.16	0.31	-0.5	0.60952		1		370	1.6	0.65	1903	NODDI_ICVF___lh.hippoAmyg___GC-ML-DG-head
0.11	0.16	0.7	0.466891		1		728	0.19	0.16	1.1	0.251419		1		713	-0.24	0.34	-0.7	0.484988		1		366	-0.33	0.29	-1.1	0.266661		1		377	2.5	0.79	942	aparc-a2009s_rh_thickness_S-precentral-inf-part
-0.14	0.19	-0.7	0.467195		1		730	-0.15	0.2	-0.7	0.466585		1		715	-0.12	0.43	-0.3	0.776697		1		367	0.02	0.36	0.1	0.944612		1		378	1.7	0.95	479	aparc-DKTatlas_rh_volume_middletemporal
-0.12	0.17	-0.7	0.46733		1		778	-0.25	0.18	-1.4	0.151072		1		763	0.52	0.38	1.4	0.172144		1		395	0.75	0.34	2.2	0.029146		1		398	3.5	0.92	16	IDP_T1_FIRST_right_putamen_volume
-0.3	0.41	-0.7	0.468867		1		731	-0.11	0.44	-0.2	0.80539		1		716	-1.08	0.89	-1.2	0.223815		1		368	-0.83	0.8	-1	0.297021		1		378	2.1	0.83	574	aparc-a2009s_rh_volume_G+S-paracentral
-0.51	0.7	-0.7	0.469292		1		681	-0.37	0.73	-0.5	0.609808		1		670	-1.36	1.72	-0.8	0.430795		1		345	-0.68	1.46	-0.5	0.64229		1		347	2	0.72	1629	T2Star___rh.hippoAmyg___subiculum-head
0.41	0.56	0.7	0.469376		1		680	0.34	0.58	0.6	0.566088		1		669	0.43	1.35	0.3	0.747416		1		345	0.79	1.15	0.7	0.493882		1		346	1.6	0.57	1633	T2Star___rh.hippoAmyg___GC-ML-DG-head
-0.08	0.12	-0.7	0.469412		1		726	-0.01	0.12	-0.1	0.9413		1		711	-0.38	0.25	-1.5	0.132895		1		367	-0.39	0.22	-1.7	0.081045		1		374	2.3	0.97	192	aseg_lh_volume_Cerebellum-Cortex
-0.15	0.21	-0.7	0.470874		1		772	0.06	0.22	0.3	0.766188		1		757	-1	0.47	-2.1	0.034376		1		392	-1.14	0.4	-2.8	0.004428		0.9938		395	3.1	0.96	34	IDP_T1_FAST_ROIs_L_inf_front_gyrus_parstri
-0.14	0.19	-0.7	0.471467		1		730	-0.04	0.2	-0.2	0.833548		1		715	-0.49	0.4	-1.2	0.221376		1		367	-0.56	0.38	-1.5	0.14569		1		378	2.1	0.75	750	aparc-DKTatlas_lh_thickness_lateraloccipital
-0.23	0.32	-0.7	0.47314		1		731	-0.14	0.33	-0.4	0.681442		1		716	-0.64	0.69	-0.9	0.354671		1		368	-0.26	0.62	-0.4	0.668877		1		378	2	0.87	616	aparc-a2009s_rh_volume_S-central
-0.12	0.17	-0.7	0.47355		1		731	0.11	0.18	0.6	0.55113		1		716	-1.13	0.37	-3	0.00268		0.968		368	-1.2	0.32	-3.8	0.000175	*	0.4563		378	4.3	0.78	768	aparc-DKTatlas_lh_thickness_superiorparietal
0.17	0.24	0.7	0.474973		1		718	0.12	0.25	0.5	0.620084		1		703	0.52	0.48	1.1	0.279872		1		362	0.16	0.47	0.3	0.738714		1		371	2.3	0.83	2017	NODDI_OD___ThalamicNuclei___Left-MDm
1.21	1.69	0.7	0.474992		1		735	1.05	1.73	0.6	0.543665		1		721	3.69	4.1	0.9	0.36846		1		375	1.84	3.75	0.5	0.62418		1		374	2.2	0.52	1386	IDP_dMRI_TBSS_ISOVF_Cingulum_hippocampus_L
-0.38	0.54	-0.7	0.475325		1		718	-0.23	0.56	-0.4	0.678052		1		703	-1.06	1.11	-0.9	0.342405		1		362	-0.04	1.06	0	0.969191		1		371	2	0.6	1957	NODDI_OD___lh.hippoAmyg___parasubiculum
0.09	0.13	0.7	0.475559		1		743	0.1	0.14	0.7	0.481499		1		728	0.12	0.28	0.4	0.65762		1		378	-0.19	0.26	-0.7	0.464551		1		380	1.8	0.53	1146	IDP_dMRI_TBSS_MD_Cerebral_peduncle_R
-0.11	0.15	-0.7	0.475839		1		778	-0.17	0.15	-1.1	0.263666		1		763	0.31	0.32	0.9	0.344717		1		396	0.35	0.29	1.2	0.23505		1		397	2.7	0.93	13	IDP_T1_FIRST_left_caudate_volume
-0.08	0.11	-0.7	0.475961		1		742	-0.13	0.12	-1.1	0.26459		1		727	0.18	0.24	0.8	0.450972		1		378	0.3	0.22	1.4	0.17382		1		379	2.6	0.94	1236	IDP_dMRI_TBSS_ICVF_Sagittal_stratum_R
-0.13	0.18	-0.7	0.476064		1		730	0.02	0.19	0.1	0.929464		1		715	-0.77	0.41	-1.9	0.060757		1		367	-0.56	0.33	-1.7	0.089848		1		378	2.7	0.76	888	aparc-a2009s_rh_thickness_G-front-inf-Opercular
0.06	0.08	0.7	0.476379		1		741	0.05	0.08	0.6	0.536534		1		726	0.1	0.17	0.6	0.543266		1		377	0.03	0.15	0.2	0.857397		1		379	1.9	0.91	1277	IDP_dMRI_ProbtrackX_ICVF_str_l
-0.1	0.14	-0.7	0.476405		1		779	-0.1	0.14	-0.7	0.498236		1		764	-0.2	0.28	-0.7	0.480719		1		397	0.03	0.29	0.1	0.92256		1		397	2.1	0.94	100	IDP_T1_FAST_ROIs_L_temp_fusif_cortex_post
-0.3	0.43	-0.7	0.476538		1		640	-0.18	0.44	-0.4	0.685862		1		631	-1.38	1.18	-1.2	0.24148		1		329	-0.82	0.95	-0.9	0.389315		1		320	2.3	0.64	1611	T2starCorrected_L_CAU
-0.13	0.18	-0.7	0.47706		1		730	-0.03	0.19	-0.2	0.87764		1		715	-0.65	0.37	-1.8	0.079773		1		367	-0.29	0.35	-0.8	0.408985		1		378	2.7	0.79	1036	wg_rh_intensity-contrast_parsopercularis
-0.2	0.28	-0.7	0.477165		1		718	-0.08	0.3	-0.3	0.786183		1		703	-0.74	0.6	-1.2	0.21727		1		362	-0.63	0.54	-1.2	0.248566		1		371	2.2	0.86	2031	NODDI_OD___ThalamicNuclei___Right-CM
-0.15	0.22	-0.7	0.477233		1		731	-0.01	0.23	-0.1	0.956418		1		716	-0.87	0.48	-1.8	0.068464		1		368	-0.66	0.41	-1.6	0.104736		1		378	2.6	0.68	884	aparc-a2009s_rh_thickness_G+S-cingul-Mid-Post
-0.17	0.25	-0.7	0.478552		1		712	-0.21	0.26	-0.8	0.418724		1		697	0.03	0.51	0.1	0.959777		1		357	0.2	0.48	0.4	0.675332		1		370	1.6	0.51	1798	dti_MD___lh.hippoAmyg___Paralaminar-nucleus
-0.29	0.41	-0.7	0.478833		1		730	0.12	0.43	0.3	0.787431		1		715	-2.12	0.89	-2.4	0.017607		0.9999		367	-1.88	0.79	-2.4	0.017467		1		378	3.4	0.79	500	aparc-a2009s_lh_volume_G+S-paracentral
-0.21	0.3	-0.7	0.479054		1		731	0.01	0.31	0	0.980253		1		716	-1.24	0.65	-1.9	0.056305		1		368	-0.82	0.57	-1.4	0.148262		1		378	2.6	0.9	481	aparc-DKTatlas_rh_volume_paracentral
-0.19	0.27	-0.7	0.479091		1		730	-0.07	0.28	-0.2	0.810203		1		715	-0.87	0.59	-1.5	0.142135		1		367	-0.47	0.52	-0.9	0.365382		1		378	2.4	0.85	385	aparc-Desikan_rh_volume_lateralorbitofrontal
0.19	0.27	0.7	0.479259		1		743	0.14	0.28	0.5	0.631219		1		728	0.41	0.62	0.7	0.506864		1		378	0.67	0.53	1.3	0.207335		1		380	1.9	0.68	1058	IDP_dMRI_TBSS_FA_Pontine_crossing_tract
0.2	0.28	0.7	0.479347		1		741	0.38	0.29	1.3	0.185939		1		726	-0.47	0.61	-0.8	0.440215		1		377	-0.69	0.56	-1.2	0.218612		1		379	2.8	0.84	1302	IDP_dMRI_TBSS_OD_Retrolenticular_part_of_internal_capsule_L
-0.13	0.19	-0.7	0.4799		1		729	-0.13	0.2	-0.6	0.526542		1		714	-0.19	0.43	-0.4	0.665198		1		367	0	0.34	0	0.999234		1		377	1.7	0.94	489	aparc-DKTatlas_rh_volume_precuneus
-0.35	0.49	-0.7	0.480457		1		743	-0.24	0.52	-0.5	0.644528		1		728	-0.93	1.1	-0.8	0.400901		1		378	-0.25	0.93	-0.3	0.79091		1		380	2	0.51	1403	IDP_dMRI_ProbtrackX_ISOVF_cst_r
-0.1	0.14	-0.7	0.481982		1		779	-0.07	0.15	-0.5	0.630191		1		764	-0.18	0.32	-0.6	0.577851		1		397	-0.08	0.26	-0.3	0.763078		1		397	1.8	0.95	86	IDP_T1_FAST_ROIs_L_precun_cortex
0.16	0.22	0.7	0.48297		1		730	0.42	0.23	1.8	0.071677		1		715	-1.03	0.51	-2	0.043045		1		367	-1.33	0.41	-3.2	0.001283		0.8907		378	4.5	0.78	744	aparc-DKTatlas_lh_thickness_cuneus
-0.1	0.14	-0.7	0.483008		1		731	0.03	0.15	0.2	0.831952		1		716	-0.69	0.32	-2.2	0.031152		1		368	-0.69	0.27	-2.6	0.009978		0.9999		378	3.1	0.8	856	aparc-a2009s_lh_thickness_S-front-sup
-0.05	0.08	-0.7	0.483947		1		740	-0.05	0.08	-0.6	0.552323		1		725	-0.03	0.17	-0.2	0.852754		1		376	-0.05	0.15	-0.4	0.707384		1		379	1.5	0.86	1069	IDP_dMRI_TBSS_FA_Superior_cerebellar_peduncle_R
0.68	0.97	0.7	0.484013		1		763	0.21	1.02	0.2	0.839827		1		748	3.05	2.17	1.4	0.160852		1		390	2.45	1.88	1.3	0.19403		1		388	2.3	0.63	1429	rfMRI amplitudes (ICA25 node 13)
0.79	1.13	0.7	0.484176		1		743	0.36	1.19	0.3	0.765078		1		728	3.07	2.32	1.3	0.186629		1		378	2.6	2.35	1.1	0.268441		1		380	2.3	0.56	1395	IDP_dMRI_ProbtrackX_ISOVF_ar_l
-0.14	0.21	-0.7	0.484343		1		777	0.04	0.21	0.2	0.836481		1		762	-0.98	0.46	-2.1	0.034793		1		396	-0.96	0.4	-2.4	0.018327		1		396	3	0.94	60	IDP_T1_FAST_ROIs_L_sup_parietal_lobule
0.36	0.52	0.7	0.485177		1		677	0.25	0.54	0.5	0.641617		1		666	0.93	1.28	0.7	0.46412		1		344	0.79	1.06	0.7	0.458947		1		344	1.9	0.59	1635	T2Star___rh.hippoAmyg___molecular_layer_HP-head
-0.34	0.49	-0.7	0.485949		1		739	-0.55	0.52	-1.1	0.288009		1		724	0.6	1.03	0.6	0.556492		1		375	1.53	0.99	1.5	0.124509		1		379	2.4	0.79	1414	IDP_dMRI_ProbtrackX_ISOVF_slf_l
-1.74	2.49	-0.7	0.486688		1		134	-1.66	2.47	-0.7	0.501183		1		132	-1.03	15.81	-0.1	0.948124		1		64	-6.07	12.39	-0.5	0.625607		1		72	1.5	0.55	2019	NODDI_OD___ThalamicNuclei___Left-Pc
-0.27	0.39	-0.7	0.487055		1		730	-0.35	0.41	-0.8	0.397385		1		715	0.17	0.89	0.2	0.843888		1		368	0.17	0.7	0.2	0.807982		1		377	1.7	0.88	305	ThalamNuclei_lh_volume_AV
-0.08	0.12	-0.7	0.487233		1		743	-0.06	0.12	-0.5	0.630517		1		728	-0.22	0.26	-0.8	0.400645		1		378	-0.07	0.23	-0.3	0.77254		1		380	2	0.82	1331	IDP_dMRI_ProbtrackX_OD_atr_l
-0.16	0.24	-0.7	0.488159		1		776	-0.02	0.24	-0.1	0.946776		1		761	-0.77	0.55	-1.4	0.157941		1		395	-0.68	0.46	-1.5	0.138727		1		396	2.2	0.94	63	IDP_T1_FAST_ROIs_R_supramarg_gyrus_ant
0.18	0.26	0.7	0.488313		1		717	0.16	0.28	0.6	0.569865		1		702	0.38	0.56	0.7	0.4936		1		362	-0.09	0.52	-0.2	0.868102		1		370	2	0.59	1817	dti_MD___ThalamicNuclei___Right-CeM
0.21	0.31	0.7	0.490953		1		730	0.21	0.33	0.7	0.512797		1		715	0.38	0.68	0.6	0.58199		1		367	-0.06	0.58	-0.1	0.914376		1		378	2	0.9	538	aparc-a2009s_lh_volume_Lat-Fis-post
-0.08	0.11	-0.7	0.491752		1		648	-0.12	0.12	-1	0.295985		1		638	0.21	0.28	0.7	0.455009		1		331	0.31	0.21	1.5	0.143966		1		327	2.4	0.59	1517	AON_95th_percentile_mod=T2_star_threshold=0_warpResolution=2mm
-0.32	0.47	-0.7	0.493632		1		730	-0.53	0.5	-1.1	0.289229		1		715	0.5	1.04	0.5	0.630258		1		367	0.93	0.86	1.1	0.279957		1		378	2.3	0.89	604	aparc-a2009s_rh_volume_G-temp-sup-G-T-transv
-0.14	0.2	-0.7	0.494053		1		780	-0.17	0.21	-0.8	0.40712		1		765	0.24	0.46	0.5	0.591613		1		397	-0.01	0.39	0	0.983866		1		398	2	0.97	47	IDP_T1_FAST_ROIs_R_mid_temp_gyrus_ant
-0.11	0.16	-0.7	0.4945		1		730	0.07	0.17	0.4	0.681137		1		715	-0.86	0.35	-2.5	0.013842		0.9999		367	-0.9	0.3	-3	0.003175		0.9811		378	3.6	0.81	870	aparc-a2009s_lh_thickness_S-precentral-inf-part
-0.28	0.42	-0.7	0.495469		1		731	-0.15	0.44	-0.3	0.729555		1		716	-0.88	0.85	-1	0.301279		1		368	-0.57	0.83	-0.7	0.488416		1		378	2	0.87	332	ThalamNuclei_rh_volume_LP
-0.17	0.24	-0.7	0.495497		1		728	-0.15	0.26	-0.6	0.550922		1		713	-0.3	0.52	-0.6	0.565325		1		365	-0.1	0.48	-0.2	0.828551		1		378	1.9	0.91	263	HippSubfield_rh_volume_Hippocampal-tail
-0.21	0.31	-0.7	0.496519		1		729	-0.2	0.32	-0.6	0.53903		1		714	-0.18	0.67	-0.3	0.789875		1		366	0.17	0.57	0.3	0.767228		1		378	1.6	0.87	256	HippSubfield_lh_volume_CA4-body
-0.14	0.21	-0.7	0.496888		1		780	-0.04	0.21	-0.2	0.85169		1		765	-0.51	0.45	-1.1	0.259744		1		397	-0.7	0.41	-1.7	0.090792		1		398	2	0.94	113	IDP_T1_FAST_ROIs_R_planum_polare
-0.06	0.08	-0.7	0.497046		1		740	-0.06	0.09	-0.7	0.489156		1		725	-0.06	0.18	-0.3	0.732624		1		378	0.03	0.16	0.2	0.859439		1		377	1.7	0.88	1172	IDP_dMRI_TBSS_MD_Superior_longitudinal_fasciculus_R
-0.24	0.35	-0.7	0.497464		1		730	0	0.37	0	0.995292		1		715	-1.17	0.74	-1.6	0.117038		1		367	-1.42	0.67	-2.1	0.034604		1		378	2.3	0.51	987	wg_lh_intensity-contrast_caudalanteriorcingulate
-0.31	0.46	-0.7	0.498748		1		650	-0.28	0.48	-0.6	0.558589		1		640	-0.74	1.16	-0.6	0.525417		1		333	0.15	0.92	0.2	0.866921		1		327	1.9	0.53	1486	HT_mean_intensity_mod=T2_star_threshold=0.3_warpResolution=2mm
0.12	0.17	0.7	0.499363		1		717	0.07	0.18	0.4	0.694134		1		702	0.33	0.36	0.9	0.356271		1		362	0.29	0.33	0.9	0.386499		1		370	2	0.63	1923	NODDI_ICVF___ThalamicNuclei___Left-CM
-0.15	0.23	-0.7	0.499546		1		731	-0.07	0.24	-0.3	0.767495		1		716	-0.52	0.49	-1.1	0.291266		1		368	-0.47	0.43	-1.1	0.273898		1		378	2.1	0.76	1003	wg_lh_intensity-contrast_parsorbitalis
0.55	0.82	0.7	0.499978		1		763	0.16	0.86	0.2	0.851981		1		748	2.59	1.92	1.3	0.17873		1		390	2.67	1.52	1.7	0.080367		1		388	2.2	0.6	1455	rfMRI amplitudes (ICA100 node 26)
0.24	0.35	0.7	0.500167		1		731	0.37	0.37	1	0.307855		1		716	-0.3	0.76	-0.4	0.695815		1		368	-1.19	0.67	-1.8	0.074735		1		378	2.1	0.72	813	aparc-a2009s_lh_thickness_G-cingul-Post-ventral
0.21	0.32	0.7	0.501172		1		729	0.09	0.34	0.3	0.794362		1		714	0.82	0.69	1.2	0.238281		1		366	0.3	0.6	0.5	0.6185		1		378	2.2	0.85	277	HippSubfield_rh_volume_CA4-head
0.33	0.49	0.7	0.501678		1		718	0.76	0.51	1.5	0.138299		1		703	-1.09	1.08	-1	0.316526		1		362	-1.89	0.92	-2.1	0.040336		1		371	3.2	0.62	1759	dti_MD___lh.hippoAmyg___presubiculum-body
-0.16	0.24	-0.7	0.501837		1		729	-0.03	0.26	-0.1	0.916381		1		714	-0.87	0.55	-1.6	0.11175		1		367	-0.53	0.45	-1.2	0.242353		1		377	2.4	0.91	428	BA-exvivo_rh_volume_BA6
0.12	0.18	0.7	0.502475		1		717	0.14	0.19	0.7	0.469313		1		702	0	0.41	0	0.99637		1		362	0.14	0.35	0.4	0.685873		1		370	1.4	0.64	1939	NODDI_ICVF___ThalamicNuclei___Right-CM
0.14	0.21	0.7	0.50275		1		731	0.11	0.22	0.5	0.613182		1		716	0.25	0.5	0.5	0.611432		1		368	0.2	0.37	0.6	0.580833		1		378	1.7	0.82	910	aparc-a2009s_rh_thickness_G-temp-sup-Plan-tempo
0.46	0.69	0.7	0.502874		1		718	0.42	0.72	0.6	0.560491		1		703	0.75	1.53	0.5	0.626172		1		362	0.45	1.25	0.4	0.721495		1		371	1.8	0.66	1733	dti_FA___ThalamicNuclei___Right-Pf
-0.4	0.59	-0.7	0.505084		1		730	-0.47	0.63	-0.8	0.451908		1		715	0.27	1.27	0.2	0.833188		1		367	-0.02	1.14	0	0.988664		1		378	1.7	0.84	624	aparc-a2009s_rh_volume_S-front-middle
-0.79	1.18	-0.7	0.506522		1		740	-0.28	1.23	-0.2	0.819211		1		725	-2.3	2.81	-0.8	0.414181		1		375	-3.62	2.18	-1.7	0.098229		1		380	1.7	0.66	1363	IDP_dMRI_TBSS_ISOVF_Corticospinal_tract_L
0.36	0.54	0.7	0.507419		1		718	0.35	0.57	0.6	0.54398		1		703	0.54	1.16	0.5	0.642009		1		362	-0.3	1	-0.3	0.76807		1		371	1.8	0.61	1693	dti_FA___rh.hippoAmyg___Central-nucleus
0.27	0.41	0.7	0.507856		1		654	0.25	0.43	0.6	0.552983		1		644	0.42	1.06	0.4	0.69535		1		336	0.15	0.81	0.2	0.851733		1		328	1.7	0.65	1488	OC_mean_intensity_mod=T2_star_threshold=0.3_warpResolution=2mm
0.07	0.1	0.7	0.50881		1		738	0.03	0.11	0.3	0.771176		1		724	0.2	0.24	0.8	0.404433		1		375	0.25	0.22	1.1	0.261715		1		377	1.8	0.79	1165	IDP_dMRI_TBSS_MD_External_capsule_L
-0.1	0.15	-0.7	0.509385		1		731	0.15	0.16	0.9	0.357931		1		716	-1.16	0.34	-3.4	0.000623	*	0.7543		368	-1.33	0.29	-4.6	5e-06	*	0.0609		378	5	0.8	649	aparc-Desikan_lh_thickness_caudalmiddlefrontal
0.07	0.1	0.7	0.509789		1		743	0.02	0.1	0.2	0.835085		1		728	0.36	0.22	1.6	0.108922		1		378	0.18	0.19	0.9	0.353829		1		380	2.5	0.87	1107	IDP_dMRI_ProbtrackX_FA_atr_l
-0.14	0.21	-0.7	0.510613		1		738	-0.14	0.22	-0.6	0.516208		1		724	0.03	0.47	0.1	0.945181		1		375	0.1	0.4	0.2	0.804005		1		377	1.4	0.72	1141	IDP_dMRI_TBSS_MD_Medial_lemniscus_L
-0.17	0.26	-0.7	0.5109		1		730	-0.23	0.27	-0.8	0.397888		1		715	0.16	0.53	0.3	0.756614		1		367	0.11	0.51	0.2	0.831489		1		378	1.8	0.9	232	AmygNuclei_rh_volume_Basal-nucleus
-0.22	0.34	-0.7	0.511455		1		730	-0.22	0.36	-0.6	0.54743		1		715	-0.38	0.72	-0.5	0.595175		1		367	-0.21	0.66	-0.3	0.752973		1		378	1.8	0.85	246	HippSubfield_lh_volume_presubiculum-head
0.08	0.12	0.7	0.51235		1		742	0.08	0.12	0.7	0.51163		1		727	0.06	0.26	0.2	0.810731		1		378	-0.04	0.22	-0.2	0.855569		1		379	1.6	0.77	1152	IDP_dMRI_TBSS_MD_Retrolenticular_part_of_internal_capsule_R
-0.09	0.14	-0.7	0.513199		1		780	-0.03	0.14	-0.2	0.859457		1		765	-0.42	0.31	-1.4	0.171791		1		397	-0.31	0.27	-1.1	0.257825		1		398	2.3	0.93	94	IDP_T1_FAST_ROIs_L_parahipp_gyrus_post
-0.06	0.09	-0.7	0.513532		1		784	0.05	0.09	0.5	0.624948		1		769	-0.52	0.19	-2.7	0.006915		0.998		399	-0.57	0.19	-3	0.00236		0.9616		400	3.9	0.98	2	IDP_T1_SIENAX_peripheral_grey_unnormalised_volume
0.11	0.16	0.7	0.515258		1		717	0	0.17	0	0.997477		1		702	0.6	0.33	1.8	0.067211		1		362	0.45	0.32	1.4	0.161845		1		370	2.5	0.57	1908	NODDI_ICVF___rh.hippoAmyg___molecular_layer_HP-head
-0.05	0.08	-0.6	0.517361		1		742	-0.08	0.09	-0.9	0.352259		1		727	0.12	0.18	0.6	0.515898		1		377	0.07	0.16	0.4	0.655318		1		380	2.1	0.96	1080	IDP_dMRI_TBSS_FA_Anterior_corona_radiata_L
0.11	0.17	0.6	0.517864		1		717	0.07	0.18	0.4	0.698237		1		702	0.4	0.36	1.1	0.259741		1		362	0.3	0.34	0.9	0.378568		1		370	2.1	0.65	1906	NODDI_ICVF___rh.hippoAmyg___GC-ML-DG-body
-0.2	0.31	-0.6	0.518394		1		727	-0.03	0.32	-0.1	0.925336		1		712	-1.07	0.67	-1.6	0.112498		1		366	-0.57	0.58	-1	0.326533		1		376	2.3	0.91	623	aparc-a2009s_rh_volume_S-front-inf
-0.56	0.87	-0.6	0.518553		1		739	-0.62	0.9	-0.7	0.488354		1		724	-0.98	1.99	-0.5	0.621426		1		377	0.74	1.69	0.4	0.663861		1		377	1.8	0.71	1368	IDP_dMRI_TBSS_ISOVF_Anterior_limb_of_internal_capsule_R
-0.1	0.16	-0.6	0.518799		1		731	0.06	0.17	0.3	0.734793		1		716	-0.9	0.36	-2.5	0.013972		0.9999		368	-0.69	0.29	-2.4	0.015979		1		378	3.4	0.86	1027	wg_rh_intensity-contrast_inferiortemporal
-0.12	0.19	-0.6	0.518984		1		779	-0.12	0.2	-0.6	0.551914		1		764	-0.09	0.42	-0.2	0.835908		1		397	-0.11	0.39	-0.3	0.781319		1		397	1.4	0.97	116	IDP_T1_FAST_ROIs_L_planum_temporale
-0.11	0.17	-0.6	0.519649		1		731	0.12	0.18	0.6	0.520944		1		716	-1.1	0.38	-2.9	0.003874		0.9882		368	-1.2	0.32	-3.7	0.000193	*	0.4774		378	4.1	0.78	674	aparc-Desikan_lh_thickness_superiorparietal
-0.17	0.27	-0.6	0.520125		1		740	-0.25	0.28	-0.9	0.367828		1		725	0.34	0.6	0.6	0.574178		1		376	0.24	0.49	0.5	0.625557		1		379	2.1	0.78	1294	IDP_dMRI_TBSS_OD_Superior_cerebellar_peduncle_L
-0.46	0.72	-0.6	0.520829		1		718	-0.17	0.75	-0.2	0.82002		1		703	-1.42	1.52	-0.9	0.350914		1		362	-0.82	1.41	-0.6	0.563044		1		371	1.7	0.63	1678	dti_FA___lh.hippoAmyg___CA4-body
-0.15	0.24	-0.6	0.521371		1		730	-0.28	0.25	-1.1	0.258324		1		715	0.49	0.5	1	0.327384		1		367	0.54	0.45	1.2	0.239017		1		378	2.7	0.88	290	ThalamNuclei_lh_volume_VPL
-0.25	0.39	-0.6	0.52181		1		730	-0.31	0.4	-0.8	0.439162		1		715	0.1	0.86	0.1	0.903685		1		367	0.2	0.73	0.3	0.781274		1		378	1.5	0.79	295	ThalamNuclei_lh_volume_Pf
0.12	0.19	0.6	0.522476		1		717	0.25	0.2	1.2	0.213268		1		702	-0.47	0.39	-1.2	0.235593		1		362	-0.54	0.38	-1.4	0.158636		1		370	3	0.66	1792	dti_MD___lh.hippoAmyg___Accessory-Basal-nucleus
-0.03	0.04	-0.6	0.522604		1		726	-0.01	0.05	-0.2	0.859601		1		711	-0.07	0.09	-0.8	0.430303		1		364	-0.11	0.09	-1.3	0.206544		1		377	1.6	0.78	979	aseg_rh_intensity_Pallidum
-3.06	4.79	0.6	0.522911		1		641	-4.6	4.99	0.9	0.357054		1		631	7.35	11.19	-0.7	0.512041		1		330	5.92	10.32	-0.6	0.566301		1		321	2.2	0.62	1604	QSM_L_HIPPO
0.2	0.32	0.6	0.524234		1		730	0.14	0.34	0.4	0.680197		1		715	0.34	0.73	0.5	0.64118		1		367	0.43	0.57	0.7	0.455471		1		378	1.5	0.78	1052	wg_rh_intensity-contrast_transversetemporal
-0.18	0.28	-0.6	0.524244		1		729	-0.03	0.29	-0.1	0.921008		1		714	-0.94	0.59	-1.6	0.109503		1		366	-0.49	0.54	-0.9	0.359349		1		378	2.3	0.67	919	aparc-a2009s_rh_thickness_S-central
-0.06	0.1	-0.6	0.525068		1		740	-0.04	0.11	-0.4	0.700404		1		725	-0.1	0.22	-0.5	0.632909		1		378	-0.09	0.2	-0.5	0.645645		1		377	1.5	0.93	1265	IDP_dMRI_ProbtrackX_ICVF_fmi
0.08	0.13	0.6	0.525942		1		740	0.09	0.14	0.7	0.511575		1		725	-0.04	0.29	-0.1	0.89221		1		376	-0.03	0.26	-0.1	0.904478		1		379	1.4	0.74	1065	IDP_dMRI_TBSS_FA_Medial_lemniscus_R
0.05	0.07	0.6	0.526245		1		742	0.02	0.08	0.2	0.834159		1		727	0.2	0.17	1.2	0.225138		1		378	0.1	0.13	0.8	0.437268		1		379	2	0.92	1126	IDP_dMRI_ProbtrackX_FA_slf_l
0.22	0.35	0.6	0.527844		1		731	0.17	0.37	0.5	0.64369		1		716	0.25	0.75	0.3	0.735233		1		368	0.71	0.66	1.1	0.286964		1		378	1.4	0.7	908	aparc-a2009s_rh_thickness_G-temp-sup-G-T-transv
-0.43	0.67	-0.6	0.528016		1		742	-0.59	0.71	-0.8	0.40191		1		727	0.06	1.47	0	0.965983		1		378	0.91	1.33	0.7	0.496693		1		379	1.4	0.73	1407	IDP_dMRI_ProbtrackX_ISOVF_ifo_r
-0.13	0.2	-0.6	0.528759		1		729	-0.03	0.21	-0.1	0.890027		1		714	-0.48	0.44	-1.1	0.276225		1		366	-0.43	0.4	-1.1	0.284393		1		378	1.8	0.85	952	aseg_global_intensity_CSF
-0.32	0.51	-0.6	0.528856		1		727	-0.56	0.54	-1	0.29879		1		712	0.7	1.13	0.6	0.5393		1		366	0.97	0.94	1	0.30081		1		376	2.2	0.89	302	ThalamNuclei_lh_volume_CL
-0.24	0.38	-0.6	0.529122		1		781	-0.03	0.4	-0.1	0.940148		1		766	-1.41	0.87	-1.6	0.105317		1		397	-1.17	0.74	-1.6	0.118199		1		399	2.3	0.83	158	IDP_T1_FAST_ROIs_R_cerebellum_VIIIb
0.27	0.43	0.6	0.529182		1		718	0.26	0.45	0.6	0.56385		1		703	0.34	0.98	0.3	0.730418		1		362	0.06	0.75	0.1	0.931609		1		371	1.5	0.71	2014	NODDI_OD___ThalamicNuclei___Left-LGN
-0.18	0.29	-0.6	0.530393		1		729	-0.04	0.3	-0.1	0.884876		1		715	-1.18	0.78	-1.5	0.130257		1		366	-0.59	0.59	-1	0.317903		1		377	2.2	0.8	695	aparc-Desikan_rh_thickness_parahippocampal
-0.07	0.12	-0.6	0.532824		1		713	-0.15	0.12	-1.2	0.234173		1		700	0.34	0.28	1.2	0.226171		1		359	0.31	0.24	1.3	0.203343		1		367	3	0.58	1831	dti_MD___ThalamicNuclei___Right-VPL
-0.29	0.47	-0.6	0.533713		1		711	-0.66	0.47	-1.4	0.164383		1		698	2.55	1.15	2.2	0.027434		1		366	2.94	1.01	2.9	0.003951		0.9907		358	4.2	0.56	1492	HT_95th_percentile_mod=DTI_FA_threshold=0.3_warpResolution=2mm
-0.21	0.33	-0.6	0.534716		1		731	-0.38	0.35	-1.1	0.281174		1		716	0.63	0.69	0.9	0.36738		1		368	0.97	0.64	1.5	0.13099		1		378	2.6	0.87	296	ThalamNuclei_lh_volume_VAmc
-0.19	0.31	-0.6	0.535418		1		728	-0.08	0.33	-0.2	0.806285		1		713	-0.8	0.7	-1.1	0.256882		1		365	-0.46	0.59	-0.8	0.430046		1		378	1.9	0.9	396	aparc-Desikan_rh_volume_posteriorcingulate
0.1	0.16	0.6	0.539264		1		716	-0.03	0.17	-0.2	0.850444		1		701	0.72	0.35	2	0.042732		1		361	0.64	0.3	2.1	0.034886		1		370	2.8	0.59	1907	NODDI_ICVF___lh.hippoAmyg___molecular_layer_HP-head
0.17	0.28	0.6	0.540294		1		730	0.17	0.29	0.6	0.56259		1		715	0.35	0.64	0.5	0.58832		1		367	0.15	0.5	0.3	0.765479		1		378	1.7	0.73	700	aparc-Desikan_rh_thickness_pericalcarine
-0.31	0.5	-0.6	0.54094		1		731	0.09	0.53	0.2	0.869798		1		716	-2.18	1.12	-1.9	0.052483		1		368	-2.05	0.95	-2.2	0.031269		1		378	2.7	0.82	510	aparc-a2009s_lh_volume_G-front-inf-Orbital
-0.14	0.23	-0.6	0.541184		1		730	0.04	0.24	0.2	0.875817		1		715	-0.88	0.5	-1.8	0.077335		1		367	-0.99	0.43	-2.3	0.021142		1		378	2.6	0.73	724	BA-exvivo_lh_thickness_V2
-0.13	0.22	-0.6	0.541405		1		731	-0.09	0.23	-0.4	0.703272		1		716	-0.33	0.48	-0.7	0.492821		1		368	-0.3	0.39	-0.8	0.450111		1		378	1.7	0.87	853	aparc-a2009s_lh_thickness_S-collat-transv-post
-2.51	4.13	-0.6	0.542681		1		700	-0.67	4.26	-0.2	0.874766		1		688	-16.5	10.31	-1.6	0.110531		1		362	-8.88	8.88	-1	0.31783		1		350	2.4	0.66	1489	PG_mean_intensity_mod=DTI_FA_threshold=0.3_warpResolution=2mm
-0.16	0.27	-0.6	0.543419		1		771	0.05	0.28	0.2	0.860896		1		757	-1.05	0.62	-1.7	0.090886		1		392	-1.17	0.51	-2.3	0.022329		1		393	2.5	0.93	61	IDP_T1_FAST_ROIs_R_sup_parietal_lobule
-0.12	0.2	-0.6	0.543699		1		652	-0.17	0.2	-0.8	0.412144		1		642	0.12	0.5	0.2	0.813222		1		334	0.39	0.38	1	0.310691		1		328	1.6	0.66	1525	TUB_mean_intensity_mod=T2_star_threshold=0_warpResolution=2mm
-0.16	0.26	-0.6	0.544383		1		730	-0.13	0.27	-0.5	0.622622		1		715	-0.24	0.58	-0.4	0.686223		1		367	0.01	0.47	0	0.982415		1		378	1.5	0.73	783	aparc-DKTatlas_rh_thickness_lingual
-0.3	0.49	-0.6	0.544644		1		730	-0.29	0.52	-0.6	0.569007		1		715	-0.07	1.06	-0.1	0.947974		1		367	0	0.92	0	0.998318		1		378	1.3	0.8	618	aparc-a2009s_rh_volume_S-circular-insula-ant
-0.2	0.33	-0.6	0.544948		1		730	-0.04	0.35	-0.1	0.901569		1		715	-1.05	0.7	-1.5	0.137639		1		367	-0.91	0.63	-1.4	0.152236		1		378	2.2	0.87	252	HippSubfield_lh_volume_GC-ML-DG-head
0.75	1.24	0.6	0.545466		1		711	1.12	1.29	0.9	0.388741		1		697	-1.12	2.85	-0.4	0.693765		1		355	-1.9	2.43	-0.8	0.435443		1		370	1.9	0.55	1962	NODDI_OD___rh.hippoAmyg___fimbria
-0.12	0.21	-0.6	0.545751		1		730	-0.14	0.22	-0.7	0.515629		1		715	-0.1	0.47	-0.2	0.822856		1		367	0.07	0.38	0.2	0.86074		1		378	1.5	0.95	388	aparc-Desikan_rh_volume_middletemporal
-0.54	0.89	-0.6	0.546716		1		681	-0.72	0.92	-0.8	0.435841		1		670	0.69	2.22	0.3	0.7573		1		345	1.73	1.83	0.9	0.344668		1		347	1.7	0.65	1644	T2Star___lh.hippoAmyg___Paralaminar-nucleus
-0.39	0.65	-0.6	0.546799		1		718	-0.47	0.69	-0.7	0.492646		1		703	0.14	1.43	0.1	0.919282		1		362	0.42	1.21	0.3	0.727364		1		371	1.4	0.62	1679	dti_FA___rh.hippoAmyg___CA4-body
-0.14	0.23	-0.6	0.54708		1		729	0.03	0.24	0.1	0.911308		1		714	-0.86	0.51	-1.7	0.094157		1		366	-0.79	0.41	-1.9	0.056038		1		378	2.4	0.72	763	aparc-DKTatlas_lh_thickness_precentral
-0.09	0.16	-0.6	0.547536		1		739	0	0.16	0	0.986979		1		724	-0.49	0.33	-1.5	0.140333		1		377	-0.43	0.31	-1.4	0.167363		1		377	2.1	0.93	1321	IDP_dMRI_TBSS_OD_Superior_longitudinal_fasciculus_R
-0.69	1.15	-0.6	0.549125		1		727	-0.94	1.19	-0.8	0.429354		1		715	0.26	2.84	0.1	0.927249		1		368	2.33	2.38	1	0.328113		1		371	1.5	0.72	1383	IDP_dMRI_TBSS_ISOVF_External_capsule_L
-0.24	0.41	-0.6	0.549141		1		642	-0.28	0.43	-0.7	0.50669		1		632	0.09	1	0.1	0.931824		1		330	-0.26	0.82	-0.3	0.749606		1		322	1.4	0.8	1614	T2starCorrected_R_PUT
-0.38	0.64	-0.6	0.549236		1		680	-0.24	0.66	-0.4	0.717599		1		669	-1.43	1.51	-0.9	0.344253		1		344	-0.16	1.36	-0.1	0.905736		1		347	1.9	0.52	1638	T2Star___lh.hippoAmyg___Basal-nucleus
0.2	0.33	0.6	0.550217		1		715	0.01	0.34	0	0.980653		1		700	0.81	0.7	1.2	0.245333		1		362	1.16	0.63	1.8	0.064327		1		368	1.8	0.6	1896	NODDI_ICVF___rh.hippoAmyg___CA3-head
-0.05	0.08	-0.6	0.551141		1		740	-0.07	0.08	-0.9	0.37875		1		725	0.06	0.18	0.4	0.720554		1		377	0.1	0.15	0.7	0.502561		1		378	1.9	0.93	1092	IDP_dMRI_TBSS_FA_Cingulum_cingulate_gyrus_L
-0.13	0.21	-0.6	0.551267		1		714	0.04	0.22	0.2	0.86995		1		699	-0.86	0.46	-1.9	0.062569		1		361	-0.68	0.42	-1.6	0.107915		1		368	2.7	0.55	1806	dti_MD___ThalamicNuclei___Left-MGN
0.06	0.1	0.6	0.551374		1		743	0.03	0.1	0.3	0.793464		1		728	0.26	0.2	1.3	0.19837		1		378	0.18	0.2	0.9	0.368764		1		380	2.2	0.79	1163	IDP_dMRI_TBSS_MD_Sagittal_stratum_L
-0.15	0.26	-0.6	0.551713		1		730	-0.13	0.27	-0.5	0.626199		1		715	-0.23	0.58	-0.4	0.69192		1		367	0.02	0.47	0	0.962786		1		378	1.5	0.73	692	aparc-Desikan_rh_thickness_lingual
0.08	0.13	0.6	0.55206		1		718	0.06	0.14	0.4	0.659512		1		703	0.21	0.25	0.8	0.400721		1		359	-0.01	0.27	-0.1	0.959379		1		374	1.8	0.95	209	aseg_rh_volume_Cerebellum-Cortex
0.45	0.76	0.6	0.552557		1		681	0.46	0.78	0.6	0.55843		1		670	0.35	1.92	0.2	0.853865		1		345	-0.11	1.57	-0.1	0.944186		1		347	1.4	0.66	1623	T2Star___rh.hippoAmyg___HATA
-0.05	0.09	-0.6	0.554721		1		741	-0.02	0.09	-0.2	0.804372		1		726	-0.22	0.2	-1.1	0.273808		1		378	-0.08	0.18	-0.5	0.643975		1		378	1.9	0.81	1195	IDP_dMRI_ProbtrackX_MD_ilf_r
-0.28	0.48	-0.6	0.554926		1		718	-0.41	0.5	-0.8	0.409585		1		703	0.56	1.04	0.5	0.593063		1		362	0.18	0.91	0.2	0.844217		1		371	1.9	0.67	1685	dti_FA___rh.hippoAmyg___molecular_layer_HP-head
-0.18	0.31	-0.6	0.555502		1		742	-0.41	0.32	-1.3	0.205261		1		727	0.88	0.69	1.3	0.203439		1		378	1.06	0.6	1.8	0.079317		1		379	3.2	0.87	1252	IDP_dMRI_TBSS_ICVF_Tapetum_R
0.4	0.69	0.6	0.556351		1		763	0.19	0.72	0.3	0.78786		1		748	1.5	1.54	1	0.329204		1		390	0.96	1.31	0.7	0.465053		1		388	1.9	0.62	1453	rfMRI amplitudes (ICA100 node 24)
0.09	0.16	0.6	0.557531		1		779	0.1	0.16	0.6	0.551112		1		764	0.04	0.32	0.1	0.912499		1		396	-0.03	0.33	-0.1	0.923123		1		398	1.3	0.97	103	IDP_T1_FAST_ROIs_R_temp_occ_fusif_cortex
-0.12	0.2	-0.6	0.558323		1		735	-0.05	0.21	-0.2	0.818777		1		720	-0.46	0.44	-1	0.297593		1		374	-0.36	0.39	-0.9	0.35866		1		376	1.8	0.71	1140	IDP_dMRI_TBSS_MD_Medial_lemniscus_R
-0.07	0.11	-0.6	0.560839		1		732	-0.07	0.12	-0.6	0.555347		1		718	-0.05	0.26	-0.2	0.845279		1		372	0.02	0.22	0.1	0.933918		1		374	1.4	0.61	1143	IDP_dMRI_TBSS_MD_Inferior_cerebellar_peduncle_L
-0.39	0.67	-0.6	0.561412		1		641	-0.28	0.7	-0.4	0.689588		1		631	-1.13	1.59	-0.7	0.475363		1		329	-0.61	1.44	-0.4	0.674508		1		322	1.7	0.82	1602	QSM_L_PAL
-0.08	0.14	-0.6	0.561725		1		730	0.01	0.14	0.1	0.953588		1		715	-0.49	0.3	-1.6	0.100097		1		367	-0.37	0.26	-1.4	0.158681		1		378	2.3	0.81	735	BA-exvivo_rh_thickness_BA44
0.36	0.62	0.6	0.561991		1		742	0.35	0.66	0.5	0.596364		1		727	-0.02	1.47	0	0.989182		1		378	0.61	1.12	0.5	0.587822		1		379	1.1	0.66	1366	IDP_dMRI_TBSS_ISOVF_Superior_cerebellar_peduncle_R
-0.27	0.47	-0.6	0.563536		1		781	-0.3	0.49	-0.6	0.54157		1		766	0.01	1.02	0	0.994439		1		395	0.3	0.94	0.3	0.746049		1		401	1.2	0.8	151	IDP_T1_FAST_ROIs_V_cerebellum_VIIb
0.21	0.36	0.6	0.565019		1		731	0.29	0.38	0.8	0.444688		1		716	-0.15	0.81	-0.2	0.85475		1		368	-0.43	0.67	-0.6	0.519966		1		378	1.6	0.83	287	ThalamNuclei_lh_volume_PuI
0.06	0.1	0.6	0.56518		1		742	0.05	0.1	0.5	0.591565		1		727	0.08	0.21	0.4	0.692047		1		378	0.03	0.19	0.1	0.893521		1		379	1.5	0.93	1273	IDP_dMRI_ProbtrackX_ICVF_ptr_l
0.22	0.38	0.6	0.565538		1		718	0.17	0.4	0.4	0.665661		1		703	0.61	0.82	0.7	0.458495		1		362	0.44	0.74	0.6	0.554343		1		371	1.7	0.68	1711	dti_FA___ThalamicNuclei___Left-MGN
-0.87	1.52	-0.6	0.566496		1		734	-0.56	1.58	-0.4	0.723649		1		720	-2.23	3.48	-0.6	0.521671		1		374	-0.56	2.9	-0.2	0.846242		1		374	1.6	0.63	1401	IDP_dMRI_ProbtrackX_ISOVF_cgh_l
0.08	0.14	0.6	0.568074		1		701	0.01	0.15	0.1	0.937941		1		689	0.58	0.35	1.7	0.098714		1		360	0.59	0.31	1.9	0.058773		1		353	2.4	0.82	1556	PIF_95th_percentile_mod=NODDI_ICVF_threshold=0_warpResolution=2mm
-0.44	0.78	-0.6	0.568371		1		730	-1.01	0.81	-1.2	0.213447		1		715	2.15	1.69	1.3	0.202385		1		367	2.93	1.48	2	0.048291		1		378	3.1	0.71	536	aparc-a2009s_lh_volume_Lat-Fis-ant-Horizont
0.11	0.19	0.6	0.56906		1		776	0.25	0.2	1.2	0.219854		1		761	-0.44	0.38	-1.1	0.252451		1		394	-0.83	0.4	-2.1	0.035918		1		397	2.9	0.97	35	IDP_T1_FAST_ROIs_R_inf_front_gyrus_parstri
-0.22	0.39	-0.6	0.569221		1		718	-0.3	0.41	-0.7	0.459058		1		703	0.46	0.91	0.5	0.615415		1		362	0.3	0.66	0.5	0.651057		1		371	1.8	0.63	1971	NODDI_OD___lh.hippoAmyg___subiculum-head
-0.1	0.18	-0.6	0.56993		1		731	-0.05	0.19	-0.3	0.790663		1		716	-0.37	0.42	-0.9	0.382362		1		368	-0.15	0.34	-0.4	0.653475		1		378	1.8	0.77	781	aparc-DKTatlas_rh_thickness_lateraloccipital
0.16	0.28	0.6	0.570385		1		730	0.41	0.29	1.4	0.152892		1		715	-0.95	0.63	-1.5	0.130909		1		367	-1.44	0.51	-2.8	0.005211		0.9964		378	3.5	0.74	814	aparc-a2009s_lh_thickness_G-cuneus
0.43	0.76	0.6	0.570579		1		784	0.22	0.79	0.3	0.780049		1		769	1.63	1.7	1	0.336541		1		398	1.8	1.48	1.2	0.226592		1		401	1.9	0.81	24	IDP_T1_FIRST_right_accumbens_volume
-0.09	0.16	-0.6	0.571498		1		730	0.05	0.17	0.3	0.775016		1		715	-0.71	0.36	-2	0.046525		1		368	-0.85	0.32	-2.7	0.007737		0.9995		377	2.9	0.82	855	aparc-a2009s_lh_thickness_S-front-middle
-0.13	0.23	-0.6	0.572151		1		718	-0.12	0.24	-0.5	0.628226		1		703	-0.01	0.49	0	0.988295		1		362	-0.28	0.43	-0.6	0.51933		1		371	1.1	0.84	2046	NODDI_OD___ThalamicNuclei___Right-VPL
-0.07	0.12	-0.6	0.572201		1		779	0.05	0.12	0.4	0.693654		1		764	-0.59	0.25	-2.3	0.021644		0.9999		397	-0.54	0.24	-2.3	0.024055		1		397	3.3	0.92	27	IDP_T1_FAST_ROIs_R_frontal_pole
-0.22	0.4	-0.6	0.572552		1		718	-0.19	0.42	-0.4	0.655819		1		703	-0.02	0.85	0	0.984541		1		362	-0.31	0.77	-0.4	0.6868		1		371	1	0.52	1706	dti_FA___ThalamicNuclei___Left-LGN
0.1	0.17	0.6	0.573414		1		718	0.18	0.18	1	0.320248		1		703	-0.27	0.36	-0.7	0.461462		1		362	-0.23	0.32	-0.7	0.483506		1		371	2.3	0.69	1778	dti_MD___rh.hippoAmyg___GC-ML-DG-head
-0.25	0.44	-0.6	0.574628		1		782	-0.06	0.46	-0.1	0.900796		1		767	-1.05	1.01	-1	0.297681		1		397	-0.82	0.86	-0.9	0.342859		1		400	1.7	0.81	160	IDP_T1_FAST_ROIs_V_cerebellum_IX
0.05	0.09	0.6	0.576506		1		742	0.05	0.1	0.5	0.604382		1		727	0.05	0.2	0.3	0.795549		1		378	0.08	0.19	0.4	0.67042		1		379	1.4	0.84	1191	IDP_dMRI_ProbtrackX_MD_fmi
0.06	0.11	0.6	0.577058		1		730	-0.06	0.11	-0.5	0.603455		1		715	0.63	0.24	2.6	0.009616		0.9993		367	0.51	0.2	2.6	0.01016		0.9999		378	3.7	0.65	975	aseg_rh_intensity_Cerebellum-Cortex
-0.17	0.3	-0.6	0.577084		1		729	-0.08	0.32	-0.2	0.811353		1		714	-0.66	0.64	-1	0.301536		1		367	-0.46	0.57	-0.8	0.424443		1		377	1.8	0.89	244	HippSubfield_lh_volume_subiculum-head
-0.08	0.15	-0.6	0.579195		1		730	-0.05	0.16	-0.3	0.753979		1		715	-0.41	0.35	-1.2	0.238265		1		367	-0.02	0.27	-0.1	0.949821		1		378	2.1	0.78	927	aparc-a2009s_rh_thickness_S-front-middle
-0.09	0.15	-0.6	0.579331		1		731	0.15	0.16	1	0.337363		1		716	-1.09	0.34	-3.2	0.001338	*	0.8979		368	-1.27	0.29	-4.4	1.1e-05	*	0.1007		378	4.8	0.81	743	aparc-DKTatlas_lh_thickness_caudalmiddlefrontal
-0.28	0.5	-0.6	0.579906		1		653	-0.7	0.52	-1.3	0.180343		1		643	2.3	1.27	1.8	0.070252		1		335	2.88	1.02	2.8	0.005123		0.9961		328	3.7	0.58	1487	SN_mean_intensity_mod=T2_star_threshold=0.3_warpResolution=2mm
-0.12	0.21	-0.6	0.581613		1		730	-0.11	0.22	-0.5	0.612891		1		715	-0.2	0.46	-0.4	0.665759		1		367	-0.02	0.41	-0.1	0.956176		1		378	1.5	0.9	288	ThalamNuclei_lh_volume_PuM
-0.05	0.1	-0.6	0.582022		1		741	-0.05	0.1	-0.5	0.650837		1		726	-0.11	0.22	-0.5	0.616391		1		377	-0.12	0.18	-0.7	0.499159		1		379	1.6	0.82	1136	IDP_dMRI_TBSS_MD_Splenium_of_corpus_callosum
0.27	0.49	0.6	0.582187		1		707	0.23	0.5	0.5	0.638695		1		694	0.55	1.3	0.4	0.673254		1		365	0.13	1.01	0.1	0.899925		1		355	1.5	0.7	1513	SN_95th_percentile_mod=NODDI_OD_threshold=0.3_warpResolution=2mm
-0.11	0.21	-0.5	0.583897		1		729	0.02	0.22	0.1	0.936645		1		714	-0.46	0.44	-1	0.298803		1		366	-0.84	0.4	-2.1	0.034198		1		378	1.6	0.94	416	BA-exvivo_lh_volume_BA45
0.24	0.44	0.5	0.584141		1		741	0.47	0.46	1	0.305525		1		726	-1.12	0.97	-1.2	0.249561		1		378	-1.16	0.84	-1.4	0.165671		1		378	2.7	0.82	1324	IDP_dMRI_TBSS_OD_Superior_fronto-occipital_fasciculus_L
-0.18	0.32	-0.5	0.584729		1		730	-0.21	0.34	-0.6	0.528909		1		715	-0.01	0.72	0	0.992284		1		367	0.34	0.6	0.6	0.575049		1		378	1.1	0.7	898	aparc-a2009s_rh_thickness_G-oc-temp-med-Lingual
0.13	0.23	0.5	0.585031		1		733	0.18	0.24	0.8	0.443633		1		718	-0.14	0.51	-0.3	0.790712		1		373	-0.32	0.46	-0.7	0.487792		1		375	1.6	0.64	1187	IDP_dMRI_ProbtrackX_MD_cgh_r
-0.35	0.65	-0.5	0.586596		1		717	-0.77	0.68	-1.1	0.255966		1		702	1.47	1.46	1	0.31562		1		361	1.51	1.14	1.3	0.187317		1		371	2.6	0.78	1663	dti_FA___rh.hippoAmyg___presubiculum-body
0.07	0.14	0.5	0.587072		1		741	0.03	0.14	0.2	0.825385		1		726	0.37	0.28	1.3	0.198397		1		378	0.21	0.28	0.7	0.455828		1		378	2	0.85	1242	IDP_dMRI_TBSS_ICVF_Cingulum_hippocampus_R
-0.15	0.29	-0.5	0.587635		1		731	-0.16	0.3	-0.5	0.584104		1		716	0.05	0.62	0.1	0.936553		1		368	0.02	0.55	0	0.965072		1		378	1.1	0.87	424	BA-exvivo_rh_volume_BA3a
0.08	0.15	0.5	0.588289		1		731	0.14	0.16	0.9	0.380901		1		716	-0.16	0.34	-0.5	0.635981		1		368	-0.39	0.29	-1.3	0.177634		1		378	1.9	0.89	934	aparc-a2009s_rh_thickness_S-oc-temp-lat
-0.04	0.08	-0.5	0.589809		1		741	-0.08	0.08	-1	0.327039		1		726	0.14	0.17	0.8	0.417446		1		377	0.18	0.16	1.1	0.264499		1		379	2.3	0.9	1210	IDP_dMRI_TBSS_ICVF_Splenium_of_corpus_callosum
-0.27	0.5	-0.5	0.589865		1		730	-0.4	0.52	-0.8	0.446867		1		715	0.31	1.12	0.3	0.778375		1		367	0.78	0.92	0.8	0.397773		1		378	1.6	0.82	245	HippSubfield_lh_volume_hippocampal-fissure
0.17	0.32	0.5	0.589908		1		718	0.2	0.34	0.6	0.554343		1		703	-0.03	0.71	0	0.96947		1		362	-0.15	0.6	-0.3	0.797332		1		371	1.1	0.64	1707	dti_FA___ThalamicNuclei___Left-LP
-0.08	0.14	-0.5	0.590197		1		710	0.02	0.15	0.1	0.909179		1		697	-0.7	0.33	-2.1	0.036461		1		356	-0.51	0.29	-1.8	0.07864		1		367	2.7	0.64	1824	dti_MD___ThalamicNuclei___Right-PuA
-0.13	0.24	-0.5	0.590461		1		731	0.04	0.25	0.1	0.886518		1		716	-0.88	0.54	-1.6	0.100845		1		368	-0.69	0.45	-1.5	0.128679		1		378	2.2	0.77	696	aparc-Desikan_rh_thickness_paracentral
-0.2	0.38	-0.5	0.590652		1		718	-0.32	0.4	-0.8	0.425817		1		703	0.44	0.82	0.5	0.587441		1		362	0.66	0.73	0.9	0.366683		1		371	1.8	0.63	1731	dti_FA___ThalamicNuclei___Right-MGN
-0.14	0.26	-0.5	0.590879		1		728	-0.06	0.27	-0.2	0.810162		1		713	-0.52	0.55	-0.9	0.348245		1		365	-0.21	0.49	-0.4	0.663211		1		378	1.6	0.94	474	aparc-DKTatlas_rh_volume_isthmuscingulate
0.22	0.42	0.5	0.591805		1		717	0.1	0.44	0.2	0.815569		1		702	0.56	0.94	0.6	0.552239		1		361	0.29	0.77	0.4	0.704582		1		371	1.3	0.74	1658	dti_FA___lh.hippoAmyg___HP_tail
-0.21	0.39	-0.5	0.592599		1		731	-0.28	0.42	-0.7	0.500958		1		716	0.33	0.86	0.4	0.703197		1		368	0.26	0.73	0.4	0.722779		1		378	1.6	0.84	413	BA-exvivo_lh_volume_BA4p
-0.08	0.14	-0.5	0.592951		1		741	0	0.15	0	0.986168		1		726	-0.43	0.31	-1.4	0.167842		1		377	-0.36	0.28	-1.3	0.197665		1		379	1.9	0.87	1313	IDP_dMRI_TBSS_OD_External_capsule_R
-0.1	0.19	-0.5	0.593186		1		731	-0.03	0.19	-0.1	0.894471		1		716	-0.57	0.41	-1.4	0.163211		1		368	-0.32	0.36	-0.9	0.377457		1		378	2	0.82	906	aparc-a2009s_rh_thickness_G-precuneus
0.08	0.15	0.5	0.593605		1		740	0.05	0.16	0.3	0.730541		1		725	0.2	0.35	0.6	0.558977		1		377	0.26	0.28	0.9	0.354585		1		378	1.4	0.75	1260	IDP_dMRI_ProbtrackX_ICVF_cgh_l
0.39	0.73	0.5	0.593646		1		714	0.75	0.76	1	0.328311		1		699	-1.14	1.51	-0.8	0.45085		1		359	-1.55	1.44	-1.1	0.284644		1		370	2.3	0.57	1712	dti_FA___ThalamicNuclei___Left-MV(Re)
-0.1	0.19	-0.5	0.593648		1		716	-0.12	0.2	-0.6	0.550029		1		701	0.05	0.38	0.1	0.904242		1		362	0.08	0.38	0.2	0.840774		1		369	1.2	0.65	1917	NODDI_ICVF___lh.hippoAmyg___Accessory-Basal-nucleus
3.42	6.4	0.5	0.59368		1		623	3.58	6.59	0.5	0.586941		1		612	1.41	15.23	0.1	0.926209		1		315	-0.92	13.66	-0.1	0.946102		1		319	1.1	0.64	1855	NODDI_ISOVF___rh.hippoAmyg___molecular_layer_HP-head
-0.12	0.23	-0.5	0.593788		1		729	0.05	0.24	0.2	0.844091		1		714	-0.86	0.51	-1.7	0.093849		1		366	-0.8	0.41	-2	0.050579		1		378	2.4	0.72	669	aparc-Desikan_lh_thickness_precentral
0.09	0.18	0.5	0.595497		1		730	0.07	0.19	0.4	0.692556		1		715	0.19	0.37	0.5	0.612324		1		367	0.06	0.35	0.2	0.855604		1		378	1.4	0.94	328	ThalamNuclei_rh_volume_VLp
0.37	0.7	0.5	0.595801		1		731	-0.03	0.74	0	0.971901		1		716	2.34	1.48	1.6	0.116107		1		368	1.66	1.34	1.2	0.215694		1		378	2.1	0.7	235	AmygNuclei_rh_volume_Central-nucleus
-0.15	0.27	-0.5	0.595907		1		727	-0.01	0.29	0	0.96047		1		712	-0.8	0.59	-1.4	0.171473		1		365	-0.38	0.53	-0.7	0.474032		1		377	1.9	0.9	635	aparc-a2009s_rh_volume_S-orbital-H-Shaped
-0.07	0.13	-0.5	0.596223		1		739	0.01	0.14	0	0.968621		1		725	-0.41	0.3	-1.4	0.16737		1		375	-0.29	0.24	-1.2	0.223038		1		378	1.9	0.8	1199	IDP_dMRI_ProbtrackX_MD_ptr_r
0.04	0.07	0.5	0.596626		1		740	-0.01	0.07	-0.2	0.873225		1		725	0.28	0.15	1.9	0.062234		1		377	0.2	0.13	1.6	0.119955		1		378	2.6	0.93	1097	IDP_dMRI_TBSS_FA_Superior_longitudinal_fasciculus_R
-0.14	0.27	-0.5	0.596665		1		680	0.09	0.28	0.3	0.743751		1		666	-1.21	0.6	-2	0.045817		1		345	-1.14	0.49	-2.3	0.020091		1		349	2.8	0.71	984	aseg_rh_intensity_vessel
-0.28	0.53	-0.5	0.596816		1		718	-0.4	0.56	-0.7	0.474834		1		703	0.64	1.07	0.6	0.55267		1		362	0.05	1.07	0	0.962535		1		371	1.8	0.64	2011	NODDI_OD___ThalamicNuclei___Left-CeM
0.12	0.22	0.5	0.596851		1		717	0	0.23	0	0.993884		1		702	0.82	0.45	1.8	0.069951		1		362	0.33	0.45	0.7	0.463684		1		370	2.3	0.6	1941	NODDI_ICVF___ThalamicNuclei___Right-LP
0.04	0.08	0.5	0.597265		1		741	0.07	0.08	0.8	0.395775		1		726	-0.12	0.18	-0.7	0.500371		1		377	-0.13	0.16	-0.8	0.408368		1		379	2	0.92	1154	IDP_dMRI_TBSS_MD_Anterior_corona_radiata_R
-0.15	0.28	-0.5	0.598597		1		718	-0.21	0.29	-0.7	0.466765		1		703	0.42	0.61	0.7	0.492896		1		362	0.2	0.52	0.4	0.705763		1		371	1.9	0.87	2012	NODDI_OD___ThalamicNuclei___Left-CM
-0.16	0.3	-0.5	0.598632		1		730	-0.01	0.32	0	0.983851		1		715	-0.95	0.66	-1.4	0.151543		1		367	-0.88	0.57	-1.5	0.12267		1		378	1.9	0.89	242	HippSubfield_lh_volume_subiculum-body
-0.15	0.29	-0.5	0.598946		1		728	0.1	0.31	0.3	0.756005		1		713	-1.31	0.65	-2	0.045691		1		365	-1.16	0.54	-2.1	0.033971		1		378	2.8	0.69	832	aparc-a2009s_lh_thickness_G-precentral
0.21	0.4	0.5	0.599039		1		718	0.14	0.43	0.3	0.743085		1		703	0.41	0.88	0.5	0.643935		1		362	0.56	0.75	0.7	0.456459		1		371	1.3	0.71	2033	NODDI_OD___ThalamicNuclei___Right-LGN
0.16	0.3	0.5	0.599048		1		718	0.19	0.32	0.6	0.541942		1		703	-0.09	0.63	-0.1	0.886917		1		362	0.13	0.59	0.2	0.832693		1		371	1.2	0.68	1991	NODDI_OD___lh.hippoAmyg___molecular_layer_HP-head
-0.14	0.27	-0.5	0.600353		1		725	-0.11	0.28	-0.4	0.696531		1		710	-0.32	0.6	-0.5	0.589612		1		365	-0.15	0.5	-0.3	0.765235		1		375	1.4	0.88	639	aparc-a2009s_rh_volume_S-precentral-inf-part
-0.11	0.21	-0.5	0.600668		1		729	0.03	0.22	0.2	0.873046		1		714	-0.69	0.44	-1.6	0.113812		1		366	-0.77	0.4	-1.9	0.054054		1		378	2.3	0.92	367	aparc-Desikan_lh_volume_rostralmiddlefrontal
-0.08	0.16	-0.5	0.600944		1		729	-0.15	0.17	-0.9	0.374779		1		714	0.25	0.35	0.7	0.465255		1		367	0.22	0.29	0.8	0.447159		1		377	2.1	0.91	210	aseg_rh_volume_Thalamus-Proper
-0.25	0.48	-0.5	0.600959		1		730	-0.06	0.5	-0.1	0.910845		1		715	-0.94	1.07	-0.9	0.383787		1		367	-1.16	0.87	-1.3	0.181427		1		378	1.5	0.83	502	aparc-a2009s_lh_volume_G+S-transv-frontopol
0.19	0.37	0.5	0.601245		1		723	-0.11	0.38	-0.3	0.769862		1		709	1.72	0.8	2.1	0.033051		1		365	1.07	0.71	1.5	0.133402		1		372	2.9	0.9	181	aseg_global_volume_CC-Mid-Posterior
-0.11	0.21	-0.5	0.602125		1		651	-0.16	0.22	-0.7	0.45635		1		641	0.17	0.53	0.3	0.744624		1		333	0.49	0.42	1.2	0.240559		1		328	1.5	0.64	1516	AON_mean_intensity_mod=T2_star_threshold=0_warpResolution=2mm
-0.14	0.28	-0.5	0.602454		1		730	-0.15	0.29	-0.5	0.614555		1		715	0.11	0.57	0.2	0.845013		1		367	-0.25	0.56	-0.4	0.653536		1		378	1.2	0.9	215	aseg_rh_volume_Amygdala
0.47	0.9	0.5	0.602714		1		763	0.09	0.93	0.1	0.927064		1		748	3.14	1.98	1.6	0.113444		1		390	1.76	1.8	1	0.328514		1		388	2.2	0.63	1421	rfMRI amplitudes (ICA25 node 3)
-0.09	0.17	-0.5	0.604053		1		717	-0.15	0.18	-0.8	0.400372		1		702	0.18	0.39	0.5	0.644082		1		362	0.29	0.32	0.9	0.35669		1		370	1.8	0.79	1646	dti_FA___brainstemS___Midbrain
0.43	0.83	0.5	0.604776		1		738	-0.07	0.87	-0.1	0.934571		1		723	3.14	1.73	1.8	0.07077		1		377	2.36	1.71	1.4	0.16823		1		376	2.4	0.82	1328	IDP_dMRI_TBSS_OD_Tapetum_L
-0.12	0.23	-0.5	0.60574		1		730	0.01	0.23	0.1	0.95352		1		715	-0.7	0.52	-1.3	0.177625		1		367	-0.68	0.41	-1.6	0.100803		1		378	1.9	0.76	846	aparc-a2009s_lh_thickness_S-calcarine
0.12	0.23	0.5	0.606194		1		730	0.14	0.24	0.6	0.545552		1		715	0.12	0.48	0.2	0.809064		1		367	-0.18	0.43	-0.4	0.681087		1		378	1.3	0.92	213	aseg_rh_volume_Pallidum
-0.1	0.19	-0.5	0.607115		1		741	-0.08	0.2	-0.4	0.699484		1		726	-0.12	0.42	-0.3	0.785132		1		377	0.22	0.37	0.6	0.5584		1		379	1.2	0.93	1104	IDP_dMRI_TBSS_FA_Tapetum_L
-0.12	0.23	-0.5	0.607212		1		730	0.1	0.24	0.4	0.667501		1		715	-1.29	0.53	-2.4	0.015636		0.9999		368	-0.96	0.4	-2.4	0.017191		1		377	3.3	0.78	946	aparc-a2009s_rh_thickness_S-temporal-inf
0.11	0.21	0.5	0.608153		1		718	0.06	0.22	0.3	0.791179		1		703	0.34	0.46	0.7	0.463072		1		362	0.35	0.4	0.9	0.389917		1		371	1.5	0.76	1741	dti_FA___ThalamicNuclei___Right-VLp
-0.08	0.16	-0.5	0.608732		1		717	-0.18	0.16	-1.1	0.285211		1		702	0.34	0.33	1	0.293751		1		362	0.48	0.3	1.6	0.106087		1		370	2.6	0.61	1890	NODDI_ICVF___rh.hippoAmyg___subiculum-body
-0.09	0.18	-0.5	0.608987		1		648	-0.15	0.19	-0.8	0.419726		1		638	0.24	0.45	0.5	0.601404		1		332	0.49	0.34	1.4	0.149326		1		326	1.8	0.65	1522	PIT_mean_intensity_mod=T2_star_threshold=0_warpResolution=2mm
-0.04	0.09	-0.5	0.610703		1		710	-0.08	0.09	-1	0.337002		1		698	0.26	0.22	1.2	0.236815		1		365	0.32	0.18	1.7	0.083336		1		357	2.7	0.88	1529	AON_95th_percentile_mod=DTI_FA_threshold=0_warpResolution=2mm
0.06	0.13	0.5	0.611366		1		738	0.14	0.13	1.1	0.286906		1		724	-0.28	0.28	-1	0.311268		1		373	-0.33	0.25	-1.3	0.199551		1		379	2.6	0.8	1198	IDP_dMRI_ProbtrackX_MD_ptr_l
-0.09	0.18	-0.5	0.61173		1		741	-0.03	0.19	-0.2	0.873273		1		726	-0.46	0.37	-1.2	0.22017		1		377	-0.26	0.38	-0.7	0.495442		1		379	1.9	0.72	1342	IDP_dMRI_ProbtrackX_OD_ifo_r
-0.38	0.76	-0.5	0.61306		1		739	-0.08	0.8	-0.1	0.916388		1		724	-1.67	1.69	-1	0.323346		1		376	-1.19	1.41	-0.8	0.400167		1		378	1.6	0.7	1413	IDP_dMRI_ProbtrackX_ISOVF_ptr_r
-0.17	0.34	-0.5	0.613933		1		730	-0.09	0.35	-0.3	0.800541		1		715	-0.54	0.74	-0.7	0.469078		1		367	-0.31	0.63	-0.5	0.617605		1		378	1.5	0.89	590	aparc-a2009s_rh_volume_G-occipital-middle
0.07	0.13	0.5	0.613987		1		741	0.08	0.14	0.6	0.564645		1		726	0.08	0.29	0.3	0.793108		1		377	-0.06	0.26	-0.2	0.816929		1		379	1.4	0.79	1251	IDP_dMRI_TBSS_ICVF_Uncinate_fasciculus_L
-0.12	0.23	-0.5	0.615132		1		730	-0.14	0.25	-0.6	0.556765		1		715	0.06	0.51	0.1	0.911688		1		367	0.33	0.44	0.8	0.450545		1		378	1.2	0.93	299	ThalamNuclei_lh_volume_VA
0.16	0.32	0.5	0.615388		1		729	0.27	0.34	0.8	0.422959		1		714	-0.39	0.73	-0.5	0.595022		1		366	-0.56	0.6	-0.9	0.352403		1		378	1.8	0.92	361	aparc-Desikan_lh_volume_pericalcarine
-0.13	0.26	-0.5	0.615873		1		729	-0.01	0.27	0	0.977357		1		714	-0.69	0.58	-1.2	0.233749		1		367	-0.47	0.49	-1	0.331968		1		377	1.7	0.88	397	aparc-Desikan_rh_volume_precentral
-0.13	0.26	-0.5	0.61653		1		729	0.01	0.27	0	0.968516		1		714	-0.8	0.58	-1.4	0.168721		1		367	-0.54	0.49	-1.1	0.269781		1		377	1.9	0.87	488	aparc-DKTatlas_rh_volume_precentral
-0.22	0.45	-0.5	0.616643		1		716	-0.2	0.47	-0.4	0.667838		1		701	-0.15	1	-0.2	0.876582		1		361	-0.34	0.82	-0.4	0.679689		1		370	1.1	0.66	2030	NODDI_OD___ThalamicNuclei___Right-CeM
-0.18	0.37	-0.5	0.616895		1		731	-0.1	0.39	-0.3	0.802193		1		716	-0.43	0.82	-0.5	0.597488		1		368	-0.62	0.68	-0.9	0.357809		1		378	1.3	0.83	620	aparc-a2009s_rh_volume_S-circular-insula-sup
-0.5	1.01	-0.5	0.617654		1		761	-0.88	1.06	-0.8	0.404284		1		746	0.81	2.17	0.4	0.707901		1		388	2.02	1.98	1	0.30997		1		388	1.7	0.58	1434	rfMRI amplitudes (ICA25 node 18)
-0.14	0.29	-0.5	0.618187		1		717	-0.34	0.3	-1.1	0.257404		1		702	0.81	0.59	1.4	0.167771		1		362	0.94	0.57	1.7	0.097743		1		370	3	0.6	1800	dti_MD___ThalamicNuclei___Left-CeM
0.14	0.27	0.5	0.618612		1		718	0.15	0.29	0.5	0.598502		1		703	0.09	0.61	0.1	0.884576		1		362	0.14	0.49	0.3	0.775608		1		371	1.1	0.84	2035	NODDI_OD___ThalamicNuclei___Right-MDl
0.53	1.06	0.5	0.618918		1		730	0.47	1.11	0.4	0.674063		1		715	1.45	2.42	0.6	0.548426		1		367	-0.71	1.91	-0.4	0.709466		1		378	1.5	0.7	641	aparc-a2009s_rh_volume_S-suborbital
-0.04	0.08	-0.5	0.619089		1		730	-0.05	0.09	-0.6	0.544799		1		715	0.05	0.18	0.3	0.794772		1		367	-0.02	0.17	-0.1	0.9074		1		378	1.4	0.73	969	aseg_lh_intensity_Accumbens-area
-0.06	0.12	-0.5	0.619381		1		743	-0.06	0.13	-0.4	0.657632		1		728	-0.08	0.27	-0.3	0.75884		1		378	-0.06	0.24	-0.3	0.787471		1		380	1.2	0.59	1188	IDP_dMRI_ProbtrackX_MD_cst_l
-0.14	0.29	-0.5	0.619412		1		718	0.02	0.31	0.1	0.957101		1		703	-0.74	0.6	-1.2	0.223236		1		362	-0.99	0.55	-1.8	0.074603		1		371	1.8	0.73	2041	NODDI_OD___ThalamicNuclei___Right-PuL
-0.2	0.41	-0.5	0.620046		1		718	-0.13	0.43	-0.3	0.757143		1		703	-0.71	0.89	-0.8	0.424233		1		362	0.2	0.76	0.3	0.7978		1		371	1.6	0.67	1735	dti_FA___ThalamicNuclei___Right-PuI
0.21	0.43	0.5	0.620864		1		718	-0.11	0.45	-0.2	0.805635		1		703	1.53	0.94	1.6	0.103184		1		362	1.27	0.81	1.6	0.115196		1		371	2.3	0.62	1994	NODDI_OD___rh.hippoAmyg___molecular_layer_HP-body
-0.11	0.22	-0.5	0.621162		1		777	0.02	0.22	0.1	0.945324		1		763	-0.72	0.51	-1.4	0.159121		1		396	-0.87	0.47	-1.9	0.062317		1		395	2	0.96	37	IDP_T1_FAST_ROIs_R_inf_front_gyrus_parsop
0.04	0.08	0.5	0.622583		1		730	0	0.09	0	0.978759		1		715	0.26	0.18	1.4	0.162239		1		367	0.17	0.15	1.1	0.254387		1		378	1.9	0.99	338	Brainstem_global_volume_Pons
0.08	0.17	0.5	0.623828		1		729	0.02	0.18	0.1	0.895229		1		714	0.34	0.36	0.9	0.345948		1		367	0.25	0.32	0.8	0.43628		1		377	1.5	0.95	316	ThalamNuclei_rh_volume_VLa
0.08	0.17	0.5	0.624502		1		725	0.16	0.17	0.9	0.360883		1		710	-0.17	0.37	-0.5	0.648339		1		364	-0.39	0.31	-1.2	0.214548		1		376	1.9	0.95	212	aseg_rh_volume_Putamen
0.05	0.1	0.5	0.624853		1		652	0	0.1	0	0.983413		1		642	0.34	0.24	1.4	0.172067		1		334	0.24	0.19	1.3	0.203918		1		328	1.9	0.62	1523	PIT_95th_percentile_mod=T2_star_threshold=0_warpResolution=2mm
0.21	0.44	0.5	0.626935		1		716	0.29	0.46	0.6	0.523563		1		701	0.11	0.99	0.1	0.91537		1		362	-0.53	0.81	-0.7	0.511815		1		369	1.2	0.58	1799	dti_MD___ThalamicNuclei___Left-AV
0.07	0.15	0.5	0.627399		1		717	0.01	0.16	0	0.962942		1		702	0.24	0.32	0.7	0.453869		1		362	0.43	0.29	1.5	0.140863		1		370	1.2	0.63	1889	NODDI_ICVF___lh.hippoAmyg___subiculum-body
-0.07	0.14	-0.5	0.629029		1		731	0.01	0.15	0.1	0.955251		1		716	-0.54	0.31	-1.7	0.08731		1		368	-0.27	0.27	-1	0.324798		1		378	2.3	0.85	795	aparc-DKTatlas_rh_thickness_precuneus
0.07	0.15	0.5	0.62919		1		741	0.01	0.16	0.1	0.943453		1		726	0.45	0.33	1.4	0.175573		1		378	0.36	0.29	1.2	0.223274		1		378	2	0.76	1261	IDP_dMRI_ProbtrackX_ICVF_cgh_r
-0.23	0.47	-0.5	0.629993		1		729	-0.04	0.5	-0.1	0.941245		1		714	-0.85	0.98	-0.9	0.384773		1		367	-0.6	0.96	-0.6	0.529099		1		377	1.5	0.91	628	aparc-a2009s_rh_volume_S-oc-middle+Lunatus
-0.04	0.08	-0.5	0.629997		1		730	0	0.08	0	0.994884		1		715	-0.15	0.17	-0.9	0.368069		1		367	-0.29	0.15	-1.9	0.057029		1		378	1.4	0.73	982	aseg_rh_intensity_Accumbens-area
-0.09	0.18	-0.5	0.630845		1		731	-0.05	0.19	-0.3	0.789611		1		716	-0.16	0.41	-0.4	0.692242		1		368	-0.34	0.31	-1.1	0.273895		1		378	1.2	0.91	933	aparc-a2009s_rh_thickness_S-occipital-ant
0.08	0.16	0.5	0.632142		1		716	0.13	0.17	0.8	0.438789		1		702	-0.27	0.36	-0.8	0.449045		1		361	-0.37	0.33	-1.1	0.259858		1		369	2.1	0.59	1828	dti_MD___ThalamicNuclei___Right-VA
1.25	2.61	0.5	0.632352		1		649	0.2	2.71	0.1	0.940998		1		642	5.86	6.65	0.9	0.379293		1		323	7.72	4.55	1.7	0.090864		1		333	1.5	0.68	1056	IDP_T2_FLAIR_BIANCA_deepWMH_volume
1.76	3.69	0.5	0.632595		1		661	0.73	3.93	0.2	0.851851		1		649	6.04	8.25	0.7	0.46432		1		334	3.02	6.61	0.5	0.648114		1		339	1.4	0.71	1844	NODDI_ISOVF___lh.hippoAmyg___CA1-head
-0.05	0.11	-0.5	0.633278		1		742	-0.12	0.12	-1	0.338987		1		727	0.32	0.25	1.3	0.201509		1		378	0.3	0.22	1.3	0.179608		1		379	2.8	0.85	1280	IDP_dMRI_ProbtrackX_ICVF_unc_r
-0.12	0.26	-0.5	0.633719		1		729	-0.06	0.27	-0.2	0.822896		1		714	-0.54	0.56	-1	0.340712		1		367	-0.04	0.48	-0.1	0.936661		1		377	1.7	0.86	841	aparc-a2009s_lh_thickness_Lat-Fis-ant-Horizont
0.4	0.83	0.5	0.633852		1		763	-0.32	0.87	-0.4	0.711951		1		748	3.81	1.94	2	0.050153		1		390	3.07	1.56	2	0.049997		1		388	2.9	0.59	1435	rfMRI amplitudes (ICA25 node 20)
0.26	0.54	0.5	0.634136		1		717	0.2	0.57	0.3	0.72708		1		702	0.14	1.12	0.1	0.901579		1		362	0.31	1.06	0.3	0.771875		1		370	0.9	0.56	1739	dti_FA___ThalamicNuclei___Right-VAmc
0.39	0.82	0.5	0.634333		1		731	0.36	0.86	0.4	0.672862		1		716	0.74	1.84	0.4	0.687258		1		368	-0.26	1.5	-0.2	0.863536		1		378	1.3	0.79	645	aparc-a2009s_rh_volume_S-temporal-transverse
0.44	0.92	0.5	0.634547		1		762	0.19	0.97	0.2	0.844788		1		747	2	1.94	1	0.301964		1		389	1.27	1.9	0.7	0.505391		1		388	1.7	0.59	1420	rfMRI amplitudes (ICA25 node 1)
0.51	1.07	0.5	0.635524		1		761	0.2	1.13	0.2	0.858756		1		746	1.83	2.28	0.8	0.423057		1		389	1.82	2.18	0.8	0.405829		1		387	1.5	0.57	1433	rfMRI amplitudes (ICA25 node 17)
-0.5	1.06	-0.5	0.638422		1		743	-0.69	1.11	-0.6	0.536491		1		728	0.06	2.34	0	0.97888		1		378	1.67	2.12	0.8	0.429698		1		380	1.1	0.57	1396	IDP_dMRI_ProbtrackX_ISOVF_ar_r
-0.39	0.83	-0.5	0.639173		1		681	-0.23	0.86	-0.3	0.785545		1		670	-1	1.98	-0.5	0.612684		1		345	-0.93	1.75	-0.5	0.598048		1		347	1.3	0.59	1640	T2Star___lh.hippoAmyg___Cortical-nucleus
-0.22	0.47	-0.5	0.639738		1		717	-0.35	0.5	-0.7	0.486478		1		702	0.41	1	0.4	0.684844		1		361	0.35	0.92	0.4	0.701198		1		371	1.6	0.7	1684	dti_FA___lh.hippoAmyg___molecular_layer_HP-head
0.11	0.24	0.5	0.639805		1		743	0.29	0.25	1.2	0.245055		1		728	-0.68	0.54	-1.3	0.210152		1		378	-0.79	0.45	-1.8	0.078729		1		380	3	0.62	1354	IDP_dMRI_ProbtrackX_OD_unc_l
-0.16	0.34	-0.5	0.640471		1		730	0.03	0.35	0.1	0.92857		1		715	-0.76	0.73	-1	0.298743		1		367	-1.3	0.63	-2.1	0.039341		1		378	1.6	0.92	511	aparc-a2009s_lh_volume_G-front-inf-Triangul
-0.15	0.32	-0.5	0.642138		1		730	-0.18	0.34	-0.5	0.603265		1		715	0.16	0.73	0.2	0.823785		1		367	0.26	0.61	0.4	0.672588		1		378	1.2	0.64	737	BA-exvivo_rh_thickness_V1
-0.09	0.19	-0.5	0.642641		1		727	-0.12	0.2	-0.6	0.570615		1		712	0.04	0.4	0.1	0.922798		1		364	0.19	0.39	0.5	0.625916		1		378	1.2	0.96	211	aseg_rh_volume_Caudate
-0.14	0.3	-0.5	0.644174		1		718	-0.21	0.32	-0.7	0.512129		1		703	0.11	0.67	0.2	0.866191		1		362	0.24	0.57	0.4	0.68162		1		371	1.4	0.7	1728	dti_FA___ThalamicNuclei___Right-LP
0.15	0.33	0.5	0.644951		1		731	0.15	0.35	0.4	0.660048		1		716	0.03	0.73	0	0.967149		1		368	0.28	0.62	0.5	0.651125		1		378	0.9	0.79	835	aparc-a2009s_lh_thickness_G-temp-sup-G-T-transv
0.12	0.26	0.5	0.646591		1		718	0.23	0.28	0.8	0.410808		1		703	-0.28	0.55	-0.5	0.613477		1		362	-0.53	0.51	-1	0.298322		1		371	1.8	0.84	2016	NODDI_OD___ThalamicNuclei___Left-MDl
-0.4	0.88	-0.5	0.646755		1		742	-0.79	0.92	-0.9	0.391988		1		727	1.96	1.83	1.1	0.286277		1		378	1.39	1.8	0.8	0.439521		1		379	2.5	0.56	1371	IDP_dMRI_TBSS_ISOVF_Retrolenticular_part_of_internal_capsule_L
0.13	0.28	0.5	0.64842		1		718	-0.03	0.3	-0.1	0.924927		1		703	0.81	0.59	1.4	0.17165		1		362	0.82	0.55	1.5	0.133248		1		371	2	0.77	1730	dti_FA___ThalamicNuclei___Right-MDm
0.09	0.21	0.5	0.650323		1		714	0.16	0.22	0.7	0.460757		1		699	-0.14	0.45	-0.3	0.752601		1		361	-0.21	0.38	-0.5	0.587602		1		368	1.5	0.59	1921	NODDI_ICVF___rh.hippoAmyg___Paralaminar-nucleus
-0.11	0.23	-0.5	0.651726		1		730	0.05	0.25	0.2	0.826803		1		715	-0.69	0.5	-1.4	0.171095		1		367	-0.97	0.46	-2.1	0.034293		1		378	2.1	0.76	816	aparc-a2009s_lh_thickness_G-front-inf-Orbital
-0.16	0.35	-0.5	0.652197		1		740	0	0.37	0	0.989749		1		725	-0.81	0.79	-1	0.309901		1		377	-0.25	0.68	-0.4	0.710158		1		378	1.5	0.79	1317	IDP_dMRI_TBSS_OD_Cingulum_hippocampus_R
0.13	0.3	0.4	0.65285		1		716	0.28	0.31	0.9	0.367613		1		701	-0.6	0.65	-0.9	0.356648		1		362	-0.57	0.56	-1	0.315179		1		369	2.2	0.79	1998	NODDI_OD___rh.hippoAmyg___Basal-nucleus
0.2	0.44	0.4	0.653404		1		716	0.34	0.46	0.7	0.460189		1		701	0.2	0.87	0.2	0.815659		1		362	-1.31	0.87	-1.5	0.131988		1		369	1.3	0.78	2010	NODDI_OD___ThalamicNuclei___Left-AV
0.08	0.17	0.4	0.653634		1		769	0.05	0.18	0.3	0.765336		1		754	0.24	0.38	0.6	0.540672		1		390	0.03	0.33	0.1	0.937029		1		394	1.3	0.95	83	IDP_T1_FAST_ROIs_R_cing_gyrus_ant
-0.08	0.17	-0.4	0.654358		1		779	-0.07	0.18	-0.4	0.679055		1		764	0	0.36	0	0.994893		1		396	-0.02	0.36	-0.1	0.951737		1		398	0.8	0.95	80	IDP_T1_FAST_ROIs_L_paracing_gyrus
-0.04	0.1	-0.4	0.654766		1		652	-0.1	0.1	-1	0.33942		1		642	0.29	0.24	1.2	0.241031		1		334	0.31	0.19	1.6	0.104603		1		328	2.6	0.63	1520	PIF_95th_percentile_mod=T2_star_threshold=0_warpResolution=2mm
0.29	0.64	0.4	0.655911		1		729	0.07	0.68	0.1	0.922157		1		714	1.49	1.35	1.1	0.272014		1		367	1	1.27	0.8	0.43175		1		377	1.6	0.88	610	aparc-a2009s_rh_volume_Lat-Fis-ant-Horizont
-0.17	0.39	-0.4	0.657481		1		731	-0.12	0.41	-0.3	0.765861		1		716	-0.51	0.87	-0.6	0.557443		1		368	-0.4	0.7	-0.6	0.567679		1		378	1.3	0.56	894	aparc-a2009s_rh_thickness_G-insular-short
-0.13	0.3	-0.4	0.657736		1		730	0.1	0.31	0.3	0.760252		1		715	-1.2	0.67	-1.8	0.075379		1		367	-1.01	0.54	-1.9	0.064203		1		378	2.5	0.84	546	aparc-a2009s_lh_volume_S-circular-insula-sup
0.15	0.33	0.4	0.657762		1		730	0.12	0.35	0.3	0.732699		1		715	0.23	0.75	0.3	0.761105		1		367	0.44	0.61	0.7	0.467517		1		378	1	0.91	485	aparc-DKTatlas_rh_volume_pericalcarine
0.21	0.47	0.4	0.658592		1		743	0.25	0.49	0.5	0.604713		1		728	0	1.04	0	0.999323		1		378	-0.73	0.95	-0.8	0.440981		1		380	0.9	0.68	1282	IDP_dMRI_TBSS_OD_Pontine_crossing_tract
0.07	0.15	0.4	0.658942		1		716	0.05	0.15	0.3	0.731043		1		701	0.2	0.33	0.6	0.552178		1		362	0.3	0.28	1	0.296181		1		369	1.3	0.7	1929	NODDI_ICVF___ThalamicNuclei___Left-PuA
0.07	0.16	0.4	0.659087		1		730	0.15	0.16	0.9	0.365472		1		715	-0.36	0.35	-1	0.30002		1		367	-0.34	0.3	-1.1	0.253071		1		378	2.3	0.77	683	aparc-Desikan_rh_thickness_caudalmiddlefrontal
-0.04	0.08	-0.4	0.659213		1		742	-0.07	0.09	-0.9	0.382474		1		727	0.22	0.18	1.2	0.228741		1		378	0.15	0.16	1	0.330983		1		379	2.5	0.9	1278	IDP_dMRI_ProbtrackX_ICVF_str_r
0.09	0.21	0.4	0.661521		1		780	0.19	0.22	0.9	0.39219		1		765	-0.41	0.47	-0.9	0.384974		1		397	-0.41	0.4	-1	0.304234		1		398	2.2	0.89	140	IDP_T1_FAST_ROIs_R_cerebellum_V
-0.04	0.08	-0.4	0.661521		1		739	-0.07	0.09	-0.8	0.453217		1		724	0.1	0.18	0.6	0.581934		1		376	0.13	0.17	0.7	0.463022		1		378	1.8	0.8	1202	IDP_dMRI_ProbtrackX_MD_str_l
-0.17	0.4	-0.4	0.66214		1		728	-0.17	0.42	-0.4	0.680982		1		713	-0.02	0.88	0	0.984587		1		366	-0.09	0.76	-0.1	0.902241		1		377	0.8	0.89	580	aparc-a2009s_rh_volume_G-cingul-Post-dorsal
0.12	0.28	0.4	0.662508		1		730	0.1	0.3	0.4	0.723685		1		715	0.38	0.65	0.6	0.559882		1		367	0.26	0.52	0.5	0.61864		1		378	1.4	0.73	791	aparc-DKTatlas_rh_thickness_pericalcarine
0.04	0.1	0.4	0.662811		1		651	-0.01	0.11	-0.1	0.912807		1		641	0.39	0.26	1.5	0.136459		1		334	0.26	0.2	1.3	0.191065		1		327	2	0.56	1526	TUB_95th_percentile_mod=T2_star_threshold=0_warpResolution=2mm
-0.07	0.17	-0.4	0.663193		1		736	0.07	0.18	0.4	0.711107		1		721	-0.62	0.36	-1.7	0.088284		1		374	-0.56	0.32	-1.7	0.085006		1		377	2.5	0.73	1170	IDP_dMRI_TBSS_MD_Fornix_cres+Stria_terminalis_R
-0.08	0.18	-0.4	0.663886		1		731	-0.01	0.19	0	0.975555		1		716	-0.4	0.37	-1.1	0.278919		1		368	-0.5	0.37	-1.3	0.180868		1		378	1.5	0.88	861	aparc-a2009s_lh_thickness_S-occipital-ant
-0.23	0.54	-0.4	0.664419		1		709	-0.42	0.57	-0.7	0.455652		1		695	0.91	1.2	0.8	0.446344		1		355	0.93	1.08	0.9	0.390896		1		368	1.9	0.84	1767	dti_MD___lh.hippoAmyg___CA1-body
-0.07	0.15	-0.4	0.664464		1		729	-0.03	0.16	-0.2	0.856013		1		714	-0.24	0.35	-0.7	0.488097		1		367	-0.29	0.29	-1	0.308446		1		377	1.3	0.95	262	HippSubfield_lh_volume_Whole-hippocampus
0.21	0.48	0.4	0.664509		1		718	0.47	0.51	0.9	0.356178		1		703	-1.46	1.09	-1.3	0.179238		1		362	-0.92	0.86	-1.1	0.287406		1		371	2.6	0.72	1978	NODDI_OD___rh.hippoAmyg___CA1-body
-0.13	0.3	-0.4	0.664746		1		730	0	0.32	0	0.992299		1		715	-0.86	0.67	-1.3	0.200007		1		367	-0.49	0.55	-0.9	0.377991		1		378	1.7	0.89	601	aparc-a2009s_rh_volume_G-precuneus
-0.67	1.54	-0.4	0.664755		1		732	-0.58	1.62	-0.4	0.717689		1		718	-0.43	3.54	-0.1	0.903452		1		372	0.49	2.88	0.2	0.865544		1		374	0.9	0.58	1365	IDP_dMRI_TBSS_ISOVF_Medial_lemniscus_L
-0.22	0.5	-0.4	0.665237		1		716	-0.39	0.53	-0.7	0.466608		1		701	0.93	1.14	0.8	0.416968		1		361	0.35	0.89	0.4	0.698744		1		370	1.9	0.77	1667	dti_FA___rh.hippoAmyg___subiculum-body
-0.1	0.24	-0.4	0.665431		1		742	-0.12	0.25	-0.5	0.620698		1		727	-0.12	0.5	-0.2	0.809235		1		378	0.28	0.49	0.6	0.568666		1		379	1.1	0.82	1339	IDP_dMRI_ProbtrackX_OD_fma
0.2	0.47	0.4	0.665638		1		718	0.02	0.49	0.1	0.959979		1		703	1.07	1.06	1	0.315285		1		362	0.51	0.84	0.6	0.545065		1		371	1.5	0.69	1681	dti_FA___rh.hippoAmyg___GC-ML-DG-head
0.32	0.73	0.4	0.66687		1		679	0.01	0.76	0	0.985048		1		668	2.1	1.77	1.2	0.23552		1		344	2.78	1.49	1.9	0.064143		1		346	1.6	0.73	1628	T2Star___lh.hippoAmyg___subiculum-head
-0.11	0.26	-0.4	0.667137		1		730	-0.01	0.27	0	0.980867		1		715	-0.36	0.56	-0.6	0.519743		1		367	-0.83	0.49	-1.7	0.088698		1		378	1	0.85	960	aseg_lh_intensity_Inf-Lat-Vent
0.29	0.68	0.4	0.668171		1		718	-0.01	0.71	0	0.985392		1		703	1.24	1.42	0.9	0.381741		1		362	1.03	1.37	0.8	0.451445		1		371	1.3	0.56	1985	NODDI_OD___lh.hippoAmyg___CA4-body
0.06	0.14	0.4	0.66913		1		717	0.14	0.15	1	0.332129		1		702	-0.21	0.31	-0.7	0.493675		1		362	-0.55	0.26	-2.1	0.036462		1		370	2.1	0.54	1764	dti_MD___rh.hippoAmyg___subiculum-body
0.05	0.12	0.4	0.670356		1		732	0.06	0.12	0.5	0.623303		1		718	-0.1	0.27	-0.4	0.719337		1		372	-0.02	0.24	-0.1	0.935502		1		374	1.3	0.83	1149	IDP_dMRI_TBSS_MD_Anterior_limb_of_internal_capsule_L
-0.23	0.54	-0.4	0.670632		1		718	-0.53	0.57	-0.9	0.348683		1		703	0.81	1.13	0.7	0.47578		1		362	1.81	1.06	1.7	0.088683		1		371	2	0.7	1676	dti_FA___lh.hippoAmyg___CA4-head
-0.09	0.21	-0.4	0.671058		1		778	-0.09	0.23	-0.4	0.697823		1		763	-0.06	0.47	-0.1	0.8926		1		397	0.09	0.42	0.2	0.831857		1		396	0.9	0.89	141	IDP_T1_FAST_ROIs_L_cerebellum_VI
-0.07	0.16	-0.4	0.671342		1		729	-0.07	0.17	-0.4	0.696156		1		715	-0.03	0.36	-0.1	0.936005		1		366	-0.05	0.31	-0.2	0.870065		1		377	0.9	0.88	859	aparc-a2009s_lh_thickness_S-oc-middle+Lunatus
0.07	0.16	0.4	0.671433		1		743	0.16	0.17	1	0.334987		1		728	-0.36	0.36	-1	0.321734		1		378	-0.43	0.31	-1.4	0.168299		1		380	2.4	0.96	1103	IDP_dMRI_TBSS_FA_Tapetum_R
-0.04	0.09	-0.4	0.672065		1		742	-0.07	0.09	-0.7	0.45916		1		727	0.16	0.2	0.8	0.422824		1		378	0.21	0.18	1.2	0.238698		1		379	1.9	0.89	1238	IDP_dMRI_TBSS_ICVF_External_capsule_R
-0.09	0.22	-0.4	0.672205		1		730	0.15	0.23	0.6	0.523122		1		715	-1.17	0.48	-2.4	0.016484		0.9999		367	-1.22	0.4	-3	0.00252		0.9674		378	3.4	0.7	693	aparc-Desikan_rh_thickness_medialorbitofrontal
-0.1	0.25	-0.4	0.673815		1		717	-0.12	0.26	-0.5	0.645074		1		702	0.03	0.5	0.1	0.959988		1		362	0.03	0.49	0.1	0.952123		1		370	1	0.82	2036	NODDI_OD___ThalamicNuclei___Right-MDm
-0.07	0.16	-0.4	0.674484		1		710	0	0.17	0	0.989094		1		695	-0.25	0.33	-0.7	0.453708		1		356	-0.47	0.3	-1.5	0.125187		1		369	1.1	0.79	1744	dti_MD___brainstemS___Pons
-0.19	0.45	-0.4	0.674522		1		728	-0.06	0.48	-0.1	0.907593		1		713	-0.7	0.96	-0.7	0.463261		1		366	-0.72	0.88	-0.8	0.413637		1		377	1.2	0.87	631	aparc-a2009s_rh_volume_S-oc-temp-lat
0.04	0.08	0.4	0.67507		1		740	0.06	0.09	0.7	0.476502		1		725	-0.13	0.19	-0.7	0.497634		1		376	-0.13	0.16	-0.8	0.407094		1		379	1.8	0.84	1156	IDP_dMRI_TBSS_MD_Superior_corona_radiata_R
-0.03	0.07	-0.4	0.675954		1		711	-0.06	0.07	-0.8	0.410977		1		698	0.18	0.18	1	0.328323		1		366	0.24	0.15	1.6	0.115681		1		358	2.2	0.92	1535	PIT_95th_percentile_mod=DTI_FA_threshold=0_warpResolution=2mm
-0.25	0.6	-0.4	0.676831		1		727	-0.33	0.63	-0.5	0.598439		1		712	0.36	1.31	0.3	0.7867		1		366	0.82	1.15	0.7	0.479993		1		376	1.2	0.87	630	aparc-a2009s_rh_volume_S-occipital-ant
0.04	0.09	0.4	0.677621		1		730	-0.01	0.09	-0.1	0.892491		1		715	0.31	0.2	1.6	0.116954		1		367	0.24	0.17	1.4	0.15666		1		378	2.1	0.99	341	Brainstem_global_volume_Whole-brainstem
-0.08	0.18	-0.4	0.677855		1		730	0.01	0.19	0.1	0.93771		1		715	-0.49	0.41	-1.2	0.230825		1		367	-0.44	0.33	-1.3	0.187413		1		378	1.7	0.84	880	aparc-a2009s_rh_thickness_G+S-subcentral
-0.08	0.18	-0.4	0.67836		1		778	-0.05	0.19	-0.3	0.782764		1		763	-0.03	0.42	-0.1	0.934941		1		396	-0.1	0.35	-0.3	0.768318		1		397	0.8	0.96	32	IDP_T1_FAST_ROIs_L_mid_front_gyrus
-0.1	0.24	-0.4	0.679268		1		731	0.04	0.25	0.2	0.861198		1		716	-0.73	0.53	-1.4	0.167913		1		368	-0.63	0.45	-1.4	0.163796		1		378	2	0.76	787	aparc-DKTatlas_rh_thickness_paracentral
-0.07	0.16	-0.4	0.680289		1		743	-0.1	0.17	-0.6	0.556492		1		728	0.06	0.36	0.2	0.866321		1		378	0.19	0.33	0.6	0.567543		1		380	1.2	0.62	1181	IDP_dMRI_ProbtrackX_MD_ar_r
-0.1	0.24	-0.4	0.680743		1		729	0.12	0.26	0.5	0.650212		1		714	-1.16	0.53	-2.2	0.030753		1		367	-0.9	0.46	-2	0.05066		1		377	3.1	0.73	1044	wg_rh_intensity-contrast_rostralanteriorcingulate
-0.07	0.18	-0.4	0.68087		1		730	0.05	0.18	0.2	0.80332		1		715	-0.63	0.4	-1.6	0.116872		1		367	-0.72	0.33	-2.2	0.029404		1		378	2.2	0.67	1007	wg_lh_intensity-contrast_posteriorcingulate
-0.13	0.31	-0.4	0.681288		1		729	-0.04	0.33	-0.1	0.914927		1		714	-0.55	0.67	-0.8	0.413007		1		366	-0.69	0.6	-1.1	0.25245		1		378	1.3	0.91	265	HippSubfield_rh_volume_CA1-body
0.11	0.26	0.4	0.681421		1		730	0.14	0.28	0.5	0.609841		1		715	0.21	0.58	0.4	0.717916		1		367	-0.3	0.49	-0.6	0.5352		1		378	1.3	0.81	842	aparc-a2009s_lh_thickness_Lat-Fis-ant-Vertical
-0.16	0.4	-0.4	0.681518		1		717	-0.06	0.42	-0.2	0.877913		1		702	-0.62	0.87	-0.7	0.482157		1		362	-0.26	0.73	-0.4	0.720721		1		370	1.3	0.56	1795	dti_MD___rh.hippoAmyg___Corticoamygdaloid-transitio
-0.05	0.13	-0.4	0.68258		1		740	-0.06	0.13	-0.5	0.634538		1		725	-0.05	0.28	-0.2	0.846095		1		377	0.02	0.25	0.1	0.941361		1		378	1.1	0.64	1176	IDP_dMRI_TBSS_MD_Uncinate_fasciculus_R
0.34	0.84	0.4	0.682662		1		763	0.45	0.88	0.5	0.609893		1		748	0.6	1.88	0.3	0.748139		1		390	-1.29	1.63	-0.8	0.429041		1		388	1.2	0.56	1439	rfMRI amplitudes (ICA100 node 7)
-0.22	0.53	-0.4	0.683876		1		718	-0.3	0.56	-0.5	0.589725		1		703	0.25	1.15	0.2	0.82962		1		362	0.08	1	0.1	0.933032		1		371	1.1	0.77	1666	dti_FA___lh.hippoAmyg___subiculum-body
0.1	0.24	0.4	0.683957		1		742	-0.03	0.25	-0.1	0.890661		1		727	0.86	0.54	1.6	0.113925		1		378	0.68	0.45	1.5	0.135214		1		379	2.1	0.61	1213	IDP_dMRI_TBSS_ICVF_Corticospinal_tract_L
0.13	0.31	0.4	0.685059		1		729	0.01	0.33	0	0.978676		1		714	0.69	0.69	1	0.317379		1		366	0.26	0.58	0.4	0.659884		1		378	1.4	0.87	274	HippSubfield_rh_volume_GC-ML-DG-head
-0.09	0.22	-0.4	0.685746		1		774	-0.02	0.23	-0.1	0.94864		1		759	-0.51	0.51	-1	0.317157		1		395	-0.23	0.41	-0.6	0.57669		1		394	1.5	0.92	75	IDP_T1_FAST_ROIs_R_front_med_cortex
-0.11	0.26	-0.4	0.686273		1		717	-0.06	0.28	-0.2	0.83014		1		702	-0.54	0.57	-0.9	0.351261		1		362	-0.12	0.49	-0.3	0.801795		1		370	1.5	0.73	1876	NODDI_ICVF___brainstemS___SCP
0.14	0.35	0.4	0.687558		1		730	0.3	0.37	0.8	0.418173		1		715	-0.74	0.73	-1	0.307429		1		367	-0.68	0.68	-1	0.321736		1		378	2.2	0.93	490	aparc-DKTatlas_rh_volume_rostralanteriorcingulate
-0.06	0.14	-0.4	0.68776		1		742	-0.15	0.15	-1	0.30416		1		727	0.44	0.31	1.4	0.158262		1		378	0.55	0.28	2	0.050422		1		379	2.8	0.86	1259	IDP_dMRI_ProbtrackX_ICVF_cgc_r
-0.03	0.09	-0.4	0.68922		1		730	-0.01	0.09	-0.1	0.888112		1		715	-0.1	0.2	-0.5	0.622454		1		367	-0.17	0.16	-1.1	0.290627		1		378	1	0.69	967	aseg_lh_intensity_Hippocampus
-0.18	0.45	-0.4	0.689697		1		763	-0.38	0.47	-0.8	0.4246		1		748	0.79	1.02	0.8	0.435765		1		390	0.78	0.86	0.9	0.364174		1		388	2	0.55	1477	rfMRI amplitudes (ICA100 node 55)
0.11	0.28	0.4	0.690222		1		718	0.24	0.29	0.8	0.404343		1		703	-0.44	0.57	-0.8	0.438297		1		362	-0.7	0.54	-1.3	0.200577		1		371	2	0.79	2039	NODDI_OD___ThalamicNuclei___Right-PuA
0.06	0.15	0.4	0.69032		1		718	0.1	0.16	0.6	0.551059		1		703	0.07	0.33	0.2	0.824047		1		362	-0.11	0.3	-0.4	0.699949		1		371	1.2	0.83	1953	NODDI_OD___brainstemS___Midbrain
0.12	0.31	0.4	0.691448		1		717	0.32	0.32	1	0.314572		1		702	-1.02	0.67	-1.5	0.131632		1		361	-0.64	0.59	-1.1	0.272753		1		371	2.9	0.66	1992	NODDI_OD___rh.hippoAmyg___molecular_layer_HP-head
-0.29	0.72	-0.4	0.692091		1		718	-0.56	0.77	-0.7	0.463449		1		703	0.77	1.54	0.5	0.615798		1		362	0.92	1.39	0.7	0.506754		1		371	1.6	0.53	1986	NODDI_OD___rh.hippoAmyg___CA4-body
0.06	0.16	0.4	0.692255		1		731	0.16	0.16	1	0.328929		1		716	-0.45	0.36	-1.3	0.205815		1		368	-0.45	0.29	-1.5	0.123598		1		378	2.7	0.78	774	aparc-DKTatlas_rh_thickness_caudalmiddlefrontal
-0.1	0.25	-0.4	0.693012		1		778	0.05	0.26	0.2	0.862023		1		763	-0.7	0.55	-1.3	0.205379		1		396	-0.53	0.49	-1.1	0.275404		1		397	1.9	0.9	92	IDP_T1_FAST_ROIs_L_parahipp_gyrus_ant
-0.81	2.06	-0.4	0.693189		1		719	-2.52	2.17	-1.2	0.24579		1		704	5.44	4.23	1.3	0.199417		1		361	9.83	4.04	2.4	0.015456		1		373	2.9	0.8	201	aseg_lh_volume_vessel
0.04	0.1	0.4	0.693843		1		742	-0.03	0.11	-0.3	0.754795		1		727	0.43	0.23	1.9	0.054808		1		377	0.35	0.19	1.8	0.074235		1		380	2.6	0.87	1077	IDP_dMRI_TBSS_FA_Retrolenticular_part_of_internal_capsule_R
-0.08	0.19	-0.4	0.694179		1		731	0.1	0.2	0.5	0.613076		1		716	-0.98	0.44	-2.2	0.026003		1		368	-0.81	0.35	-2.3	0.021418		1		378	3.1	0.75	734	BA-exvivo_rh_thickness_BA6
-0.26	0.65	-0.4	0.694543		1		730	-0.44	0.69	-0.6	0.523221		1		715	0.62	1.4	0.4	0.65956		1		368	0.68	1.21	0.6	0.575739		1		377	1.4	0.83	300	ThalamNuclei_lh_volume_MV(Re)
0.06	0.14	0.4	0.694718		1		779	0.04	0.15	0.3	0.783739		1		764	0.13	0.31	0.4	0.662683		1		397	0.07	0.3	0.2	0.820457		1		397	1.1	0.97	102	IDP_T1_FAST_ROIs_L_temp_occ_fusif_cortex
0.12	0.32	0.4	0.697408		1		731	0.03	0.33	0.1	0.935725		1		716	0.92	0.68	1.3	0.177579		1		368	0.22	0.63	0.3	0.728902		1		378	1.8	0.8	872	aparc-a2009s_lh_thickness_S-suborbital
-0.08	0.21	-0.4	0.697436		1		731	0.05	0.21	0.2	0.831277		1		716	-0.58	0.45	-1.3	0.202968		1		368	-0.75	0.39	-1.9	0.055802		1		378	1.9	0.7	822	aparc-a2009s_lh_thickness_G-occipital-middle
-0.08	0.21	-0.4	0.699407		1		717	-0.18	0.22	-0.8	0.407867		1		702	0.44	0.49	0.9	0.365382		1		362	0.57	0.38	1.5	0.131018		1		370	2.1	0.66	1928	NODDI_ICVF___ThalamicNuclei___Left-MGN
0.12	0.32	0.4	0.699878		1		731	0.27	0.34	0.8	0.430642		1		716	-0.61	0.73	-0.8	0.404384		1		368	-0.9	0.6	-1.5	0.133686		1		378	2	0.59	937	aparc-a2009s_rh_thickness_S-orbital-med-olfact
-0.87	2.26	-0.4	0.700014		1		694	-1.07	2.3	-0.5	0.640547		1		680	2.02	5.59	0.4	0.718098		1		346	1.18	4.64	0.3	0.800003		1		362	1.3	0.66	218	aseg_rh_volume_vessel
0.03	0.09	0.4	0.700022		1		742	0.05	0.09	0.5	0.597043		1		727	0.01	0.2	0.1	0.958178		1		377	-0.08	0.17	-0.5	0.617887		1		380	1	0.92	1090	IDP_dMRI_TBSS_FA_External_capsule_L
0.04	0.11	0.4	0.702312		1		740	0.01	0.11	0	0.962369		1		725	0.22	0.24	0.9	0.348181		1		378	0.14	0.2	0.7	0.492689		1		377	1.3	0.84	1254	IDP_dMRI_ProbtrackX_ICVF_ar_l
-0.14	0.36	-0.4	0.703006		1		781	0.05	0.38	0.1	0.892432		1		766	-1.03	0.82	-1.3	0.211281		1		397	-1.22	0.7	-1.7	0.081111		1		399	1.8	0.84	161	IDP_T1_FAST_ROIs_R_cerebellum_IX
-0.13	0.33	-0.4	0.703024		1		729	-0.17	0.35	-0.5	0.621326		1		714	0.07	0.75	0.1	0.929741		1		367	0.33	0.63	0.5	0.596318		1		377	1	0.93	373	aparc-Desikan_lh_volume_transversetemporal
0.04	0.12	0.4	0.703582		1		742	-0.04	0.12	-0.3	0.771456		1		727	0.37	0.27	1.4	0.167663		1		378	0.35	0.22	1.6	0.103002		1		379	2.1	0.82	1125	IDP_dMRI_ProbtrackX_FA_ptr_r
-0.19	0.51	-0.4	0.703809		1		730	-0.46	0.53	-0.9	0.391616		1		715	1.1	1.1	1	0.317631		1		367	1.33	0.98	1.4	0.172933		1		378	2.3	0.86	271	HippSubfield_rh_volume_parasubiculum
-0.03	0.08	-0.4	0.703897		1		741	-0.07	0.09	-0.7	0.456599		1		726	0.08	0.18	0.5	0.640995		1		377	0.26	0.17	1.5	0.128813		1		379	1.6	0.92	1091	IDP_dMRI_TBSS_FA_Cingulum_cingulate_gyrus_R
-0.06	0.17	-0.4	0.705684		1		743	-0.15	0.18	-0.9	0.390505		1		728	0.3	0.38	0.8	0.427892		1		378	0.45	0.33	1.4	0.171649		1		380	2.1	0.75	1130	IDP_dMRI_ProbtrackX_FA_unc_l
-0.09	0.23	-0.4	0.706884		1		781	-0.12	0.24	-0.5	0.617636		1		766	-0.1	0.53	-0.2	0.85027		1		397	0.44	0.44	1	0.315158		1		399	1.1	0.89	137	IDP_T1_FAST_ROIs_L_cerebellum_I-IV
0.23	0.6	0.4	0.707439		1		680	0.2	0.62	0.3	0.744963		1		669	-0.12	1.43	-0.1	0.934326		1		344	0.57	1.22	0.5	0.64316		1		347	0.8	0.56	1632	T2Star___rh.hippoAmyg___CA4-head
-0.27	0.71	-0.4	0.707451		1		729	-0.58	0.75	-0.8	0.440262		1		714	1.1	1.57	0.7	0.481988		1		368	1.23	1.31	0.9	0.347327		1		376	1.9	0.91	333	ThalamNuclei_lh_volume_LD
0.12	0.32	0.4	0.707897		1		730	0.53	0.34	1.6	0.118199		1		715	-1.64	0.72	-2.3	0.022595		1		367	-1.96	0.59	-3.3	0.000996		0.8477		378	4.3	0.91	345	aparc-Desikan_lh_volume_cuneus
-0.08	0.21	-0.4	0.708468		1		770	0.05	0.22	0.2	0.838877		1		755	-0.68	0.48	-1.4	0.150841		1		390	-0.54	0.42	-1.3	0.194659		1		395	2	0.96	67	IDP_T1_FAST_ROIs_R_angular_gyrus
-0.93	2.49	-0.4	0.708578		1		783	-1.53	2.62	-0.6	0.557968		1		768	1.19	5.47	0.2	0.828132		1		397	5.07	4.95	1	0.306828		1		401	1.2	0.72	145	IDP_T1_FAST_ROIs_V_cerebellum_crus_I
0.17	0.46	0.4	0.708856		1		718	0.05	0.48	0.1	0.912704		1		703	0.79	1.01	0.8	0.437118		1		362	0.14	0.86	0.2	0.866704		1		371	1.3	0.63	1747	dti_MD___lh.hippoAmyg___parasubiculum
0.08	0.22	0.4	0.709604		1		717	0.09	0.23	0.4	0.685839		1		702	-0.01	0.5	0	0.986015		1		362	-0.13	0.4	-0.3	0.745276		1		370	0.8	0.69	1901	NODDI_ICVF___lh.hippoAmyg___CA4-body
0.1	0.27	0.4	0.709845		1		730	0.2	0.29	0.7	0.492199		1		715	-0.19	0.6	-0.3	0.752004		1		367	-0.79	0.52	-1.5	0.134659		1		378	1.4	0.75	823	aparc-a2009s_lh_thickness_G-occipital-sup
-0.03	0.09	-0.4	0.710302		1		741	-0.04	0.1	-0.4	0.691923		1		726	-0.09	0.2	-0.4	0.665267		1		377	0.01	0.18	0	0.975758		1		379	1.2	0.91	1088	IDP_dMRI_TBSS_FA_Sagittal_stratum_L
0.25	0.67	0.4	0.710337		1		743	0	0.7	0	0.995156		1		728	1.72	1.34	1.3	0.199942		1		378	0.74	1.4	0.5	0.59632		1		380	1.7	0.71	1406	IDP_dMRI_ProbtrackX_ISOVF_ifo_l
0.12	0.32	0.4	0.711597		1		730	0.03	0.34	0.1	0.91954		1		715	0.57	0.68	0.8	0.407211		1		367	0.25	0.64	0.4	0.69276		1		378	1.3	0.86	233	AmygNuclei_rh_volume_Accessory-Basal-nucleus
-0.07	0.19	-0.4	0.711815		1		731	0.05	0.2	0.2	0.81233		1		716	-0.59	0.43	-1.4	0.170736		1		368	-0.49	0.35	-1.4	0.16131		1		378	2	0.88	878	aparc-a2009s_rh_thickness_G+S-occipital-inf
-0.65	1.75	-0.4	0.712411		1		657	-0.36	1.82	-0.2	0.844335		1		643	-2.54	4	-0.6	0.526371		1		328	-2.12	3.35	-0.6	0.527448		1		343	1.2	0.7	1956	NODDI_OD___brainstemS___SCP
-0.26	0.7	-0.4	0.712654		1		763	-0.56	0.73	-0.8	0.440192		1		748	1.05	1.48	0.7	0.479844		1		390	1.41	1.41	1	0.319433		1		388	1.9	0.64	1438	rfMRI amplitudes (ICA100 node 5)
-0.16	0.44	-0.4	0.713294		1		730	0.07	0.47	0.2	0.879744		1		715	-0.96	0.96	-1	0.316048		1		367	-1.31	0.84	-1.6	0.119613		1		378	1.6	0.73	528	aparc-a2009s_lh_volume_G-rectus
0.13	0.36	0.4	0.714008		1		718	0.32	0.38	0.9	0.391366		1		703	-0.6	0.78	-0.8	0.437019		1		362	-0.88	0.69	-1.3	0.202179		1		371	2.1	0.84	1769	dti_MD___lh.hippoAmyg___CA3-head
-0.3	0.81	-0.4	0.714567		1		713	-0.1	0.85	-0.1	0.906544		1		698	0.02	1.83	0	0.993034		1		358	-1.57	1.44	-1.1	0.277401		1		370	0.5	0.74	1832	NODDI_ISOVF___brainstemS___Pons
-0.04	0.1	-0.4	0.714767		1		742	-0.03	0.1	-0.3	0.800973		1		727	-0.08	0.21	-0.4	0.711834		1		378	-0.01	0.2	0	0.968268		1		379	1.1	0.91	1227	IDP_dMRI_TBSS_ICVF_Retrolenticular_part_of_internal_capsule_L
-0.08	0.23	-0.4	0.715041		1		741	-0.04	0.24	-0.2	0.873372		1		726	-0.33	0.51	-0.6	0.522847		1		376	-0.54	0.43	-1.3	0.209484		1		380	1.2	0.93	1179	IDP_dMRI_TBSS_MD_Tapetum_L
0.27	0.74	0.4	0.715165		1		763	-0.56	0.77	-0.7	0.468927		1		748	4.53	1.68	2.7	0.007307		0.998		390	3.91	1.43	2.7	0.006715		0.9988		388	3.8	0.66	1464	rfMRI amplitudes (ICA100 node 36)
-0.09	0.25	-0.4	0.71585		1		742	0.04	0.27	0.1	0.88476		1		727	-0.67	0.55	-1.2	0.220019		1		377	-0.74	0.49	-1.5	0.135732		1		380	1.7	0.76	1293	IDP_dMRI_TBSS_OD_Superior_cerebellar_peduncle_R
-0.06	0.16	-0.4	0.716736		1		706	0.02	0.17	0.1	0.902577		1		691	-0.43	0.35	-1.2	0.222651		1		357	-0.33	0.29	-1.2	0.246091		1		364	1.7	0.64	1788	dti_MD___rh.hippoAmyg___Basal-nucleus
-0.1	0.27	-0.4	0.717703		1		730	0.01	0.29	0.1	0.95846		1		715	-0.67	0.61	-1.1	0.270498		1		367	-0.52	0.51	-1	0.307241		1		378	1.6	0.73	896	aparc-a2009s_rh_thickness_G-occipital-sup
-0.04	0.12	-0.4	0.718958		1		714	0.02	0.12	0.1	0.881515		1		699	-0.34	0.25	-1.3	0.183073		1		361	-0.22	0.23	-1	0.337951		1		368	1.8	0.55	1786	dti_MD___rh.hippoAmyg___Lateral-nucleus
0.58	1.61	0.4	0.719269		1		763	0.1	1.69	0.1	0.953021		1		748	2.91	3.38	0.9	0.38909		1		390	3.67	3.37	1.1	0.275922		1		388	1.4	0.51	1427	rfMRI amplitudes (ICA25 node 11)
-0.08	0.22	-0.4	0.719772		1		728	0.09	0.23	0.4	0.696541		1		713	-0.63	0.48	-1.3	0.185627		1		366	-1	0.41	-2.4	0.014922		1		377	2.1	0.93	451	aparc-DKTatlas_lh_volume_parsopercularis
-0.2	0.56	-0.4	0.720014		1		718	-0.19	0.59	-0.3	0.747748		1		703	-0.19	1.16	-0.2	0.872155		1		362	-0.17	1.1	-0.2	0.878895		1		371	0.9	0.71	2038	NODDI_OD___ThalamicNuclei___Right-Pf
-0.28	0.77	-0.4	0.720224		1		740	-0.35	0.79	-0.4	0.661823		1		726	-0.25	1.85	-0.1	0.893771		1		377	0.85	1.55	0.6	0.582175		1		377	0.9	0.67	1398	IDP_dMRI_ProbtrackX_ISOVF_atr_r
0.12	0.35	0.4	0.721588		1		730	0.02	0.37	0.1	0.958073		1		715	0.43	0.75	0.6	0.569024		1		368	0.91	0.64	1.4	0.155948		1		377	1.1	0.7	712	aparc-Desikan_rh_thickness_transversetemporal
0.15	0.43	0.4	0.722161		1		730	-0.02	0.45	-0.1	0.95712		1		715	1	0.94	1.1	0.290177		1		367	0.62	0.81	0.8	0.443274		1		378	1.6	0.9	554	aparc-a2009s_lh_volume_S-oc-middle+Lunatus
0.03	0.08	0.4	0.72335		1		740	-0.02	0.09	-0.2	0.810718		1		725	0.26	0.19	1.4	0.163816		1		376	0.25	0.16	1.6	0.104159		1		379	2	0.94	1083	IDP_dMRI_TBSS_FA_Posterior_corona_radiata_R
0.1	0.28	0.4	0.723971		1		728	0.36	0.3	1.2	0.222496		1		713	-1.04	0.62	-1.7	0.092873		1		365	-1.32	0.51	-2.5	0.010896		1		378	3.3	0.94	564	aparc-a2009s_lh_volume_S-postcentral
0.15	0.43	0.4	0.724188		1		730	0.42	0.45	0.9	0.35463		1		715	-1.03	0.91	-1.1	0.2592		1		367	-1.2	0.84	-1.4	0.152327		1		378	2.4	0.82	576	aparc-a2009s_rh_volume_G+S-transv-frontopol
0.09	0.25	0.4	0.725103		1		652	0.05	0.25	0.2	0.836143		1		642	0.24	0.62	0.4	0.699218		1		334	0.39	0.49	0.8	0.424383		1		328	1	0.66	1518	AON_glm_mod=T2_star_threshold=0_warpResolution=2mm
0.19	0.53	0.4	0.72628		1		718	0.16	0.56	0.3	0.783162		1		703	0.45	1.11	0.4	0.688095		1		362	0.43	1.06	0.4	0.683949		1		371	1.1	0.53	1719	dti_FA___ThalamicNuclei___Left-VAmc
0.07	0.19	0.3	0.726351		1		715	0	0.2	0	0.987215		1		700	0.33	0.41	0.8	0.418868		1		360	0.34	0.37	0.9	0.352941		1		370	1.1	0.61	1887	NODDI_ICVF___lh.hippoAmyg___subiculum-head
0.15	0.44	0.3	0.72676		1		741	0.26	0.46	0.6	0.577249		1		726	-0.18	0.97	-0.2	0.853608		1		377	-0.56	0.9	-0.6	0.532246		1		379	1.1	0.84	1325	IDP_dMRI_TBSS_OD_Uncinate_fasciculus_R
-0.16	0.46	-0.3	0.728817		1		783	-0.01	0.48	0	0.988615		1		768	-0.76	1.03	-0.7	0.461028		1		398	-0.52	0.9	-0.6	0.562855		1		400	1	0.87	134	IDP_T1_FAST_ROIs_L_ventral_striatum
-0.05	0.14	-0.3	0.729432		1		729	-0.12	0.14	-0.8	0.41766		1		714	0.25	0.31	0.8	0.413352		1		367	0.29	0.25	1.1	0.252668		1		377	1.9	0.94	336	ThalamNuclei_rh_volume_Whole-thalamus
-0.05	0.16	-0.3	0.729903		1		717	-0.16	0.17	-1	0.337939		1		702	0.54	0.33	1.7	0.098761		1		362	0.36	0.31	1.2	0.242563		1		370	3	0.67	1891	NODDI_ICVF___lh.hippoAmyg___CA1-head
-0.12	0.34	-0.3	0.730921		1		731	0.02	0.36	0.1	0.946181		1		716	-0.93	0.74	-1.3	0.210983		1		368	-0.52	0.63	-0.8	0.410549		1		378	1.7	0.89	617	aparc-a2009s_rh_volume_S-cingul-Marginalis
-0.31	0.89	-0.3	0.730929		1		762	-0.16	0.94	-0.2	0.865358		1		747	-1.16	1.98	-0.6	0.556552		1		389	-0.4	1.78	-0.2	0.822765		1		388	1.1	0.54	1430	rfMRI amplitudes (ICA25 node 14)
0.04	0.11	0.3	0.731572		1		742	-0.03	0.11	-0.3	0.770816		1		727	0.36	0.24	1.5	0.133233		1		378	0.48	0.21	2.3	0.023471		1		379	2.1	0.7	1270	IDP_dMRI_ProbtrackX_ICVF_mcp
0.28	0.82	0.3	0.731712		1		735	0.66	0.87	0.8	0.447883		1		720	-1.22	1.74	-0.7	0.483653		1		376	-1.3	1.61	-0.8	0.417685		1		374	1.8	0.69	1412	IDP_dMRI_ProbtrackX_ISOVF_ptr_l
-0.1	0.3	-0.3	0.732921		1		741	-0.11	0.31	-0.4	0.721745		1		726	-0.09	0.66	-0.1	0.890551		1		376	0.21	0.59	0.4	0.7255		1		380	0.8	0.61	1336	IDP_dMRI_ProbtrackX_OD_cgh_r
-0.12	0.36	-0.3	0.734046		1		730	0.24	0.37	0.6	0.518253		1		715	-1.65	0.8	-2	0.041239		1		367	-1.67	0.69	-2.4	0.016234		1		378	2.9	0.87	516	aparc-a2009s_lh_volume_G-occipital-middle
0.1	0.31	0.3	0.736223		1		711	-0.02	0.32	-0.1	0.9558		1		698	0.91	0.74	1.2	0.220168		1		366	0.97	0.69	1.4	0.16107		1		358	1.6	0.8	1512	SN_mean_intensity_mod=NODDI_OD_threshold=0.3_warpResolution=2mm
-0.07	0.19	-0.3	0.736574		1		740	-0.12	0.2	-0.6	0.545684		1		725	0.29	0.43	0.7	0.502963		1		377	0.18	0.38	0.5	0.643457		1		378	1.6	0.93	1307	IDP_dMRI_TBSS_OD_Posterior_corona_radiata_R
-0.21	0.63	-0.3	0.736583		1		731	0.29	0.66	0.4	0.663323		1		716	-1.83	1.32	-1.4	0.165703		1		368	-2.96	1.23	-2.4	0.016756		1		378	2.1	0.8	507	aparc-a2009s_lh_volume_G-cingul-Post-ventral
-0.07	0.21	-0.3	0.737544		1		743	0.01	0.22	0.1	0.957339		1		728	-0.49	0.42	-1.2	0.246012		1		378	-0.4	0.43	-0.9	0.348063		1		380	1.6	0.74	1330	IDP_dMRI_ProbtrackX_OD_ar_r
0.06	0.18	0.3	0.739824		1		731	0.23	0.19	1.2	0.22943		1		716	-0.78	0.4	-1.9	0.051269		1		368	-0.69	0.35	-2	0.048411		1		378	3.4	0.75	812	aparc-a2009s_lh_thickness_G-cingul-Post-dorsal
-0.25	0.75	-0.3	0.739889		1		717	-0.29	0.79	-0.4	0.714897		1		702	0.03	1.63	0	0.983139		1		361	-0.41	1.39	-0.3	0.767349		1		371	0.7	0.64	1665	dti_FA___rh.hippoAmyg___subiculum-head
-0.12	0.35	-0.3	0.740997		1		729	-0.07	0.37	-0.2	0.857602		1		714	-0.26	0.75	-0.4	0.72417		1		367	-0.35	0.68	-0.5	0.606074		1		377	0.9	0.88	499	aparc-a2009s_lh_volume_G+S-occipital-inf
-0.05	0.16	-0.3	0.741575		1		711	-0.05	0.17	-0.3	0.756537		1		697	-0.09	0.37	-0.3	0.800021		1		358	-0.01	0.31	0	0.963779		1		367	0.9	0.68	1821	dti_MD___ThalamicNuclei___Right-MDl
0.05	0.15	0.3	0.742157		1		731	0.23	0.16	1.4	0.152448		1		716	-0.8	0.36	-2.2	0.026223		1		368	-0.89	0.27	-3.3	0.000988		0.8459		378	3.9	0.79	882	aparc-a2009s_rh_thickness_G+S-cingul-Ant
-0.21	0.63	-0.3	0.74218		1		742	-0.05	0.66	-0.1	0.93797		1		727	-1.04	1.38	-0.8	0.45176		1		378	-0.45	1.25	-0.4	0.716054		1		379	1.2	0.74	1409	IDP_dMRI_ProbtrackX_ISOVF_ilf_r
-0.13	0.41	-0.3	0.742272		1		718	-0.31	0.43	-0.7	0.475971		1		703	0.85	0.86	1	0.326805		1		362	0.52	0.79	0.7	0.511657		1		371	2	0.75	1668	dti_FA___lh.hippoAmyg___CA1-head
-0.06	0.17	-0.3	0.742321		1		713	0.05	0.18	0.3	0.775217		1		698	-0.57	0.4	-1.4	0.150446		1		358	-0.52	0.3	-1.7	0.084831		1		370	2	0.52	1761	dti_MD___lh.hippoAmyg___subiculum-head
-0.1	0.31	-0.3	0.742497		1		778	0.05	0.32	0.2	0.873329		1		763	-0.67	0.73	-0.9	0.355448		1		396	-0.72	0.57	-1.3	0.20439		1		397	1.4	0.82	132	IDP_T1_FAST_ROIs_L_amygdala
-0.07	0.2	-0.3	0.743028		1		729	0.12	0.21	0.6	0.57106		1		714	-0.87	0.43	-2	0.044925		1		366	-0.92	0.38	-2.4	0.016467		1		378	2.9	0.93	460	aparc-DKTatlas_lh_volume_rostralmiddlefrontal
-0.05	0.16	-0.3	0.745136		1		778	-0.04	0.16	-0.2	0.828506		1		764	-0.03	0.36	-0.1	0.930878		1		395	-0.12	0.32	-0.4	0.699495		1		397	0.6	0.97	51	IDP_T1_FAST_ROIs_R_mid_temp_gyrus_tempocc
0.11	0.35	0.3	0.745568		1		731	0	0.37	0	0.992164		1		716	0.53	0.75	0.7	0.485304		1		368	0.98	0.67	1.5	0.145584		1		378	1	0.7	802	aparc-DKTatlas_rh_thickness_transversetemporal
-0.04	0.11	-0.3	0.746649		1		731	0.02	0.12	0.2	0.837084		1		717	-0.42	0.27	-1.6	0.114091		1		373	-0.31	0.22	-1.4	0.158174		1		372	2.1	0.8	1148	IDP_dMRI_TBSS_MD_Anterior_limb_of_internal_capsule_R
0.25	0.79	0.3	0.746975		1		703	0.15	0.81	0.2	0.854475		1		690	0.97	2.02	0.5	0.631243		1		361	0.69	1.63	0.4	0.671997		1		355	1	0.71	1482	OB_left_volume_threshold=0.3_warpResolution=2mm
-0.07	0.21	-0.3	0.748086		1		731	0.21	0.22	1	0.332498		1		716	-1.3	0.45	-2.9	0.004254		0.9915		368	-1.47	0.39	-3.7	0.000225	*	0.5129		378	4.2	0.75	830	aparc-a2009s_lh_thickness_G-parietal-sup
0.07	0.22	0.3	0.74908		1		741	0.03	0.23	0.1	0.893392		1		726	0.47	0.49	1	0.334602		1		377	-0.02	0.42	0	0.962066		1		379	1.4	0.88	1100	IDP_dMRI_TBSS_FA_Superior_fronto-occipital_fasciculus_L
0.3	0.94	0.3	0.750022		1		728	0.6	0.99	0.6	0.544848		1		713	-1.55	2.03	-0.8	0.444142		1		367	-0.56	1.8	-0.3	0.755396		1		376	1.7	0.77	611	aparc-a2009s_rh_volume_Lat-Fis-ant-Vertical
0.03	0.09	0.3	0.750177		1		741	-0.05	0.1	-0.5	0.635386		1		726	0.4	0.21	1.9	0.058336		1		377	0.41	0.18	2.3	0.019814		1		379	2.7	0.92	1087	IDP_dMRI_TBSS_FA_Sagittal_stratum_R
-0.07	0.22	-0.3	0.752387		1		728	0.16	0.23	0.7	0.473393		1		713	-1	0.47	-2.1	0.03184		1		365	-1.35	0.41	-3.3	0.001148		0.8728		378	3.1	0.95	409	BA-exvivo_lh_volume_BA2
-0.09	0.27	-0.3	0.752523		1		784	-0.14	0.28	-0.5	0.629188		1		769	0.31	0.61	0.5	0.607007		1		399	0.31	0.53	0.6	0.556405		1		400	1.3	0.77	1595	OC_MNI_2mm_sum_mod=T1_MNI_GM_mod_threshold=0.3_warpResolution=2mm
0.06	0.18	0.3	0.755304		1		779	0.3	0.19	1.6	0.110474		1		764	-1.17	0.39	-3	0.003106		0.9774		397	-1.24	0.36	-3.4	0.000616	*	0.7455		397	4.9	0.93	58	IDP_T1_FAST_ROIs_L_postcent_gyrus
-0.07	0.23	-0.3	0.755475		1		730	-0.12	0.24	-0.5	0.62883		1		715	0.35	0.52	0.7	0.503845		1		367	-0.12	0.42	-0.3	0.770673		1		378	1.5	0.92	231	AmygNuclei_rh_volume_Lateral-nucleus
-0.27	0.86	-0.3	0.758025		1		737	-0.61	0.9	-0.7	0.498164		1		722	0.85	1.87	0.5	0.647536		1		376	1.95	1.69	1.1	0.250194		1		376	1.5	0.73	1369	IDP_dMRI_TBSS_ISOVF_Anterior_limb_of_internal_capsule_L
0.19	0.6	0.3	0.758034		1		716	0.06	0.64	0.1	0.9209		1		701	0.47	1.29	0.4	0.716664		1		361	0.78	1.13	0.7	0.491127		1		370	0.8	0.73	1754	dti_MD___rh.hippoAmyg___hippocampal_fissure
0.16	0.54	0.3	0.761552		1		676	0.06	0.56	0.1	0.919687		1		665	0.93	1.31	0.7	0.479322		1		342	1.37	1.11	1.2	0.21868		1		345	1.1	0.54	1634	T2Star___lh.hippoAmyg___molecular_layer_HP-head
0.25	0.81	0.3	0.762217		1		728	0.46	0.84	0.5	0.584881		1		713	-1.04	1.8	-0.6	0.564165		1		367	-0.93	1.57	-0.6	0.552707		1		376	1.4	0.77	633	aparc-a2009s_rh_volume_S-orbital-lateral
0.09	0.29	0.3	0.762244		1		730	-0.07	0.31	-0.2	0.832194		1		715	0.8	0.66	1.2	0.227717		1		367	0.94	0.52	1.8	0.074413		1		378	1.7	0.93	615	aparc-a2009s_rh_volume_S-calcarine
-0.44	1.47	-0.3	0.763877		1		741	-0.51	1.54	-0.3	0.737512		1		726	0.05	3.27	0	0.988601		1		376	-1.68	2.79	-0.6	0.547926		1		380	0.6	0.82	1394	IDP_dMRI_TBSS_ISOVF_Tapetum_L
0.09	0.29	0.3	0.767388		1		717	-0.24	0.3	-0.8	0.439721		1		702	1.53	0.59	2.6	0.010031		0.9994		362	1.68	0.58	2.9	0.003895		0.9904		370	3.7	0.56	1937	NODDI_ICVF___ThalamicNuclei___Right-AV
-0.43	1.47	-0.3	0.767632		1		729	-0.18	1.54	-0.1	0.904753		1		714	-0.75	3.26	-0.2	0.818139		1		373	-1.57	2.82	-0.6	0.579041		1		371	0.6	0.59	1364	IDP_dMRI_TBSS_ISOVF_Medial_lemniscus_R
-0.04	0.14	-0.3	0.769139		1		742	0.03	0.14	0.2	0.832609		1		727	-0.4	0.31	-1.3	0.199808		1		378	-0.39	0.27	-1.4	0.149289		1		379	1.8	0.64	1344	IDP_dMRI_ProbtrackX_OD_ilf_r
0.07	0.22	0.3	0.76921		1		742	0.1	0.23	0.4	0.65986		1		727	-0.15	0.5	-0.3	0.764062		1		377	-0.08	0.43	-0.2	0.852472		1		380	1	0.8	1346	IDP_dMRI_ProbtrackX_OD_ml_l
0.06	0.19	0.3	0.770916		1		742	0.03	0.2	0.1	0.887386		1		727	0.14	0.43	0.3	0.738562		1		378	0.01	0.37	0	0.980581		1		379	0.7	0.68	1122	IDP_dMRI_ProbtrackX_FA_ml_l
-0.04	0.14	-0.3	0.771269		1		729	-0.06	0.15	-0.4	0.675978		1		714	0.09	0.3	0.3	0.770907		1		366	0.03	0.28	0.1	0.917489		1		378	1	0.95	284	HippSubfield_rh_volume_Whole-hippocampus
-0.1	0.34	-0.3	0.771563		1		736	0.04	0.36	0.1	0.903457		1		722	-0.46	0.76	-0.6	0.548432		1		374	-0.8	0.65	-1.2	0.218892		1		376	1	0.71	1291	IDP_dMRI_TBSS_OD_Inferior_cerebellar_peduncle_R
-0.03	0.11	-0.3	0.771778		1		742	-0.02	0.11	-0.2	0.827229		1		727	-0.07	0.23	-0.3	0.775317		1		378	0.04	0.21	0.2	0.862186		1		379	0.8	0.86	1255	IDP_dMRI_ProbtrackX_ICVF_ar_r
-0.12	0.43	-0.3	0.771842		1		782	-0.07	0.45	-0.2	0.86789		1		767	-0.25	0.96	-0.3	0.795689		1		397	0.04	0.84	0	0.962627		1		400	0.8	0.87	135	IDP_T1_FAST_ROIs_R_ventral_striatum
0.08	0.27	0.3	0.773232		1		718	0.09	0.28	0.3	0.739305		1		703	-0.1	0.56	-0.2	0.853209		1		362	0.22	0.52	0.4	0.67095		1		371	0.8	0.74	1743	dti_FA___ThalamicNuclei___Right-VPL
-0.09	0.31	-0.3	0.774539		1		718	-0.11	0.32	-0.4	0.722493		1		703	0.18	0.65	0.3	0.784912		1		362	0.25	0.6	0.4	0.679504		1		371	1	0.7	1965	NODDI_OD___lh.hippoAmyg___HP_tail
0.09	0.33	0.3	0.77487		1		714	-0.16	0.34	-0.5	0.650035		1		699	1.11	0.68	1.6	0.104106		1		361	1.38	0.65	2.1	0.032635		1		368	2.4	0.59	1750	dti_MD___rh.hippoAmyg___HATA
0.1	0.34	0.3	0.774918		1		709	0.17	0.36	0.5	0.645648		1		694	-0.3	0.71	-0.4	0.671981		1		356	-0.12	0.68	-0.2	0.860628		1		368	1.2	0.69	1784	dti_MD___rh.hippoAmyg___molecular_layer_HP-body
-0.14	0.49	-0.3	0.775421		1		731	-0.01	0.51	0	0.986734		1		716	-0.47	1.07	-0.4	0.663078		1		368	-1.1	0.9	-1.2	0.223847		1		378	0.7	0.81	544	aparc-a2009s_lh_volume_S-circular-insula-ant
-0.02	0.09	-0.3	0.776483		1		734	-0.02	0.09	-0.3	0.785129		1		719	-0.06	0.19	-0.3	0.764432		1		375	0.01	0.16	0.1	0.95308		1		374	0.9	0.92	1159	IDP_dMRI_TBSS_MD_Posterior_corona_radiata_L
0.02	0.08	0.3	0.776861		1		743	-0.02	0.08	-0.2	0.817241		1		728	0.25	0.16	1.5	0.122052		1		378	0.14	0.16	0.9	0.365176		1		380	2	0.86	1192	IDP_dMRI_ProbtrackX_MD_ifo_l
-0.09	0.32	-0.3	0.779354		1		729	0.22	0.33	0.7	0.501252		1		714	-1.42	0.71	-2	0.045001		1		367	-1.58	0.58	-2.7	0.006649		0.9987		377	3	0.91	627	aparc-a2009s_rh_volume_S-intrapariet+P-trans
-0.08	0.29	-0.3	0.780413		1		718	-0.2	0.3	-0.7	0.510806		1		703	0.51	0.63	0.8	0.417426		1		362	0.39	0.52	0.7	0.459994		1		371	1.8	0.78	1729	dti_FA___ThalamicNuclei___Right-MDl
-0.09	0.33	-0.3	0.781491		1		729	-0.14	0.34	-0.4	0.689156		1		714	0.14	0.74	0.2	0.846521		1		367	0.34	0.62	0.5	0.586061		1		377	0.9	0.93	465	aparc-DKTatlas_lh_volume_transversetemporal
-0.15	0.53	-0.3	0.782421		1		730	0.34	0.55	0.6	0.540692		1		715	-2.57	1.12	-2.3	0.022732		1		367	-2.09	1.01	-2.1	0.03822		1		378	3.2	0.68	405	aparc-Desikan_rh_volume_frontalpole
-0.13	0.48	-0.3	0.78319		1		731	0.11	0.5	0.2	0.824045		1		716	-1.49	1.07	-1.4	0.164753		1		368	-0.82	0.86	-0.9	0.342243		1		378	1.9	0.83	303	ThalamNuclei_lh_volume_PuL
-0.06	0.23	-0.3	0.783519		1		730	0.04	0.24	0.2	0.871811		1		715	-0.45	0.49	-0.9	0.366056		1		367	-0.41	0.44	-0.9	0.357172		1		378	1.4	0.77	936	aparc-a2009s_rh_thickness_S-orbital-lateral
0.21	0.75	0.3	0.784056		1		762	0.01	0.79	0	0.991259		1		747	1.52	1.68	0.9	0.365316		1		390	1.02	1.49	0.7	0.495207		1		387	1.2	0.62	1471	rfMRI amplitudes (ICA100 node 45)
0.03	0.11	0.3	0.784117		1		731	0.05	0.12	0.4	0.668878		1		716	-0.07	0.25	-0.3	0.773873		1		368	-0.17	0.21	-0.8	0.415205		1		378	1	0.53	968	aseg_lh_intensity_Amygdala
0.1	0.36	0.3	0.784279		1		711	-0.11	0.37	-0.3	0.765883		1		698	1.78	0.92	1.9	0.054655		1		366	1.56	0.78	2	0.04488		1		358	2.5	0.76	1491	HT_mean_intensity_mod=DTI_FA_threshold=0.3_warpResolution=2mm
-0.08	0.29	-0.3	0.78799		1		730	0.02	0.3	0.1	0.940403		1		715	-0.49	0.64	-0.8	0.441238		1		367	-0.52	0.54	-1	0.332631		1		378	1.2	0.74	666	aparc-Desikan_lh_thickness_pericalcarine
-0.07	0.26	-0.3	0.788427		1		716	-0.14	0.27	-0.5	0.611877		1		701	0.36	0.54	0.7	0.498279		1		362	0.23	0.5	0.5	0.652395		1		369	1.5	0.56	1803	dti_MD___ThalamicNuclei___Left-LP
0.02	0.08	0.3	0.789391		1		742	0.01	0.09	0.1	0.889839		1		727	0.06	0.18	0.4	0.720712		1		377	0.16	0.17	0.9	0.350588		1		380	0.8	0.81	1071	IDP_dMRI_TBSS_FA_Cerebral_peduncle_R
0.56	2.08	0.3	0.789391		1		726	0.96	2.19	0.4	0.659485		1		711	-0.71	4.31	-0.2	0.869059		1		365	-2.96	4.02	-0.7	0.462265		1		376	0.9	0.52	220	aseg_rh_number_HolesBeforeFixing
0.08	0.28	0.3	0.790003		1		729	0.19	0.3	0.6	0.529956		1		714	-0.49	0.61	-0.8	0.42036		1		366	-0.63	0.54	-1.2	0.243476		1		378	1.7	0.87	278	HippSubfield_rh_volume_CA4-body
0.05	0.17	0.3	0.790408		1		715	0.08	0.18	0.4	0.657284		1		700	-0.09	0.37	-0.2	0.81586		1		362	-0.18	0.32	-0.6	0.565307		1		368	0.9	0.82	1766	dti_MD___rh.hippoAmyg___CA1-head
-0.02	0.09	-0.3	0.79053		1		742	-0.04	0.1	-0.5	0.646342		1		727	0.01	0.2	0	0.972866		1		377	0.18	0.18	1	0.332639		1		380	0.8	0.89	1078	IDP_dMRI_TBSS_FA_Retrolenticular_part_of_internal_capsule_L
0.02	0.08	0.3	0.790726		1		711	0	0.08	0	0.980541		1		698	0.14	0.2	0.7	0.481401		1		366	0.15	0.17	0.9	0.353547		1		358	1	0.88	1538	TUB_95th_percentile_mod=DTI_FA_threshold=0_warpResolution=2mm
0.05	0.18	0.3	0.791083		1		730	0.02	0.19	0.1	0.93448		1		715	0.21	0.39	0.5	0.59957		1		367	0.2	0.33	0.6	0.539064		1		378	0.9	0.93	307	ThalamNuclei_lh_volume_VLp
-0.08	0.31	-0.3	0.791353		1		718	0	0.33	0	0.997688		1		703	-0.62	0.66	-0.9	0.351389		1		362	-0.11	0.59	-0.2	0.850484		1		371	1.2	0.7	1988	NODDI_OD___rh.hippoAmyg___GC-ML-DG-head
0.06	0.22	0.3	0.791452		1		731	0.03	0.23	0.1	0.896729		1		716	0.23	0.51	0.5	0.647679		1		368	0.29	0.37	0.8	0.443778		1		378	0.9	0.75	918	aparc-a2009s_rh_thickness_S-calcarine
0.28	1.05	0.3	0.791772		1		731	0.32	1.11	0.3	0.776148		1		716	0.53	2.35	0.2	0.821082		1		368	-0.38	1.88	-0.2	0.838708		1		378	0.8	0.62	603	aparc-a2009s_rh_volume_G-subcallosal
-0.06	0.22	-0.3	0.792445		1		730	0.01	0.23	0	0.975577		1		715	-0.28	0.49	-0.6	0.570807		1		367	-0.48	0.43	-1.1	0.271247		1		378	0.9	0.92	419	BA-exvivo_lh_volume_MT
0.04	0.16	0.3	0.792941		1		742	0.07	0.16	0.5	0.648814		1		727	-0.15	0.35	-0.4	0.660075		1		378	-0.08	0.31	-0.2	0.803832		1		379	1.2	0.65	1215	IDP_dMRI_TBSS_ICVF_Medial_lemniscus_L
-0.05	0.18	-0.3	0.793009		1		730	0.13	0.19	0.7	0.50376		1		715	-0.93	0.39	-2.4	0.017585		0.9999		367	-0.74	0.34	-2.1	0.032		1		378	3.4	0.84	941	aparc-a2009s_rh_thickness_S-postcentral
-0.03	0.1	-0.3	0.793659		1		743	-0.07	0.1	-0.7	0.479196		1		728	0.22	0.21	1	0.312775		1		378	0.27	0.19	1.4	0.152069		1		380	2	0.9	1117	IDP_dMRI_ProbtrackX_FA_ifo_l
0.08	0.32	0.3	0.794377		1		729	0.22	0.33	0.7	0.5152		1		714	-0.59	0.71	-0.8	0.408699		1		366	-0.61	0.6	-1	0.310147		1		378	1.8	0.93	454	aparc-DKTatlas_lh_volume_pericalcarine
-0.06	0.21	-0.3	0.794654		1		780	0	0.22	0	0.987447		1		765	-0.17	0.48	-0.3	0.731952		1		397	-0.15	0.42	-0.4	0.722043		1		398	0.6	0.96	73	IDP_T1_FAST_ROIs_R_intracalc_cortex
0.07	0.26	0.3	0.794689		1		716	0.14	0.28	0.5	0.612034		1		701	-0.32	0.56	-0.6	0.564888		1		361	-0.34	0.5	-0.7	0.498608		1		370	1.4	0.54	1884	NODDI_ICVF___rh.hippoAmyg___presubiculum-head
0.06	0.23	0.3	0.796237		1		730	0.14	0.25	0.6	0.57741		1		715	-0.37	0.52	-0.7	0.480867		1		367	-0.2	0.43	-0.5	0.647416		1		378	1.6	0.79	684	aparc-Desikan_rh_thickness_cuneus
-0.05	0.21	-0.3	0.796763		1		730	-0.1	0.22	-0.4	0.658888		1		715	0.04	0.47	0.1	0.930154		1		367	0.19	0.4	0.5	0.630945		1		378	0.8	0.91	312	ThalamNuclei_rh_volume_PuM
0.06	0.22	0.3	0.798463		1		730	0	0.24	0	0.994523		1		715	0.42	0.48	0.9	0.389515		1		367	0.02	0.43	0.1	0.955276		1		378	1.2	0.92	240	AmygNuclei_rh_volume_Whole-amygdala
-0.07	0.29	-0.3	0.798794		1		730	0.05	0.3	0.2	0.879554		1		715	-0.58	0.64	-0.9	0.3663		1		367	-0.6	0.54	-1.1	0.267886		1		378	1.4	0.74	760	aparc-DKTatlas_lh_thickness_pericalcarine
-0.04	0.14	-0.3	0.800053		1		731	0.04	0.15	0.3	0.795339		1		716	-0.48	0.3	-1.6	0.115394		1		368	-0.25	0.27	-0.9	0.35106		1		378	2.2	0.86	704	aparc-Desikan_rh_thickness_precuneus
-0.05	0.21	-0.3	0.800468		1		730	-0.02	0.23	-0.1	0.916218		1		715	-0.26	0.49	-0.5	0.587753		1		367	0	0.39	0	0.995855		1		378	0.9	0.73	738	BA-exvivo_rh_thickness_V2
0.08	0.31	0.3	0.800913		1		730	0.1	0.33	0.3	0.753836		1		715	-0.17	0.69	-0.2	0.807929		1		367	-0.1	0.59	-0.2	0.867876		1		378	0.8	0.82	407	aparc-Desikan_rh_volume_insula
0.04	0.15	0.3	0.801067		1		730	0.13	0.15	0.8	0.406116		1		715	-0.28	0.32	-0.9	0.369816		1		367	-0.57	0.28	-2	0.042366		1		378	2	0.84	725	BA-exvivo_lh_thickness_MT
-0.05	0.19	-0.3	0.801141		1		774	0.01	0.21	0.1	0.952152		1		759	-0.37	0.43	-0.9	0.387634		1		394	-0.33	0.39	-0.9	0.388802		1		395	1.3	0.9	143	IDP_T1_FAST_ROIs_R_cerebellum_VI
-0.16	0.63	-0.3	0.801243		1		730	0.3	0.66	0.5	0.647262		1		715	-2.1	1.4	-1.5	0.134122		1		367	-2.23	1.19	-1.9	0.062169		1		378	2.3	0.83	548	aparc-a2009s_lh_volume_S-collat-transv-post
-0.05	0.21	-0.3	0.802174		1		711	0.05	0.21	0.3	0.79674		1		698	-0.52	0.51	-1	0.310235		1		358	-0.57	0.39	-1.5	0.140172		1		366	1.6	0.89	180	aseg_global_volume_CC-Posterior
-0.06	0.25	-0.2	0.802994		1		741	0.04	0.26	0.1	0.88922		1		726	-0.35	0.53	-0.6	0.518792		1		377	-0.9	0.5	-1.8	0.069858		1		379	0.9	0.82	1298	IDP_dMRI_TBSS_OD_Anterior_limb_of_internal_capsule_L
-0.07	0.27	-0.2	0.804012		1		730	-0.05	0.28	-0.2	0.858893		1		715	0.07	0.59	0.1	0.911278		1		367	-0.26	0.49	-0.5	0.597509		1		378	0.5	0.93	375	aparc-Desikan_rh_volume_bankssts
-0.07	0.3	-0.2	0.804355		1		731	0.05	0.31	0.2	0.868325		1		716	-0.59	0.66	-0.9	0.371561		1		368	-0.75	0.56	-1.3	0.182825		1		378	1.3	0.87	315	ThalamNuclei_rh_volume_CM
0.15	0.59	0.2	0.804859		1		742	0.03	0.62	0.1	0.959611		1		727	0.79	1.26	0.6	0.530923		1		377	0.81	1.21	0.7	0.503834		1		380	0.9	0.77	1288	IDP_dMRI_TBSS_OD_Corticospinal_tract_L
0.07	0.27	0.2	0.805581		1		729	0.1	0.29	0.3	0.7302		1		714	-0.2	0.57	-0.3	0.733418		1		367	-0.06	0.53	-0.1	0.915476		1		377	0.8	0.87	612	aparc-a2009s_rh_volume_Lat-Fis-post
-0.04	0.17	-0.2	0.805826		1		710	-0.01	0.18	0	0.970254		1		695	-0.18	0.36	-0.5	0.625929		1		360	-0.11	0.33	-0.3	0.736204		1		365	0.7	0.59	1787	dti_MD___lh.hippoAmyg___Basal-nucleus
0.05	0.2	0.2	0.805946		1		740	-0.05	0.21	-0.2	0.815223		1		725	0.45	0.47	0.9	0.344811		1		377	0.39	0.37	1	0.294271		1		378	1.3	0.93	1285	IDP_dMRI_TBSS_OD_Splenium_of_corpus_callosum
0.05	0.18	0.2	0.806191		1		730	0.04	0.19	0.2	0.850101		1		715	0.1	0.39	0.3	0.802458		1		367	0.17	0.35	0.5	0.631258		1		378	0.7	0.94	292	ThalamNuclei_lh_volume_VLa
0.47	1.92	0.2	0.806615		1		727	0.05	2.02	0	0.980203		1		712	2.18	4.16	0.5	0.599618		1		365	1.9	3.62	0.5	0.599576		1		377	0.7	0.56	203	aseg_lh_number_HolesBeforeFixing
-0.03	0.14	-0.2	0.810322		1		742	-0.26	0.15	-1.7	0.081261		1		727	1.03	0.33	3.1	0.001885		0.9403		378	0.98	0.27	3.6	0.000262	*	0.5446		379	5	0.89	1095	IDP_dMRI_TBSS_FA_Fornix_cres+Stria_terminalis_R
0.06	0.23	0.2	0.810434		1		730	-0.09	0.24	-0.4	0.69954		1		715	0.58	0.51	1.1	0.260961		1		368	0.76	0.42	1.8	0.071204		1		377	1.7	0.93	322	ThalamNuclei_rh_volume_VA
0.02	0.09	0.2	0.811433		1		742	0.03	0.09	0.3	0.727523		1		727	0.02	0.19	0.1	0.919304		1		378	-0.05	0.18	-0.3	0.76355		1		379	0.6	0.9	1239	IDP_dMRI_TBSS_ICVF_External_capsule_L
0.13	0.56	0.2	0.811666		1		718	0	0.59	0	0.99981		1		703	0.74	1.18	0.6	0.533587		1		362	0.59	1.09	0.5	0.592405		1		371	0.8	0.56	2005	NODDI_OD___rh.hippoAmyg___Corticoamygdaloid-transitio
0.04	0.19	0.2	0.812254		1		741	-0.13	0.2	-0.7	0.513223		1		726	0.73	0.4	1.8	0.06481		1		376	1.16	0.38	3.1	0.002275		0.959		380	2.7	0.77	1064	IDP_dMRI_TBSS_FA_Corticospinal_tract_L
-0.03	0.11	-0.2	0.814527		1		730	-0.09	0.12	-0.7	0.47417		1		715	0.26	0.25	1	0.298135		1		367	0.29	0.21	1.4	0.166987		1		378	1.9	0.98	176	aseg_global_volume_Brain-Stem
0.24	1.02	0.2	0.81518		1		742	0.53	1.07	0.5	0.622092		1		727	-0.96	2.21	-0.4	0.664036		1		378	-1.06	1.98	-0.5	0.593541		1		379	1.1	0.58	1381	IDP_dMRI_TBSS_ISOVF_Sagittal_stratum_L
-0.08	0.36	-0.2	0.815229		1		742	-0.34	0.38	-0.9	0.365031		1		727	1.26	0.77	1.6	0.103195		1		378	0.97	0.72	1.4	0.176419		1		379	2.7	0.78	1253	IDP_dMRI_TBSS_ICVF_Tapetum_L
0.16	0.7	0.2	0.816459		1		763	0.26	0.74	0.3	0.726964		1		748	-0.19	1.53	-0.1	0.899176		1		390	-0.43	1.38	-0.3	0.756806		1		388	0.6	0.62	1468	rfMRI amplitudes (ICA100 node 40)
0.04	0.16	0.2	0.816484		1		715	0.15	0.16	0.9	0.355749		1		700	-0.42	0.33	-1.3	0.20786		1		361	-0.28	0.31	-0.9	0.364686		1		369	2.4	0.64	1774	dti_MD___rh.hippoAmyg___CA4-head
-0.05	0.23	-0.2	0.816689		1		730	-0.07	0.24	-0.3	0.761544		1		715	0.06	0.5	0.1	0.91061		1		367	0.1	0.42	0.2	0.820169		1		378	0.6	0.96	636	aparc-a2009s_rh_volume_S-parieto-occipital
-0.02	0.08	-0.2	0.818146		1		739	-0.01	0.08	-0.1	0.934665		1		724	-0.08	0.18	-0.5	0.643695		1		377	-0.04	0.16	-0.3	0.776659		1		377	0.8	0.87	1201	IDP_dMRI_ProbtrackX_MD_slf_r
0.03	0.15	0.2	0.818218		1		742	0.05	0.15	0.3	0.735333		1		727	0.02	0.35	0.1	0.952067		1		377	-0.06	0.27	-0.2	0.837856		1		380	0.6	0.9	1102	IDP_dMRI_TBSS_FA_Uncinate_fasciculus_L
0.06	0.25	0.2	0.818706		1		718	0.01	0.26	0	0.972892		1		703	0.34	0.55	0.6	0.539235		1		362	0.41	0.45	0.9	0.366446		1		371	0.8	0.75	1717	dti_FA___ThalamicNuclei___Left-PuM
0.09	0.4	0.2	0.818836		1		731	-0.16	0.42	-0.4	0.709682		1		716	1.24	0.88	1.4	0.158372		1		368	1.42	0.74	1.9	0.05564		1		378	2	0.89	406	aparc-Desikan_rh_volume_transversetemporal
-0.02	0.09	-0.2	0.819499		1		742	-0.02	0.1	-0.2	0.809154		1		727	-0.03	0.2	-0.2	0.880171		1		378	0.02	0.19	0.1	0.920051		1		379	0.6	0.84	1193	IDP_dMRI_ProbtrackX_MD_ifo_r
-0.03	0.15	-0.2	0.819657		1		731	0.06	0.16	0.4	0.724294		1		716	-0.55	0.36	-1.5	0.12377		1		368	-0.37	0.27	-1.4	0.168486		1		378	2.1	0.81	699	aparc-Desikan_rh_thickness_parstriangularis
-0.14	0.62	-0.2	0.820217		1		742	-0.38	0.65	-0.6	0.555887		1		727	0.89	1.4	0.6	0.526297		1		377	1.68	1.18	1.4	0.156391		1		380	1.4	0.62	1375	IDP_dMRI_TBSS_ISOVF_Superior_corona_radiata_L
0.05	0.23	0.2	0.820474		1		777	0.05	0.24	0.2	0.844374		1		762	0.11	0.53	0.2	0.837303		1		396	0.16	0.43	0.4	0.703128		1		396	0.6	0.95	89	IDP_T1_FAST_ROIs_R_cuneal_cortex
-0.04	0.18	-0.2	0.82124		1		729	-0.08	0.19	-0.4	0.686428		1		714	0.16	0.38	0.4	0.686139		1		367	0.28	0.34	0.8	0.41082		1		377	1	0.95	194	aseg_lh_volume_Caudate
-0.08	0.36	-0.2	0.822564		1		729	0.14	0.38	0.4	0.705844		1		714	-1.2	0.78	-1.5	0.123643		1		367	-0.85	0.69	-1.2	0.214259		1		377	2.1	0.85	600	aparc-a2009s_rh_volume_G-precentral
0.09	0.42	0.2	0.822854		1		730	0.22	0.44	0.5	0.61782		1		715	-0.29	0.89	-0.3	0.747483		1		367	-0.26	0.85	-0.3	0.755351		1		378	1	0.9	621	aparc-a2009s_rh_volume_S-collat-transv-ant
-0.07	0.29	-0.2	0.823229		1		781	0.08	0.31	0.3	0.789404		1		766	-0.68	0.64	-1.1	0.288622		1		397	-0.82	0.58	-1.4	0.162985		1		399	1.6	0.95	118	IDP_T1_FAST_ROIs_L_supracalc_cortex
-0.08	0.35	-0.2	0.82358		1		730	0.09	0.37	0.2	0.81229		1		715	-0.69	0.77	-0.9	0.37572		1		367	-0.95	0.68	-1.4	0.161815		1		378	1.3	0.9	573	aparc-a2009s_rh_volume_G+S-occipital-inf
-0.08	0.38	-0.2	0.823836		1		730	-0.02	0.39	0	0.966131		1		715	-0.4	0.82	-0.5	0.627563		1		367	-0.56	0.73	-0.8	0.44213		1		378	0.7	0.8	545	aparc-a2009s_lh_volume_S-circular-insula-inf
0.04	0.19	0.2	0.823971		1		729	0.07	0.2	0.3	0.729563		1		714	-0.07	0.4	-0.2	0.85269		1		366	-0.17	0.36	-0.5	0.640863		1		378	0.7	0.93	282	HippSubfield_rh_volume_Whole-hippocampal-body
-0.05	0.2	-0.2	0.824264		1		650	-0.11	0.21	-0.5	0.605338		1		640	0.3	0.5	0.6	0.545358		1		333	0.57	0.4	1.4	0.15417		1		327	1.3	0.67	1524	PIT_glm_mod=T2_star_threshold=0_warpResolution=2mm
0.15	0.66	0.2	0.824539		1		739	0.1	0.69	0.1	0.888079		1		724	0.41	1.42	0.3	0.775058		1		377	-0.34	1.33	-0.3	0.798336		1		377	0.6	0.83	1327	IDP_dMRI_TBSS_OD_Tapetum_R
0.17	0.77	0.2	0.825028		1		745	-0.09	0.81	-0.1	0.912921		1		731	1.64	1.72	1	0.340979		1		382	1.13	1.5	0.8	0.451937		1		377	1.3	0.56	1476	rfMRI amplitudes (ICA100 node 53)
0.63	2.88	0.2	0.825685		1		669	1.84	2.98	0.6	0.536391		1		658	-6.61	6.57	-1	0.314787		1		331	-8.72	5.5	-1.6	0.113525		1		349	1.8	0.63	1867	NODDI_ISOVF___ThalamicNuclei___Left-PuM
0.06	0.28	0.2	0.82591		1		718	0.39	0.29	1.3	0.177312		1		703	-1.38	0.63	-2.2	0.028174		1		362	-1.5	0.51	-2.9	0.003639		0.9873		371	3.7	0.68	1976	NODDI_OD___rh.hippoAmyg___CA1-head
-0.06	0.29	-0.2	0.826352		1		737	-0.1	0.3	-0.3	0.736245		1		722	0.34	0.64	0.5	0.599751		1		376	0.33	0.56	0.6	0.558607		1		376	1	0.89	1315	IDP_dMRI_TBSS_OD_Cingulum_cingulate_gyrus_R
0.04	0.18	0.2	0.826766		1		715	-0.09	0.19	-0.5	0.631314		1		700	0.77	0.4	1.9	0.055647		1		361	0.5	0.33	1.5	0.125453		1		369	2.6	0.65	1918	NODDI_ICVF___rh.hippoAmyg___Accessory-Basal-nucleus
-0.06	0.25	-0.2	0.826987		1		731	0.13	0.27	0.5	0.618162		1		716	-1.09	0.57	-1.9	0.056473		1		368	-0.71	0.46	-1.6	0.120695		1		378	2.6	0.64	1030	wg_rh_intensity-contrast_lateralorbitofrontal
0.02	0.08	0.2	0.830537		1		741	-0.07	0.08	-0.8	0.410473		1		726	0.46	0.18	2.5	0.011768		0.9997		377	0.44	0.15	3	0.002799		0.9748		379	3.5	0.9	1073	IDP_dMRI_TBSS_FA_Anterior_limb_of_internal_capsule_R
-0.02	0.09	-0.2	0.831293		1		742	-0.08	0.09	-0.9	0.384433		1		727	0.31	0.19	1.6	0.106964		1		377	0.32	0.16	2	0.050148		1		380	2.7	0.9	1074	IDP_dMRI_TBSS_FA_Anterior_limb_of_internal_capsule_L
-0.08	0.38	-0.2	0.832256		1		730	0.33	0.39	0.8	0.404559		1		715	-1.87	0.86	-2.2	0.030315		1		367	-2.17	0.68	-3.2	0.001594		0.9189		378	3.2	0.88	508	aparc-a2009s_lh_volume_G-cuneus
0.01	0.05	0.2	0.834781		1		740	0	0.06	0	0.98252		1		725	0.07	0.11	0.6	0.538707		1		376	0.11	0.1	1.1	0.276625		1		379	0.8	0.87	1061	IDP_dMRI_TBSS_FA_Splenium_of_corpus_callosum
0.05	0.25	0.2	0.834927		1		718	0.1	0.27	0.4	0.704199		1		703	-0.2	0.56	-0.4	0.715599		1		362	-0.14	0.46	-0.3	0.762648		1		371	1	0.89	1995	NODDI_OD___lh.hippoAmyg___Lateral-nucleus
-0.21	1.04	-0.2	0.836052		1		718	-0.71	1.09	-0.7	0.512897		1		703	1.99	2.24	0.9	0.373763		1		362	2.68	1.96	1.4	0.17133		1		371	1.8	0.51	1708	dti_FA___ThalamicNuclei___Left-L-Sg
-0.05	0.23	-0.2	0.837478		1		716	0.11	0.25	0.5	0.642209		1		701	-0.73	0.5	-1.5	0.139971		1		362	-0.63	0.45	-1.4	0.156353		1		369	2.2	0.72	2025	NODDI_OD___ThalamicNuclei___Left-VA
0.02	0.08	0.2	0.838955		1		742	-0.03	0.08	-0.4	0.679852		1		727	0.26	0.17	1.5	0.12406		1		378	0.24	0.15	1.6	0.108482		1		379	2.1	0.93	1127	IDP_dMRI_ProbtrackX_FA_slf_r
0.03	0.16	0.2	0.840108		1		730	0.16	0.17	1	0.328406		1		715	-0.57	0.37	-1.5	0.122001		1		367	-0.55	0.29	-1.9	0.059892		1		378	2.7	0.87	867	aparc-a2009s_lh_thickness_S-parieto-occipital
0.99	4.91	0.2	0.840258		1		637	1.16	5.12	0.2	0.820315		1		627	-1.41	11.7	-0.1	0.904214		1		328	-2.33	10.24	-0.2	0.820427		1		319	0.5	0.67	1618	T2starCorrected_WMH
0.06	0.31	0.2	0.840413		1		730	0.02	0.33	0.1	0.951005		1		715	0.22	0.69	0.3	0.752764		1		368	0.35	0.58	0.6	0.547262		1		377	0.6	0.85	948	aparc-a2009s_rh_thickness_S-temporal-transverse
0.12	0.6	0.2	0.841015		1		698	-0.01	0.62	0	0.983896		1		683	0.46	1.27	0.4	0.714672		1		353	0.88	1.11	0.8	0.427139		1		360	0.6	0.65	1819	dti_MD___ThalamicNuclei___Right-LD
-0.23	1.17	-0.2	0.841424		1		763	-1.23	1.22	-1	0.311416		1		748	3.87	2.68	1.4	0.150131		1		390	5.37	2.21	2.4	0.015654		1		388	2.6	0.51	1440	rfMRI amplitudes (ICA100 node 8)
-0.09	0.46	-0.2	0.841775		1		711	-0.11	0.47	-0.2	0.811336		1		698	0.01	1.15	0	0.993702		1		366	0.26	1.01	0.3	0.796113		1		358	0.4	0.65	1495	OC_95th_percentile_mod=DTI_FA_threshold=0.3_warpResolution=2mm
-0.05	0.23	-0.2	0.842426		1		780	-0.02	0.24	-0.1	0.93011		1		765	-0.06	0.52	-0.1	0.914881		1		397	0.03	0.45	0.1	0.946295		1		398	0.4	0.96	119	IDP_T1_FAST_ROIs_R_supracalc_cortex
-0.06	0.32	-0.2	0.845036		1		718	-0.09	0.33	-0.3	0.795807		1		703	-0.04	0.7	-0.1	0.957394		1		362	0.23	0.6	0.4	0.694565		1		371	0.6	0.81	1997	NODDI_OD___lh.hippoAmyg___Basal-nucleus
0.05	0.27	0.2	0.845729		1		711	0.09	0.28	0.3	0.749425		1		698	-0.04	0.69	-0.1	0.95644		1		366	-0.22	0.59	-0.4	0.707997		1		358	0.6	0.59	1493	SN_mean_intensity_mod=DTI_FA_threshold=0.3_warpResolution=2mm
-0.08	0.41	-0.2	0.845828		1		718	-0.11	0.43	-0.2	0.803067		1		703	-0.04	0.91	0	0.968436		1		362	-0.11	0.77	-0.1	0.886345		1		371	0.4	0.61	2002	NODDI_OD___lh.hippoAmyg___Accessory-Basal-nucleus
0.03	0.13	0.2	0.846369		1		780	-0.03	0.14	-0.2	0.832127		1		765	0.38	0.3	1.2	0.212019		1		397	0.24	0.26	0.9	0.361635		1		398	1.6	0.94	14	IDP_T1_FIRST_right_caudate_volume
-0.73	3.79	-0.2	0.846984		1		658	-0.11	4.02	0	0.978414		1		644	-4.55	7.91	-0.6	0.566087		1		336	-0.34	6.74	-0.1	0.959329		1		336	0.8	0.53	1858	NODDI_ISOVF___lh.hippoAmyg___Lateral-nucleus
0.02	0.12	0.2	0.847618		1		740	-0.03	0.12	-0.3	0.786351		1		725	0.33	0.26	1.2	0.212553		1		377	0.25	0.23	1.1	0.286097		1		378	1.7	0.95	1232	IDP_dMRI_TBSS_ICVF_Posterior_corona_radiata_R
-0.06	0.34	-0.2	0.848195		1		730	0.13	0.35	0.4	0.720846		1		715	-1.01	0.71	-1.4	0.157808		1		367	-0.96	0.65	-1.5	0.140847		1		378	2	0.85	255	HippSubfield_lh_volume_CA4-head
0.02	0.09	0.2	0.848621		1		726	-0.02	0.1	-0.2	0.817449		1		711	0.19	0.2	0.9	0.356095		1		366	0.15	0.17	0.9	0.381566		1		375	1.3	0.68	957	aseg_global_intensity_CC-Mid-Anterior
0.12	0.6	0.2	0.848648		1		718	0.2	0.63	0.3	0.758224		1		703	-0.24	1.33	-0.2	0.857913		1		362	-0.24	1.13	-0.2	0.832151		1		371	0.7	0.66	1694	dti_FA___lh.hippoAmyg___Accessory-Basal-nucleus
-0.06	0.31	-0.2	0.84876		1		728	0.15	0.33	0.4	0.661516		1		713	-0.66	0.68	-1	0.334611		1		366	-1.39	0.59	-2.3	0.019682		1		377	1.6	0.91	509	aparc-a2009s_lh_volume_G-front-inf-Opercular
-0.06	0.34	-0.2	0.848793		1		730	-0.1	0.36	-0.3	0.787761		1		715	-0.06	0.76	-0.1	0.936807		1		367	0.42	0.63	0.7	0.505995		1		378	0.6	0.89	582	aparc-a2009s_rh_volume_G-cuneus
-0.06	0.3	-0.2	0.849092		1		718	-0.18	0.31	-0.6	0.559375		1		703	0.68	0.62	1.1	0.277855		1		362	0.44	0.57	0.8	0.437334		1		371	1.9	0.78	1734	dti_FA___ThalamicNuclei___Right-PuA
-0.08	0.44	-0.2	0.851297		1		731	-0.21	0.47	-0.4	0.65557		1		716	0.19	0.97	0.2	0.848073		1		368	0.31	0.82	0.4	0.71054		1		378	0.8	0.75	560	aparc-a2009s_lh_volume_S-orbital-med-olfact
0.24	1.31	0.2	0.852681		1		645	0.7	1.35	0.5	0.605562		1		632	-3.83	3.22	-1.2	0.234267		1		325	-2.36	2.63	-0.9	0.372028		1		333	1.9	0.56	1698	dti_FA___lh.hippoAmyg___Anterior-amygdaloid-area-AAA
17.45	93.95	-0.2	0.852694		1		763	2.9	99.04	0	0.976621		1		748	114.97	196.01	-0.6	0.557832		1		390	35.94	192.96	-0.2	0.852331		1		388	0.8	0.93	1481	rfMRI connectivity ICA-features 6
-0.04	0.22	-0.2	0.855029		1		779	0.01	0.23	0	0.982554		1		764	-0.34	0.5	-0.7	0.501874		1		397	-0.34	0.44	-0.8	0.434628		1		397	0.9	0.84	122	IDP_T1_FAST_ROIs_L_thalamus
0.04	0.21	0.2	0.8557		1		651	-0.01	0.22	-0.1	0.953204		1		641	0.29	0.52	0.6	0.577421		1		333	0.35	0.42	0.8	0.398277		1		328	0.9	0.69	1527	TUB_glm_mod=T2_star_threshold=0_warpResolution=2mm
0.03	0.17	0.2	0.856065		1		779	0.18	0.17	1	0.314936		1		764	-0.64	0.38	-1.7	0.08973		1		397	-0.68	0.33	-2	0.04114		1		397	2.9	0.93	30	IDP_T1_FAST_ROIs_L_sup_front_gyrus
-0.05	0.3	-0.2	0.856301		1		713	0.08	0.31	0.2	0.809009		1		698	-0.52	0.64	-0.8	0.422589		1		361	-0.36	0.58	-0.6	0.540752		1		367	1.2	0.59	1779	dti_MD___lh.hippoAmyg___GC-ML-DG-body
0.03	0.17	0.2	0.856791		1		731	0.14	0.18	0.7	0.460245		1		716	-0.43	0.38	-1.1	0.260464		1		368	-0.45	0.32	-1.4	0.169293		1		378	2	0.78	1028	wg_rh_intensity-contrast_isthmuscingulate
-0.08	0.43	-0.2	0.857066		1		641	-0.19	0.45	-0.4	0.674274		1		631	0.64	1.03	0.6	0.535141		1		330	0.67	0.9	0.8	0.452845		1		321	1.2	0.57	1612	T2starCorrected_R_CAU
0.13	0.73	0.2	0.857984		1		762	-0.05	0.77	-0.1	0.952408		1		747	1.12	1.65	0.7	0.497737		1		390	0.27	1.38	0.2	0.845691		1		387	1	0.57	1466	rfMRI amplitudes (ICA100 node 38)
-0.02	0.1	-0.2	0.859422		1		742	0	0.1	0	0.96479		1		727	-0.07	0.22	-0.3	0.757963		1		377	-0.07	0.2	-0.4	0.720651		1		380	0.5	0.83	1183	IDP_dMRI_ProbtrackX_MD_atr_r
9.06	51.43	0.2	0.860209		1		763	11.86	53.63	0.2	0.825035		1		748	21.62	111.97	0.2	0.847021		1		390	-104.14	102.98	-1	0.312539		1		388	0.6	0.91	1480	rfMRI connectivity ICA-features 4
0.08	0.46	0.2	0.860287		1		742	-0.05	0.48	-0.1	0.920506		1		727	0.7	0.98	0.7	0.476242		1		377	0.7	0.9	0.8	0.439981		1		380	1	0.68	1416	IDP_dMRI_ProbtrackX_ISOVF_str_l
0.04	0.25	0.2	0.860319		1		730	0.05	0.26	0.2	0.859645		1		715	-0.06	0.56	-0.1	0.911318		1		367	-0.01	0.46	0	0.984358		1		378	0.5	0.93	609	aparc-a2009s_rh_volume_G-temporal-middle
[truncated: 176 more rows]
