# Supplementary material for: SARS-CoV-2 is associated with changes in brain structure in UK Biobank
Source: Nature. 2022 Mar 7;604(7907):697–707. doi: 10.1038/s41586-022-04569-5 (PMC9046077; doi:10.1038/s41586-022-04569-5)
Supplement: Supplementary file 5 — Full list of the reproducible IDPs used in the hypothesis-driven and exploratory approaches, and corresponding statistics for the cross-sectional, baseline analysis comparing the SARS-CoV-2 and control groups (binary and age-modulated). [file 41586_2022_4569_MOESM5_ESM.xlsx]

## Sheet: Binary Hypothesis-driven
Main Inference = Model 1								Model 2								Model 3								Model 4
%	SE	z	p_raw	fdr	p_corr	fwe	n	%	SE	z	p_raw	fdr	p_corr	fwe	n	%	SE	z	p_raw	fdr	p_corr	fwe	n	%	SE	z	p_raw	fdr	p_corr	fwe	n	repro	id	IDP
-1.79	0.57	-3.1	0.001785		0.2833		756	-1.62	0.58	-2.8	0.00517		0.5685		741	-6.29	2.06	-3	0.002427		0.3741		382	-3.44	2.23	-1.5	0.123557		1		389	0.92	45	aseg_rh_volume_Pallidum
-3.7	1.28	-2.9	0.003902		0.4911		780	-3.6	1.29	-2.8	0.005431		0.5867		766	-5.75	4.94	-1.2	0.245492		1		396	-1.03	5.08	-0.2	0.83975		1		398	0.87	28	IDP_T1_FAST_ROIs_R_putamen
-1.6	0.57	-2.8	0.004748		0.5514		755	-1.43	0.57	-2.5	0.012823		0.8594		740	-6.2	2.13	-2.9	0.003747		0.4945		381	-3.33	2.08	-1.6	0.109527		1		389	0.89	39	aseg_lh_volume_Pallidum
-1.96	0.74	-2.6	0.008399		0.7403		780	-1.96	0.75	-2.6	0.009144		0.7654		765	-1.76	2.83	-0.6	0.533217		1		397	0.75	2.83	0.3	0.7924		1		398	0.94	2	IDP_T1_FIRST_right_caudate_volume
-1.4	0.54	-2.6	0.00975		0.785		778	-1.28	0.55	-2.3	0.019747		0.9449		763	-4.24	2.05	-2.1	0.039476		0.9967		397	-2.62	2.04	-1.3	0.200464		1		396	0.94	32	IDP_T1_FAST_ROIs_R_hippocampus
-1.35	0.54	-2.5	0.011979		0.8429		756	-1.24	0.54	-2.3	0.023066		0.964		741	-4.16	1.98	-2.1	0.036107		0.9937		382	-2.08	2.05	-1	0.310306		1		389	0.94	40	aseg_lh_volume_Hippocampus
-1.61	0.67	-2.4	0.015887		0.9107		778	-1.43	0.67	-2.1	0.034062		0.9917		763	-6.02	2.61	-2.3	0.021733		0.9574		396	-4.56	2.49	-1.8	0.068166		1		397	0.82	33	IDP_T1_FAST_ROIs_L_amygdala
-1.6	0.66	-2.4	0.016125		0.9135		780	-1.5	0.67	-2.2	0.024762		0.971		766	-3.9	2.8	-1.4	0.164614		1		396	-0.67	2.43	-0.3	0.78342		1		398	0.88	6	IDP_T1_FIRST_right_pallidum_volume
-1.71	0.74	-2.3	0.020009		0.9503		753	-1.77	0.74	-2.4	0.017191		0.9226		738	-0.32	2.73	-0.1	0.905594		1		379	1.4	2.8	0.5	0.618653		1		389	0.96	43	aseg_rh_volume_Caudate
0.58	0.25	2.3	0.021362		0.9584		713	0.55	0.25	2.2	0.029548		0.9838		700	1.16	0.94	1.2	0.219752		1		367	1.17	0.99	1.2	0.234995		1		359	0.83	240	PIF_glm_mod=NODDI_ICVF_threshold=0_warpResolution=2mm
-2.27	0.99	-2.3	0.022189		0.9637		775	-2.42	1	-2.4	0.015895		0.9084		761	0.52	3.83	0.1	0.892587		1		393	7.57	3.86	2	0.050779		0.9994		396	0.9	25	IDP_T1_FAST_ROIs_L_caudate
-1.66	0.73	-2.3	0.023833		0.9709		756	-1.68	0.74	-2.3	0.022956		0.9634		741	-2.14	2.81	-0.8	0.44566		1		383	1.71	2.74	0.6	0.533033		1		388	0.95	37	aseg_lh_volume_Caudate
-2.21	0.98	-2.3	0.024336		0.9737		776	-2.41	0.98	-2.4	0.014366		0.8864		762	2.71	3.81	0.7	0.476868		1		394	6.53	3.9	1.7	0.095119		1		396	0.92	26	IDP_T1_FAST_ROIs_R_caudate
-1.23	0.56	-2.2	0.02787		0.9839		755	-1.12	0.57	-2	0.04724		0.9983		740	-3.66	2.12	-1.7	0.085239		1		381	-2.36	2.06	-1.1	0.251172		1		389	0.94	46	aseg_rh_volume_Hippocampus
-0.66	0.3	-2.2	0.029259		0.9861		784	-0.59	0.31	-1.9	0.053551		0.9993		769	-2.26	1.13	-2	0.04572		0.9984		399	-0.72	1.17	-0.6	0.536147		1		400	0.93	273	PIF_T1_MNI_glm_mod=T1_MNI_GM_mod_threshold=0_warpResolution=2mm
0.55	0.26	2.1	0.032765		0.9904		713	0.49	0.26	1.9	0.059875		0.9999		700	1.91	0.96	2	0.048402		0.9987		367	0.73	0.99	0.7	0.46486		1		359	0.87	264	PIF_glm_mod=NODDI_OD_threshold=0_warpResolution=2mm
-1.46	0.69	-2.1	0.034338		0.9919		778	-1.45	0.7	-2.1	0.038711		0.9957		763	-2.01	2.63	-0.8	0.445539		1		396	0.86	2.6	0.3	0.740822		1		397	0.93	1	IDP_T1_FIRST_left_caudate_volume
1.38	0.68	2	0.043124		0.9979		757	1.16	0.69	1.7	0.092081		1		742	6.74	2.56	2.6	0.008681		0.7553		383	4.87	2.56	1.9	0.058183		0.9998		389	0.56	111	BA-exvivo_lh_thickness_perirhinal
-1.45	0.73	-2	0.046692		0.9985		779	-1.46	0.74	-2	0.049672		0.9988		764	-1.78	2.85	-0.6	0.533186		1		396	1.52	2.67	0.6	0.567966		1		398	0.89	8	IDP_T1_FIRST_right_hippocampus_volume
-1.45	0.74	-2	0.050345		0.9987		756	-1.36	0.75	-1.8	0.069925		1		741	-4.04	2.56	-1.6	0.116298		1		382	-0.61	3.02	-0.2	0.840901		1		389	0.88	85	aparc-a2009s_lh_volume_S-orbital-H-Shaped
1.19	0.62	1.9	0.05343		0.9991		757	1.1	0.62	1.8	0.077474		1		742	3.21	2.21	1.5	0.146777		1		383	2.76	2.42	1.1	0.255113		1		389	0.7	168	wg_rh_intensity-contrast_entorhinal
0.44	0.23	1.9	0.053459		0.9991		713	0.45	0.23	1.9	0.053864		0.9995		700	0.26	0.83	0.3	0.752421		1		367	-0.05	0.9	-0.1	0.952811		1		359	0.8	246	TUB_glm_mod=NODDI_ICVF_threshold=0_warpResolution=2mm
-1.22	0.63	-1.9	0.053806		0.9991		780	-1.04	0.63	-1.6	0.101539		1		765	-5.06	2.44	-2.1	0.039106		0.9966		397	-3.4	2.38	-1.4	0.154861		1		398	0.85	34	IDP_T1_FAST_ROIs_R_amygdala
-0.56	0.29	-1.9	0.056603		0.9992		784	-0.5	0.3	-1.7	0.096705		1		769	-2.17	1.09	-2	0.046788		0.9986		399	-0.68	1.14	-0.6	0.5524		1		400	0.94	272	PIF_T1_MNI_sum_mod=T1_MNI_GM_mod_threshold=0_warpResolution=2mm
-1.85	0.98	-1.9	0.0577		0.9992		757	-1.82	0.99	-1.8	0.066648		1		742	-3.28	3.82	-0.9	0.391262		1		383	-0.34	3.53	-0.1	0.924158		1		389	0.68	74	aparc-a2009s_lh_volume_G-Ins-lg+S-cent-ins
-0.92	0.48	-1.9	0.058523		0.9993		713	-0.82	0.49	-1.7	0.095943		1		700	-3.8	1.87	-2	0.042701		0.9979		366	-3.45	1.86	-1.8	0.065372		0.9999		360	0.91	178	HT_volume_threshold=0.3_warpResolution=2mm
2.15	1.15	1.9	0.062034		0.9997		713	2.03	1.16	1.7	0.080932		1		700	5.04	4.25	1.2	0.236483		1		367	-2.37	4.56	-0.5	0.602936		1		359	0.95	252	PIF_glm_mod=NODDI_ISOVF_threshold=0_warpResolution=2mm
-1.62	0.87	-1.9	0.062935		0.9997		756	-1.66	0.88	-1.9	0.060695		0.9999		741	-0.99	3.2	-0.3	0.756408		1		382	1.43	3.33	0.4	0.667894		1		389	0.81	57	aparc-Desikan_rh_volume_parahippocampal
-1.62	0.87	-1.8	0.064588		0.9999		756	-1.62	0.89	-1.8	0.067835		1		741	-1.79	3.2	-0.6	0.576013		1		382	0.58	3.35	0.2	0.863691		1		389	0.85	71	aparc-DKTatlas_rh_volume_parahippocampal
-1.28	0.7	-1.8	0.069796		0.9999		775	-1.22	0.71	-1.7	0.086726		1		760	-3.12	2.66	-1.2	0.243097		1		396	-0.54	2.69	-0.2	0.841035		1		394	0.87	7	IDP_T1_FIRST_left_hippocampus_volume
0.72	0.4	1.8	0.07311		0.9999		713	0.65	0.41	1.6	0.106712		1		700	2.26	1.49	1.5	0.130371		1		367	-0.05	1.6	0	0.975746		1		359	0.95	228	PIF_glm_mod=DTI_MD_threshold=0_warpResolution=2mm
2.08	1.16	1.8	0.073971		0.9999		756	1.71	1.17	1.5	0.144042		1		741	10.44	4.35	2.4	0.016935		0.9191		382	7.54	4.35	1.7	0.083962		1		389	0.76	59	BA-exvivo_lh_volume_perirhinal
0.44	0.25	1.8	0.077323		0.9999		713	0.44	0.25	1.8	0.073877		1		700	0.1	0.94	0.1	0.911288		1		367	0.29	0.98	0.3	0.764017		1		359	0.86	243	PIT_glm_mod=NODDI_ICVF_threshold=0_warpResolution=2mm
-1.9	1.09	-1.7	0.082214		1		782	-2.06	1.1	-1.9	0.061604		0.9999		767	2.58	4.15	0.6	0.535102		1		397	8.24	4.16	2	0.048171		0.9992		400	0.87	36	IDP_T1_FAST_ROIs_R_ventral_striatum
-0.9	0.52	-1.7	0.082967		1		779	-0.75	0.52	-1.4	0.150777		1		764	-4.26	1.95	-2.2	0.029966		0.9858		397	-1.94	1.95	-1	0.318447		1		397	0.95	13	IDP_T1_FAST_ROIs_L_insular_cortex
-0.87	0.52	-1.7	0.093784		1		778	-0.73	0.53	-1.4	0.169436		1		763	-4.54	1.99	-2.3	0.023193		0.9654		397	-2.54	1.95	-1.3	0.194086		1		396	0.93	31	IDP_T1_FAST_ROIs_L_hippocampus
-0.47	0.28	-1.7	0.095319		1		781	-0.42	0.29	-1.5	0.14603		1		766	-1.8	1.04	-1.7	0.085235		1		398	-0.32	1.1	-0.3	0.772081		1		398	0.93	271	AON_T1_MNI_glm_mod=T1_MNI_GM_mod_threshold=0_warpResolution=2mm
-0.55	0.33	-1.7	0.097712		1		757	-0.56	0.34	-1.7	0.097775		1		742	-0.37	1.25	-0.3	0.769553		1		383	-0.16	1.26	-0.1	0.901408		1		389	0.72	119	aparc-DKTatlas_lh_thickness_insula
-0.74	0.45	-1.6	0.101144		1		757	-0.82	0.45	-1.8	0.069003		1		742	1.44	1.65	0.9	0.383278		1		383	2.13	1.72	1.2	0.217505		1		389	0.73	131	aparc-a2009s_lh_thickness_S-circular-insula-ant
-1.21	0.74	-1.6	0.103635		1		756	-1.05	0.75	-1.4	0.162619		1		741	-4.75	2.7	-1.8	0.079143		0.9999		382	-5.19	2.88	-1.8	0.072613		1		389	0.87	41	aseg_lh_volume_Amygdala
0.53	0.33	1.6	0.108795		1		713	0.49	0.33	1.5	0.139784		1		700	1.57	1.31	1.2	0.232071		1		367	1.28	1.23	1	0.30017		1		359	0.66	190	OC_mean_intensity_mod=NODDI_ICVF_threshold=0.3_warpResolution=2mm
-1.05	0.66	-1.6	0.110219		1		757	-1.07	0.67	-1.6	0.109311		1		742	-0.57	2.45	-0.2	0.817028		1		383	0.21	2.52	0.1	0.932171		1		389	0.58	126	aparc-a2009s_lh_thickness_G-Ins-lg+S-cent-ins
-1.02	0.64	-1.6	0.112637		1		752	-1.02	0.65	-1.6	0.117995		1		737	-1.2	2.41	-0.5	0.619369		1		380	1.08	2.41	0.4	0.653767		1		387	0.94	38	aseg_lh_volume_Putamen
-1.02	0.64	-1.6	0.113762		1		751	-1.07	0.64	-1.7	0.096272		1		736	-0.11	2.43	0	0.965169		1		379	1.84	2.43	0.8	0.449637		1		387	0.95	44	aseg_rh_volume_Putamen
0.55	0.35	1.6	0.11399		1		706	0.55	0.35	1.6	0.11506		1		693	0.52	1.31	0.4	0.690352		1		363	-0.56	1.35	-0.4	0.676947		1		356	0.82	239	PIF_95th_percentile_mod=NODDI_ICVF_threshold=0_warpResolution=2mm
1.7	1.08	1.6	0.118422		1		712	1.65	1.1	1.5	0.133172		1		699	3.52	4.01	0.9	0.380433		1		367	-3.56	4.28	-0.8	0.406035		1		358	0.95	258	TUB_glm_mod=NODDI_ISOVF_threshold=0_warpResolution=2mm
-2.55	1.63	-1.6	0.11857		1		645	-2.66	1.66	-1.6	0.10829		1		635	-1.18	6.99	-0.2	0.866292		1		330	1.73	6.64	0.3	0.794942		1		325	0.85	284	QSM_R_PAL
-1.02	0.65	-1.6	0.118607		1		756	-0.95	0.66	-1.4	0.153778		1		741	-1.69	2.39	-0.7	0.479404		1		382	-1.69	2.49	-0.7	0.497301		1		389	0.9	47	aseg_rh_volume_Amygdala
-1.14	0.73	-1.6	0.118844		1		756	-1.09	0.73	-1.5	0.138369		1		741	-2.31	2.7	-0.9	0.392488		1		382	0.04	2.8	0	0.989799		1		389	0.62	98	aparc-a2009s_rh_volume_S-orbital-med-olfact
0.21	0.14	1.5	0.121307		1		757	0.28	0.14	2	0.046001		0.9982		742	-1.19	0.5	-2.4	0.017931		0.9291		383	-1.32	0.53	-2.5	0.012184		0.8496		389	0.8	158	aseg_rh_intensity_Putamen
1.72	1.11	1.5	0.122824		1		712	1.67	1.13	1.5	0.139127		1		699	3.06	4.11	0.7	0.456369		1		367	-3.16	4.45	-0.7	0.477984		1		358	0.95	255	PIT_glm_mod=NODDI_ISOVF_threshold=0_warpResolution=2mm
-0.43	0.28	-1.5	0.124468		1		782	-0.38	0.29	-1.3	0.188632		1		767	-1.76	1.03	-1.7	0.08798		1		399	-0.42	1.1	-0.4	0.70191		1		398	0.94	270	AON_T1_MNI_sum_mod=T1_MNI_GM_mod_threshold=0_warpResolution=2mm
-0.72	0.47	-1.5	0.12493		1		757	-0.73	0.48	-1.5	0.124844		1		742	-0.5	1.8	-0.3	0.781833		1		383	0.06	1.74	0	0.972603		1		389	0.69	132	aparc-a2009s_lh_thickness_S-circular-insula-inf
-4.47	2.91	-1.5	0.125397		1		768	-4.86	2.91	-1.7	0.095533		1		754	9.08	11.59	0.8	0.43376		1		389	3.32	11.17	0.3	0.766665		1		393	0.88	30	IDP_T1_FAST_ROIs_R_pallidum
1.18	0.77	1.5	0.126387		1		757	1.21	0.77	1.6	0.118073		1		742	0.17	2.81	0.1	0.952465		1		383	-0.65	3.05	-0.2	0.831619		1		389	0.75	84	aparc-a2009s_lh_volume_S-orbital-med-olfact
1.64	1.08	1.5	0.129971		1		713	1.62	1.09	1.5	0.138985		1		700	2.47	3.99	0.6	0.535874		1		367	-4.44	4.27	-1	0.298924		1		359	0.96	250	PIF_mean_intensity_mod=NODDI_ISOVF_threshold=0_warpResolution=2mm
0.92	0.62	1.5	0.134365		1		757	0.81	0.63	1.3	0.198148		1		742	3.53	2.33	1.5	0.130535		1		383	3.61	2.26	1.6	0.111504		1		389	0.66	163	wg_lh_intensity-contrast_entorhinal
-1.31	0.88	-1.5	0.137981		1		644	-1.39	0.9	-1.5	0.122026		1		634	0.25	3.58	0.1	0.945128		1		330	1.62	3.75	0.4	0.666156		1		324	0.78	293	T2starCorrected_L_PUT
-0.69	0.48	-1.4	0.151445		1		779	-0.52	0.48	-1.1	0.278837		1		764	-4.65	1.81	-2.6	0.010588		0.8135		397	-2.75	1.83	-1.5	0.134877		1		397	0.92	14	IDP_T1_FAST_ROIs_R_insular_cortex
0.31	0.22	1.4	0.15281		1		712	0.32	0.22	1.5	0.138594		1		699	-0.16	0.81	-0.2	0.843019		1		367	0.03	0.87	0	0.969987		1		358	0.86	241	PIT_mean_intensity_mod=NODDI_ICVF_threshold=0_warpResolution=2mm
0.34	0.24	1.4	0.15309		1		713	0.32	0.24	1.4	0.175253		1		700	0.66	0.89	0.7	0.453463		1		367	-0.49	0.91	-0.5	0.592733		1		359	0.84	269	TUB_glm_mod=NODDI_OD_threshold=0_warpResolution=2mm
-0.43	0.3	-1.4	0.153952		1		784	-0.37	0.31	-1.2	0.229456		1		769	-1.98	1.14	-1.7	0.082728		1		399	-0.61	1.16	-0.5	0.600004		1		400	0.94	275	PIT_T1_MNI_glm_mod=T1_MNI_GM_mod_threshold=0_warpResolution=2mm
-0.37	0.26	-1.4	0.156551		1		782	-0.29	0.27	-1.1	0.269562		1		767	-2.35	0.96	-2.4	0.015235		0.901		398	-0.68	1.02	-0.7	0.503277		1		399	0.95	276	TUB_T1_MNI_sum_mod=T1_MNI_GM_mod_threshold=0_warpResolution=2mm
-1.87	1.32	-1.4	0.157702		1		780	-2.14	1.33	-1.6	0.10879		1		765	3.68	4.83	0.8	0.446244		1		397	6.69	5.3	1.3	0.207791		1		398	0.87	27	IDP_T1_FAST_ROIs_L_putamen
1.5	1.07	1.4	0.160914		1		712	1.49	1.08	1.4	0.167427		1		699	2.05	3.95	0.5	0.603545		1		367	-4.08	4.24	-1	0.337194		1		358	0.95	253	PIT_mean_intensity_mod=NODDI_ISOVF_threshold=0_warpResolution=2mm
0.38	0.27	1.4	0.161729		1		712	0.37	0.27	1.3	0.180722		1		699	0.65	1.02	0.6	0.522996		1		367	0.26	1.07	0.2	0.809818		1		358	0.86	237	AON_glm_mod=NODDI_ICVF_threshold=0_warpResolution=2mm
0.3	0.21	1.4	0.163569		1		712	0.31	0.21	1.5	0.140673		1		699	-0.25	0.78	-0.3	0.745893		1		367	0.02	0.86	0	0.982446		1		358	0.85	235	AON_mean_intensity_mod=NODDI_ICVF_threshold=0_warpResolution=2mm
1.53	1.11	1.4	0.166914		1		712	1.52	1.12	1.4	0.173625		1		699	2.07	4.1	0.5	0.614881		1		367	-4.39	4.37	-1	0.315783		1		358	0.95	247	AON_mean_intensity_mod=NODDI_ISOVF_threshold=0_warpResolution=2mm
0.9	0.65	1.4	0.170239		1		756	0.83	0.66	1.3	0.209939		1		741	3.06	2.4	1.3	0.201711		1		383	0.91	2.52	0.4	0.717145		1		388	0.59	115	aparc-DKTatlas_lh_thickness_entorhinal
-2.15	1.57	-1.4	0.171118		1		644	-2.41	1.59	-1.5	0.130581		1		634	5.96	6.92	0.9	0.389674		1		329	4.26	6.03	0.7	0.480513		1		325	0.82	283	QSM_L_PAL
2.28	1.67	1.4	0.173306		1		757	2.06	1.68	1.2	0.221771		1		742	6.31	6.34	1	0.320132		1		383	5.75	6.3	0.9	0.361405		1		389	0.62	93	aparc-a2009s_rh_volume_G-subcallosal
-0.37	0.27	-1.4	0.174544		1		783	-0.29	0.28	-1.1	0.293354		1		768	-2.4	1	-2.4	0.016833		0.9181		398	-0.66	1.05	-0.6	0.52945		1		400	0.94	277	TUB_T1_MNI_glm_mod=T1_MNI_GM_mod_threshold=0_warpResolution=2mm
0.28	0.21	1.4	0.175599		1		711	0.29	0.21	1.4	0.165381		1		698	-0.05	0.77	-0.1	0.944827		1		367	0.23	0.84	0.3	0.783636		1		357	0.84	244	TUB_mean_intensity_mod=NODDI_ICVF_threshold=0_warpResolution=2mm
1.42	1.05	1.3	0.177237		1		713	1.42	1.06	1.3	0.181665		1		700	1.93	3.88	0.5	0.619187		1		367	-4.52	4.12	-1.1	0.273629		1		359	0.95	256	TUB_mean_intensity_mod=NODDI_ISOVF_threshold=0_warpResolution=2mm
1.71	1.27	1.3	0.17878		1		753	1.3	1.28	1	0.310042		1		738	11.21	4.69	2.4	0.0174		0.9241		380	8.79	4.86	1.8	0.071628		1		388	0.78	63	aparc-DKTatlas_lh_volume_entorhinal
1.71	1.27	1.3	0.178799		1		755	1.27	1.28	1	0.319707		1		740	11.7	4.76	2.4	0.014364		0.8889		381	10.25	4.82	2.1	0.034023		0.9908		389	0.77	49	aparc-Desikan_lh_volume_entorhinal
0.19	0.14	1.3	0.181843		1		756	0.26	0.15	1.8	0.077977		1		741	-1.17	0.52	-2.2	0.025698		0.9749		382	-1.54	0.56	-2.7	0.006085		0.6417		389	0.71	157	aseg_rh_intensity_Caudate
0.18	0.14	1.3	0.189542		1		756	0.22	0.14	1.6	0.107264		1		741	-0.97	0.52	-1.9	0.061433		0.9997		382	-1.55	0.51	-3	0.002727		0.4036		389	0.73	162	aseg_rh_intensity_Accumbens-area
-0.5	0.38	-1.3	0.190016		1		757	-0.49	0.39	-1.3	0.205851		1		742	-0.91	1.43	-0.6	0.52374		1		383	-0.55	1.45	-0.4	0.702831		1		389	0.6	105	aparc-Desikan_lh_thickness_insula
0.77	0.59	1.3	0.194466		1		757	0.61	0.6	1	0.309508		1		742	5.03	2.22	2.3	0.023874		0.9691		383	3.43	2.25	1.5	0.127586		1		389	0.7	128	aparc-a2009s_lh_thickness_G-oc-temp-med-Parahip
2.07	1.6	1.3	0.194692		1		710	1.78	1.59	1.1	0.264199		1		697	12.68	5.93	2.1	0.033015		0.9903		366	10.75	6.53	1.6	0.100543		1		357	0.71	176	OB_left_volume_threshold=0.3_warpResolution=2mm
0.42	0.33	1.3	0.198599		1		712	0.5	0.33	1.5	0.131284		1		699	-1.81	1.23	-1.5	0.143279		1		367	-2.7	1.26	-2.1	0.03235		0.9891		358	0.83	242	PIT_95th_percentile_mod=NODDI_ICVF_threshold=0_warpResolution=2mm
-1.29	1.01	-1.3	0.202018		1		757	-1.36	1.02	-1.3	0.185937		1		742	0.26	3.76	0.1	0.945712		1		383	0.98	3.87	0.3	0.800718		1		389	0.66	88	aparc-a2009s_rh_volume_G-Ins-lg+S-cent-ins
-0.89	0.71	-1.3	0.206341		1		757	-0.66	0.71	-0.9	0.355939		1		742	-6.69	2.48	-2.7	0.007259		0.7007		383	-5.79	2.79	-2.1	0.03885		0.9955		389	0.8	137	aparc-a2009s_lh_thickness_S-suborbital
1.51	1.2	1.3	0.208445		1		713	1.47	1.21	1.2	0.224058		1		700	2.75	4.45	0.6	0.536518		1		367	-4.51	4.72	-1	0.339557		1		359	0.94	249	AON_glm_mod=NODDI_ISOVF_threshold=0_warpResolution=2mm
-1.21	0.96	-1.3	0.209115		1		756	-1.26	0.97	-1.3	0.196885		1		741	-0.34	3.6	-0.1	0.925489		1		382	4.48	3.65	1.2	0.220446		1		389	0.86	48	aseg_rh_volume_Accumbens-area
-0.37	0.3	-1.3	0.209456		1		784	-0.31	0.3	-1	0.304438		1		769	-1.95	1.1	-1.8	0.076138		0.9999		399	-0.6	1.15	-0.5	0.602079		1		400	0.95	274	PIT_T1_MNI_sum_mod=T1_MNI_GM_mod_threshold=0_warpResolution=2mm
-0.67	0.53	-1.2	0.212754		1		756	-0.66	0.54	-1.2	0.222902		1		741	-1.22	2.03	-0.6	0.548839		1		382	0.17	1.97	0.1	0.932211		1		389	0.92	67	aparc-DKTatlas_lh_volume_insula
-1.17	0.94	-1.2	0.216042		1		780	-1.21	0.95	-1.3	0.205704		1		765	-0.61	3.58	-0.2	0.864287		1		397	2.04	3.59	0.6	0.569606		1		398	0.96	22	IDP_T1_FAST_ROIs_R_cent_operc_cortex
0.26	0.21	1.2	0.217723		1		713	0.23	0.21	1.1	0.268919		1		700	0.73	0.77	0.9	0.34661		1		367	0	0.82	0	0.995682		1		359	0.84	266	PIT_glm_mod=NODDI_OD_threshold=0_warpResolution=2mm
4.89	4.01	1.2	0.22272		1		645	5.35	4.07	1.3	0.18843		1		635	-7.87	16.13	-0.5	0.626203		1		330	-22.4	17.27	-1.3	0.195491		1		325	0.91	281	QSM_L_PUT
1.96	1.64	1.2	0.232073		1		754	2.19	1.65	1.3	0.185721		1		739	-0.88	5.87	-0.1	0.881402		1		382	-4.06	6.51	-0.6	0.532825		1		387	0.77	97	aparc-a2009s_rh_volume_S-orbital-lateral
0.42	0.35	1.2	0.234987		1		713	0.39	0.35	1.1	0.270313		1		700	1.07	1.31	0.8	0.415003		1		367	-0.58	1.4	-0.4	0.677769		1		359	0.95	231	PIT_glm_mod=DTI_MD_threshold=0_warpResolution=2mm
0.43	0.37	1.2	0.235352		1		713	0.42	0.37	1.1	0.254689		1		700	0.97	1.34	0.7	0.470126		1		367	-1.25	1.46	-0.9	0.391398		1		359	0.94	234	TUB_glm_mod=DTI_MD_threshold=0_warpResolution=2mm
1	0.85	1.2	0.239925		1		756	1.29	0.86	1.5	0.135109		1		741	-5.9	3.17	-1.9	0.063138		0.9997		382	-5.79	3.15	-1.8	0.066603		0.9999		389	0.76	92	aparc-a2009s_rh_volume_G-rectus
0.76	0.65	1.2	0.243525		1		756	0.7	0.65	1.1	0.28379		1		741	2.63	2.41	1.1	0.276011		1		383	0.44	2.49	0.2	0.859713		1		388	0.59	101	aparc-Desikan_lh_thickness_entorhinal
0.24	0.2	1.2	0.244478		1		713	0.24	0.2	1.2	0.249392		1		700	0.25	0.76	0.3	0.747581		1		367	-0.81	0.78	-1	0.302598		1		359	0.87	267	TUB_mean_intensity_mod=NODDI_OD_threshold=0_warpResolution=2mm
-1	0.86	-1.2	0.244532		1		644	-1.1	0.87	-1.3	0.205774		1		634	1.55	3.43	0.5	0.652028		1		330	3.15	3.73	0.8	0.39887		1		324	0.8	294	T2starCorrected_R_PUT
1.81	1.57	1.1	0.250499		1		702	1.75	1.58	1.1	0.268176		1		689	6.17	5.53	1.1	0.26554		1		364	4.52	6.67	0.7	0.498818		1		351	0.72	177	OB_right_volume_threshold=0.3_warpResolution=2mm
-0.56	0.49	-1.1	0.254652		1		714	-0.6	0.49	-1.2	0.22479		1		701	0.31	1.92	0.2	0.871649		1		367	1.04	1.85	0.6	0.574095		1		360	0.59	184	SN_mean_intensity_mod=DTI_FA_threshold=0.3_warpResolution=2mm
-0.81	0.71	-1.1	0.255969		1		657	-0.83	0.72	-1.1	0.253273		1		647	-0.78	2.88	-0.3	0.786951		1		336	-1.23	3.14	-0.4	0.695668		1		331	0.65	181	OC_mean_intensity_mod=T2_star_threshold=0.3_warpResolution=2mm
-0.38	0.34	-1.1	0.257959		1		757	-0.33	0.34	-1	0.322621		1		742	-1.49	1.23	-1.2	0.224874		1		383	-1	1.32	-0.8	0.450195		1		389	0.72	124	aparc-DKTatlas_rh_thickness_insula
-0.63	0.56	-1.1	0.260392		1		756	-0.57	0.56	-1	0.310668		1		741	-2.26	2.07	-1.1	0.276054		1		382	-2	2.18	-0.9	0.360444		1		389	0.82	58	aparc-Desikan_rh_volume_insula
0.44	0.4	1.1	0.268488		1		713	0.5	0.4	1.2	0.216005		1		700	-0.88	1.5	-0.6	0.559357		1		367	-2.22	1.5	-1.5	0.139779		1		359	0.84	245	TUB_95th_percentile_mod=NODDI_ICVF_threshold=0_warpResolution=2mm
0.31	0.29	1.1	0.273961		1		714	0.31	0.29	1.1	0.287009		1		701	0.33	1.08	0.3	0.756822		1		367	1.05	1.13	0.9	0.352116		1		360	0.87	216	PIF_glm_mod=DTI_FA_threshold=0_warpResolution=2mm
0.55	0.51	1.1	0.274694		1		714	0.53	0.51	1	0.298331		1		701	0.77	1.97	0.4	0.69783		1		367	-0.26	1.97	-0.1	0.896489		1		360	0.73	197	OC_mean_intensity_mod=NODDI_OD_threshold=0.3_warpResolution=2mm
-0.77	0.7	-1.1	0.275008		1		643	-0.91	0.7	-1.3	0.194656		1		634	3.6	3.06	1.2	0.240218		1		329	4.58	3.03	1.5	0.131661		1		323	0.64	291	T2starCorrected_L_CAU
-0.95	0.87	-1.1	0.278409		1		781	-0.8	0.88	-0.9	0.365142		1		766	-4.38	3.44	-1.3	0.202891		1		397	-1.98	3.26	-0.6	0.543721		1		399	0.92	18	IDP_T1_FAST_ROIs_R_parahipp_gyrus_ant
0.57	0.53	1.1	0.280829		1		757	0.69	0.53	1.3	0.19409		1		742	-2.38	1.99	-1.2	0.233509		1		383	-2.78	2	-1.4	0.164213		1		389	0.73	145	aparc-a2009s_rh_thickness_S-circular-insula-inf
0.23	0.21	1.1	0.280933		1		713	0.23	0.22	1	0.294957		1		700	0.35	0.78	0.4	0.65659		1		367	-0.77	0.85	-0.9	0.368257		1		359	0.88	262	PIF_mean_intensity_mod=NODDI_OD_threshold=0_warpResolution=2mm
4.24	3.97	1.1	0.284931		1		642	4.7	4.01	1.2	0.24196		1		632	-11	15.86	-0.7	0.488307		1		329	-22.59	17.13	-1.3	0.188295		1		323	0.91	282	QSM_R_PUT
0.41	0.39	1.1	0.291363		1		713	0.4	0.39	1	0.307145		1		700	0.76	1.44	0.5	0.59694		1		367	-1.46	1.53	-1	0.341209		1		359	0.96	226	PIF_mean_intensity_mod=DTI_MD_threshold=0_warpResolution=2mm
1.43	1.36	1.1	0.293101		1		757	1.03	1.37	0.7	0.453699		1		742	10.85	5.04	2.1	0.031852		0.989		383	9.37	5.24	1.8	0.074572		1		389	0.88	76	aparc-a2009s_lh_volume_G-oc-temp-med-Parahip
-0.32	0.31	-1	0.304816		1		756	-0.4	0.31	-1.3	0.206396		1		741	1.62	1.16	1.4	0.164727		1		382	1.67	1.2	1.4	0.165367		1		389	0.65	102	aparc-Desikan_lh_thickness_lateralorbitofrontal
0.52	0.51	1	0.306568		1		757	0.66	0.51	1.3	0.195062		1		742	-2.67	1.94	-1.4	0.169289		1		383	-2.64	1.86	-1.4	0.155909		1		389	0.6	143	aparc-a2009s_rh_thickness_G-rectus
0.23	0.23	1	0.306724		1		711	0.24	0.23	1.1	0.286701		1		698	-0.14	0.83	-0.2	0.870336		1		367	0.31	0.92	0.3	0.737502		1		357	0.86	238	PIF_mean_intensity_mod=NODDI_ICVF_threshold=0_warpResolution=2mm
0.49	0.49	1	0.313829		1		756	0.39	0.49	0.8	0.428932		1		741	3.12	1.82	1.7	0.087573		1		383	2.28	1.82	1.3	0.209499		1		388	0.73	166	wg_lh_intensity-contrast_parahippocampal
0.55	0.55	1	0.315329		1		708	0.51	0.55	0.9	0.348571		1		695	1.24	2.14	0.6	0.563337		1		366	-0.61	2.09	-0.3	0.771973		1		355	0.52	198	OC_95th_percentile_mod=NODDI_OD_threshold=0.3_warpResolution=2mm
0.61	0.62	1	0.324448		1		756	0.78	0.63	1.2	0.2121		1		741	-4.1	2.24	-1.8	0.067454		0.9998		382	-3.23	2.35	-1.4	0.170057		1		389	0.88	56	aparc-Desikan_rh_volume_medialorbitofrontal
1.76	1.79	1	0.324876		1		714	1.64	1.81	0.9	0.366251		1		701	4.58	6.7	0.7	0.494563		1		367	-1.98	7.05	-0.3	0.778427		1		360	0.76	192	OC_mean_intensity_mod=NODDI_ISOVF_threshold=0.3_warpResolution=2mm
-0.77	0.79	-1	0.324948		1		780	-0.59	0.8	-0.7	0.456522		1		765	-4.84	2.97	-1.6	0.103369		1		397	-3	3.01	-1	0.319439		1		398	0.94	20	IDP_T1_FAST_ROIs_R_parahipp_gyrus_post
3.24	3.33	1	0.330567		1		643	3.49	3.38	1	0.30168		1		633	-3.7	13.7	-0.3	0.78735		1		330	-9.05	14.15	-0.6	0.523033		1		323	0.9	279	QSM_L_CAU
0.08	0.08	1	0.330813		1		752	0.07	0.08	0.9	0.377343		1		737	0.15	0.31	0.5	0.637769		1		380	0.22	0.31	0.7	0.479856		1		387	0.78	159	aseg_rh_intensity_Pallidum
0.25	0.26	1	0.333498		1		714	0.28	0.26	1.1	0.279116		1		701	-0.66	0.97	-0.7	0.498256		1		367	-0.04	1.04	0	0.966916		1		360	0.92	215	PIF_95th_percentile_mod=DTI_FA_threshold=0_warpResolution=2mm
11.12	11.52	-1	0.334864		1		643	9.68	11.63	-0.8	0.405507		1		633	59.67	47.22	-1.3	0.207293		1		330	8.28	48.08	-0.2	0.863306		1		323	0.5	287	QSM_L_ACCU
-0.33	0.35	-0.9	0.350308		1		757	-0.41	0.35	-1.2	0.249574		1		742	1.71	1.3	1.3	0.18864		1		383	1.37	1.36	1	0.314237		1		389	0.62	116	aparc-DKTatlas_lh_thickness_lateralorbitofrontal
1.89	2.04	0.9	0.35343		1		756	2.04	2.05	1	0.318816		1		741	-4.22	7.65	-0.6	0.581308		1		382	-3.37	7.75	-0.4	0.663597		1		389	0.7	100	aparc-a2009s_rh_volume_S-suborbital
-0.29	0.31	-0.9	0.35825		1		650	-0.28	0.32	-0.9	0.380758		1		640	-0.59	1.29	-0.5	0.64749		1		330	0.17	1.28	0.1	0.895234		1		330	0.64	202	PIF_mean_intensity_mod=T2_star_threshold=0_warpResolution=2mm
0.34	0.37	0.9	0.359527		1		713	0.33	0.37	0.9	0.375849		1		700	0.67	1.38	0.5	0.626314		1		367	-1.26	1.46	-0.9	0.390068		1		359	0.96	223	AON_mean_intensity_mod=DTI_MD_threshold=0_warpResolution=2mm
7.61	8.31	-0.9	0.359769		1		644	7.15	8.35	-0.9	0.392295		1		634	31.37	34.4	-0.9	0.362546		1		330	34.74	35.69	-1	0.331149		1		324	0.62	285	QSM_L_HIPPO
0.57	0.63	0.9	0.361957		1		756	0.51	0.63	0.8	0.417814		1		741	2.21	2.3	1	0.338296		1		382	0.34	2.42	0.1	0.887896		1		389	0.89	77	aparc-a2009s_lh_volume_G-orbital
-0.59	0.64	-0.9	0.362239		1		755	-0.64	0.65	-1	0.325214		1		741	0.82	2.55	0.3	0.748083		1		381	1.79	2.44	0.7	0.462918		1		388	0.8	109	aparc-Desikan_rh_thickness_parahippocampal
0.37	0.4	0.9	0.36297		1		712	0.47	0.41	1.1	0.251254		1		699	-2.24	1.5	-1.5	0.136814		1		367	-3.38	1.56	-2.2	0.030672		0.9866		358	0.81	236	AON_95th_percentile_mod=NODDI_ICVF_threshold=0_warpResolution=2mm
-0.55	0.61	-0.9	0.366243		1		779	-0.54	0.62	-0.9	0.386707		1		764	-0.27	2.35	-0.1	0.909757		1		396	0.02	2.34	0	0.992219		1		398	0.92	4	IDP_T1_FIRST_right_putamen_volume
-0.65	0.72	-0.9	0.367046		1		643	-0.71	0.72	-1	0.324765		1		633	0.63	3.06	0.2	0.835872		1		330	1.02	2.96	0.3	0.730775		1		323	0.57	292	T2starCorrected_R_CAU
-0.54	0.6	-0.9	0.367862		1		784	-0.51	0.6	-0.8	0.399771		1		769	-1.47	2.35	-0.6	0.532339		1		399	-0.42	2.3	-0.2	0.855842		1		400	0.77	278	OC_MNI_2mm_sum_mod=T1_MNI_GM_mod_threshold=0.3_warpResolution=2mm
1.05	1.16	0.9	0.367937		1		757	0.86	1.17	0.7	0.464413		1		742	6.22	4.39	1.4	0.156938		1		383	2.73	4.33	0.6	0.529046		1		389	0.73	61	BA-exvivo_rh_volume_perirhinal
-0.49	0.55	-0.9	0.368824		1		756	-0.49	0.56	-0.9	0.382047		1		741	-0.86	2.07	-0.4	0.676543		1		382	0.39	2.05	0.2	0.85012		1		389	0.86	53	aparc-Desikan_lh_volume_insula
-0.8	0.9	-0.9	0.372835		1		780	-0.96	0.9	-1.1	0.2893		1		765	3.63	3.34	1.1	0.277559		1		397	6.75	3.51	1.9	0.055177		0.9995		398	0.96	21	IDP_T1_FAST_ROIs_L_cent_operc_cortex
0.22	0.25	0.9	0.374014		1		714	0.22	0.25	0.9	0.377152		1		701	0.04	0.95	0	0.962351		1		367	0.53	1	0.5	0.596073		1		360	0.92	218	PIT_95th_percentile_mod=DTI_FA_threshold=0_warpResolution=2mm
-0.81	0.91	-0.9	0.375881		1		757	-0.68	0.92	-0.7	0.46125		1		742	-4.78	3.44	-1.4	0.165184		1		383	-2.83	3.46	-0.8	0.415045		1		389	0.72	89	aparc-a2009s_rh_volume_G-insular-short
0.32	0.36	0.9	0.376383		1		713	0.31	0.36	0.9	0.389273		1		700	0.61	1.34	0.5	0.651125		1		367	-1.2	1.44	-0.8	0.404743		1		359	0.96	229	PIT_mean_intensity_mod=DTI_MD_threshold=0_warpResolution=2mm
0.32	0.36	0.9	0.376925		1		713	0.32	0.37	0.9	0.387858		1		700	0.62	1.35	0.5	0.645977		1		367	-1.4	1.43	-1	0.328192		1		359	0.95	232	TUB_mean_intensity_mod=DTI_MD_threshold=0_warpResolution=2mm
0.17	0.19	0.9	0.37966		1		713	0.17	0.2	0.9	0.387443		1		700	0.18	0.72	0.2	0.80426		1		367	-0.7	0.77	-0.9	0.364739		1		359	0.85	265	PIT_mean_intensity_mod=NODDI_OD_threshold=0_warpResolution=2mm
-0.57	0.66	-0.9	0.38514		1		756	-0.63	0.67	-1	0.34195		1		741	0.9	2.52	0.4	0.721417		1		382	2.05	2.43	0.8	0.399581		1		389	0.8	123	aparc-DKTatlas_rh_thickness_parahippocampal
-0.56	0.66	-0.8	0.396938		1		757	-0.52	0.67	-0.8	0.438541		1		742	-1.31	2.45	-0.5	0.591951		1		383	-1.34	2.59	-0.5	0.604084		1		389	0.63	139	aparc-a2009s_rh_thickness_G-Ins-lg+S-cent-ins
0.25	0.31	0.8	0.405315		1		714	0.26	0.31	0.8	0.400403		1		701	0.02	1.14	0	0.989061		1		367	0.89	1.22	0.7	0.469433		1		360	0.87	219	PIT_glm_mod=DTI_FA_threshold=0_warpResolution=2mm
0.16	0.2	0.8	0.409017		1		713	0.16	0.2	0.8	0.41677		1		700	0.17	0.73	0.2	0.810192		1		367	-0.77	0.78	-1	0.322645		1		359	0.85	259	AON_mean_intensity_mod=NODDI_OD_threshold=0_warpResolution=2mm
0.57	0.7	0.8	0.414624		1		757	0.55	0.71	0.8	0.432827		1		742	1.45	2.57	0.6	0.573812		1		383	-0.37	2.73	-0.1	0.891007		1		389	0.66	113	BA-exvivo_rh_thickness_perirhinal
1	1.25	0.8	0.420389		1		714	0.98	1.26	0.8	0.438793		1		701	1.59	4.75	0.3	0.738566		1		367	-3.57	4.73	-0.8	0.450396		1		360	0.75	193	OC_95th_percentile_mod=NODDI_ISOVF_threshold=0.3_warpResolution=2mm
0.49	0.61	0.8	0.420748		1		756	0.58	0.62	0.9	0.355468		1		741	-1.76	2.21	-0.8	0.424744		1		382	-2.16	2.41	-0.9	0.369322		1		389	0.82	51	aparc-Desikan_lh_volume_medialorbitofrontal
-0.51	0.64	-0.8	0.422752		1		757	-0.52	0.64	-0.8	0.411864		1		742	-0.57	2.32	-0.2	0.805264		1		383	-0.65	2.51	-0.3	0.796026		1		389	0.56	140	aparc-a2009s_rh_thickness_G-insular-short
-0.65	0.82	-0.8	0.4249		1		640	-0.62	0.83	-0.8	0.45321		1		630	-1.72	3.34	-0.5	0.605913		1		329	-0.39	3.3	-0.1	0.905028		1		321	0.52	297	T2starCorrected_R_AMYG
-0.72	0.91	-0.8	0.427679		1		713	-0.68	0.92	-0.7	0.458793		1		700	-0.6	3.66	-0.2	0.870494		1		367	-1.18	3.25	-0.4	0.717788		1		359	0.7	196	SN_95th_percentile_mod=NODDI_OD_threshold=0.3_warpResolution=2mm
0.56	0.7	0.8	0.430035		1		713	0.62	0.71	0.9	0.383608		1		700	-1.13	2.58	-0.4	0.660986		1		367	-4.05	2.84	-1.4	0.1541		1		359	0.96	224	AON_95th_percentile_mod=DTI_MD_threshold=0_warpResolution=2mm
0.53	0.67	0.8	0.43053		1		713	0.58	0.68	0.9	0.391849		1		700	-0.78	2.46	-0.3	0.751997		1		367	-3.36	2.73	-1.2	0.218815		1		359	0.96	230	PIT_95th_percentile_mod=DTI_MD_threshold=0_warpResolution=2mm
-1.41	1.8	-0.8	0.434107		1		755	-0.85	1.83	-0.5	0.640546		1		740	-15.28	6.79	-2.2	0.025155		0.9729		382	-10.83	6.66	-1.6	0.104774		1		388	0.74	86	aparc-a2009s_lh_volume_S-suborbital
-0.31	0.4	-0.8	0.435573		1		757	-0.41	0.4	-1	0.304883		1		742	2.39	1.52	1.6	0.117425		1		383	1.99	1.5	1.3	0.185116		1		389	0.63	129	aparc-a2009s_lh_thickness_G-orbital
-0.45	0.58	-0.8	0.43592		1		757	-0.47	0.59	-0.8	0.424806		1		742	0.03	2.19	0	0.989896		1		383	0.06	2.14	0	0.977704		1		389	0.59	148	aparc-a2009s_rh_thickness_S-orbital-med-olfact
1.22	1.57	0.8	0.43931		1		785	0.88	1.6	0.5	0.584263		1		770	8.42	6.04	1.4	0.164103		1		399	6.32	5.88	1.1	0.282853		1		401	0.64	10	IDP_T1_FIRST_right_amygdala_volume
-0.38	0.49	-0.8	0.44149		1		757	-0.3	0.5	-0.6	0.546339		1		742	-2.79	1.8	-1.5	0.12159		1		383	-1.84	1.86	-1	0.321403		1		389	0.58	117	aparc-DKTatlas_lh_thickness_medialorbitofrontal
-0.3	0.39	-0.8	0.443653		1		757	-0.31	0.39	-0.8	0.428868		1		742	0.1	1.4	0.1	0.942901		1		383	0.3	1.53	0.2	0.843348		1		389	0.62	142	aparc-a2009s_rh_thickness_G-orbital
-0.56	0.75	-0.8	0.451993		1		756	-0.59	0.76	-0.8	0.436367		1		741	-1.59	2.77	-0.6	0.567274		1		382	1.2	2.84	0.4	0.672297		1		389	0.8	81	aparc-a2009s_lh_volume_S-circular-insula-inf
-0.3	0.4	-0.8	0.453106		1		757	-0.25	0.41	-0.6	0.543298		1		742	-1.59	1.44	-1.1	0.271756		1		383	-1.2	1.62	-0.7	0.456507		1		389	0.61	110	aparc-Desikan_rh_thickness_insula
-0.6	0.82	-0.7	0.465322		1		778	-0.57	0.83	-0.7	0.492481		1		763	-1.58	3.21	-0.5	0.621965		1		396	1.59	3.07	0.5	0.603995		1		397	0.9	17	IDP_T1_FAST_ROIs_L_parahipp_gyrus_ant
-0.3	0.41	-0.7	0.467162		1		755	-0.21	0.41	-0.5	0.605156		1		740	-2.24	1.54	-1.5	0.145639		1		381	-1.61	1.54	-1	0.2959		1		389	0.7	108	aparc-Desikan_rh_thickness_medialorbitofrontal
1.02	1.43	0.7	0.477049		1		766	0.8	1.44	0.6	0.578694		1		751	6.63	5.28	1.3	0.209748		1		391	5.32	5.69	0.9	0.350041		1		390	0.63	174	rfMRI amplitudes (ICA100 node 15)
-0.45	0.63	-0.7	0.477582		1		775	-0.39	0.64	-0.6	0.540259		1		760	-1.99	2.36	-0.8	0.401028		1		392	0.02	2.49	0	0.993146		1		398	0.9	3	IDP_T1_FIRST_left_putamen_volume
-0.74	1.04	-0.7	0.478484		1		756	-1	1.06	-0.9	0.345855		1		742	4.63	3.98	1.2	0.245443		1		382	6.09	4.07	1.5	0.134896		1		388	0.86	52	aparc-Desikan_lh_volume_parahippocampal
0.18	0.26	0.7	0.478776		1		713	0.15	0.26	0.6	0.558429		1		700	0.95	0.98	1	0.333478		1		367	-0.29	0.99	-0.3	0.770745		1		359	0.86	261	AON_glm_mod=NODDI_OD_threshold=0_warpResolution=2mm
-0.35	0.5	-0.7	0.478916		1		757	-0.21	0.5	-0.4	0.679853		1		742	-3.24	1.85	-1.7	0.080282		1		383	-3.76	1.93	-1.9	0.051906		0.9994		389	0.77	147	aparc-a2009s_rh_thickness_S-orbital-lateral
2.37	3.35	0.7	0.479066		1		642	2.37	3.4	0.7	0.486519		1		632	2.76	13.89	0.2	0.84274		1		328	-5.75	13.93	-0.4	0.679986		1		324	0.89	280	QSM_R_CAU
0.28	0.4	0.7	0.484154		1		713	0.26	0.4	0.6	0.521473		1		700	0.97	1.49	0.7	0.515248		1		367	-1.31	1.59	-0.8	0.413337		1		359	0.95	225	AON_glm_mod=DTI_MD_threshold=0_warpResolution=2mm
-0.81	1.17	-0.7	0.489209		1		783	-0.9	1.19	-0.8	0.449329		1		768	0.69	4.34	0.2	0.873059		1		398	6.25	4.6	1.4	0.174622		1		400	0.87	35	IDP_T1_FAST_ROIs_L_ventral_striatum
-0.1	0.15	-0.7	0.498592		1		757	-0.08	0.15	-0.5	0.61682		1		742	-0.93	0.57	-1.6	0.103272		1		383	-0.54	0.58	-0.9	0.352947		1		389	0.69	154	aseg_lh_intensity_Hippocampus
-0.7	1.04	-0.7	0.503335		1		755	-0.75	1.04	-0.7	0.472648		1		740	1.28	3.84	0.3	0.739491		1		381	1.63	4.03	0.4	0.686701		1		389	0.82	150	aparc-a2009s_rh_thickness_S-suborbital
0.43	0.65	0.7	0.506901		1		714	0.47	0.66	0.7	0.477378		1		701	-0.53	2.41	-0.2	0.827958		1		367	-3.17	2.6	-1.2	0.223595		1		360	0.97	233	TUB_95th_percentile_mod=DTI_MD_threshold=0_warpResolution=2mm
-0.22	0.33	-0.7	0.513792		1		652	-0.2	0.34	-0.6	0.556076		1		642	-0.76	1.4	-0.5	0.585955		1		332	-0.12	1.32	-0.1	0.928921		1		330	0.65	205	PIT_mean_intensity_mod=T2_star_threshold=0_warpResolution=2mm
1.1	1.72	0.6	0.520831		1		757	0.96	1.73	0.6	0.580597		1		742	0.01	6.07	0	0.9989		1		383	4.5	6.82	0.7	0.50973		1		389	0.6	79	aparc-a2009s_lh_volume_G-subcallosal
-0.44	0.69	-0.6	0.528066		1		778	-0.46	0.69	-0.7	0.508772		1		764	1.75	2.76	0.6	0.526358		1		394	1.14	2.74	0.4	0.677783		1		398	0.88	5	IDP_T1_FIRST_left_pallidum_volume
-0.49	0.78	-0.6	0.528464		1		756	-0.26	0.79	-0.3	0.745158		1		741	-6.78	2.91	-2.3	0.020239		0.9488		382	-5.33	2.95	-1.8	0.07128		1		389	0.79	95	aparc-a2009s_rh_volume_S-circular-insula-inf
-0.21	0.36	-0.6	0.545824		1		654	-0.21	0.36	-0.6	0.553915		1		644	-0.43	1.52	-0.3	0.779186		1		333	0.23	1.42	0.2	0.870726		1		331	0.66	208	TUB_mean_intensity_mod=T2_star_threshold=0_warpResolution=2mm
-0.29	0.48	-0.6	0.548274		1		756	-0.49	0.48	-1	0.307053		1		741	3.78	1.83	2.1	0.040012		0.9969		382	4.73	1.8	2.6	0.008839		0.7628		389	0.76	125	aparc-a2009s_lh_thickness_G-front-inf-Orbital
0.2	0.33	0.6	0.549191		1		757	0.12	0.33	0.4	0.723619		1		742	1.82	1.25	1.5	0.146528		1		383	2.09	1.21	1.7	0.085091		1		389	0.79	164	wg_lh_intensity-contrast_lateralorbitofrontal
-0.63	1.07	-0.6	0.555165		1		755	-0.96	1.08	-0.9	0.374187		1		741	6.67	4.04	1.6	0.100121		1		382	8.44	4.16	2	0.043174		0.9976		387	0.87	66	aparc-DKTatlas_lh_volume_parahippocampal
0.09	0.15	0.6	0.557324		1		756	0.15	0.15	1	0.32956		1		741	-1.04	0.55	-1.9	0.05737		0.9996		382	-1.15	0.58	-2	0.046594		0.9991		389	0.72	151	aseg_lh_intensity_Caudate
-0.23	0.4	-0.6	0.561745		1		757	-0.17	0.4	-0.4	0.67996		1		742	-1.99	1.42	-1.4	0.163751		1		383	-1.56	1.55	-1	0.313702		1		389	0.6	103	aparc-Desikan_lh_thickness_medialorbitofrontal
-0.3	0.53	-0.6	0.570125		1		755	-0.31	0.53	-0.6	0.562638		1		740	-0.35	1.86	-0.2	0.849595		1		381	0.31	2.1	0.1	0.881538		1		389	0.94	50	aparc-Desikan_lh_volume_lateralorbitofrontal
0.74	1.32	0.6	0.572019		1		756	0.52	1.33	0.4	0.697129		1		741	6.13	4.82	1.3	0.204795		1		382	3.77	5.1	0.7	0.460535		1		389	0.83	90	aparc-a2009s_rh_volume_G-oc-temp-med-Parahip
0.5	0.88	0.6	0.572352		1		638	0.59	0.89	0.7	0.512004		1		628	-2.22	3.66	-0.6	0.543552		1		327	-2.82	3.64	-0.8	0.438592		1		321	0.68	296	T2starCorrected_R_PAL
-0.08	0.15	-0.6	0.572408		1		755	-0.04	0.15	-0.3	0.800558		1		740	-1.24	0.55	-2.2	0.026198		0.9764		382	-1.07	0.58	-1.8	0.064535		0.9999		388	0.71	160	aseg_rh_intensity_Hippocampus
0.78	1.38	0.6	0.572918		1		756	0.59	1.39	0.4	0.67193		1		741	5.55	5.25	1.1	0.291016		1		383	2.52	5.11	0.5	0.622142		1		388	0.77	68	aparc-DKTatlas_rh_volume_entorhinal
0.37	0.66	0.6	0.573153		1		714	0.43	0.67	0.6	0.521912		1		701	-1.14	2.42	-0.5	0.638385		1		367	-3.56	2.63	-1.4	0.17633		1		360	0.96	227	PIF_95th_percentile_mod=DTI_MD_threshold=0_warpResolution=2mm
-0.9	1.6	-0.6	0.574155		1		784	-0.81	1.62	-0.5	0.61626		1		769	-5.14	5.9	-0.9	0.384052		1		398	7.16	6.15	1.2	0.245191		1		401	0.81	12	IDP_T1_FIRST_right_accumbens_volume
-0.23	0.44	-0.5	0.600292		1		654	-0.25	0.44	-0.6	0.575943		1		644	0.04	1.87	0	0.981551		1		333	0.19	1.75	0.1	0.912475		1		331	0.66	201	AON_glm_mod=T2_star_threshold=0_warpResolution=2mm
0.14	0.26	0.5	0.601326		1		714	0.14	0.27	0.5	0.591677		1		701	-0.16	1	-0.2	0.87298		1		367	0.4	1.03	0.4	0.697641		1		360	0.88	212	AON_95th_percentile_mod=DTI_FA_threshold=0_warpResolution=2mm
0.35	0.68	0.5	0.606176		1		756	0.44	0.68	0.7	0.515474		1		741	-1.12	2.44	-0.5	0.645829		1		382	-2.83	2.68	-1.1	0.292019		1		389	0.68	106	aparc-Desikan_rh_thickness_entorhinal
-0.27	0.52	-0.5	0.610026		1		757	-0.18	0.53	-0.3	0.728565		1		742	-2.24	2.02	-1.1	0.267735		1		383	-1.76	1.93	-0.9	0.361946		1		389	0.91	72	aparc-DKTatlas_rh_volume_insula
-0.26	0.52	-0.5	0.615516		1		756	-0.21	0.53	-0.4	0.693007		1		741	-1.64	1.96	-0.8	0.402096		1		382	-0.03	1.95	0	0.98623		1		389	0.85	55	aparc-Desikan_rh_volume_lateralorbitofrontal
-0.21	0.41	-0.5	0.618886		1		756	-0.28	0.42	-0.7	0.50453		1		741	1.25	1.52	0.8	0.410432		1		382	2.54	1.6	1.6	0.111656		1		389	0.74	170	wg_rh_intensity-contrast_medialorbitofrontal
-0.92	1.88	-0.5	0.625126		1		644	-0.83	1.91	-0.4	0.663971		1		634	-1.16	8.03	-0.1	0.885648		1		330	-4.94	7.75	-0.6	0.524139		1		324	0.82	289	QSM_L_SN
-0.19	0.38	-0.5	0.626079		1		654	-0.18	0.39	-0.5	0.634138		1		644	-0.35	1.62	-0.2	0.830942		1		333	0.19	1.52	0.1	0.898972		1		331	0.64	199	AON_mean_intensity_mod=T2_star_threshold=0_warpResolution=2mm
-0.49	1	-0.5	0.627898		1		757	-0.61	1.02	-0.6	0.548501		1		742	2.46	3.72	0.7	0.508308		1		383	0.78	3.75	0.2	0.834621		1		389	0.81	80	aparc-a2009s_lh_volume_S-circular-insula-ant
-0.18	0.38	-0.5	0.634859		1		654	-0.16	0.38	-0.4	0.676288		1		644	-0.81	1.62	-0.5	0.61608		1		333	-0.24	1.51	-0.2	0.874324		1		331	0.67	207	PIT_glm_mod=T2_star_threshold=0_warpResolution=2mm
0.92	1.98	0.5	0.640823		1		757	0.64	2	0.3	0.747446		1		742	8.42	7.29	1.2	0.248853		1		383	7.04	7.68	0.9	0.359672		1		389	0.94	60	BA-exvivo_lh_volume_entorhinal
-0.33	0.73	-0.5	0.647284		1		756	-0.33	0.74	-0.4	0.65321		1		741	-0.3	2.72	-0.1	0.911438		1		382	-0.08	2.72	0	0.975833		1		389	0.8	75	aparc-a2009s_lh_volume_G-insular-short
0.12	0.27	0.5	0.647492		1		714	0.13	0.27	0.5	0.6292		1		701	-0.24	1.02	-0.2	0.813918		1		367	0.52	1.07	0.5	0.630162		1		360	0.87	217	PIT_mean_intensity_mod=DTI_FA_threshold=0_warpResolution=2mm
-0.28	0.61	-0.4	0.654346		1		756	-0.24	0.62	-0.4	0.701429		1		741	-1.21	2.19	-0.6	0.581667		1		382	-0.63	2.43	-0.3	0.797224		1		389	0.84	82	aparc-a2009s_lh_volume_S-circular-insula-sup
0.47	1.05	0.4	0.654362		1		756	0.39	1.06	0.4	0.713391		1		741	3	3.88	0.8	0.439123		1		382	2.18	3.99	0.5	0.585653		1		389	0.8	94	aparc-a2009s_rh_volume_S-circular-insula-ant
-0.29	0.65	-0.4	0.660086		1		757	-0.34	0.66	-0.5	0.607369		1		742	1.31	2.43	0.5	0.589922		1		383	0.85	2.51	0.3	0.736232		1		389	0.82	112	BA-exvivo_lh_thickness_entorhinal
0.23	0.54	0.4	0.668408		1		755	0.19	0.54	0.4	0.722924		1		740	0.91	2	0.5	0.648326		1		381	0.25	1.99	0.1	0.902114		1		389	0.59	135	aparc-a2009s_lh_thickness_S-orbital-med-olfact
0.16	0.38	0.4	0.668491		1		757	0.12	0.38	0.3	0.759096		1		742	1.03	1.38	0.7	0.455131		1		383	1.23	1.49	0.8	0.407864		1		389	0.64	169	wg_rh_intensity-contrast_lateralorbitofrontal
0.56	1.32	0.4	0.670971		1		766	0.44	1.34	0.3	0.7453		1		751	4.84	4.56	1.1	0.288519		1		391	2.06	5.41	0.4	0.704012		1		390	0.65	173	rfMRI amplitudes (ICA100 node 2)
0.05	0.13	0.4	0.675566		1		756	0.1	0.13	0.8	0.429442		1		741	-1	0.46	-2.2	0.029916		0.9857		382	-0.93	0.5	-1.9	0.061307		0.9998		389	0.76	152	aseg_lh_intensity_Putamen
0.19	0.45	0.4	0.677677		1		755	0.16	0.45	0.4	0.720211		1		740	0.89	1.72	0.5	0.605764		1		382	0.37	1.64	0.2	0.819261		1		388	0.72	171	wg_rh_intensity-contrast_parahippocampal
-0.16	0.38	-0.4	0.683271		1		756	-0.26	0.39	-0.7	0.507515		1		741	1.94	1.38	1.4	0.160638		1		382	2.32	1.48	1.6	0.117331		1		389	0.68	167	wg_lh_intensity-contrast_insula
0.23	0.58	0.4	0.6864		1		757	0.28	0.59	0.5	0.630971		1		742	-0.75	2.18	-0.3	0.730107		1		383	-0.79	2.16	-0.4	0.714922		1		389	0.82	91	aparc-a2009s_rh_volume_G-orbital
-0.26	0.64	-0.4	0.687439		1		700	-0.14	0.65	-0.2	0.835392		1		687	-3.38	2.38	-1.4	0.156226		1		362	-4.53	2.54	-1.8	0.07579		1		351	0.9	260	AON_95th_percentile_mod=NODDI_OD_threshold=0_warpResolution=2mm
-0.25	0.63	-0.4	0.690047		1		756	-0.13	0.64	-0.2	0.841476		1		741	-3.45	2.36	-1.5	0.144412		1		382	-3.28	2.38	-1.4	0.168954		1		389	0.87	65	aparc-DKTatlas_lh_volume_medialorbitofrontal
-0.22	0.56	-0.4	0.693245		1		713	-0.17	0.57	-0.3	0.760215		1		700	-1.08	2.17	-0.5	0.620783		1		367	-1.01	2.14	-0.5	0.637636		1		359	0.87	189	SN_mean_intensity_mod=NODDI_ICVF_threshold=0.3_warpResolution=2mm
-0.08	0.19	-0.4	0.694857		1		652	-0.05	0.2	-0.2	0.802821		1		642	-0.81	0.83	-1	0.330087		1		332	-0.36	0.76	-0.5	0.639236		1		330	0.59	200	AON_95th_percentile_mod=T2_star_threshold=0_warpResolution=2mm
0.06	0.15	0.4	0.695814		1		756	0.1	0.15	0.7	0.495743		1		741	-0.94	0.55	-1.7	0.08919		1		382	-1.16	0.57	-2	0.042359		0.9974		389	0.73	156	aseg_lh_intensity_Accumbens-area
0.52	1.36	0.4	0.701221		1		756	0.41	1.37	0.3	0.766728		1		741	3.77	5.2	0.7	0.468886		1		383	0.71	5.02	0.1	0.887602		1		388	0.77	54	aparc-Desikan_rh_volume_entorhinal
-0.31	0.81	-0.4	0.701351		1		753	-0.19	0.82	-0.2	0.814767		1		738	-3.5	2.88	-1.2	0.224914		1		380	-0.84	3.12	-0.3	0.786871		1		388	0.9	99	aparc-a2009s_rh_volume_S-orbital-H-Shaped
-0.48	1.26	-0.4	0.704905		1		765	-0.38	1.28	-0.3	0.769421		1		750	-3.44	4.48	-0.8	0.442929		1		391	-1.99	5.08	-0.4	0.695106		1		389	0.57	175	rfMRI amplitudes (ICA100 node 38)
-0.15	0.41	-0.4	0.704912		1		654	-0.16	0.41	-0.4	0.697562		1		644	-0.18	1.73	-0.1	0.916598		1		333	0.08	1.65	0.1	0.958972		1		331	0.69	210	TUB_glm_mod=T2_star_threshold=0_warpResolution=2mm
0.32	0.86	0.4	0.705363		1		714	0.38	0.87	0.4	0.664413		1		701	-0.51	3.28	-0.2	0.877805		1		367	0.42	3.35	0.1	0.900954		1		360	0.65	186	OC_95th_percentile_mod=DTI_FA_threshold=0.3_warpResolution=2mm
-0.07	0.17	-0.4	0.706179		1		655	-0.03	0.17	-0.2	0.84829		1		645	-0.87	0.74	-1.2	0.240251		1		334	-0.62	0.7	-0.9	0.375911		1		331	0.62	206	PIT_95th_percentile_mod=T2_star_threshold=0_warpResolution=2mm
-0.15	0.4	-0.4	0.706718		1		757	-0.2	0.4	-0.5	0.618159		1		742	1.19	1.44	0.8	0.407754		1		383	1.08	1.58	0.7	0.495671		1		389	0.7	136	aparc-a2009s_lh_thickness_S-orbital-H-Shaped
3.17	8.43	-0.4	0.706771		1		644	2.21	8.55	-0.3	0.796276		1		634	31.92	35.83	-0.9	0.373688		1		330	45.55	34.26	-1.3	0.184624		1		324	0.65	286	QSM_R_HIPPO
0.19	0.52	0.4	0.714267		1		713	0.23	0.53	0.4	0.662282		1		700	-0.83	1.93	-0.4	0.667163		1		367	-2.38	2.1	-1.1	0.258768		1		359	0.95	248	AON_95th_percentile_mod=NODDI_ISOVF_threshold=0_warpResolution=2mm
-0.13	0.37	-0.4	0.720555		1		756	-0.1	0.37	-0.3	0.794664		1		741	-1.29	1.36	-0.9	0.34242		1		383	-0.5	1.39	-0.4	0.717734		1		388	0.67	149	aparc-a2009s_rh_thickness_S-orbital-H-Shaped
0.13	0.36	0.4	0.722099		1		653	0.1	0.37	0.3	0.794231		1		643	1	1.54	0.6	0.516006		1		333	0.98	1.44	0.7	0.49793		1		330	0.7	204	PIF_glm_mod=T2_star_threshold=0_warpResolution=2mm
0.3	0.84	0.4	0.722238		1		713	0.33	0.85	0.4	0.699957		1		700	-0.41	3.2	-0.1	0.898681		1		367	-3.5	3.24	-1.1	0.280897		1		359	0.75	188	OC_95th_percentile_mod=DTI_MD_threshold=0.3_warpResolution=2mm
-0.12	0.35	-0.3	0.73103		1		757	-0.09	0.36	-0.2	0.805945		1		742	-0.89	1.24	-0.7	0.474673		1		383	-0.91	1.4	-0.7	0.514373		1		389	0.56	107	aparc-Desikan_rh_thickness_lateralorbitofrontal
1.09	3.27	0.3	0.738914		1		768	-0.04	3.25	0	0.989045		1		754	33.82	13.23	2.5	0.01098		0.8237		388	26.49	12.37	2.1	0.032842		0.9898		394	0.88	29	IDP_T1_FAST_ROIs_L_pallidum
-0.25	0.8	-0.3	0.750505		1		714	-0.3	0.81	-0.4	0.712244		1		701	0.94	3.13	0.3	0.763071		1		367	-0.29	3.03	-0.1	0.924578		1		360	0.56	183	HT_95th_percentile_mod=DTI_FA_threshold=0.3_warpResolution=2mm
-0.11	0.34	-0.3	0.751521		1		714	-0.13	0.34	-0.4	0.714262		1		701	0.31	1.28	0.2	0.809449		1		367	-0.8	1.34	-0.6	0.549453		1		360	0.72	187	OC_mean_intensity_mod=DTI_MD_threshold=0.3_warpResolution=2mm
0.45	1.52	0.3	0.769022		1		757	0.64	1.55	0.4	0.678909		1		742	-2.9	5.4	-0.5	0.591435		1		383	-5.47	5.98	-0.9	0.361367		1		389	0.82	87	aparc-a2009s_rh_volume_G-front-inf-Orbital
0.08	0.29	0.3	0.773801		1		757	0.17	0.29	0.6	0.563937		1		742	-1.75	1.08	-1.6	0.107606		1		383	-1.65	1.13	-1.5	0.145489		1		389	0.76	146	aparc-a2009s_rh_thickness_S-circular-insula-sup
0.08	0.28	0.3	0.776839		1		714	0.12	0.28	0.4	0.685134		1		701	-0.92	1.1	-0.8	0.400156		1		367	-0.48	1.05	-0.5	0.648474		1		360	0.83	222	TUB_glm_mod=DTI_FA_threshold=0_warpResolution=2mm
0.14	0.5	0.3	0.778425		1		756	0.14	0.51	0.3	0.775991		1		741	0.07	1.82	0	0.969963		1		383	0.29	1.96	0.1	0.881006		1		388	0.8	144	aparc-a2009s_rh_thickness_S-circular-insula-ant
0.21	0.75	0.3	0.77915		1		756	-0.01	0.76	0	0.990222		1		742	5.83	2.87	2	0.042677		0.9979		382	5.84	2.92	2	0.046381		0.9991		388	0.81	118	aparc-DKTatlas_lh_thickness_parahippocampal
0.19	0.7	0.3	0.781645		1		756	0.3	0.7	0.4	0.666266		1		741	-1.43	2.53	-0.6	0.5717		1		382	-3.24	2.74	-1.2	0.238216		1		389	0.68	120	aparc-DKTatlas_rh_thickness_entorhinal
-0.17	0.6	-0.3	0.785115		1		687	-0.07	0.61	-0.1	0.90563		1		675	-2.74	2.26	-1.2	0.226905		1		352	-3.69	2.51	-1.5	0.142837		1		347	0.87	263	PIF_95th_percentile_mod=NODDI_OD_threshold=0_warpResolution=2mm
0.14	0.51	0.3	0.785564		1		756	0.14	0.51	0.3	0.785554		1		741	-0.02	1.82	0	0.991538		1		382	0.18	2	0.1	0.930106		1		389	0.93	64	aparc-DKTatlas_lh_volume_lateralorbitofrontal
0.12	0.45	0.3	0.78984		1		757	0.11	0.45	0.2	0.810501		1		742	-0.1	1.64	-0.1	0.95233		1		383	0.96	1.75	0.5	0.584576		1		389	0.63	165	wg_lh_intensity-contrast_medialorbitofrontal
0.07	0.28	0.3	0.793433		1		714	0.09	0.28	0.3	0.753838		1		701	-0.49	1.05	-0.5	0.641397		1		367	0.34	1.09	0.3	0.754802		1		360	0.78	211	AON_mean_intensity_mod=DTI_FA_threshold=0_warpResolution=2mm
0.15	0.6	0.3	0.799083		1		755	0.39	0.61	0.6	0.517933		1		740	-5.74	2.04	-2.8	0.005249		0.5956		382	-5.12	2.44	-2.1	0.036332		0.9933		388	0.83	134	aparc-a2009s_lh_thickness_S-orbital-lateral
-0.05	0.19	-0.3	0.79951		1		757	-0.04	0.19	-0.2	0.843182		1		742	-0.47	0.72	-0.7	0.515155		1		383	-0.37	0.7	-0.5	0.596281		1		389	0.53	155	aseg_lh_intensity_Amygdala
-0.16	0.65	-0.3	0.800712		1		780	-0.03	0.66	0	0.967438		1		765	-3.7	2.4	-1.5	0.124339		1		397	-2.68	2.59	-1	0.300812		1		398	0.93	16	IDP_T1_FAST_ROIs_R_front_orb_cortex
-0.2	0.78	-0.3	0.80165		1		780	-0.21	0.79	-0.3	0.791728		1		765	-0.55	2.93	-0.2	0.851809		1		397	1.24	2.97	0.4	0.677142		1		398	0.93	19	IDP_T1_FAST_ROIs_L_parahipp_gyrus_post
-0.31	1.28	-0.2	0.808324		1		778	-0.47	1.29	-0.4	0.718488		1		763	2.36	4.79	0.5	0.621879		1		396	4.09	4.91	0.8	0.405465		1		397	0.97	24	IDP_T1_FAST_ROIs_R_parietal_operc_cortex
0.13	0.55	0.2	0.812623		1		713	0.16	0.56	0.3	0.769777		1		700	-0.65	2.06	-0.3	0.753025		1		367	-2.11	2.21	-1	0.339331		1		359	0.95	254	PIT_95th_percentile_mod=NODDI_ISOVF_threshold=0_warpResolution=2mm
0.32	1.35	0.2	0.815358		1		776	0.47	1.37	0.3	0.734211		1		761	-2.98	5.26	-0.6	0.571966		1		395	-3.86	5	-0.8	0.441116		1		396	0.97	23	IDP_T1_FAST_ROIs_L_parietal_operc_cortex
-0.32	1.4	-0.2	0.819575		1		783	-0.19	1.41	-0.1	0.892878		1		768	-3.99	5.31	-0.8	0.452396		1		397	2.03	5.3	0.4	0.702672		1		401	0.8	11	IDP_T1_FIRST_left_accumbens_volume
0.15	0.65	0.2	0.819882		1		714	0.19	0.65	0.3	0.772107		1		701	-0.37	2.55	-0.1	0.886144		1		367	0.28	2.57	0.1	0.914333		1		360	0.72	185	OC_mean_intensity_mod=DTI_FA_threshold=0.3_warpResolution=2mm
-0.06	0.26	-0.2	0.822579		1		713	-0.04	0.27	-0.1	0.881721		1		700	-0.75	1.01	-0.7	0.458365		1		366	0.2	1.02	0.2	0.846997		1		360	0.82	220	TUB_mean_intensity_mod=DTI_FA_threshold=0_warpResolution=2mm
0.15	0.67	0.2	0.823339		1		756	0.35	0.67	0.5	0.606863		1		741	-3.84	2.49	-1.5	0.123105		1		383	-5.02	2.58	-1.9	0.052712		0.9995		388	0.8	114	BA-exvivo_rh_thickness_entorhinal
0.12	0.54	0.2	0.832105		1		756	0.2	0.55	0.4	0.722178		1		741	-2.24	1.94	-1.2	0.250137		1		382	-2.96	2.14	-1.4	0.16781		1		389	0.8	138	aparc-a2009s_rh_thickness_G-front-inf-Orbital
0.05	0.25	0.2	0.834153		1		714	0.07	0.25	0.3	0.784422		1		701	-0.52	0.95	-0.6	0.57914		1		367	0.24	0.94	0.3	0.797633		1		360	0.88	221	TUB_95th_percentile_mod=DTI_FA_threshold=0_warpResolution=2mm
0.07	0.34	0.2	0.835666		1		757	0.1	0.35	0.3	0.783241		1		742	-0.47	1.22	-0.4	0.698394		1		383	-0.71	1.37	-0.5	0.602988		1		389	0.62	121	aparc-DKTatlas_rh_thickness_lateralorbitofrontal
-0.03	0.17	-0.2	0.84499		1		655	-0.01	0.17	0	0.965169		1		645	-0.72	0.73	-1	0.32735		1		334	-0.45	0.7	-0.7	0.514814		1		331	0.63	203	PIF_95th_percentile_mod=T2_star_threshold=0_warpResolution=2mm
-0.14	0.76	-0.2	0.84907		1		714	-0.04	0.77	0	0.96236		1		701	-1.87	2.96	-0.6	0.52741		1		367	-3.32	2.89	-1.1	0.252281		1		360	0.8	195	SN_mean_intensity_mod=NODDI_OD_threshold=0.3_warpResolution=2mm
-0.11	0.63	-0.2	0.861875		1		756	0.05	0.64	0.1	0.94182		1		741	-4.1	2.3	-1.8	0.075077		0.9999		382	-2.81	2.4	-1.2	0.24242		1		389	0.85	70	aparc-DKTatlas_rh_volume_medialorbitofrontal
0.08	0.47	0.2	0.870131		1		711	0.09	0.48	0.2	0.843174		1		698	-0.38	1.74	-0.2	0.82508		1		367	-1.76	1.86	-0.9	0.345157		1		357	0.95	257	TUB_95th_percentile_mod=NODDI_ISOVF_threshold=0_warpResolution=2mm
0.02	0.1	0.2	0.873674		1		753	0.01	0.1	0.1	0.95387		1		738	0.15	0.35	0.4	0.671666		1		381	0.36	0.37	1	0.340709		1		387	0.68	153	aseg_lh_intensity_Pallidum
-0.12	0.76	-0.2	0.876139		1		714	-0.33	0.76	-0.4	0.665298		1		701	5.08	2.99	1.7	0.08983		1		367	5.26	2.87	1.8	0.068093		1		360	0.76	182	HT_mean_intensity_mod=DTI_FA_threshold=0.3_warpResolution=2mm
0.04	0.28	0.2	0.877575		1		756	0.08	0.28	0.3	0.771826		1		741	-0.66	1.02	-0.6	0.520273		1		382	-0.59	1.07	-0.6	0.581092		1		389	0.77	133	aparc-a2009s_lh_thickness_S-circular-insula-sup
-0.1	0.63	-0.2	0.879737		1		679	-0.05	0.64	-0.1	0.943733		1		667	-1.38	2.38	-0.6	0.563234		1		352	-2.69	2.57	-1	0.295902		1		339	0.91	268	TUB_95th_percentile_mod=NODDI_OD_threshold=0_warpResolution=2mm
0.16	1.13	0.1	0.884791		1		757	-0.02	1.15	0	0.985835		1		742	3.19	4.16	0.8	0.444483		1		383	3.69	4.35	0.8	0.396821		1		389	0.82	73	aparc-a2009s_lh_volume_G-front-inf-Orbital
0.06	0.43	0.1	0.88928		1		757	-0.02	0.44	-0.1	0.959207		1		742	2.01	1.55	1.3	0.194129		1		383	1.9	1.67	1.1	0.256575		1		389	0.65	172	wg_rh_intensity-contrast_insula
0.04	0.27	0.1	0.889788		1		714	0.06	0.27	0.2	0.81737		1		701	-0.71	1.01	-0.7	0.480776		1		367	0.2	1.07	0.2	0.855287		1		360	0.88	214	PIF_mean_intensity_mod=DTI_FA_threshold=0_warpResolution=2mm
-0.1	0.77	-0.1	0.892429		1		653	-0.08	0.77	-0.1	0.916741		1		643	-1.08	3.26	-0.3	0.741192		1		333	-1.22	3.19	-0.4	0.702748		1		330	0.53	179	HT_mean_intensity_mod=T2_star_threshold=0.3_warpResolution=2mm
0.05	0.48	0.1	0.909505		1		708	0.11	0.49	0.2	0.824704		1		695	-1.34	1.8	-0.7	0.457061		1		366	-2.63	1.89	-1.4	0.16638		1		355	0.94	251	PIF_95th_percentile_mod=NODDI_ISOVF_threshold=0_warpResolution=2mm
-0.09	0.83	-0.1	0.910429		1		756	-0.11	0.84	-0.1	0.897203		1		741	-0.13	3.01	0	0.964338		1		382	-1.07	3.18	-0.3	0.737651		1		389	0.73	78	aparc-a2009s_lh_volume_G-rectus
0.04	0.35	0.1	0.911125		1		714	0.04	0.35	0.1	0.898048		1		701	-0.19	1.32	-0.1	0.885895		1		367	0.23	1.36	0.2	0.865117		1		360	0.8	213	AON_glm_mod=DTI_FA_threshold=0_warpResolution=2mm
0.08	0.77	0.1	0.919734		1		756	-0.14	0.77	-0.2	0.852259		1		742	5.7	2.93	1.9	0.052399		0.9993		382	5.85	2.98	2	0.050817		0.9994		388	0.8	104	aparc-Desikan_lh_thickness_parahippocampal
-0.08	0.88	-0.1	0.92633		1		656	0	0.89	0	0.999571		1		646	-3.79	3.82	-1	0.320827		1		335	-3.97	3.61	-1.1	0.271481		1		331	0.58	180	SN_mean_intensity_mod=T2_star_threshold=0.3_warpResolution=2mm
0.11	1.29	0.1	0.930177		1		785	0.09	1.31	0.1	0.943582		1		770	-0.15	5.04	0	0.976577		1		399	0.1	4.85	0	0.98305		1		401	0.7	9	IDP_T1_FIRST_left_amygdala_volume
-0.06	0.76	-0.1	0.933197		1		757	-0.02	0.76	0	0.977076		1		742	-1.72	2.89	-0.6	0.551267		1		383	-1.42	2.83	-0.5	0.614973		1		389	0.83	96	aparc-a2009s_rh_volume_S-circular-insula-sup
0.04	0.49	0.1	0.939977		1		756	0.18	0.49	0.4	0.720731		1		741	-3.26	1.9	-1.7	0.08682		1		382	-2.7	1.74	-1.5	0.121684		1		389	0.58	122	aparc-DKTatlas_rh_thickness_medialorbitofrontal
-0.06	0.83	-0.1	0.942442		1		714	0.16	0.84	0.2	0.84694		1		701	-5.59	3.21	-1.7	0.082309		1		367	-5.12	3.18	-1.6	0.10758		1		360	0.73	194	HT_mean_intensity_mod=NODDI_OD_threshold=0.3_warpResolution=2mm
-0.03	0.48	-0.1	0.943412		1		756	0	0.48	0	0.995691		1		741	-0.82	1.74	-0.5	0.639564		1		382	-0.31	1.83	-0.2	0.867312		1		389	0.92	69	aparc-DKTatlas_rh_volume_lateralorbitofrontal
0.04	0.59	0.1	0.947426		1		757	0.12	0.6	0.2	0.842822		1		742	-1.15	2.21	-0.5	0.603898		1		383	-2.09	2.27	-0.9	0.356971		1		389	0.72	141	aparc-a2009s_rh_thickness_G-oc-temp-med-Parahip
-0.06	0.92	-0.1	0.948974		1		642	-0.04	0.93	0	0.968996		1		632	-1.49	3.85	-0.4	0.698548		1		329	-1.5	3.9	-0.4	0.700902		1		323	0.65	295	T2starCorrected_L_PAL
-0.03	0.53	-0.1	0.95642		1		757	-0.15	0.53	-0.3	0.775585		1		742	2.43	1.97	1.2	0.216932		1		383	1.89	2	0.9	0.346755		1		389	0.64	127	aparc-a2009s_lh_thickness_G-insular-short
-0.07	1.29	-0.1	0.959761		1		757	0.05	1.31	0	0.971778		1		742	-1.95	4.75	-0.4	0.681203		1		383	1.57	4.95	0.3	0.751407		1		389	0.83	42	aseg_lh_volume_Accumbens-area
-0.01	0.17	0	0.961645		1		655	0.02	0.17	0.1	0.889752		1		645	-0.9	0.74	-1.2	0.225406		1		335	-0.4	0.69	-0.6	0.562768		1		330	0.56	209	TUB_95th_percentile_mod=T2_star_threshold=0_warpResolution=2mm
-0.09	1.94	0	0.964937		1		645	-0.12	1.96	-0.1	0.950066		1		635	2.68	8.1	0.3	0.7408		1		330	0.65	8.14	0.1	0.936092		1		325	0.84	290	QSM_R_SN
-0.03	0.62	0	0.966726		1		778	0.02	0.62	0	0.969466		1		763	-1.58	2.3	-0.7	0.493176		1		396	-1.5	2.46	-0.6	0.542662		1		397	0.94	15	IDP_T1_FAST_ROIs_L_front_orb_cortex
0.04	0.99	0	0.96739		1		705	0.08	1	0.1	0.940051		1		692	0.02	3.96	0	0.995751		1		359	-3.14	3.63	-0.9	0.387581		1		359	0.58	191	OC_95th_percentile_mod=NODDI_ICVF_threshold=0.3_warpResolution=2mm
0.39	10.18	0	0.969202		1		644	2.44	10.25	-0.2	0.811491		1		634	-71.13	42.07	1.7	0.091853		1		330	-79.04	42.86	1.8	0.066133		0.9999		324	0.52	288	QSM_R_ACCU
-0.03	1.65	0	0.983129		1		754	0.08	1.67	0	0.963678		1		739	-2.3	5.96	-0.4	0.699805		1		383	-4.36	6.44	-0.7	0.498889		1		386	0.9	62	BA-exvivo_rh_volume_entorhinal
0	0.16	0	0.990846		1		757	0.01	0.17	0.1	0.929588		1		742	-0.32	0.61	-0.5	0.603552		1		383	-0.6	0.63	-0.9	0.344021		1		389	0.57	161	aseg_rh_intensity_Amygdala
0.01	1.57	0	0.993564		1		757	0.45	1.59	0.3	0.775624		1		742	-9.67	5.91	-1.6	0.102476		1		383	-13.06	5.83	-2.2	0.025722		0.9757		389	0.78	83	aparc-a2009s_lh_volume_S-orbital-lateral
0	0.46	0	0.999252		1		756	0.01	0.46	0	0.985226		1		741	-0.35	1.69	-0.2	0.83632		1		382	-0.41	1.74	-0.2	0.814796		1		389	0.55	130	aparc-a2009s_lh_thickness_G-rectus

## Sheet: Binary Exploratory
Main Inference = Model 1								Model 2								Model 3								Model 4
%	SE	z	p_raw	fdr	p_corr	fwe	n	%	SE	z	p_raw	fdr	p_corr	fwe	n	%	SE	z	p_raw	fdr	p_corr	fwe	n	%	SE	z	p_raw	fdr	p_corr	fwe	n	repro	id	IDP
-2.6	0.55	-4.7	3e-06	*	0.0038	*	780	-2.51	0.55	-4.5	7e-06		0.0092	*	765	-4.58	2.17	-2.1	0.035539		1		398	-2.34	2	-1.2	0.243373		1		397	0.84	123	IDP_T1_FAST_ROIs_R_thalamus
-2.58	0.6	-4.3	1.7e-05		0.0258	*	755	-2.43	0.6	-4	6.2e-05		0.083		740	-6.14	2.27	-2.7	0.00714		0.9984		382	-1.78	2.14	-0.8	0.405826		1		388	0.88	318	ThalamNuclei_rh_volume_MDm
-2.33	0.61	-3.8	0.000125		0.1603		756	-2.21	0.61	-3.6	0.000354		0.3628		741	-5.51	2.27	-2.4	0.015595		1		382	-1.08	2.2	-0.5	0.624571		1		389	0.87	294	ThalamNuclei_lh_volume_MDm
-2.41	0.67	-3.6	0.000327		0.3435		756	-2.48	0.67	-3.7	0.000207		0.2437		741	-1.87	2.59	-0.7	0.470272		1		382	1.08	2.5	0.4	0.666226		1		389	0.84	297	ThalamNuclei_lh_volume_MDl
-2.76	0.78	-3.5	0.000431		0.4136		755	-2.63	0.79	-3.3	0.000921		0.6564		740	-5.67	2.99	-1.9	0.059041		1		381	-2.15	2.86	-0.8	0.452724		1		389	0.86	264	HippSubfield_rh_volume_subiculum-body
-1.52	0.43	-3.5	0.000454		0.4275		755	-1.4	0.43	-3.2	0.001343		0.7739		740	-4.47	1.57	-2.8	0.004634		0.9871		382	-3.53	1.67	-2.1	0.035389		1		388	0.94	336	ThalamNuclei_rh_volume_Whole-thalamus
-1.84	0.53	-3.4	0.000595		0.5146		757	-1.69	0.54	-3.1	0.00169		0.8365		742	-5.35	2.04	-2.6	0.00899		0.9996		383	-3.71	1.99	-1.9	0.062483		1		389	0.83	293	ThalamNuclei_lh_volume_PuA
-1.91	0.56	-3.4	0.000634		0.5332		756	-1.84	0.56	-3.3	0.001075		0.7055		741	-4.38	2.18	-2	0.045072		1		383	-1.92	2.02	-0.9	0.343491		1		388	0.83	321	ThalamNuclei_rh_volume_MDl
-2.27	0.67	-3.4	0.00073		0.5792		756	-2.15	0.68	-3.2	0.001622		0.8263		741	-5.08	2.49	-2	0.042277		1		382	-2.68	2.53	-1.1	0.290789		1		389	0.85	255	HippSubfield_lh_volume_CA4-head
-3.51	1.04	-3.4	0.000772		0.5999		757	-3.44	1.05	-3.3	0.001121		0.72		742	-4.97	3.8	-1.3	0.191349		1		383	0.28	4.03	0.1	0.943901		1		389	0.77	306	ThalamNuclei_lh_volume_Pc
-1.4	0.42	-3.4	0.00079		0.6064		756	-1.31	0.42	-3.1	0.001929		0.87		741	-3.58	1.52	-2.3	0.019126		1		382	-2.89	1.6	-1.8	0.071249		1		389	0.94	335	ThalamNuclei_lh_volume_Whole-thalamus
0.89	0.26	3.4	0.000791		0.6069		745	0.86	0.27	3.2	0.001454		0.7962		730	1.53	0.95	1.6	0.109459		1		379	-0.24	1.02	-0.2	0.811192		1		381	0.91	1128	IDP_dMRI_ProbtrackX_FA_str_l
-1.96	0.59	-3.3	0.000856		0.6323		755	-1.82	0.6	-3.1	0.002267		0.9061		740	-5.37	2.31	-2.3	0.020695		1		381	-3.21	2.06	-1.6	0.120224		1		389	0.93	282	HippSubfield_rh_volume_Whole-hippocampal-body
-2.33	0.71	-3.3	0.001136		0.7205		756	-2.21	0.72	-3	0.002398		0.9153		741	-5.3	2.61	-2	0.042999		1		382	-2.58	2.76	-0.9	0.349698		1		389	0.87	252	HippSubfield_lh_volume_GC-ML-DG-head
-1.09	0.34	-3.2	0.001267		0.7543		756	-1.01	0.34	-3	0.002979		0.9491		741	-2.92	1.22	-2.4	0.017476		1		382	-1.24	1.3	-1	0.338747		1		389	0.98	168	aseg_global_volume_SubCortGray
-1.71	0.53	-3.2	0.001351		0.7732		755	-1.57	0.54	-2.9	0.003589		0.9696		740	-4.85	2.03	-2.4	0.017535		1		381	-3.29	1.93	-1.7	0.08922		1		389	0.95	284	HippSubfield_rh_volume_Whole-hippocampus
0.89	0.28	3.2	0.001527		0.8084		744	0.88	0.28	3.1	0.00177		0.8488		729	0.73	0.99	0.7	0.4602		1		378	-1.03	1.08	-1	0.340779		1		381	0.91	1129	IDP_dMRI_ProbtrackX_FA_str_r
-1.76	0.55	-3.2	0.001557		0.8138		756	-1.62	0.56	-2.9	0.003747		0.9725		741	-5.08	2.03	-2.5	0.012824		1		382	-3.79	2.13	-1.8	0.076269		1		389	0.85	317	ThalamNuclei_rh_volume_PuA
-1.67	0.53	-3.1	0.001638		0.8266		755	-1.57	0.54	-2.9	0.003511		0.9682		740	-3.93	1.99	-2	0.048764		1		382	-1.78	1.97	-0.9	0.365882		1		388	0.95	262	HippSubfield_lh_volume_Whole-hippocampus
-1.79	0.57	-3.1	0.001785		0.8494		756	-1.62	0.58	-2.8	0.00517		0.9916		741	-6.29	2.06	-3	0.002427		0.9263		382	-3.44	2.23	-1.5	0.123557		1		389	0.92	213	aseg_rh_volume_Pallidum
-1.75	0.57	-3.1	0.002063		0.8844		756	-1.7	0.57	-2.9	0.003267		0.9609		741	-2.6	2.14	-1.2	0.226455		1		382	-1.6	2.11	-0.8	0.447801		1		389	0.92	240	AmygNuclei_rh_volume_Whole-amygdala
-1.85	0.6	-3.1	0.002104		0.888		779	-1.77	0.61	-2.9	0.003522		0.9682		764	-3.6	2.27	-1.6	0.113059		1		397	-1.57	2.33	-0.7	0.499667		1		397	0.84	122	IDP_T1_FAST_ROIs_L_thalamus
-1.36	0.45	-3	0.002485		0.9218		779	-1.32	0.46	-2.9	0.003986		0.9786		764	-3.22	1.65	-1.9	0.051684		1		397	0	1.75	0	0.9999		1		397	0.95	11	IDP_T1_FIRST_left_thalamus_volume
-2.46	0.82	-3	0.002898		0.9465		756	-2.48	0.83	-3	0.003027		0.9518		741	-1.74	3.03	-0.6	0.567717		1		382	2.18	3.16	0.7	0.490839		1		389	0.89	242	HippSubfield_lh_volume_subiculum-body
-1.89	0.63	-3	0.002982		0.9499		756	-1.83	0.64	-2.8	0.004452		0.9855		741	-2.86	2.38	-1.2	0.230256		1		382	-1.66	2.39	-0.7	0.488886		1		389	0.92	231	AmygNuclei_rh_volume_Lateral-nucleus
2.96	1.01	2.9	0.003339		0.9642		742	2.92	1.02	2.9	0.004289		0.983		727	5.86	3.62	1.6	0.106096		1		376	-0.16	3.87	0	0.966631		1		381	0.62	1980	NODDI_OD___rh.hippoAmyg___CA3-head
-4.3	1.47	-2.9	0.00355		0.9685		755	-4.16	1.48	-2.8	0.005208		0.9919		740	-9.57	5.58	-1.7	0.087089		1		382	-2.21	5.46	-0.4	0.686026		1		388	0.83	300	ThalamNuclei_lh_volume_MV(Re)
-3.43	1.18	-2.9	0.003663		0.9713		750	-3.35	1.19	-2.8	0.00506		0.9912		735	-5.7	4.4	-1.3	0.196115		1		380	-1.93	4.41	-0.4	0.661303		1		385	0.87	184	aseg_global_volume_CC-Anterior
-3.7	1.28	-2.9	0.003902		0.9765		780	-3.6	1.29	-2.8	0.005431		0.9929		766	-5.75	4.94	-1.2	0.245492		1		396	-1.03	5.08	-0.2	0.83975		1		398	0.87	127	IDP_T1_FAST_ROIs_R_putamen
-3.2	1.12	-2.9	0.004188		0.9828		756	-3.16	1.13	-2.8	0.005296		0.9924		741	-5.61	4.24	-1.3	0.186791		1		383	0.12	4.12	0	0.977397		1		388	0.86	298	ThalamNuclei_lh_volume_CeM
-1.71	0.6	-2.9	0.004264		0.9837		754	-1.64	0.61	-2.7	0.0069		0.9973		739	-3.37	2.18	-1.5	0.123446		1		381	-1.32	2.3	-0.6	0.567202		1		388	0.94	261	HippSubfield_lh_volume_Whole-hippocampal-head
-1.6	0.57	-2.8	0.004748		0.9887		755	-1.43	0.57	-2.5	0.012823		0.9999		740	-6.2	2.13	-2.9	0.003747		0.9727		381	-3.33	2.08	-1.6	0.109527		1		389	0.89	196	aseg_lh_volume_Pallidum
-1.94	0.69	-2.8	0.005163		0.9923		742	-1.55	0.69	-2.2	0.025398		1		728	-11.61	2.52	-4.5	6e-06		0.0247*		377	-7.14	2.71	-2.6	0.00883		0.9993		379	0.94	1305	IDP_dMRI_TBSS_OD_Superior_corona_radiata_R
1.02	0.37	2.8	0.005875		0.995		744	0.92	0.37	2.5	0.012538		0.9999		729	2.95	1.28	2.3	0.021775		1		378	1.36	1.48	0.9	0.3578		1		381	0.94	1081	IDP_dMRI_TBSS_FA_Superior_corona_radiata_R
0.98	0.35	2.8	0.005883		0.995		744	0.97	0.36	2.7	0.006722		0.997		729	1.05	1.25	0.8	0.40445		1		379	1.1	1.41	0.8	0.432875		1		380	0.85	1280	IDP_dMRI_ProbtrackX_ICVF_unc_r
-1.92	0.7	-2.7	0.006223		0.9964		756	-1.85	0.71	-2.6	0.009767		0.9994		741	-3.02	2.64	-1.1	0.252975		1		382	-1.39	2.6	-0.5	0.593084		1		389	0.86	233	AmygNuclei_rh_volume_Accessory-Basal-nucleus
-1.7	0.62	-2.7	0.006246		0.9964		756	-1.56	0.63	-2.5	0.013104		0.9999		741	-5.13	2.22	-2.3	0.021444		1		382	-4.75	2.42	-2	0.050866		1		389	0.89	314	ThalamNuclei_rh_volume_VPL
-1.7	0.62	-2.7	0.00631		0.9966		756	-1.63	0.63	-2.6	0.009794		0.9995		741	-2.93	2.36	-1.2	0.214827		1		382	-2.56	2.31	-1.1	0.268904		1		389	0.9	232	AmygNuclei_rh_volume_Basal-nucleus
-1.88	0.69	-2.7	0.006494		0.9968		756	-1.96	0.7	-2.8	0.005157		0.9916		741	0.69	2.59	0.3	0.789936		1		382	1.03	2.57	0.4	0.689623		1		389	0.86	239	AmygNuclei_rh_volume_Paralaminar-nucleus
3.46	1.27	2.7	0.006636		0.9969		745	3.57	1.28	2.8	0.005461		0.9931		730	1.06	4.8	0.2	0.825762		1		379	-1.83	4.73	-0.4	0.698949		1		381	0.71	1406	IDP_dMRI_ProbtrackX_ISOVF_ifo_l
1.72	0.63	2.7	0.006839		0.9975		738	1.63	0.63	2.6	0.010253		0.9996		723	4.28	2.43	1.8	0.079667		1		374	-1.48	2.27	-0.7	0.515068		1		379	0.76	1752	dti_MD___rh.hippoAmyg___fimbria
-1.27	0.47	-2.7	0.006963		0.9977		780	-1.14	0.47	-2.4	0.015881		1		765	-4.79	1.71	-2.8	0.005369		0.9928		397	-2.08	1.84	-1.1	0.259231		1		398	0.93	12	IDP_T1_FIRST_right_thalamus_volume
6.62	2.45	2.7	0.007147		0.9978		739	6.51	2.48	2.6	0.009025		0.9994		724	6.53	8.54	0.8	0.445153		1		377	-1.03	9.84	-0.1	0.916944		1		377	0.52	1386	IDP_dMRI_TBSS_ISOVF_Cingulum_hippocampus_L
-2.73	1.02	-2.7	0.007417		0.9985		742	-2.68	1.02	-2.6	0.008703		0.9992		727	-4.57	3.75	-1.2	0.22396		1		376	-0.6	3.94	-0.2	0.87931		1		381	0.68	1673	dti_FA___rh.hippoAmyg___CA3-head
-2.59	0.97	-2.7	0.007662		0.9986		757	-2.33	0.98	-2.4	0.017552		1		742	-8.89	3.61	-2.5	0.014248		1		383	-4.77	3.64	-1.3	0.19012		1		389	0.77	329	ThalamNuclei_rh_volume_Pc
-1.88	0.71	-2.6	0.008169		0.9992		755	-1.87	0.72	-2.6	0.009612		0.9994		740	-2.47	2.72	-0.9	0.36399		1		381	-1.02	2.58	-0.4	0.692996		1		389	0.87	278	HippSubfield_rh_volume_CA4-body
-1.96	0.74	-2.6	0.008399		0.9993		780	-1.96	0.75	-2.6	0.009144		0.9994		765	-1.76	2.83	-0.6	0.533217		1		397	0.75	2.83	0.3	0.7924		1		398	0.94	14	IDP_T1_FIRST_right_caudate_volume
-0.95	0.36	-2.6	0.008694		0.9994		744	-0.81	0.36	-2.2	0.025921		1		729	-4.08	1.32	-3.1	0.002197		0.911		379	-1.26	1.35	-0.9	0.352112		1		380	0.94	1352	IDP_dMRI_ProbtrackX_OD_str_l
-2.68	1.02	-2.6	0.008747		0.9994		752	-2.76	1.03	-2.7	0.007592		0.9983		737	-0.3	3.72	-0.1	0.936193		1		379	-0.54	3.94	-0.1	0.8913		1		388	0.87	625	aparc-a2009s_rh_volume_S-front-sup
0.8	0.3	2.6	0.009056		0.9995		740	0.78	0.31	2.5	0.01227		0.9999		725	1.11	1.08	1	0.303483		1		376	0.54	1.18	0.5	0.64831		1		379	0.61	1890	NODDI_ICVF___rh.hippoAmyg___subiculum-body
-0.96	0.37	-2.6	0.00915		0.9995		744	-0.81	0.37	-2.2	0.029103		1		729	-4.5	1.34	-3.3	0.000828		0.6774		379	-1.67	1.38	-1.2	0.225611		1		380	0.94	1353	IDP_dMRI_ProbtrackX_OD_str_r
-2.28	0.88	-2.6	0.009704		0.9996		757	-2.17	0.89	-2.4	0.015131		0.9999		742	-5.05	3.36	-1.5	0.134516		1		383	-1.22	3.25	-0.4	0.707735		1		389	0.87	258	HippSubfield_lh_volume_CA3-head
-1.4	0.54	-2.6	0.00975		0.9996		778	-1.28	0.55	-2.3	0.019747		1		763	-4.24	2.05	-2.1	0.039476		1		397	-2.62	2.04	-1.3	0.200464		1		396	0.94	131	IDP_T1_FAST_ROIs_R_hippocampus
0.79	0.3	2.6	0.009811		0.9997		741	0.83	0.31	2.7	0.006794		0.997		726	-0.41	1.1	-0.4	0.712273		1		376	-1.24	1.14	-1.1	0.27663		1		380	0.64	1943	NODDI_ICVF___ThalamicNuclei___Right-MDm
3.19	1.23	2.6	0.009852		0.9997		745	2.91	1.24	2.3	0.018862		1		730	10.85	4.52	2.4	0.016936		1		379	5.61	4.78	1.2	0.240445		1		381	0.64	1397	IDP_dMRI_ProbtrackX_ISOVF_atr_l
-1.53	0.6	-2.6	0.01034		0.9997		755	-1.39	0.6	-2.3	0.021409		1		740	-4.97	2.19	-2.3	0.023668		1		381	-3.56	2.31	-1.5	0.123792		1		389	0.91	221	AmygNuclei_lh_volume_Lateral-nucleus
1.19	0.46	2.6	0.010646		0.9998		739	1.18	0.47	2.5	0.012775		0.9999		724	1.02	1.65	0.6	0.534615		1		375	-0.13	1.77	-0.1	0.941108		1		379	0.66	1894	NODDI_ICVF___rh.hippoAmyg___CA1-body
0.76	0.3	2.5	0.011333		1		744	0.74	0.3	2.4	0.015417		0.9999		729	1.07	1.06	1	0.313906		1		379	-0.21	1.16	-0.2	0.858922		1		380	0.82	1114	IDP_dMRI_ProbtrackX_FA_cst_r
-2.06	0.82	-2.5	0.011952		1		757	-1.94	0.83	-2.3	0.019892		1		742	-5.33	3.03	-1.8	0.078963		1		383	-3.97	3.12	-1.3	0.20473		1		389	0.76	310	ThalamNuclei_rh_volume_MGN
-1.35	0.54	-2.5	0.011979		1		756	-1.24	0.54	-2.3	0.023066		1		741	-4.16	1.98	-2.1	0.036107		1		382	-2.08	2.05	-1	0.310306		1		389	0.94	197	aseg_lh_volume_Hippocampus
-1.65	0.66	-2.5	0.012001		1		745	-1.66	0.66	-2.5	0.012132		0.9999		730	-1.4	2.34	-0.6	0.547972		1		379	-1.31	2.57	-0.5	0.610693		1		381	0.86	1283	IDP_dMRI_TBSS_OD_Genu_of_corpus_callosum
-4.16	1.66	-2.5	0.012395		1		754	-4.02	1.68	-2.4	0.017143		1		739	-7.16	6.23	-1.1	0.25096		1		382	0.26	6.14	0	0.966023		1		387	0.83	323	ThalamNuclei_rh_volume_MV(Re)
11.89	4.75	2.5	0.012579		1		714	11.97	4.81	2.5	0.01303		0.9999		701	8.84	18.82	0.5	0.638828		1		367	-0.13	18.03	0	0.994107		1		360	0.56	1510	PG_95th_percentile_mod=NODDI_OD_threshold=0.3_warpResolution=2mm
-1.37	0.55	-2.5	0.012827		1		778	-1.27	0.56	-2.3	0.023573		1		763	-3.73	2.04	-1.8	0.067643		1		396	-1.97	2.15	-0.9	0.358808		1		397	0.92	26	IDP_T1_FAST_ROIs_L_frontal_pole
-1.46	0.59	-2.5	0.013139		1		756	-1.39	0.59	-2.4	0.018726		1		741	-2.41	2.21	-1.1	0.276265		1		382	-1.64	2.23	-0.7	0.462372		1		389	0.9	288	ThalamNuclei_lh_volume_PuM
-1.96	0.79	-2.5	0.013821		1		756	-1.79	0.81	-2.2	0.02697		1		741	-5.89	2.94	-2	0.045573		1		382	-4.31	3	-1.4	0.151172		1		389	0.91	241	HippSubfield_lh_volume_Hippocampal-tail
-0.75	0.31	-2.4	0.014484		1		757	-0.72	0.31	-2.3	0.019984		1		742	-1.46	1.12	-1.3	0.192709		1		383	-0.6	1.21	-0.5	0.622116		1		389	0.8	672	aparc-Desikan_lh_thickness_rostralmiddlefrontal
-1.94	0.79	-2.4	0.014545		1		754	-1.7	0.8	-2.1	0.035177		1		739	-7.47	3	-2.5	0.01314		1		380	-6.07	2.95	-2.1	0.040143		1		389	0.91	263	HippSubfield_rh_volume_Hippocampal-tail
-1.4	0.58	-2.4	0.015667		1		755	-1.3	0.59	-2.2	0.027192		1		740	-3.73	2.14	-1.7	0.082339		1		382	-2.65	2.21	-1.2	0.229909		1		388	0.95	283	HippSubfield_rh_volume_Whole-hippocampal-head
-1.7	0.7	-2.4	0.015772		1		756	-1.62	0.71	-2.3	0.023503		1		741	-3.94	2.65	-1.5	0.138		1		382	-1.97	2.58	-0.8	0.44673		1		389	0.88	276	HippSubfield_rh_volume_GC-ML-DG-body
-1.61	0.67	-2.4	0.015887		1		778	-1.43	0.67	-2.1	0.034062		1		763	-6.02	2.61	-2.3	0.021733		1		396	-4.56	2.49	-1.8	0.068166		1		397	0.82	132	IDP_T1_FAST_ROIs_L_amygdala
-1.39	0.57	-2.4	0.015937		1		754	-1.27	0.58	-2.2	0.029236		1		739	-3.97	2.19	-1.8	0.070663		1		380	-1.46	2.09	-0.7	0.483885		1		389	0.92	260	HippSubfield_lh_volume_Whole-hippocampal-body
-1.6	0.66	-2.4	0.016125		1		780	-1.5	0.67	-2.2	0.024762		1		766	-3.9	2.8	-1.4	0.164614		1		396	-0.67	2.43	-0.3	0.78342		1		398	0.88	18	IDP_T1_FIRST_right_pallidum_volume
-1.44	0.6	-2.4	0.016517		1		756	-1.24	0.6	-2	0.041215		1		741	-6.21	2.17	-2.8	0.004442		0.9849		382	-5.2	2.33	-2.2	0.026417		1		389	0.94	328	ThalamNuclei_rh_volume_VLp
7.12	2.97	2.4	0.016911		1		741	7.11	2.99	2.4	0.017756		1		726	7.88	11.19	0.7	0.482138		1		376	-14.37	10.81	-1.3	0.184441		1		380	0.7	1836	NODDI_ISOVF___rh.hippoAmyg___fimbria
-1.7	0.71	-2.4	0.017148		1		756	-1.59	0.72	-2.2	0.027097		1		741	-4.12	2.81	-1.5	0.144076		1		382	-2.64	2.49	-1.1	0.290064		1		389	0.87	256	HippSubfield_lh_volume_CA4-body
-1.63	0.68	-2.4	0.017284		1		757	-1.57	0.69	-2.3	0.023185		1		742	-2.82	2.57	-1.1	0.273035		1		383	-1.65	2.6	-0.6	0.527071		1		389	0.88	320	ThalamNuclei_rh_volume_VAmc
0.72	0.3	2.4	0.017622		1		741	0.81	0.31	2.6	0.0083		0.999		726	-1.49	1.1	-1.4	0.176056		1		376	-2.26	1.15	-2	0.051013		1		380	0.63	1923	NODDI_ICVF___ThalamicNuclei___Left-CM
-1.45	0.62	-2.4	0.018358		1		755	-1.31	0.62	-2.1	0.035998		1		740	-4.66	2.24	-2.1	0.038603		1		381	-4.36	2.38	-1.8	0.067859		1		389	0.92	230	AmygNuclei_lh_volume_Whole-amygdala
-1.42	0.6	-2.3	0.018944		1		755	-1.21	0.6	-2	0.045171		1		740	-6.08	2.16	-2.8	0.005034		0.9906		382	-5.12	2.37	-2.2	0.031052		1		388	0.95	316	ThalamNuclei_rh_volume_VLa
0.83	0.35	2.3	0.019271		1		741	0.81	0.36	2.3	0.023191		1		726	0.67	1.27	0.5	0.597516		1		376	-0.32	1.35	-0.2	0.811854		1		380	0.62	1905	NODDI_ICVF___lh.hippoAmyg___GC-ML-DG-body
-1.71	0.74	-2.3	0.020009		1		753	-1.77	0.74	-2.4	0.017191		1		738	-0.32	2.73	-0.1	0.905594		1		379	1.4	2.8	0.5	0.618653		1		389	0.96	211	aseg_rh_volume_Caudate
-1.63	0.7	-2.3	0.020152		1		756	-1.61	0.71	-2.3	0.0241		1		741	-2.2	2.64	-0.8	0.405699		1		382	0.08	2.61	0	0.976518		1		389	0.85	246	HippSubfield_lh_volume_presubiculum-head
-1.59	0.69	-2.3	0.021347		1		754	-1.48	0.7	-2.1	0.034343		1		739	-4.1	2.71	-1.5	0.131594		1		380	-2.21	2.46	-0.9	0.368774		1		389	0.87	254	HippSubfield_lh_volume_GC-ML-DG-body
0.58	0.25	2.3	0.021362		1		713	0.55	0.25	2.2	0.029548		1		700	1.16	0.94	1.2	0.219752		1		367	1.17	0.99	1.2	0.234995		1		359	0.83	1557	PIF_glm_mod=NODDI_ICVF_threshold=0_warpResolution=2mm
-1.9	0.83	-2.3	0.021837		1		755	-1.85	0.83	-2.2	0.026595		1		740	-4.24	3.08	-1.4	0.169686		1		381	-2.05	3.12	-0.7	0.511198		1		389	0.91	527	aparc-a2009s_lh_volume_G-precuneus
-2.48	1.08	-2.3	0.02206		1		756	-2.43	1.1	-2.2	0.027365		1		741	-5.11	4	-1.3	0.202156		1		382	-3.49	4.12	-0.8	0.398164		1		389	0.88	275	HippSubfield_rh_volume_CA3-body
-2.27	0.99	-2.3	0.022189		1		775	-2.42	1	-2.4	0.015895		1		761	0.52	3.83	0.1	0.892587		1		393	7.57	3.86	2	0.050779		1		396	0.9	124	IDP_T1_FAST_ROIs_L_caudate
-1.23	0.54	-2.3	0.022411		1		779	-1.09	0.54	-2	0.043762		1		764	-4.39	1.96	-2.2	0.025914		1		397	-2.32	2.14	-1.1	0.278896		1		397	0.92	27	IDP_T1_FAST_ROIs_R_frontal_pole
-1.03	0.45	-2.3	0.022647		1		756	-1.05	0.45	-2.3	0.021303		1		741	-0.39	1.71	-0.2	0.822306		1		382	0.68	1.71	0.4	0.692392		1		389	0.76	804	aparc-a2009s_lh_thickness_G+S-frontomargin
-1.53	0.67	-2.3	0.022833		1		756	-1.47	0.68	-2.2	0.030331		1		741	-3.14	2.45	-1.3	0.200396		1		382	-2.43	2.58	-0.9	0.347559		1		389	0.93	299	ThalamNuclei_lh_volume_VA
0.59	0.26	2.3	0.023001		1		740	0.65	0.26	2.5	0.013297		0.9999		725	-0.9	0.92	-1	0.329267		1		376	-1.62	1.02	-1.6	0.115297		1		379	0.61	1927	NODDI_ICVF___ThalamicNuclei___Left-MDm
2.85	1.26	2.3	0.023634		1		727	2.64	1.28	2.1	0.038802		1		712	8.18	4.42	1.8	0.065307		1		368	2.3	4.8	0.5	0.631456		1		374	0.59	1732	dti_FA___ThalamicNuclei___Right-MV(Re)
0.8	0.35	2.3	0.023789		1		744	0.84	0.36	2.3	0.019986		1		729	-0.29	1.25	-0.2	0.818909		1		379	0.26	1.4	0.2	0.854966		1		380	0.9	1240	IDP_dMRI_TBSS_ICVF_Cingulum_cingulate_gyrus_R
-1.66	0.73	-2.3	0.023833		1		756	-1.68	0.74	-2.3	0.022956		1		741	-2.14	2.81	-0.8	0.44566		1		383	1.71	2.74	0.6	0.533033		1		388	0.95	194	aseg_lh_volume_Caudate
-1.49	0.66	-2.3	0.023893		1		755	-1.4	0.67	-2.1	0.036866		1		740	-3.38	2.37	-1.4	0.15398		1		381	-2.84	2.57	-1.1	0.269846		1		389	0.85	277	HippSubfield_rh_volume_CA4-head
-2.21	0.98	-2.3	0.024336		1		776	-2.41	0.98	-2.4	0.014366		0.9999		762	2.71	3.81	0.7	0.476868		1		394	6.53	3.9	1.7	0.095119		1		396	0.92	125	IDP_T1_FAST_ROIs_R_caudate
10.1	4.5	2.2	0.025068		1		714	10.52	4.55	2.3	0.02104		1		701	-3.07	17.88	-0.2	0.863636		1		367	-8.05	17.04	-0.5	0.636976		1		360	0.6	1497	PG_95th_percentile_mod=DTI_MD_threshold=0.3_warpResolution=2mm
-1.96	0.88	-2.2	0.025781		1		756	-1.82	0.89	-2	0.041009		1		741	-5.66	3.15	-1.8	0.073706		1		382	-3.64	3.46	-1	0.294014		1		389	0.9	280	HippSubfield_rh_volume_CA3-head
-2.29	1.03	-2.2	0.025951		1		757	-2.35	1.03	-2.3	0.023243		1		742	-1.52	3.82	-0.4	0.691501		1		383	-0.79	3.92	-0.2	0.840189		1		389	0.83	303	ThalamNuclei_lh_volume_PuL
1.89	0.85	2.2	0.026167		1		738	1.98	0.86	2.3	0.021965		1		725	-0.22	3.17	-0.1	0.945088		1		376	-3.66	3.46	-1.1	0.290446		1		375	0.88	1310	IDP_dMRI_TBSS_OD_Posterior_thalamic_radiation_L
0.84	0.38	2.2	0.026345		1		744	0.9	0.38	2.3	0.018904		1		729	-0.82	1.32	-0.6	0.53749		1		379	-0.74	1.49	-0.5	0.61663		1		380	0.86	1259	IDP_dMRI_ProbtrackX_ICVF_cgc_r
-1.89	0.85	-2.2	0.026401		1		755	-1.67	0.86	-1.9	0.052672		1		740	-7.22	3.14	-2.3	0.021894		1		381	-4.05	3.24	-1.2	0.211659		1		389	0.88	270	HippSubfield_rh_volume_presubiculum-body
8.31	3.76	2.2	0.027419		1		737	7.45	3.79	2	0.049979		1		723	32.6	12.91	2.5	0.012008		1		374	16.64	15.75	1.1	0.291516		1		377	0.51	1868	NODDI_ISOVF___ThalamicNuclei___Left-VA
-1.53	0.69	-2.2	0.027646		1		756	-1.6	0.7	-2.3	0.022478		1		741	-0.3	2.55	-0.1	0.905785		1		382	2.37	2.64	0.9	0.368654		1		389	0.96	349	aparc-Desikan_lh_volume_inferiortemporal
-1.23	0.56	-2.2	0.02787		1		755	-1.12	0.57	-2	0.04724		1		740	-3.66	2.12	-1.7	0.085239		1		381	-2.36	2.06	-1.1	0.251172		1		389	0.94	214	aseg_rh_volume_Hippocampus
-1.24	0.56	-2.2	0.0285		1		756	-1.19	0.57	-2.1	0.03796		1		741	-2.3	2.07	-1.1	0.268526		1		382	-2.43	2.19	-1.1	0.267977		1		389	0.91	312	ThalamNuclei_rh_volume_PuM
-1.13	0.52	-2.2	0.028768		1		755	-1.14	0.52	-2.2	0.027758		1		740	-1.38	1.92	-0.7	0.474309		1		381	0.73	1.97	0.4	0.712504		1		389	0.7	677	aparc-Desikan_lh_thickness_frontalpole
-2.75	1.26	-2.2	0.028811		1		757	-2.75	1.27	-2.2	0.031417		1		742	-3.27	4.75	-0.7	0.492251		1		383	-1.06	4.68	-0.2	0.820525		1		389	0.7	235	AmygNuclei_rh_volume_Central-nucleus
4.93	2.25	2.2	0.029027		1		739	4.69	2.25	2.1	0.037908		1		724	10.78	7.83	1.4	0.169402		1		377	-2.85	9	-0.3	0.752021		1		377	0.64	1392	IDP_dMRI_TBSS_ISOVF_Superior_fronto-occipital_fasciculus_L
-0.66	0.3	-2.2	0.029259		1		784	-0.59	0.31	-1.9	0.053551		1		769	-2.26	1.13	-2	0.04572		1		399	-0.72	1.17	-0.6	0.536147		1		400	0.93	1590	PIF_T1_MNI_glm_mod=T1_MNI_GM_mod_threshold=0_warpResolution=2mm
3.63	1.66	2.2	0.029452		1		756	3.15	1.66	1.9	0.058047		1		741	15.16	6.06	2.5	0.012868		1		383	2.09	6.42	0.3	0.744578		1		388	0.98	174	aseg_global_volume_3rd-Ventricle
-1.8	0.83	-2.2	0.029561		1		756	-1.79	0.84	-2.1	0.032527		1		741	-2.22	3.04	-0.7	0.466551		1		382	0.17	3.18	0.1	0.958217		1		389	0.73	372	aparc-Desikan_lh_volume_frontalpole
-1.98	0.91	-2.2	0.030586		1		754	-2.01	0.92	-2.2	0.030143		1		739	-1.2	3.48	-0.3	0.729668		1		380	0.56	3.38	0.2	0.869672		1		389	0.91	575	aparc-a2009s_rh_volume_G+S-subcentral
2.25	1.04	2.2	0.031007		1		756	2.48	1.06	2.3	0.019547		1		741	-2.64	3.8	-0.7	0.488862		1		382	-3.66	3.98	-0.9	0.358908		1		389	0.91	378	aparc-Desikan_rh_volume_cuneus
-1.64	0.76	-2.2	0.031222		1		756	-1.47	0.77	-1.9	0.05619		1		741	-5.95	2.74	-2.2	0.030682		1		382	-6.34	2.96	-2.1	0.032939		1		389	0.85	325	ThalamNuclei_rh_volume_VM
-2.49	1.15	-2.2	0.031259		1		780	-2.37	1.17	-2	0.042979		1		765	-4.17	4.35	-1	0.338023		1		397	-0.04	4.48	0	0.993394		1		398	0.97	47	IDP_T1_FAST_ROIs_R_mid_temp_gyrus_ant
1.39	0.65	2.1	0.031725		1		740	1.27	0.65	1.9	0.0522		1		725	2.96	2.32	1.3	0.203		1		375	1.71	2.48	0.7	0.491221		1		380	0.54	1886	NODDI_ICVF___rh.hippoAmyg___presubiculum-body
-0.97	0.45	-2.1	0.032048		1		757	-0.9	0.46	-2	0.049079		1		742	-2.35	1.58	-1.5	0.137393		1		383	-2.31	1.81	-1.3	0.202004		1		389	0.6	845	aparc-a2009s_lh_thickness_Pole-temporal
0.79	0.37	2.1	0.03262		1		741	0.75	0.37	2	0.045015		1		726	1.71	1.36	1.3	0.211021		1		376	0.39	1.37	0.3	0.778437		1		380	0.61	1888	NODDI_ICVF___rh.hippoAmyg___subiculum-head
0.55	0.26	2.1	0.032765		1		713	0.49	0.26	1.9	0.059875		1		700	1.91	0.96	2	0.048402		1		367	0.73	0.99	0.7	0.46486		1		359	0.87	1581	PIF_glm_mod=NODDI_OD_threshold=0_warpResolution=2mm
-2.12	0.99	-2.1	0.032859		1		742	-2.04	0.99	-2	0.040498		1		727	-3.76	3.53	-1.1	0.287296		1		376	-0.25	3.89	-0.1	0.949462		1		381	0.7	1677	dti_FA___rh.hippoAmyg___CA4-head
2.03	0.95	2.1	0.033058		1		780	1.97	0.97	2	0.042064		1		765	2.06	3.57	0.6	0.56395		1		397	2.63	3.68	0.7	0.474238		1		398	0.9	162	IDP_T1_FAST_ROIs_L_cerebellum_X
0.48	0.23	2.1	0.033207		1		744	0.49	0.23	2.2	0.030732		1		729	0.15	0.81	0.2	0.855552		1		379	-0.21	0.87	-0.2	0.8106		1		380	0.8	1206	IDP_dMRI_TBSS_ICVF_Middle_cerebellar_peduncle
0.81	0.38	2.1	0.033286		1		744	0.83	0.39	2.2	0.030954		1		729	-0.07	1.36	-0.1	0.957671		1		379	0.56	1.47	0.4	0.701148		1		380	0.83	1258	IDP_dMRI_ProbtrackX_ICVF_cgc_l
-1.26	0.59	-2.1	0.033387		1		756	-1.11	0.6	-1.9	0.063124		1		741	-4.8	2.17	-2.2	0.027378		1		382	-4.7	2.25	-2.1	0.037819		1		389	0.94	292	ThalamNuclei_lh_volume_VLa
-1.46	0.69	-2.1	0.033645		1		754	-1.3	0.69	-1.9	0.061255		1		739	-5	2.54	-2	0.049584		1		381	-5.29	2.62	-2	0.044428		1		388	0.91	222	AmygNuclei_lh_volume_Basal-nucleus
-1.48	0.7	-2.1	0.033976		1		744	-1.1	0.7	-1.6	0.117138		1		729	-10	2.54	-3.9	0.0001		0.2		378	-7.19	2.61	-2.7	0.006189		0.9957		381	0.94	1306	IDP_dMRI_TBSS_OD_Superior_corona_radiata_L
-1.46	0.69	-2.1	0.034338		1		778	-1.45	0.7	-2.1	0.038711		1		763	-2.01	2.63	-0.8	0.445539		1		396	0.86	2.6	0.3	0.740822		1		397	0.93	13	IDP_T1_FIRST_left_caudate_volume
0.77	0.37	2.1	0.034791		1		745	0.77	0.37	2.1	0.036735		1		730	0.69	1.36	0.5	0.61282		1		379	0.2	1.38	0.1	0.884349		1		381	0.79	1131	IDP_dMRI_ProbtrackX_FA_unc_r
-0.67	0.32	-2.1	0.035983		1		757	-0.65	0.32	-2	0.042455		1		742	-1.06	1.18	-0.9	0.368558		1		383	-0.35	1.25	-0.3	0.782169		1		389	0.81	766	aparc-DKTatlas_lh_thickness_rostralmiddlefrontal
-1.94	0.93	-2.1	0.037062		1		780	-1.8	0.94	-1.9	0.056538		1		765	-5.61	3.57	-1.6	0.116122		1		397	-1.81	3.5	-0.5	0.605405		1		398	0.94	113	IDP_T1_FAST_ROIs_R_planum_polare
0.7	0.33	2.1	0.037091		1		741	0.65	0.34	1.9	0.054273		1		726	1.08	1.14	0.9	0.343457		1		376	0.84	1.33	0.6	0.525845		1		380	0.62	1882	NODDI_ICVF___rh.hippoAmyg___HP_tail
0.46	0.22	2.1	0.038638		1		744	0.44	0.22	2	0.050379		1		729	0.65	0.82	0.8	0.425647		1		378	0.06	0.83	0.1	0.943392		1		381	0.87	1076	IDP_dMRI_TBSS_FA_Posterior_limb_of_internal_capsule_L
0.74	0.36	2.1	0.039311		1		744	0.83	0.36	2.3	0.020557		1		729	-1.72	1.26	-1.4	0.173172		1		379	-1.73	1.43	-1.2	0.227563		1		380	0.95	1266	IDP_dMRI_ProbtrackX_ICVF_ifo_l
-0.52	0.25	-2.1	0.039396		1		743	-0.57	0.25	-2.3	0.022923		1		728	1.19	0.9	1.3	0.184842		1		379	1.73	1	1.7	0.084881		1		379	0.77	1152	IDP_dMRI_TBSS_MD_Retrolenticular_part_of_internal_capsule_R
-1.97	0.96	-2.1	0.039794		1		754	-1.83	0.98	-1.9	0.06098		1		739	-4.3	3.41	-1.3	0.208756		1		382	-5.04	3.76	-1.3	0.180728		1		387	0.82	228	AmygNuclei_lh_volume_Corticoamygdaloid-transitio
-1.68	0.82	-2.1	0.039801		1		756	-1.52	0.83	-1.8	0.066363		1		741	-5.34	2.89	-1.8	0.065368		1		383	-4.67	3.23	-1.4	0.149514		1		388	0.76	285	ThalamNuclei_lh_volume_MGN
-1.6	0.78	-2.1	0.039933		1		756	-1.57	0.79	-2	0.048009		1		741	-2.59	2.95	-0.9	0.379765		1		382	-1.3	2.91	-0.4	0.655319		1		389	0.76	250	HippSubfield_lh_volume_molecular-layer-HP-head
-2.19	1.07	-2	0.040601		1		757	-2.06	1.08	-1.9	0.057184		1		742	-5.33	3.94	-1.4	0.176682		1		383	-1.28	4.08	-0.3	0.753523		1		389	0.86	324	ThalamNuclei_rh_volume_CeM
0.63	0.31	2	0.041083		1		744	0.69	0.31	2.2	0.02675		1		729	-0.75	1.07	-0.7	0.483579		1		379	-0.82	1.22	-0.7	0.502515		1		380	0.91	1256	IDP_dMRI_ProbtrackX_ICVF_atr_l
0.74	0.36	2	0.041242		1		741	0.73	0.37	2	0.04576		1		726	0.48	1.31	0.4	0.71212		1		378	0.12	1.37	0.1	0.929099		1		378	0.93	1097	IDP_dMRI_TBSS_FA_Superior_longitudinal_fasciculus_R
-1.07	0.52	-2	0.041253		1		756	-0.94	0.53	-1.8	0.076916		1		741	-4.15	1.87	-2.2	0.02717		1		382	-2.4	2.04	-1.2	0.239088		1		389	0.91	193	aseg_lh_volume_Thalamus-Proper
0.55	0.27	2	0.041317		1		745	0.47	0.27	1.7	0.088161		1		730	2.28	0.95	2.4	0.01655		1		379	1.59	1.06	1.5	0.135707		1		381	0.79	1113	IDP_dMRI_ProbtrackX_FA_cst_l
-2.16	1.06	-2	0.041711		1		736	-2.21	1.07	-2.1	0.03975		1		723	-1.42	4.19	-0.3	0.734588		1		372	2.21	4.18	0.5	0.59695		1		377	0.89	180	aseg_global_volume_CC-Posterior
-1.06	0.52	-2	0.041975		1		756	-0.93	0.53	-1.8	0.079123		1		741	-4.41	2.01	-2.2	0.028849		1		383	-2.97	1.9	-1.6	0.117788		1		388	0.91	210	aseg_rh_volume_Thalamus-Proper
-0.52	0.26	-2	0.042189		1		743	-0.51	0.26	-2	0.047821		1		728	-0.39	0.95	-0.4	0.684045		1		379	-0.6	0.97	-0.6	0.537375		1		379	0.64	1176	IDP_dMRI_TBSS_MD_Uncinate_fasciculus_R
-1.3	0.64	-2	0.042292		1		756	-1.39	0.64	-2.1	0.031685		1		741	0.34	2.35	0.1	0.885119		1		382	3	2.45	1.2	0.221704		1		389	0.95	442	aparc-DKTatlas_lh_volume_inferiortemporal
0.79	0.39	2	0.042866		1		743	0.74	0.39	1.9	0.059619		1		728	1.42	1.4	1	0.310011		1		378	2.38	1.48	1.6	0.108732		1		380	0.92	1091	IDP_dMRI_TBSS_FA_Cingulum_cingulate_gyrus_R
1.38	0.68	2	0.043124		1		757	1.16	0.69	1.7	0.092081		1		742	6.74	2.56	2.6	0.008681		0.9995		383	4.87	2.56	1.9	0.058183		1		389	0.56	726	BA-exvivo_lh_thickness_perirhinal
-2.75	1.36	-2	0.043342		1		750	-2.81	1.38	-2	0.041391		1		736	-1.26	5.3	-0.2	0.81274		1		380	2.25	5.18	0.4	0.664241		1		384	0.9	181	aseg_global_volume_CC-Mid-Posterior
3.62	1.79	2	0.043519		1		755	3.52	1.8	2	0.051143		1		740	7.69	6.53	1.2	0.239939		1		382	7.11	7.02	1	0.311655		1		388	0.91	628	aparc-a2009s_rh_volume_S-oc-middle+Lunatus
-165.07	81.75	2	0.043817		1		766	-167.18	82.95	2	0.044211		1		751	-121.86	307.91	0.4	0.692505		1		391	-103.33	310.33	0.3	0.739339		1		390	0.94	1478	rfMRI connectivity ICA-features 2
-2.02	1.01	-2	0.04442		1		742	-1.83	1.02	-1.8	0.07383		1		727	-6.45	3.73	-1.7	0.084718		1		376	-3.05	3.67	-0.8	0.407175		1		381	0.7	1680	dti_FA___lh.hippoAmyg___GC-ML-DG-head
1.84	0.91	2	0.044508		1		756	2.05	0.93	2.2	0.027457		1		741	-2.92	3.26	-0.9	0.370692		1		382	-3.71	3.57	-1	0.299561		1		389	0.91	469	aparc-DKTatlas_rh_volume_cuneus
-1.45	0.72	-2	0.045165		1		756	-1.34	0.73	-1.8	0.069044		1		741	-3.95	2.74	-1.4	0.149752		1		382	-4.14	2.68	-1.5	0.124016		1		389	0.85	229	AmygNuclei_lh_volume_Paralaminar-nucleus
-1.98	0.99	-2	0.045245		1		756	-1.78	1	-1.8	0.075222		1		741	-7.05	3.89	-1.8	0.070687		1		382	-5.7	3.56	-1.6	0.110548		1		389	0.83	234	AmygNuclei_rh_volume_Anterior-amygdaloid-area-AAA
-1.66	0.83	-2	0.045423		1		757	-1.51	0.84	-1.8	0.072345		1		742	-5.87	3.19	-1.8	0.066188		1		383	-4.28	3	-1.4	0.154591		1		389	0.76	272	HippSubfield_rh_volume_molecular-layer-HP-head
-2.04	1.02	-2	0.045523		1		773	-1.86	1.03	-1.8	0.071237		1		759	-7.78	3.92	-2	0.048233		1		393	-3.01	3.96	-0.8	0.448289		1		394	0.91	147	IDP_T1_FAST_ROIs_L_cerebellum_crus_II
-2.39	1.2	-2	0.046568		1		755	-2.25	1.22	-1.8	0.065266		1		740	-6.14	4.44	-1.4	0.167215		1		381	-2.67	4.57	-0.6	0.559119		1		389	0.91	265	HippSubfield_rh_volume_CA1-body
-1.45	0.73	-2	0.046692		1		779	-1.46	0.74	-2	0.049672		1		764	-1.78	2.85	-0.6	0.533186		1		396	1.52	2.67	0.6	0.567966		1		398	0.89	20	IDP_T1_FIRST_right_hippocampus_volume
-1.21	0.61	-2	0.046855		1		757	-1.08	0.61	-1.8	0.076955		1		742	-4.24	2.2	-1.9	0.054035		1		383	-3.07	2.39	-1.3	0.19995		1		389	0.93	322	ThalamNuclei_rh_volume_VA
5.09	2.57	2	0.047711		1		745	5.3	2.58	2	0.040685		1		730	1.79	9.53	0.2	0.85085		1		379	-5.59	9.83	-0.6	0.569749		1		381	0.86	1393	IDP_dMRI_TBSS_ISOVF_Tapetum_R
-2.78	1.4	-2	0.047892		1		756	-2.85	1.42	-2	0.044927		1		741	0.32	5.46	0.1	0.953523		1		382	2.33	5.04	0.5	0.644129		1		389	0.71	536	aparc-a2009s_lh_volume_Lat-Fis-ant-Horizont
1.42	0.72	2	0.048157		1		742	1.45	0.73	2	0.046882		1		727	0.24	2.47	0.1	0.922788		1		376	-1.87	2.87	-0.6	0.516227		1		381	0.66	1724	dti_FA___ThalamicNuclei___Right-CeM
0.89	0.45	2	0.048358		1		744	1.03	0.45	2.3	0.023223		1		729	-2.56	1.66	-1.5	0.1243		1		379	-3.07	1.72	-1.8	0.07561		1		380	0.95	1235	IDP_dMRI_TBSS_ICVF_Posterior_thalamic_radiation_L
-1.62	0.82	-2	0.048672		1		756	-1.6	0.83	-1.9	0.054235		1		741	-3.38	2.97	-1.1	0.25574		1		382	-1.35	3.18	-0.4	0.67199		1		389	0.89	601	aparc-a2009s_rh_volume_G-precuneus
-0.87	0.44	-2	0.048729		1		742	-0.87	0.45	-1.9	0.051473		1		727	-0.79	1.62	-0.5	0.627288		1		376	0.9	1.66	0.5	0.586352		1		381	0.85	2027	NODDI_OD___ThalamicNuclei___Left-VLp
0.48	0.24	2	0.050227		1		743	0.48	0.24	2	0.048901		1		728	0.18	0.9	0.2	0.843362		1		378	-0.05	0.92	-0.1	0.958119		1		380	0.7	1270	IDP_dMRI_ProbtrackX_ICVF_mcp
1.3	0.66	2	0.050296		1		756	1.37	0.67	2	0.041543		1		741	-0.53	2.45	-0.2	0.827713		1		382	-1.22	2.51	-0.5	0.625223		1		389	0.92	577	aparc-a2009s_rh_volume_G+S-cingul-Ant
-1.45	0.74	-2	0.050345		1		756	-1.36	0.75	-1.8	0.069925		1		741	-4.04	2.56	-1.6	0.116298		1		382	-0.61	3.02	-0.2	0.840901		1		389	0.88	561	aparc-a2009s_lh_volume_S-orbital-H-Shaped
0.59	0.3	1.9	0.051933		1		741	0.73	0.31	2.4	0.017189		1		726	-2.56	1.07	-2.4	0.01722		1		376	-2.76	1.19	-2.3	0.020723		1		380	0.71	1926	NODDI_ICVF___ThalamicNuclei___Left-MDl
-1.34	0.69	-1.9	0.051939		1		755	-1.23	0.7	-1.8	0.079657		1		740	-3.93	2.46	-1.6	0.111808		1		381	-3.21	2.72	-1.2	0.238028		1		389	0.87	274	HippSubfield_rh_volume_GC-ML-DG-head
-1.06	0.54	-1.9	0.052203		1		756	-0.89	0.55	-1.6	0.106476		1		741	-4.63	1.93	-2.4	0.017118		1		382	-6.08	2.12	-2.9	0.00434		0.9844		389	0.88	290	ThalamNuclei_lh_volume_VPL
0.84	0.43	1.9	0.052278		1		741	0.79	0.44	1.8	0.069577		1		726	1.53	1.55	1	0.325022		1		376	0.99	1.66	0.6	0.549256		1		380	0.69	1901	NODDI_ICVF___lh.hippoAmyg___CA4-body
-2.61	1.35	-1.9	0.052553		1		754	-2.63	1.36	-1.9	0.053813		1		739	-1.57	5.11	-0.3	0.759451		1		382	0.07	5	0	0.988587		1		387	0.84	550	aparc-a2009s_lh_volume_S-front-middle
1.19	0.62	1.9	0.05343		1		757	1.1	0.62	1.8	0.077474		1		742	3.21	2.21	1.5	0.146777		1		383	2.76	2.42	1.1	0.255113		1		389	0.7	1024	wg_rh_intensity-contrast_entorhinal
0.44	0.23	1.9	0.053459		1		713	0.45	0.23	1.9	0.053864		1		700	0.26	0.83	0.3	0.752421		1		367	-0.05	0.9	-0.1	0.952811		1		359	0.8	1563	TUB_glm_mod=NODDI_ICVF_threshold=0_warpResolution=2mm
-1.22	0.63	-1.9	0.053806		1		780	-1.04	0.63	-1.6	0.101539		1		765	-5.06	2.44	-2.1	0.039106		1		397	-3.4	2.38	-1.4	0.154861		1		398	0.85	133	IDP_T1_FAST_ROIs_R_amygdala
0.68	0.35	1.9	0.054185		1		744	0.68	0.36	1.9	0.058056		1		729	0.46	1.2	0.4	0.701776		1		379	0.38	1.43	0.3	0.790206		1		380	0.84	1279	IDP_dMRI_ProbtrackX_ICVF_unc_l
-0.71	0.37	-1.9	0.055229		1		756	-0.59	0.37	-1.6	0.113283		1		741	-3.38	1.36	-2.5	0.013252		1		383	-2.61	1.42	-1.8	0.067654		1		388	0.82	855	aparc-a2009s_lh_thickness_S-front-middle
8.61	4.49	1.9	0.055867		1		714	9.13	4.55	2	0.045043		1		701	-8.14	17.93	-0.5	0.650093		1		367	-11.36	16.88	-0.7	0.501623		1		360	0.6	1506	PG_95th_percentile_mod=NODDI_ISOVF_threshold=0.3_warpResolution=2mm
0.45	0.24	1.9	0.056175		1		745	0.46	0.24	2	0.050536		1		730	-0.18	0.87	-0.2	0.834135		1		379	-0.59	0.89	-0.7	0.510088		1		381	0.88	1075	IDP_dMRI_TBSS_FA_Posterior_limb_of_internal_capsule_R
0.82	0.43	1.9	0.056552		1		757	0.9	0.43	2.1	0.038782		1		742	-0.85	1.59	-0.5	0.594252		1		383	-2.57	1.63	-1.6	0.11458		1		389	0.67	917	aparc-a2009s_rh_thickness_Pole-temporal
-2.7	1.42	-1.9	0.056587		1		753	-2.61	1.44	-1.8	0.070096		1		738	-4.87	5.24	-0.9	0.353267		1		380	-2.36	5.35	-0.4	0.659773		1		388	0.84	249	HippSubfield_lh_volume_parasubiculum
-0.56	0.29	-1.9	0.056603		1		784	-0.5	0.3	-1.7	0.096705		1		769	-2.17	1.09	-2	0.046788		1		399	-0.68	1.14	-0.6	0.5524		1		400	0.94	1589	PIF_T1_MNI_sum_mod=T1_MNI_GM_mod_threshold=0_warpResolution=2mm
-2.46	1.29	-1.9	0.056986		1		755	-2.3	1.3	-1.8	0.077615		1		740	-8.86	4.75	-1.9	0.062778		1		381	-6.66	5	-1.3	0.183025		1		389	0.91	568	aparc-a2009s_lh_volume_S-subparietal
0.69	0.36	1.9	0.057177		1		743	0.64	0.37	1.8	0.079272		1		728	1.68	1.3	1.3	0.196772		1		379	1.86	1.4	1.3	0.185127		1		379	0.82	1250	IDP_dMRI_TBSS_ICVF_Uncinate_fasciculus_R
0.59	0.31	1.9	0.057605		1		744	0.61	0.32	1.9	0.052768		1		729	-0.2	1.11	-0.2	0.858266		1		379	-0.43	1.21	-0.4	0.724934		1		380	0.93	1127	IDP_dMRI_ProbtrackX_FA_slf_r
-1.85	0.98	-1.9	0.0577		1		757	-1.82	0.99	-1.8	0.066648		1		742	-3.28	3.82	-0.9	0.391262		1		383	-0.34	3.53	-0.1	0.924158		1		389	0.68	514	aparc-a2009s_lh_volume_G-Ins-lg+S-cent-ins
-1.4	0.74	-1.9	0.05786		1		743	-1.23	0.75	-1.6	0.101262		1		728	-5.16	2.73	-1.9	0.059822		1		378	-2.31	2.73	-0.8	0.398062		1		380	0.92	1300	IDP_dMRI_TBSS_OD_Posterior_limb_of_internal_capsule_L
-2.16	1.14	-1.9	0.058501		1		756	-2.17	1.16	-1.9	0.060665		1		741	-0.61	4.18	-0.1	0.883572		1		382	3.29	4.35	0.8	0.449814		1		389	0.75	237	AmygNuclei_rh_volume_Cortical-nucleus
-0.92	0.48	-1.9	0.058523		1		713	-0.82	0.49	-1.7	0.095943		1		700	-3.8	1.87	-2	0.042701		1		366	-3.45	1.86	-1.8	0.065372		1		360	0.91	1484	HT_volume_threshold=0.3_warpResolution=2mm
0.67	0.35	1.9	0.058634		1		743	0.72	0.35	2	0.043969		1		728	-0.78	1.23	-0.6	0.527157		1		378	-0.2	1.4	-0.1	0.885284		1		380	0.89	1241	IDP_dMRI_TBSS_ICVF_Cingulum_cingulate_gyrus_L
0.62	0.33	1.9	0.05942		1		743	0.73	0.33	2.2	0.027218		1		728	-2.11	1.17	-1.8	0.072442		1		379	-2.15	1.29	-1.7	0.097304		1		379	0.95	1268	IDP_dMRI_ProbtrackX_ICVF_ilf_l
6.35	3.37	1.9	0.059927		1		745	6.5	3.4	1.9	0.056124		1		730	4.23	11.9	0.4	0.722595		1		379	0.71	13.42	0.1	0.958044		1		381	0.82	1394	IDP_dMRI_TBSS_ISOVF_Tapetum_L
0.7	0.37	1.9	0.060099		1		743	0.67	0.37	1.8	0.073901		1		728	1.23	1.33	0.9	0.356295		1		378	0.41	1.45	0.3	0.776919		1		380	0.94	1083	IDP_dMRI_TBSS_FA_Posterior_corona_radiata_R
0.65	0.34	1.9	0.060291		1		744	0.54	0.35	1.6	0.120734		1		729	2.85	1.22	2.3	0.020502		1		378	2.31	1.36	1.7	0.089683		1		381	0.94	1082	IDP_dMRI_TBSS_FA_Superior_corona_radiata_L
-1.82	0.97	-1.9	0.060777		1		779	-1.75	0.98	-1.8	0.07518		1		764	-3.54	3.79	-0.9	0.351843		1		397	0.97	3.55	0.3	0.784871		1		397	0.94	112	IDP_T1_FAST_ROIs_L_planum_polare
0.68	0.36	1.9	0.060885		1		744	0.76	0.36	2.1	0.03797		1		729	-1.39	1.28	-1.1	0.279646		1		379	-1.22	1.44	-0.8	0.39709		1		380	0.94	1267	IDP_dMRI_ProbtrackX_ICVF_ifo_r
0.62	0.33	1.9	0.061461		1		743	0.56	0.34	1.7	0.098269		1		728	1.88	1.21	1.5	0.121794		1		379	1.17	1.26	0.9	0.35353		1		379	0.76	1261	IDP_dMRI_ProbtrackX_ICVF_cgh_r
0.54	0.29	1.9	0.061515		1		744	0.54	0.29	1.8	0.065893		1		729	0.39	1.04	0.4	0.705275		1		379	0.03	1.12	0	0.981158		1		380	0.94	1209	IDP_dMRI_TBSS_ICVF_Body_of_corpus_callosum
2.75	1.47	1.9	0.061647		1		766	2.32	1.49	1.6	0.120333		1		751	12.23	5.34	2.3	0.022491		1		391	8.97	5.71	1.6	0.117401		1		390	0.64	1465	rfMRI amplitudes (ICA100 node 37)
2.15	1.15	1.9	0.062034		1		713	2.03	1.16	1.7	0.080932		1		700	5.04	4.25	1.2	0.236483		1		367	-2.37	4.56	-0.5	0.602936		1		359	0.95	1569	PIF_glm_mod=NODDI_ISOVF_threshold=0_warpResolution=2mm
-1.76	0.95	-1.9	0.062292		1		780	-1.59	0.95	-1.7	0.09537		1		765	-5.64	3.47	-1.6	0.105454		1		397	-4.57	3.73	-1.2	0.220682		1		398	0.94	120	IDP_T1_FAST_ROIs_L_occ_pole
-0.61	0.33	-1.9	0.062863		1		740	-0.62	0.33	-1.9	0.060906		1		725	-0.3	1.25	-0.2	0.810621		1		375	1	1.16	0.9	0.390685		1		380	0.55	1762	dti_MD___rh.hippoAmyg___subiculum-head
-1.62	0.87	-1.9	0.062935		1		756	-1.66	0.88	-1.9	0.060695		1		741	-0.99	3.2	-0.3	0.756408		1		382	1.43	3.33	0.4	0.667894		1		389	0.81	389	aparc-Desikan_rh_volume_parahippocampal
-1.34	0.72	-1.9	0.063224		1		755	-1.23	0.73	-1.7	0.094153		1		740	-3.96	2.55	-1.5	0.121449		1		381	-2.07	2.87	-0.7	0.470408		1		389	0.91	247	HippSubfield_lh_volume_CA1-head
-10.91	5.86	-1.9	0.063237		1		717	-10.04	5.93	-1.7	0.090968		1		702	-27.61	22.31	-1.2	0.21671		1		366	-17.92	20.57	-0.9	0.384227		1		366	0.64	1856	NODDI_ISOVF___lh.hippoAmyg___molecular_layer_HP-body
-1.33	0.72	-1.9	0.063283		1		755	-1.27	0.73	-1.7	0.081514		1		740	-2.46	2.71	-0.9	0.364411		1		381	-1.69	2.7	-0.6	0.53167		1		389	0.85	268	HippSubfield_rh_volume_presubiculum-head
1.01	0.54	1.9	0.063359		1		755	1.06	0.54	1.9	0.051614		1		740	-0.13	1.99	-0.1	0.948378		1		382	0.02	2.14	0	0.992972		1		388	0.68	711	aparc-Desikan_rh_thickness_frontalpole
-1.62	0.87	-1.8	0.064588		1		756	-1.62	0.89	-1.8	0.067835		1		741	-1.79	3.2	-0.6	0.576013		1		382	0.58	3.35	0.2	0.863691		1		389	0.85	480	aparc-DKTatlas_rh_volume_parahippocampal
-1.54	0.83	-1.8	0.065448		1		778	-1.28	0.84	-1.5	0.127976		1		763	-8.68	3.06	-2.8	0.004819		0.9887		395	-5.2	3.29	-1.6	0.11542		1		398	0.95	68	IDP_T1_FAST_ROIs_L_latocc_cortex_sup
9.49	5.16	1.8	0.066033		1		714	10.43	5.22	2	0.0462		1		701	-19.09	19.92	-1	0.338582		1		367	-19.08	19.95	-1	0.339663		1		360	0.61	1501	PG_95th_percentile_mod=NODDI_ICVF_threshold=0.3_warpResolution=2mm
1.76	0.96	1.8	0.066173		1		740	1.68	0.97	1.7	0.082625		1		725	3.8	3.5	1.1	0.277811		1		377	-1.67	3.63	-0.5	0.64527		1		378	0.97	1137	IDP_dMRI_TBSS_MD_Fornix
6.92	3.76	1.8	0.066419		1		742	7.43	3.81	1.9	0.051934		1		727	-3.45	13.49	-0.3	0.798282		1		376	-28.93	14.22	-2	0.042614		1		381	0.81	1851	NODDI_ISOVF___rh.hippoAmyg___CA3-body
-0.83	0.45	-1.8	0.066716		1		741	-0.9	0.46	-2	0.049352		1		726	1.18	1.67	0.7	0.480321		1		376	1.44	1.75	0.8	0.409023		1		380	0.59	1817	dti_MD___ThalamicNuclei___Right-CeM
-1.77	0.96	-1.8	0.066839		1		756	-1.9	0.98	-1.9	0.052435		1		741	-0.72	3.72	-0.2	0.845731		1		383	5.21	3.47	1.5	0.133317		1		388	0.88	305	ThalamNuclei_lh_volume_AV
-3.28	1.79	-1.8	0.066956		1		756	-3.03	1.8	-1.7	0.092555		1		741	-6.53	6.47	-1	0.313632		1		382	-6.06	6.97	-0.9	0.385208		1		389	0.83	279	HippSubfield_rh_volume_fimbria
-1.54	0.84	-1.8	0.067458		1		755	-1.56	0.85	-1.8	0.065923		1		740	-1.43	2.93	-0.5	0.62614		1		382	1.67	3.4	0.5	0.623658		1		388	0.89	632	aparc-a2009s_rh_volume_S-oc-temp-med+Lingual
1.77	0.97	1.8	0.067938		1		756	1.59	0.98	1.6	0.106113		1		741	5.54	3.5	1.6	0.114542		1		382	5.74	3.71	1.5	0.122991		1		389	0.91	438	aparc-DKTatlas_lh_volume_cuneus
-1.18	0.65	-1.8	0.067948		1		755	-1.08	0.65	-1.6	0.100039		1		740	-4.4	2.46	-1.8	0.074478		1		382	-1.67	2.39	-0.7	0.486113		1		388	0.99	338	Brainstem_global_volume_Pons
-1.7	0.93	-1.8	0.068637		1		755	-1.85	0.94	-2	0.049182		1		740	1.58	3.47	0.5	0.648499		1		382	3.98	3.55	1.1	0.262675		1		388	0.9	876	aparc-a2009s_lh_thickness_S-temporal-transverse
3.14	1.72	1.8	0.068799		1		745	3.26	1.73	1.9	0.060837		1		730	-0.18	5.95	0	0.975933		1		379	-10.21	6.89	-1.5	0.13946		1		381	0.67	1387	IDP_dMRI_TBSS_ISOVF_Fornix_cres+Stria_terminalis_R
0.57	0.31	1.8	0.06882		1		743	0.67	0.31	2.2	0.03124		1		728	-1.83	1.08	-1.7	0.092056		1		379	-1.39	1.23	-1.1	0.25834		1		379	0.89	1257	IDP_dMRI_ProbtrackX_ICVF_atr_r
-0.61	0.33	-1.8	0.069117		1		756	-0.55	0.34	-1.6	0.105833		1		741	-1.92	1.23	-1.6	0.119453		1		382	-1.41	1.3	-1.1	0.279363		1		389	0.84	926	aparc-a2009s_rh_thickness_S-front-inf
-0.57	0.31	-1.8	0.069219		1		756	-0.45	0.31	-1.4	0.148466		1		741	-3.05	1.16	-2.6	0.008871		0.9996		382	-2.8	1.21	-2.3	0.020659		1		389	0.78	927	aparc-a2009s_rh_thickness_S-front-middle
3.04	1.67	1.8	0.069379		1		765	2.67	1.7	1.6	0.116676		1		750	11.26	5.96	1.9	0.059634		1		390	7.31	6.65	1.1	0.272294		1		390	0.59	1420	rfMRI amplitudes (ICA25 node 1)
4.35	2.4	1.8	0.069569		1		762	3.94	2.4	1.6	0.100725		1		747	13.93	8.71	1.6	0.110635		1		387	5.98	9.59	0.6	0.533646		1		390	0.54	1460	rfMRI amplitudes (ICA100 node 32)
2.46	1.35	1.8	0.069669		1		745	1.99	1.34	1.5	0.138348		1		730	13.69	5.05	2.7	0.007055		0.9983		379	9.8	5.19	1.9	0.059858		1		381	0.67	1398	IDP_dMRI_ProbtrackX_ISOVF_atr_r
-1.28	0.7	-1.8	0.069796		1		775	-1.22	0.71	-1.7	0.086726		1		760	-3.12	2.66	-1.2	0.243097		1		396	-0.54	2.69	-0.2	0.841035		1		394	0.87	19	IDP_T1_FIRST_left_hippocampus_volume
2.05	1.13	1.8	0.069851		1		754	2.02	1.15	1.8	0.078069		1		739	2.48	4.04	0.6	0.538982		1		381	1.09	4.4	0.2	0.804072		1		388	0.95	433	BA-exvivo_rh_volume_MT
-1.74	0.96	-1.8	0.070664		1		742	-1.74	0.96	-1.8	0.070695		1		727	-2.11	3.53	-0.6	0.550464		1		376	1.32	3.66	0.4	0.718953		1		381	0.69	1681	dti_FA___rh.hippoAmyg___GC-ML-DG-head
0.48	0.27	1.8	0.07085		1		743	0.53	0.27	1.9	0.051568		1		728	-0.35	0.95	-0.4	0.710936		1		378	-0.5	1.05	-0.5	0.632902		1		380	0.87	1223	IDP_dMRI_TBSS_ICVF_Anterior_limb_of_internal_capsule_L
2.81	1.56	1.8	0.071505		1		744	2.56	1.57	1.6	0.103207		1		729	8.99	5.62	1.6	0.110456		1		379	1.78	6.07	0.3	0.768868		1		380	0.82	1358	IDP_dMRI_TBSS_ISOVF_Genu_of_corpus_callosum
0.79	0.44	1.8	0.071858		1		743	0.92	0.44	2.1	0.035955		1		728	-2.38	1.59	-1.5	0.135788		1		379	-2.74	1.68	-1.6	0.102923		1		379	0.94	1237	IDP_dMRI_TBSS_ICVF_Sagittal_stratum_L
-1.1	0.61	-1.8	0.072613		1		745	-0.88	0.62	-1.4	0.156774		1		730	-6.26	2.23	-2.8	0.005221		0.9918		379	-4.51	2.33	-1.9	0.053859		1		381	0.86	1337	IDP_dMRI_ProbtrackX_OD_cst_l
0.67	0.37	1.8	0.072691		1		743	0.73	0.37	2	0.04986		1		728	-0.96	1.4	-0.7	0.493113		1		379	-1.37	1.39	-1	0.326022		1		379	0.69	1244	IDP_dMRI_TBSS_ICVF_Fornix_cres+Stria_terminalis_R
0.72	0.4	1.8	0.07311		1		713	0.65	0.41	1.6	0.106712		1		700	2.26	1.49	1.5	0.130371		1		367	-0.05	1.6	0	0.975746		1		359	0.95	1545	PIF_glm_mod=DTI_MD_threshold=0_warpResolution=2mm
-0.86	0.48	-1.8	0.073472		1		738	-0.88	0.49	-1.8	0.070944		1		723	-0.19	1.89	-0.1	0.918182		1		375	-0.32	1.62	-0.2	0.842835		1		378	0.55	1789	dti_MD___lh.hippoAmyg___Central-nucleus
-1.93	1.08	-1.8	0.073693		1		755	-1.66	1.1	-1.5	0.129371		1		740	-7.17	3.91	-1.8	0.067391		1		382	-5.92	4.19	-1.4	0.158901		1		388	0.83	281	HippSubfield_rh_volume_HATA
2.08	1.16	1.8	0.073971		1		756	1.71	1.17	1.5	0.144042		1		741	10.44	4.35	2.4	0.016935		1		382	7.54	4.35	1.7	0.083962		1		389	0.76	420	BA-exvivo_lh_volume_perirhinal
0.48	0.27	1.8	0.074211		1		744	0.52	0.27	1.9	0.055204		1		729	-0.4	0.99	-0.4	0.682462		1		379	-1.3	0.99	-1.3	0.191167		1		380	0.68	1217	IDP_dMRI_TBSS_ICVF_Inferior_cerebellar_peduncle_L
4.77	2.67	1.8	0.074266		1		741	3.7	2.66	1.4	0.16498		1		726	27.96	9.79	2.8	0.004543		0.9858		377	18.79	10.16	1.8	0.065056		1		379	0.62	1402	IDP_dMRI_ProbtrackX_ISOVF_cgh_r
-0.59	0.33	-1.8	0.074469		1		757	-0.59	0.33	-1.8	0.074599		1		742	-0.29	1.18	-0.2	0.809286		1		383	0.41	1.29	0.3	0.749682		1		389	0.84	854	aparc-a2009s_lh_thickness_S-front-inf
2.57	1.44	1.8	0.075412		1		745	2.57	1.46	1.8	0.078999		1		730	3.77	5.31	0.7	0.478522		1		379	-5.62	5.39	-1	0.297833		1		381	0.95	1361	IDP_dMRI_TBSS_ISOVF_Fornix
0.6	0.34	1.8	0.076526		1		744	0.55	0.34	1.6	0.110512		1		729	1.46	1.18	1.2	0.214315		1		378	0.9	1.35	0.7	0.506858		1		381	0.93	1084	IDP_dMRI_TBSS_FA_Posterior_corona_radiata_L
-0.81	0.46	-1.8	0.077272		1		756	-0.69	0.46	-1.5	0.134802		1		741	-3.7	1.65	-2.2	0.02519		1		382	-2.1	1.8	-1.2	0.246014		1		389	0.92	217	aseg_rh_volume_VentralDC
0.44	0.25	1.8	0.077323		1		713	0.44	0.25	1.8	0.073877		1		700	0.1	0.94	0.1	0.911288		1		367	0.29	0.98	0.3	0.764017		1		359	0.86	1560	PIT_glm_mod=NODDI_ICVF_threshold=0_warpResolution=2mm
1.96	1.11	1.8	0.077458		1		756	1.82	1.13	1.6	0.106183		1		741	4.72	3.99	1.2	0.238009		1		382	4.37	4.29	1	0.308235		1		389	0.91	345	aparc-Desikan_lh_volume_cuneus
-0.66	0.37	-1.8	0.077577		1		744	-0.55	0.38	-1.5	0.146373		1		729	-2.89	1.33	-2.2	0.03054		1		379	-1.82	1.43	-1.3	0.204897		1		380	0.88	1351	IDP_dMRI_ProbtrackX_OD_slf_r
-1.02	0.57	-1.8	0.077615		1		755	-0.92	0.58	-1.6	0.11378		1		740	-3.96	2.2	-1.8	0.072596		1		381	-0.97	2.11	-0.5	0.646505		1		389	0.98	176	aseg_global_volume_Brain-Stem
0.71	0.4	1.8	0.077725		1		741	0.8	0.4	2	0.047153		1		726	-1.71	1.47	-1.2	0.245884		1		376	-2.05	1.51	-1.4	0.175345		1		380	0.56	1925	NODDI_ICVF___ThalamicNuclei___Left-LP
-0.49	0.28	-1.8	0.079316		1		745	-0.56	0.28	-2	0.042848		1		730	1.33	1.07	1.2	0.215046		1		379	2.03	1.07	1.9	0.05788		1		381	0.88	1161	IDP_dMRI_TBSS_MD_Posterior_thalamic_radiation_L
-1.6	0.91	-1.8	0.079532		1		754	-1.62	0.92	-1.8	0.077393		1		739	-1.5	3.49	-0.4	0.667119		1		380	0.66	3.38	0.2	0.84612		1		389	0.85	248	HippSubfield_lh_volume_presubiculum-body
0.59	0.34	1.8	0.079721		1		744	0.71	0.34	2.1	0.034489		1		729	-2.5	1.25	-2	0.04654		1		379	-2.53	1.29	-1.9	0.051719		1		380	0.93	1273	IDP_dMRI_ProbtrackX_ICVF_ptr_l
-1.1	0.63	-1.8	0.080074		1		756	-0.97	0.64	-1.5	0.128184		1		741	-4.36	2.23	-1.9	0.051638		1		382	-1.89	2.48	-0.8	0.4455		1		389	0.85	960	aseg_lh_intensity_Inf-Lat-Vent
0.55	0.32	1.7	0.080672		1		741	0.55	0.32	1.7	0.085653		1		726	0.37	1.15	0.3	0.748725		1		376	-0.11	1.2	-0.1	0.929088		1		380	0.74	1933	NODDI_ICVF___ThalamicNuclei___Left-VA
0.46	0.26	1.7	0.0815		1		745	0.51	0.26	1.9	0.053181		1		730	-0.93	1	-0.9	0.349819		1		379	-1.13	0.99	-1.1	0.256735		1		381	0.9	1074	IDP_dMRI_TBSS_FA_Anterior_limb_of_internal_capsule_L
1.8	1.03	1.7	0.08166		1		756	1.91	1.04	1.8	0.067648		1		741	-0.8	4	-0.2	0.840584		1		382	-1.81	3.79	-0.5	0.633687		1		389	0.6	682	aparc-Desikan_rh_thickness_caudalanteriorcingulate
-1.9	1.09	-1.7	0.082214		1		782	-2.06	1.1	-1.9	0.061604		1		767	2.58	4.15	0.6	0.535102		1		397	8.24	4.16	2	0.048171		1		400	0.87	135	IDP_T1_FAST_ROIs_R_ventral_striatum
-0.9	0.52	-1.7	0.082967		1		779	-0.75	0.52	-1.4	0.150777		1		764	-4.26	1.95	-2.2	0.029966		1		397	-1.94	1.95	-1	0.318447		1		397	0.95	28	IDP_T1_FAST_ROIs_L_insular_cortex
1.33	0.77	1.7	0.083075		1		741	1.43	0.78	1.8	0.065458		1		726	-0.37	2.79	-0.1	0.893294		1		375	-5.8	2.85	-2	0.042116		1		381	0.82	1772	dti_MD___rh.hippoAmyg___CA3-body
2.15	1.25	1.7	0.084709		1		740	2.22	1.26	1.8	0.079298		1		725	-0.03	4.74	0	0.994575		1		375	-4.37	4.54	-1	0.336353		1		380	0.71	1977	NODDI_OD___lh.hippoAmyg___CA1-body
9.12	5.28	1.7	0.084903		1		722	7.12	5.26	1.4	0.176054		1		708	60.45	19.67	3.1	0.002275		0.917		368	57.91	20.47	2.8	0.004938		0.9901		368	0.59	1870	NODDI_ISOVF___ThalamicNuclei___Left-VPL
-1.36	0.79	-1.7	0.085073		1		745	-1.16	0.8	-1.4	0.147326		1		730	-5.61	2.88	-1.9	0.052372		1		379	-3.16	2.97	-1.1	0.28756		1		381	0.93	1299	IDP_dMRI_TBSS_OD_Posterior_limb_of_internal_capsule_R
-1.05	0.61	-1.7	0.085092		1		755	-0.98	0.61	-1.6	0.109809		1		740	-4.21	2.29	-1.8	0.066247		1		381	-2.09	2.29	-0.9	0.361893		1		389	0.93	458	aparc-DKTatlas_lh_volume_precuneus
1.25	0.73	1.7	0.085206		1		742	1	0.73	1.4	0.169887		1		727	6.01	2.63	2.3	0.02283		1		376	5.04	2.8	1.8	0.073029		1		381	0.68	1983	NODDI_OD___lh.hippoAmyg___CA4-head
2.94	1.7	1.7	0.08525		1		744	2.87	1.72	1.7	0.096009		1		729	4.27	6.2	0.7	0.491264		1		378	8.11	6.52	1.2	0.214638		1		381	0.64	1384	IDP_dMRI_TBSS_ISOVF_Cingulum_cingulate_gyrus_R
-1.57	0.91	-1.7	0.086045		1		742	-1.56	0.93	-1.7	0.092307		1		727	-2.82	3.27	-0.9	0.388827		1		376	-1.17	3.52	-0.3	0.739047		1		381	0.61	1693	dti_FA___rh.hippoAmyg___Central-nucleus
3.2	1.87	1.7	0.086257		1		745	3.38	1.89	1.8	0.074926		1		730	0.07	7.01	0	0.992603		1		379	-2.43	6.92	-0.4	0.725888		1		381	0.58	1381	IDP_dMRI_TBSS_ISOVF_Sagittal_stratum_L
1.79	1.05	1.7	0.08684		1		756	1.95	1.06	1.8	0.066258		1		741	-1.92	3.84	-0.5	0.617886		1		382	-2.73	3.98	-0.7	0.492646		1		389	0.89	582	aparc-a2009s_rh_volume_G-cuneus
-1.7	0.99	-1.7	0.087006		1		744	-1.62	1.01	-1.6	0.106942		1		729	-4.13	3.64	-1.1	0.256951		1		379	2.71	3.72	0.7	0.467671		1		380	0.94	1062	IDP_dMRI_TBSS_FA_Fornix
3.17	1.85	1.7	0.087287		1		745	3.25	1.87	1.7	0.082527		1		730	2.57	7.16	0.4	0.719733		1		379	6.26	6.69	0.9	0.350261		1		381	0.61	1399	IDP_dMRI_ProbtrackX_ISOVF_cgc_l
0.82	0.48	1.7	0.087753		1		744	0.93	0.48	1.9	0.054373		1		729	-2.05	1.72	-1.2	0.234499		1		379	-2.41	1.88	-1.3	0.198839		1		380	0.94	1236	IDP_dMRI_TBSS_ICVF_Sagittal_stratum_R
-1.47	0.86	-1.7	0.087947		1		757	-1.59	0.87	-1.8	0.067464		1		742	0.31	3.36	0.1	0.926938		1		383	3.79	3.08	1.2	0.220276		1		389	0.89	534	aparc-a2009s_lh_volume_G-temporal-inf
1.35	0.79	1.7	0.088247		1		742	1.09	0.8	1.4	0.172898		1		727	7.72	2.88	2.7	0.007633		0.9987		376	5.64	2.96	1.9	0.057328		1		381	0.62	1994	NODDI_OD___rh.hippoAmyg___molecular_layer_HP-body
-0.93	0.55	-1.7	0.089543		1		756	-0.84	0.55	-1.5	0.131587		1		741	-3.88	2.1	-1.8	0.065118		1		382	-1.56	2.02	-0.8	0.439389		1		389	0.99	341	Brainstem_global_volume_Whole-brainstem
-0.37	0.22	-1.7	0.09005		1		744	-0.42	0.22	-1.9	0.052461		1		729	1.02	0.8	1.3	0.203928		1		379	1.21	0.81	1.5	0.133581		1		380	0.74	1205	IDP_dMRI_ProbtrackX_MD_unc_r
-0.29	0.17	-1.7	0.091026		1		753	-0.27	0.17	-1.6	0.120397		1		738	-0.78	0.62	-1.3	0.209993		1		382	-0.34	0.66	-0.5	0.60043		1		386	0.68	956	aseg_global_intensity_CC-Central
0.82	0.48	1.7	0.091307		1		741	0.8	0.49	1.6	0.10292		1		726	1.01	1.78	0.6	0.570221		1		376	-0.45	1.84	-0.2	0.806173		1		380	0.56	1937	NODDI_ICVF___ThalamicNuclei___Right-AV
1.07	0.63	1.7	0.091737		1		742	1.05	0.64	1.6	0.099037		1		727	1.48	2.35	0.6	0.529638		1		376	-0.85	2.41	-0.4	0.724022		1		381	0.7	1988	NODDI_OD___rh.hippoAmyg___GC-ML-DG-head
-0.39	0.23	-1.7	0.092038		1		745	-0.43	0.23	-1.9	0.06262		1		730	0.77	0.86	0.9	0.371635		1		379	1.19	0.87	1.4	0.172883		1		381	0.77	1153	IDP_dMRI_TBSS_MD_Retrolenticular_part_of_internal_capsule_L
-0.45	0.27	-1.7	0.092903		1		785	-0.41	0.27	-1.5	0.131686		1		770	-1.76	1.01	-1.7	0.081109		1		399	-0.19	1.02	-0.2	0.849249		1		401	0.99	10	IDP_T1_SIENAX_brain-unnormalised_volume
-0.87	0.52	-1.7	0.093784		1		778	-0.73	0.53	-1.4	0.169436		1		763	-4.54	1.99	-2.3	0.023193		1		397	-2.54	1.95	-1.3	0.194086		1		396	0.93	130	IDP_T1_FAST_ROIs_L_hippocampus
-0.78	0.47	-1.7	0.093785		1		756	-0.68	0.47	-1.4	0.148815		1		741	-3.39	1.71	-2	0.048857		1		382	-1.82	1.79	-1	0.310664		1		389	0.93	200	aseg_lh_volume_VentralDC
-1.16	0.69	-1.7	0.094681		1		743	-1.08	0.7	-1.5	0.122812		1		728	-2.14	2.6	-0.8	0.411222		1		379	-2.34	2.61	-0.9	0.369162		1		379	0.82	1297	IDP_dMRI_TBSS_OD_Anterior_limb_of_internal_capsule_R
-0.47	0.28	-1.7	0.095319		1		781	-0.42	0.29	-1.5	0.14603		1		766	-1.8	1.04	-1.7	0.085235		1		398	-0.32	1.1	-0.3	0.772081		1		398	0.93	1588	AON_T1_MNI_glm_mod=T1_MNI_GM_mod_threshold=0_warpResolution=2mm
-1.24	0.74	-1.7	0.095426		1		757	-1.36	0.75	-1.8	0.07013		1		742	1.72	2.69	0.6	0.523554		1		383	0.8	2.88	0.3	0.781677		1		389	0.78	771	aparc-DKTatlas_lh_thickness_transversetemporal
1.76	1.06	1.7	0.095679		1		740	1.74	1.07	1.6	0.103209		1		725	2.93	3.85	0.8	0.447472		1		374	1.96	4.05	0.5	0.62763		1		381	0.54	2000	NODDI_OD___rh.hippoAmyg___Central-nucleus
1.81	1.09	1.7	0.096667		1		743	1.83	1.1	1.7	0.097239		1		728	3.28	4	0.8	0.412898		1		379	-4.37	4.1	-1.1	0.287385		1		379	0.82	1324	IDP_dMRI_TBSS_OD_Superior_fronto-occipital_fasciculus_L
-3.23	1.94	-1.7	0.096976		1		757	-3.38	1.97	-1.7	0.085911		1		742	0.88	7.39	0.1	0.905767		1		383	4.01	7.15	0.6	0.575296		1		389	0.55	236	AmygNuclei_rh_volume_Medial-nucleus
1.08	0.65	1.7	0.097148		1		742	0.97	0.65	1.5	0.140184		1		727	2.94	2.45	1.2	0.230557		1		376	1.64	2.41	0.7	0.497277		1		381	0.66	1987	NODDI_OD___lh.hippoAmyg___GC-ML-DG-head
0.62	0.37	1.7	0.097437		1		740	0.65	0.38	1.7	0.088949		1		725	-0.33	1.41	-0.2	0.813105		1		376	-1.33	1.34	-1	0.320984		1		379	0.62	1909	NODDI_ICVF___lh.hippoAmyg___molecular_layer_HP-body
0.8	0.48	1.7	0.097602		1		718	0.84	0.49	1.7	0.086697		1		704	0.59	1.85	0.3	0.750733		1		367	-0.37	1.77	-0.2	0.834615		1		365	0.71	984	aseg_rh_intensity_vessel
-0.55	0.33	-1.7	0.097712		1		757	-0.56	0.34	-1.7	0.097775		1		742	-0.37	1.25	-0.3	0.769553		1		383	-0.16	1.26	-0.1	0.901408		1		389	0.72	772	aparc-DKTatlas_lh_thickness_insula
0.56	0.34	1.7	0.097848		1		741	0.52	0.35	1.5	0.134692		1		726	1.29	1.22	1.1	0.288927		1		376	1.06	1.29	0.8	0.411043		1		380	0.64	1881	NODDI_ICVF___lh.hippoAmyg___HP_tail
0.55	0.33	1.7	0.098022		1		741	0.57	0.34	1.7	0.09339		1		726	-0.33	1.19	-0.3	0.778911		1		376	-0.6	1.29	-0.5	0.640401		1		380	0.65	1906	NODDI_ICVF___rh.hippoAmyg___GC-ML-DG-body
-1.14	0.69	-1.7	0.098484		1		756	-1.06	0.7	-1.5	0.131134		1		741	-3.16	2.57	-1.2	0.220293		1		382	-1.7	2.64	-0.6	0.519621		1		389	0.93	269	HippSubfield_rh_volume_CA1-head
2.53	1.54	1.6	0.09972		1		745	2.73	1.56	1.8	0.07974		1		730	-1.54	5.79	-0.3	0.790324		1		379	-0.87	5.72	-0.2	0.878468		1		381	0.63	1385	IDP_dMRI_TBSS_ISOVF_Cingulum_cingulate_gyrus_L
0.84	0.51	1.6	0.100057		1		744	0.87	0.51	1.7	0.089756		1		729	-0.71	1.83	-0.4	0.696338		1		379	-1.1	1.96	-0.6	0.573688		1		380	0.64	1212	IDP_dMRI_TBSS_ICVF_Corticospinal_tract_R
-2.21	1.34	-1.6	0.100135		1		705	-1.82	1.35	-1.3	0.179226		1		694	-14.01	5.36	-2.6	0.00931		0.9999		358	-13.14	5.84	-2.2	0.025025		1		358	0.59	1640	T2Star___lh.hippoAmyg___Cortical-nucleus
0.48	0.29	1.6	0.100154		1		741	0.47	0.3	1.6	0.109952		1		726	0.55	1.03	0.5	0.5934		1		376	-0.01	1.14	0	0.990814		1		380	0.63	1889	NODDI_ICVF___lh.hippoAmyg___subiculum-body
-0.74	0.45	-1.6	0.101144		1		757	-0.82	0.45	-1.8	0.069003		1		742	1.44	1.65	0.9	0.383278		1		383	2.13	1.72	1.2	0.217505		1		389	0.73	849	aparc-a2009s_lh_thickness_S-circular-insula-ant
0.55	0.34	1.6	0.101399		1		744	0.65	0.34	1.9	0.05461		1		729	-1.96	1.21	-1.6	0.105274		1		379	-1.79	1.32	-1.3	0.177242		1		380	0.93	1269	IDP_dMRI_ProbtrackX_ICVF_ilf_r
4.31	2.64	1.6	0.102443		1		743	4.73	2.67	1.8	0.076579		1		728	-3.13	9.24	-0.3	0.734758		1		377	-4.37	10.5	-0.4	0.677389		1		381	0.72	1362	IDP_dMRI_TBSS_ISOVF_Corticospinal_tract_R
-0.98	0.6	-1.6	0.103503		1		744	-0.91	0.61	-1.5	0.133528		1		729	-2.52	2.17	-1.2	0.247241		1		379	0.84	2.27	0.4	0.712739		1		380	0.83	1338	IDP_dMRI_ProbtrackX_OD_cst_r
-1.21	0.74	-1.6	0.103635		1		756	-1.05	0.75	-1.4	0.162619		1		741	-4.75	2.7	-1.8	0.079143		1		382	-5.19	2.88	-1.8	0.072613		1		389	0.87	198	aseg_lh_volume_Amygdala
-1.22	0.75	-1.6	0.103889		1		766	-1.14	0.75	-1.5	0.131356		1		751	-2.96	2.79	-1.1	0.289093		1		391	-2.88	2.85	-1	0.313258		1		390	0.55	1477	rfMRI amplitudes (ICA100 node 55)
-1.17	0.72	-1.6	0.103955		1		742	-0.93	0.73	-1.3	0.203998		1		727	-6.75	2.72	-2.5	0.013558		1		379	-5.36	2.6	-2.1	0.039799		1		378	0.93	1321	IDP_dMRI_TBSS_OD_Superior_longitudinal_fasciculus_R
-0.55	0.34	-1.6	0.104251		1		756	-0.48	0.34	-1.4	0.165093		1		741	-2.02	1.27	-1.6	0.111936		1		382	-1.11	1.3	-0.9	0.392152		1		389	0.83	930	aparc-a2009s_rh_thickness_S-intrapariet+P-trans
0.77	0.48	1.6	0.104572		1		742	0.68	0.48	1.4	0.162898		1		727	2.71	1.71	1.6	0.112669		1		376	1.28	1.84	0.7	0.488762		1		381	0.68	1976	NODDI_OD___rh.hippoAmyg___CA1-head
-1.2	0.74	-1.6	0.104615		1		752	-1.15	0.74	-1.5	0.123797		1		737	-2.87	2.67	-1.1	0.282075		1		380	-1.72	2.87	-0.6	0.55011		1		387	0.91	429	BA-exvivo_rh_volume_BA44
1.28	0.79	1.6	0.104951		1		742	1.46	0.79	1.8	0.065595		1		727	-2.84	2.92	-1	0.331638		1		376	-3.86	3.04	-1.3	0.20463		1		381	0.56	1739	dti_FA___ThalamicNuclei___Right-VAmc
2.45	1.51	1.6	0.105007		1		742	2.65	1.51	1.8	0.079859		1		727	-3.95	5.16	-0.8	0.445135		1		378	-6.9	6.2	-1.1	0.266042		1		379	0.69	1412	IDP_dMRI_ProbtrackX_ISOVF_ptr_l
-0.46	0.28	-1.6	0.10558		1		784	-0.37	0.28	-1.3	0.194808		1		769	-2.73	1.01	-2.7	0.007511		0.9985		399	-1.16	1.11	-1	0.298028		1		400	0.97	6	IDP_T1_SIENAX_grey_unnormalised_volume
3.38	2.09	1.6	0.106217		1		745	3.15	2.1	1.5	0.133714		1		730	8.76	7.77	1.1	0.259847		1		379	12.01	7.89	1.5	0.129019		1		381	0.63	1400	IDP_dMRI_ProbtrackX_ISOVF_cgc_r
-1.33	0.82	-1.6	0.10649		1		754	-1.47	0.84	-1.7	0.08021		1		739	2	3.18	0.6	0.529682		1		383	1.82	2.97	0.6	0.540623		1		386	0.88	857	aparc-a2009s_lh_thickness_S-interm-prim-Jensen
0.45	0.28	1.6	0.106977		1		744	0.49	0.28	1.8	0.076171		1		729	-0.85	1.03	-0.8	0.410317		1		379	-0.48	1.06	-0.5	0.648703		1		380	0.91	1116	IDP_dMRI_ProbtrackX_FA_fmi
-0.54	0.34	-1.6	0.107454		1		733	-0.56	0.34	-1.7	0.097012		1		718	0.2	1.21	0.2	0.868862		1		373	0.94	1.31	0.7	0.471589		1		375	0.59	1787	dti_MD___lh.hippoAmyg___Basal-nucleus
-0.91	0.57	-1.6	0.108275		1		756	-0.76	0.57	-1.3	0.183		1		741	-4.39	2.08	-2.1	0.035513		1		382	-4.5	2.15	-2.1	0.037083		1		389	0.93	307	ThalamNuclei_lh_volume_VLp
-1.13	0.7	-1.6	0.108389		1		756	-0.96	0.71	-1.3	0.1805		1		741	-4.8	2.51	-1.9	0.056335		1		382	-5.2	2.76	-1.9	0.060135		1		389	0.86	223	AmygNuclei_lh_volume_Accessory-Basal-nucleus
-1.29	0.8	-1.6	0.108439		1		742	-1.29	0.81	-1.6	0.11347		1		727	-1.73	2.98	-0.6	0.561385		1		376	-0.25	3	-0.1	0.934714		1		381	0.8	2040	NODDI_OD___ThalamicNuclei___Right-PuI
0.53	0.33	1.6	0.108795		1		713	0.49	0.33	1.5	0.139784		1		700	1.57	1.31	1.2	0.232071		1		367	1.28	1.23	1	0.30017		1		359	0.66	1503	OC_mean_intensity_mod=NODDI_ICVF_threshold=0.3_warpResolution=2mm
0.7	0.44	1.6	0.108879		1		743	0.81	0.44	1.8	0.065881		1		728	-1.95	1.52	-1.3	0.200212		1		379	-1.13	1.74	-0.6	0.516805		1		379	0.96	1228	IDP_dMRI_TBSS_ICVF_Anterior_corona_radiata_R
-1.78	1.11	-1.6	0.109126		1		756	-1.66	1.12	-1.5	0.141619		1		741	-3.63	3.98	-0.9	0.361767		1		382	-1.46	4.31	-0.3	0.734741		1		389	0.81	569	aparc-a2009s_lh_volume_S-temporal-inf
0.41	0.26	1.6	0.109572		1		743	0.49	0.26	1.9	0.054647		1		728	-1.54	0.98	-1.6	0.119697		1		378	-1.64	0.95	-1.7	0.087288		1		380	0.9	1073	IDP_dMRI_TBSS_FA_Anterior_limb_of_internal_capsule_R
-1.05	0.66	-1.6	0.110219		1		757	-1.07	0.67	-1.6	0.109311		1		742	-0.57	2.45	-0.2	0.817028		1		383	0.21	2.52	0.1	0.932171		1		389	0.58	820	aparc-a2009s_lh_thickness_G-Ins-lg+S-cent-ins
0.63	0.39	1.6	0.110484		1		743	0.68	0.39	1.7	0.081522		1		728	-0.91	1.42	-0.6	0.520581		1		378	-0.7	1.56	-0.5	0.652461		1		380	0.95	1208	IDP_dMRI_TBSS_ICVF_Genu_of_corpus_callosum
2.35	1.47	1.6	0.111143		1		745	2.25	1.46	1.5	0.1253		1		730	7.41	5.52	1.3	0.179807		1		379	2.99	5.67	0.5	0.598826		1		381	0.67	1373	IDP_dMRI_TBSS_ISOVF_Anterior_corona_radiata_L
-0.57	0.36	-1.6	0.111463		1		756	-0.59	0.36	-1.6	0.105897		1		741	0.35	1.36	0.3	0.794823		1		382	0.17	1.35	0.1	0.89808		1		389	0.81	870	aparc-a2009s_lh_thickness_S-precentral-inf-part
3.07	1.93	1.6	0.111575		1		742	2.86	1.95	1.5	0.142844		1		727	6.7	7.1	0.9	0.346154		1		376	6.51	7.36	0.9	0.376939		1		381	0.57	2001	NODDI_OD___rh.hippoAmyg___Cortical-nucleus
0.47	0.29	1.6	0.111759		1		745	0.48	0.3	1.6	0.106914		1		730	-0.13	1.05	-0.1	0.904953		1		379	-0.46	1.15	-0.4	0.691878		1		381	0.92	1126	IDP_dMRI_ProbtrackX_FA_slf_l
-1.22	0.76	-1.6	0.111814		1		732	-1.04	0.78	-1.3	0.178438		1		717	-4.76	2.73	-1.7	0.082272		1		370	-3.44	2.94	-1.2	0.242768		1		377	0.7	1783	dti_MD___lh.hippoAmyg___molecular_layer_HP-body
1.76	1.11	1.6	0.111823		1		756	1.56	1.12	1.4	0.164587		1		741	5.74	4.03	1.4	0.155341		1		382	5.25	4.23	1.2	0.216027		1		389	0.88	508	aparc-a2009s_lh_volume_G-cuneus
-1.58	0.99	-1.6	0.111927		1		757	-1.56	1	-1.6	0.119073		1		742	-2.54	3.53	-0.7	0.472273		1		383	-3.78	3.97	-1	0.341779		1		389	0.87	326	ThalamNuclei_rh_volume_PuL
-1.82	1.14	-1.6	0.112101		1		742	-1.48	1.15	-1.3	0.200111		1		727	-8.56	4.07	-2.1	0.036346		1		376	-6.72	4.42	-1.5	0.129485		1		381	0.7	1676	dti_FA___lh.hippoAmyg___CA4-head
-2.04	1.28	-1.6	0.112258		1		782	-1.9	1.3	-1.5	0.144373		1		767	-4.96	4.83	-1	0.305702		1		397	-2.56	4.97	-0.5	0.607076		1		400	0.9	148	IDP_T1_FAST_ROIs_V_cerebellum_crus_II
-1.02	0.64	-1.6	0.112637		1		752	-1.02	0.65	-1.6	0.117995		1		737	-1.2	2.41	-0.5	0.619369		1		380	1.08	2.41	0.4	0.653767		1		387	0.94	195	aseg_lh_volume_Putamen
-0.32	0.2	-1.6	0.112802		1		739	-0.31	0.2	-1.5	0.127245		1		724	-0.23	0.75	-0.3	0.753919		1		376	-0.38	0.81	-0.5	0.642882		1		378	0.61	1143	IDP_dMRI_TBSS_MD_Inferior_cerebellar_peduncle_L
-0.52	0.33	-1.6	0.113309		1		784	-0.42	0.33	-1.3	0.207254		1		769	-3.04	1.18	-2.6	0.01006		0.9999		399	-1.64	1.31	-1.2	0.211903		1		400	0.98	2	IDP_T1_SIENAX_peripheral_grey_unnormalised_volume
-1.02	0.64	-1.6	0.113762		1		751	-1.07	0.64	-1.7	0.096272		1		736	-0.11	2.43	0	0.965169		1		379	1.84	2.43	0.8	0.449637		1		387	0.95	212	aseg_rh_volume_Putamen
-1.35	0.85	-1.6	0.113767		1		776	-1.28	0.86	-1.5	0.138206		1		761	-3.39	3.17	-1.1	0.285643		1		396	0.26	3.32	0.1	0.938293		1		395	0.92	69	IDP_T1_FAST_ROIs_R_latocc_cortex_sup
0.55	0.35	1.6	0.11399		1		706	0.55	0.35	1.6	0.11506		1		693	0.52	1.31	0.4	0.690352		1		363	-0.56	1.35	-0.4	0.676947		1		356	0.82	1556	PIF_95th_percentile_mod=NODDI_ICVF_threshold=0_warpResolution=2mm
0.46	0.29	1.6	0.114402		1		742	0.45	0.29	1.5	0.122982		1		727	0.4	1.1	0.4	0.714401		1		377	-0.38	1.1	-0.3	0.728878		1		380	0.8	1057	IDP_dMRI_TBSS_FA_Middle_cerebellar_peduncle
8.19	5.19	1.6	0.115207		1		726	8.94	5.25	1.7	0.089336		1		713	-11.78	19.96	-0.6	0.555396		1		368	-21.32	20.75	-1	0.304886		1		371	0.51	1869	NODDI_ISOVF___ThalamicNuclei___Left-VLp
0.46	0.29	1.6	0.115488		1		741	0.52	0.29	1.8	0.070956		1		726	-1.44	1.04	-1.4	0.168386		1		376	-1.81	1.1	-1.6	0.099737		1		380	0.76	1874	NODDI_ICVF___brainstemS___Pons
0.58	0.37	1.6	0.1177		1		742	0.65	0.37	1.7	0.08194		1		727	-1.41	1.31	-1.1	0.282809		1		379	-0.98	1.5	-0.7	0.513874		1		378	0.93	1265	IDP_dMRI_ProbtrackX_ICVF_fmi
1.7	1.08	1.6	0.118422		1		712	1.65	1.1	1.5	0.133172		1		699	3.52	4.01	0.9	0.380433		1		367	-3.56	4.28	-0.8	0.406035		1		358	0.95	1575	TUB_glm_mod=NODDI_ISOVF_threshold=0_warpResolution=2mm
-2.55	1.63	-1.6	0.11857		1		645	-2.66	1.66	-1.6	0.10829		1		635	-1.18	6.99	-0.2	0.866292		1		330	1.73	6.64	0.3	0.794942		1		325	0.85	1603	QSM_R_PAL
-1.02	0.65	-1.6	0.118607		1		756	-0.95	0.66	-1.4	0.153778		1		741	-1.69	2.39	-0.7	0.479404		1		382	-1.69	2.49	-0.7	0.497301		1		389	0.9	215	aseg_rh_volume_Amygdala
1.2	0.77	1.6	0.118664		1		742	0.99	0.78	1.3	0.201475		1		727	6.02	2.72	2.2	0.027584		1		376	3.52	2.99	1.2	0.239875		1		381	0.58	1993	NODDI_OD___lh.hippoAmyg___molecular_layer_HP-body
-1.14	0.73	-1.6	0.118844		1		756	-1.09	0.73	-1.5	0.138369		1		741	-2.31	2.7	-0.9	0.392488		1		382	0.04	2.8	0	0.989799		1		389	0.62	634	aparc-a2009s_rh_volume_S-orbital-med-olfact
-1.14	0.73	-1.6	0.118873		1		757	-1.31	0.74	-1.8	0.079041		1		742	2.28	2.64	0.9	0.38934		1		383	1.95	2.86	0.7	0.494453		1		389	0.79	835	aparc-a2009s_lh_thickness_G-temp-sup-G-T-transv
0.85	0.54	1.6	0.119102		1		756	0.72	0.54	1.3	0.18652		1		741	3.64	1.95	1.9	0.063379		1		382	2.34	2.11	1.1	0.268395		1		389	0.81	1005	wg_lh_intensity-contrast_pericalcarine
-0.75	0.48	-1.6	0.119929		1		755	-0.8	0.48	-1.7	0.098877		1		740	0.57	1.78	0.3	0.748824		1		382	1.26	1.86	0.7	0.497624		1		388	0.87	935	aparc-a2009s_rh_thickness_S-oc-temp-med+Lingual
-0.82	0.53	-1.6	0.120432		1		755	-0.57	0.53	-1.1	0.275256		1		740	-6.34	1.98	-3.2	0.001486		0.8356		381	-4.93	1.98	-2.5	0.013436		0.9999		389	0.85	952	aseg_global_intensity_CSF
-0.45	0.29	-1.6	0.12071		1		756	-0.42	0.29	-1.4	0.148652		1		741	-1.28	1.07	-1.2	0.233733		1		382	0.31	1.08	0.3	0.771756		1		389	0.98	171	aseg_global_volume_SupraTentorialNotVent
0.21	0.14	1.5	0.121307		1		757	0.28	0.14	2	0.046001		1		742	-1.19	0.5	-2.4	0.017931		1		383	-1.32	0.53	-2.5	0.012184		0.9999		389	0.8	978	aseg_rh_intensity_Putamen
0.51	0.33	1.5	0.121405		1		740	0.5	0.33	1.5	0.134634		1		725	0.56	1.19	0.5	0.636421		1		375	-0.17	1.28	-0.1	0.894716		1		380	0.65	1913	NODDI_ICVF___lh.hippoAmyg___Basal-nucleus
1.18	0.76	1.5	0.121862		1		742	1.15	0.78	1.5	0.139155		1		727	1.35	2.77	0.5	0.626688		1		376	0.34	2.9	0.1	0.90781		1		381	0.61	2002	NODDI_OD___lh.hippoAmyg___Accessory-Basal-nucleus
0.52	0.34	1.5	0.122551		1		741	0.52	0.34	1.5	0.125558		1		726	0.02	1.22	0	0.986572		1		376	0.12	1.28	0.1	0.925303		1		380	0.94	1098	IDP_dMRI_TBSS_FA_Superior_longitudinal_fasciculus_L
1.72	1.11	1.5	0.122824		1		712	1.67	1.13	1.5	0.139127		1		699	3.06	4.11	0.7	0.456369		1		367	-3.16	4.45	-0.7	0.477984		1		358	0.95	1572	PIT_glm_mod=NODDI_ISOVF_threshold=0_warpResolution=2mm
-0.34	0.22	-1.5	0.123205		1		744	-0.39	0.22	-1.8	0.075098		1		729	1.06	0.8	1.3	0.183621		1		379	1.18	0.84	1.4	0.159879		1		380	0.84	1193	IDP_dMRI_ProbtrackX_MD_ifo_r
0.39	0.26	1.5	0.123312		1		741	0.4	0.26	1.5	0.125318		1		726	0.27	0.97	0.3	0.777619		1		376	-0.28	0.94	-0.3	0.76808		1		380	0.61	1912	NODDI_ICVF___rh.hippoAmyg___Lateral-nucleus
10.37	6.73	1.5	0.123584		1		713	11.57	6.84	1.7	0.091154		1		700	-18.21	25.83	-0.7	0.481247		1		367	-31.83	25.82	-1.2	0.218476		1		359	0.59	1509	PG_mean_intensity_mod=NODDI_OD_threshold=0.3_warpResolution=2mm
-1.59	1.03	-1.5	0.123757		1		705	-1.71	1.05	-1.6	0.102333		1		694	1.4	4.25	0.3	0.742026		1		358	4.45	4.29	1	0.30034		1		358	0.57	1624	T2Star___rh.hippoAmyg___hippocampal_fissure
0.42	0.27	1.5	0.123968		1		740	0.49	0.27	1.8	0.072153		1		725	-1.42	0.98	-1.5	0.1466		1		376	-1.83	1.04	-1.8	0.079299		1		379	0.77	1935	NODDI_ICVF___ThalamicNuclei___Left-VLp
-0.43	0.28	-1.5	0.124468		1		782	-0.38	0.29	-1.3	0.188632		1		767	-1.76	1.03	-1.7	0.08798		1		399	-0.42	1.1	-0.4	0.70191		1		398	0.94	1587	AON_T1_MNI_sum_mod=T1_MNI_GM_mod_threshold=0_warpResolution=2mm
-0.72	0.47	-1.5	0.12493		1		757	-0.73	0.48	-1.5	0.124844		1		742	-0.5	1.8	-0.3	0.781833		1		383	0.06	1.74	0	0.972603		1		389	0.69	850	aparc-a2009s_lh_thickness_S-circular-insula-inf
4.69	3.06	1.5	0.125065		1		754	4.19	3.08	1.4	0.174125		1		739	15.46	11.57	1.3	0.18241		1		382	-0.41	11.31	0	0.970885		1		387	0.94	190	aseg_lh_volume_Inf-Lat-Vent
-4.47	2.91	-1.5	0.125397		1		768	-4.86	2.91	-1.7	0.095533		1		754	9.08	11.59	0.8	0.43376		1		389	3.32	11.17	0.3	0.766665		1		393	0.88	129	IDP_T1_FAST_ROIs_R_pallidum
0.68	0.44	1.5	0.125513		1		743	0.79	0.45	1.8	0.078729		1		728	-2	1.56	-1.3	0.199546		1		379	-1.23	1.77	-0.7	0.486143		1		379	0.96	1229	IDP_dMRI_TBSS_ICVF_Anterior_corona_radiata_L
0.54	0.35	1.5	0.125659		1		739	0.53	0.35	1.5	0.133524		1		724	0.25	1.29	0.2	0.845667		1		375	-0.72	1.28	-0.6	0.571824		1		379	0.62	1910	NODDI_ICVF___rh.hippoAmyg___molecular_layer_HP-body
-1.12	0.73	-1.5	0.125851		1		756	-1.25	0.74	-1.7	0.091936		1		741	1.93	2.6	0.7	0.459118		1		382	1.04	2.88	0.4	0.718056		1		389	0.78	678	aparc-Desikan_lh_thickness_transversetemporal
1.49	0.97	1.5	0.126118		1		756	1.61	0.98	1.6	0.102528		1		741	-1.15	3.75	-0.3	0.759172		1		382	-2.1	3.62	-0.6	0.561357		1		389	0.59	773	aparc-DKTatlas_rh_thickness_caudalanteriorcingulate
1.18	0.77	1.5	0.126387		1		757	1.21	0.77	1.6	0.118073		1		742	0.17	2.81	0.1	0.952465		1		383	-0.65	3.05	-0.2	0.831619		1		389	0.75	560	aparc-a2009s_lh_volume_S-orbital-med-olfact
-1.37	0.89	-1.5	0.126739		1		751	-1.3	0.91	-1.4	0.152304		1		737	-1.95	3.4	-0.6	0.566019		1		380	-1.85	3.52	-0.5	0.600322		1		385	0.81	238	AmygNuclei_rh_volume_Corticoamygdaloid-transitio
0.53	0.35	1.5	0.127056		1		744	0.58	0.35	1.7	0.096593		1		729	-1.22	1.22	-1	0.317286		1		378	-2.09	1.36	-1.5	0.127117		1		381	0.87	1077	IDP_dMRI_TBSS_FA_Retrolenticular_part_of_internal_capsule_R
1.2	0.79	1.5	0.128141		1		755	1.04	0.8	1.3	0.192516		1		740	4.06	2.83	1.4	0.153166		1		381	3.45	3.07	1.1	0.261357		1		389	0.92	531	aparc-a2009s_lh_volume_G-temp-sup-Lateral
-0.69	0.45	-1.5	0.128305		1		756	-0.77	0.46	-1.7	0.094669		1		741	1.32	1.69	0.8	0.434063		1		382	1.73	1.71	1	0.312457		1		389	0.88	863	aparc-a2009s_lh_thickness_S-oc-temp-med+Lingual
1.64	1.08	1.5	0.129971		1		713	1.62	1.09	1.5	0.138985		1		700	2.47	3.99	0.6	0.535874		1		367	-4.44	4.27	-1	0.298924		1		359	0.96	1567	PIF_mean_intensity_mod=NODDI_ISOVF_threshold=0_warpResolution=2mm
0.46	0.31	1.5	0.130164		1		741	0.63	0.3	2.1	0.038563		1		726	-3.28	1.08	-3	0.002519		0.9304		376	-3.74	1.2	-3.1	0.002023		0.8945		380	0.7	1929	NODDI_ICVF___ThalamicNuclei___Left-PuA
0.53	0.35	1.5	0.130251		1		744	0.61	0.35	1.8	0.078441		1		729	-1.87	1.25	-1.5	0.137811		1		379	-1.78	1.35	-1.3	0.189354		1		380	0.89	1226	IDP_dMRI_TBSS_ICVF_Retrolenticular_part_of_internal_capsule_R
-0.4	0.26	-1.5	0.1304		1		754	-0.37	0.27	-1.4	0.167533		1		739	-1.35	0.97	-1.4	0.165589		1		381	0.14	0.98	0.1	0.88469		1		388	0.98	166	aseg_global_volume_BrainSegNotVent
0.56	0.37	1.5	0.130439		1		745	0.53	0.37	1.4	0.155898		1		730	0.91	1.32	0.7	0.489755		1		379	0.38	1.43	0.3	0.791545		1		381	0.75	1130	IDP_dMRI_ProbtrackX_FA_unc_l
0.43	0.28	1.5	0.130914		1		740	0.5	0.29	1.7	0.081217		1		725	-1.23	1.05	-1.2	0.240435		1		376	-1.57	1.05	-1.5	0.136386		1		379	0.72	1934	NODDI_ICVF___ThalamicNuclei___Left-VLa
0.45	0.3	1.5	0.131705		1		742	0.5	0.3	1.7	0.09684		1		727	-0.94	1.08	-0.9	0.381704		1		379	-0.79	1.18	-0.7	0.502135		1		378	0.84	1254	IDP_dMRI_ProbtrackX_ICVF_ar_l
1.26	0.84	1.5	0.13251		1		779	1.37	0.85	1.6	0.107594		1		764	-1.45	3.14	-0.5	0.64399		1		397	-0.06	3.22	0	0.985776		1		397	0.89	141	IDP_T1_FAST_ROIs_L_cerebellum_VI
1.94	1.29	1.5	0.132574		1		779	2.32	1.3	1.8	0.074387		1		764	-8.66	4.93	-1.8	0.080051		1		396	-9.63	4.9	-2	0.050288		1		398	0.94	88	IDP_T1_FAST_ROIs_L_cuneal_cortex
9.16	6.08	1.5	0.132583		1		719	9.72	6.17	1.6	0.115524		1		704	1.61	20.91	0.1	0.93879		1		363	-20.6	23.76	-0.9	0.386499		1		371	0.66	1859	NODDI_ISOVF___rh.hippoAmyg___Lateral-nucleus
-3.46	2.31	-1.5	0.133893		1		741	-3.68	2.32	-1.6	0.114041		1		726	0.13	8.79	0	0.988159		1		379	6.72	8.47	0.8	0.427696		1		377	0.82	1328	IDP_dMRI_TBSS_OD_Tapetum_L
-0.53	0.36	-1.5	0.134		1		757	-0.54	0.36	-1.5	0.12967		1		742	-0.41	1.32	-0.3	0.753938		1		383	-0.06	1.38	0	0.965916		1		389	0.78	818	aparc-a2009s_lh_thickness_G-front-middle
0.92	0.62	1.5	0.134365		1		757	0.81	0.63	1.3	0.198148		1		742	3.53	2.33	1.5	0.130535		1		383	3.61	2.26	1.6	0.111504		1		389	0.66	990	wg_lh_intensity-contrast_entorhinal
0.43	0.29	1.5	0.134534		1		744	0.52	0.29	1.8	0.073135		1		729	-1.53	1.03	-1.5	0.139422		1		379	-1.11	1.14	-1	0.32855		1		380	0.89	1238	IDP_dMRI_TBSS_ICVF_External_capsule_R
-2.57	1.72	-1.5	0.13531		1		745	-2.53	1.75	-1.4	0.14821		1		730	-3.26	6.39	-0.5	0.610892		1		377	2.06	6.31	0.3	0.743816		1		383	0.82	183	aseg_global_volume_CC-Mid-Anterior
0.53	0.36	1.5	0.136114		1		742	0.63	0.36	1.8	0.079507		1		727	-1.8	1.28	-1.4	0.15851		1		379	-1.52	1.37	-1.1	0.267933		1		378	0.94	1246	IDP_dMRI_TBSS_ICVF_Superior_longitudinal_fasciculus_R
1.22	0.82	1.5	0.136378		1		740	1.23	0.83	1.5	0.137208		1		725	1.97	3.03	0.6	0.516457		1		376	-1.42	3.11	-0.5	0.648727		1		379	0.87	1309	IDP_dMRI_TBSS_OD_Posterior_thalamic_radiation_R
9.66	6.5	1.5	0.137561		1		713	11.05	6.61	1.7	0.094919		1		700	-26.47	24.94	-1.1	0.289328		1		367	-35.22	25.01	-1.4	0.159845		1		359	0.59	1496	PG_mean_intensity_mod=DTI_MD_threshold=0.3_warpResolution=2mm
-1.38	0.93	-1.5	0.137643		1		756	-1.15	0.94	-1.2	0.220889		1		741	-7	3.45	-2	0.043095		1		383	-3.78	3.5	-1.1	0.281138		1		388	0.91	949	aseg_global_intensity_3rd-Ventricle
-1.31	0.88	-1.5	0.137981		1		644	-1.39	0.9	-1.5	0.122026		1		634	0.25	3.58	0.1	0.945128		1		330	1.62	3.75	0.4	0.666156		1		324	0.78	1613	T2starCorrected_L_PUT
3.26	2.2	1.5	0.138689		1		742	2.8	2.17	1.3	0.196865		1		727	13	8.22	1.6	0.114613		1		379	6.31	8.44	0.7	0.45528		1		378	0.59	1391	IDP_dMRI_TBSS_ISOVF_Superior_fronto-occipital_fasciculus_R
-0.93	0.63	-1.5	0.138741		1		757	-1.12	0.63	-1.8	0.078425		1		742	2.93	2.42	1.2	0.225501		1		383	3.63	2.25	1.6	0.107993		1		389	0.64	844	aparc-a2009s_lh_thickness_Pole-occipital
-0.86	0.58	-1.5	0.139061		1		755	-0.8	0.58	-1.4	0.167385		1		740	-3.53	2.17	-1.6	0.104629		1		381	-1.62	2.18	-0.7	0.457799		1		389	0.93	365	aparc-Desikan_lh_volume_precuneus
-1.56	1.05	-1.5	0.139118		1		742	-1.89	1.06	-1.8	0.074436		1		727	5.42	3.88	1.4	0.163488		1		378	11.54	3.99	2.9	0.004058		0.9808		379	0.93	1285	IDP_dMRI_TBSS_OD_Splenium_of_corpus_callosum
0.4	0.27	1.5	0.140127		1		744	0.35	0.27	1.3	0.196094		1		729	1.31	1	1.3	0.192824		1		379	0.59	1.01	0.6	0.556893		1		380	0.64	1344	IDP_dMRI_ProbtrackX_OD_ilf_r
-0.57	0.38	-1.5	0.141401		1		757	-0.54	0.39	-1.4	0.170007		1		742	-1	1.44	-0.7	0.487393		1		383	-0.43	1.44	-0.3	0.763664		1		389	0.83	869	aparc-a2009s_lh_thickness_S-postcentral
0.4	0.28	1.5	0.142174		1		741	0.49	0.28	1.8	0.076893		1		726	-1.52	1.02	-1.5	0.135018		1		376	-1.88	1.03	-1.8	0.068458		1		380	0.68	1945	NODDI_ICVF___ThalamicNuclei___Right-PuA
0.74	0.5	1.5	0.14229		1		756	0.74	0.51	1.5	0.143104		1		741	0.71	1.82	0.4	0.695077		1		382	-0.4	1.94	-0.2	0.836042		1		389	0.79	775	aparc-DKTatlas_rh_thickness_cuneus
-1.11	0.76	-1.5	0.142537		1		742	-0.85	0.76	-1.1	0.264278		1		727	-7.65	2.72	-2.8	0.005141		0.9913		378	-4.97	2.91	-1.7	0.088208		1		379	0.93	1307	IDP_dMRI_TBSS_OD_Posterior_corona_radiata_R
0.58	0.4	1.5	0.142699		1		741	0.59	0.4	1.4	0.147191		1		726	-0.14	1.41	-0.1	0.918298		1		376	-0.18	1.52	-0.1	0.904422		1		380	0.69	1902	NODDI_ICVF___rh.hippoAmyg___CA4-body
-0.46	0.31	-1.5	0.143205		1		757	-0.44	0.32	-1.4	0.162076		1		742	-0.91	1.2	-0.8	0.449221		1		383	-0.57	1.15	-0.5	0.61941		1		389	0.8	856	aparc-a2009s_lh_thickness_S-front-sup
0.51	0.35	1.5	0.143688		1		734	0.48	0.35	1.4	0.168864		1		721	1.54	1.18	1.3	0.193103		1		373	-0.84	1.51	-0.6	0.578044		1		374	0.9	1175	IDP_dMRI_TBSS_MD_Superior_fronto-occipital_fasciculus_L
-0.38	0.26	-1.5	0.143861		1		756	-0.35	0.27	-1.3	0.183691		1		741	-1.35	0.97	-1.4	0.165323		1		382	0.14	0.98	0.1	0.888664		1		389	0.99	167	aseg_global_volume_BrainSegNotVentSurf
-2.94	2	-1.5	0.144275		1		226	-2.57	2.04	-1.3	0.208644		1		220	-9.39	5.68	-1.6	0.101458		1		120	-6.39	6.98	-0.9	0.362739		1		112	0.51	1742	dti_FA___ThalamicNuclei___Right-VM
0.72	0.49	1.5	0.144583		1		741	0.65	0.5	1.3	0.189622		1		726	1.58	1.77	0.9	0.371513		1		376	0.66	1.89	0.3	0.728911		1		380	0.61	1895	NODDI_ICVF___lh.hippoAmyg___CA3-head
0.37	0.25	1.5	0.144643		1		741	0.43	0.25	1.7	0.093536		1		726	-1.23	0.91	-1.4	0.175678		1		376	-1.48	0.96	-1.5	0.123488		1		380	0.65	1932	NODDI_ICVF___ThalamicNuclei___Left-PuM
1.16	0.8	1.5	0.144891		1		744	1.18	0.8	1.5	0.14225		1		729	0.94	2.81	0.3	0.739473		1		378	-0.65	3.17	-0.2	0.837858		1		381	0.93	1179	IDP_dMRI_TBSS_MD_Tapetum_L
4.17	2.86	1.5	0.146247		1		766	3.96	2.9	1.4	0.172035		1		751	8.04	10.5	0.8	0.444566		1		391	0.78	11.26	0.1	0.94475		1		390	0.51	1427	rfMRI amplitudes (ICA25 node 11)
-0.64	0.44	-1.5	0.146455		1		754	-0.63	0.45	-1.4	0.158677		1		739	-1.08	1.65	-0.7	0.511761		1		380	1.34	1.65	0.8	0.417199		1		389	0.98	205	aseg_rh_volume_CerebralWhiteMatter
-0.38	0.27	-1.4	0.147216		1		785	-0.36	0.27	-1.3	0.179421		1		770	-1.26	0.98	-1.3	0.198413		1		399	0.2	1.05	0.2	0.845047		1		401	0.95	9	IDP_T1_SIENAX_brain-normalised_volume
-0.82	0.56	-1.4	0.147563		1		744	-0.62	0.57	-1.1	0.273356		1		729	-5.79	2.06	-2.8	0.005265		0.9921		378	-2.38	2.12	-1.1	0.262265		1		381	0.88	1100	IDP_dMRI_TBSS_FA_Superior_fronto-occipital_fasciculus_L
-1.28	0.89	-1.4	0.148797		1		742	-1.32	0.89	-1.5	0.141439		1		727	-0.51	3.25	-0.2	0.874736		1		376	3.54	3.39	1	0.296283		1		381	0.64	2011	NODDI_OD___ThalamicNuclei___Left-CeM
-1.74	1.21	-1.4	0.148886		1		756	-1.64	1.23	-1.3	0.181891		1		741	-3.97	4.18	-0.9	0.34376		1		382	-2.13	4.82	-0.4	0.658673		1		389	0.84	259	HippSubfield_lh_volume_HATA
-0.34	0.23	-1.4	0.149075		1		745	-0.37	0.24	-1.5	0.124465		1		730	0.55	0.86	0.6	0.52375		1		379	0.68	0.89	0.8	0.448721		1		381	0.69	1204	IDP_dMRI_ProbtrackX_MD_unc_l
-0.84	0.58	-1.4	0.14995		1		755	-0.78	0.59	-1.3	0.185854		1		740	-3.11	2.13	-1.5	0.145047		1		382	-2.01	2.2	-0.9	0.361036		1		388	0.94	489	aparc-DKTatlas_rh_volume_precuneus
-1.04	0.72	-1.4	0.150333		1		742	-0.88	0.73	-1.2	0.231157		1		727	-5.41	2.65	-2	0.04192		1		376	-4.16	2.74	-1.5	0.129842		1		381	0.56	1795	dti_MD___rh.hippoAmyg___Corticoamygdaloid-transitio
2.19	1.52	1.4	0.150372		1		745	1.74	1.5	1.2	0.246074		1		730	13.9	5.63	2.5	0.013941		1		379	11.96	5.89	2	0.04293		1		381	0.67	1372	IDP_dMRI_TBSS_ISOVF_Anterior_corona_radiata_R
1.99	1.38	1.4	0.150548		1		741	2.07	1.4	1.5	0.138085		1		726	1.17	4.92	0.2	0.811786		1		375	-2.91	5.44	-0.5	0.593578		1		381	0.64	1665	dti_FA___rh.hippoAmyg___subiculum-head
-1.36	0.95	-1.4	0.151335		1		756	-1.29	0.96	-1.3	0.179849		1		741	-2.3	3.49	-0.7	0.509855		1		382	-1.7	3.61	-0.5	0.639254		1		389	0.92	608	aparc-a2009s_rh_volume_G-temporal-inf
-0.69	0.48	-1.4	0.151445		1		779	-0.52	0.48	-1.1	0.278837		1		764	-4.65	1.81	-2.6	0.010588		0.9999		397	-2.75	1.83	-1.5	0.134877		1		397	0.92	29	IDP_T1_FAST_ROIs_R_insular_cortex
-1.01	0.7	-1.4	0.151475		1		757	-0.94	0.71	-1.3	0.184175		1		742	-2.8	2.65	-1.1	0.291295		1		383	-3.19	2.64	-1.2	0.226944		1		389	0.87	296	ThalamNuclei_lh_volume_VAmc
-0.89	0.62	-1.4	0.151517		1		742	-0.79	0.63	-1.3	0.208314		1		727	-3.69	2.24	-1.6	0.100558		1		376	-2.45	2.37	-1	0.300916		1		381	0.54	1727	dti_FA___ThalamicNuclei___Right-LGN
0.78	0.54	1.4	0.151942		1		756	0.75	0.55	1.4	0.172404		1		741	0.99	1.95	0.5	0.61082		1		382	-0.02	2.11	0	0.991259		1		389	0.8	1039	wg_rh_intensity-contrast_pericalcarine
0.73	0.51	1.4	0.152022		1		756	0.7	0.51	1.4	0.171561		1		741	1.46	1.84	0.8	0.427739		1		382	0.47	1.95	0.2	0.809514		1		389	0.79	684	aparc-Desikan_rh_thickness_cuneus
0.31	0.22	1.4	0.15281		1		712	0.32	0.22	1.5	0.138594		1		699	-0.16	0.81	-0.2	0.843019		1		367	0.03	0.87	0	0.969987		1		358	0.86	1558	PIT_mean_intensity_mod=NODDI_ICVF_threshold=0_warpResolution=2mm
0.34	0.24	1.4	0.15309		1		713	0.32	0.24	1.4	0.175253		1		700	0.66	0.89	0.7	0.453463		1		367	-0.49	0.91	-0.5	0.592733		1		359	0.84	1586	TUB_glm_mod=NODDI_OD_threshold=0_warpResolution=2mm
2.38	1.66	1.4	0.153258		1		745	2.69	1.67	1.6	0.108489		1		730	-1.27	6.22	-0.2	0.838764		1		379	-6.94	6.2	-1.1	0.263636		1		381	0.61	1380	IDP_dMRI_TBSS_ISOVF_Sagittal_stratum_R
0.41	0.29	1.4	0.153769		1		744	0.5	0.29	1.8	0.079331		1		729	-1.67	1.02	-1.6	0.101538		1		379	-1.26	1.13	-1.1	0.267488		1		380	0.9	1239	IDP_dMRI_TBSS_ICVF_External_capsule_L
-0.4	0.28	-1.4	0.15378		1		785	-0.33	0.28	-1.2	0.237637		1		770	-2.16	0.99	-2.2	0.030537		1		399	-0.66	1.12	-0.6	0.553845		1		401	0.94	5	IDP_T1_SIENAX_grey_normalised_volume
-0.43	0.3	-1.4	0.153952		1		784	-0.37	0.31	-1.2	0.229456		1		769	-1.98	1.14	-1.7	0.082728		1		399	-0.61	1.16	-0.5	0.600004		1		400	0.94	1592	PIT_T1_MNI_glm_mod=T1_MNI_GM_mod_threshold=0_warpResolution=2mm
1.61	1.13	1.4	0.154306		1		756	1.4	1.14	1.2	0.219693		1		741	6.78	3.98	1.7	0.088896		1		382	5.68	4.55	1.2	0.213481		1		389	0.93	342	aparc-Desikan_lh_volume_bankssts
1.02	0.72	1.4	0.154323		1		741	0.99	0.73	1.3	0.177298		1		726	2.15	2.57	0.8	0.40331		1		376	0.58	2.72	0.2	0.830205		1		380	0.7	2015	NODDI_OD___ThalamicNuclei___Left-LP
0.82	0.58	1.4	0.15492		1		756	0.85	0.59	1.4	0.148025		1		741	0.27	1.97	0.1	0.890865		1		382	-0.85	2.35	-0.4	0.716876		1		389	0.81	929	aparc-a2009s_rh_thickness_S-interm-prim-Jensen
0.6	0.42	1.4	0.155129		1		741	0.63	0.42	1.5	0.139504		1		726	0.04	1.57	0	0.978242		1		376	-0.39	1.58	-0.2	0.802642		1		380	0.56	1938	NODDI_ICVF___ThalamicNuclei___Right-CeM
0.42	0.3	1.4	0.155372		1		741	0.49	0.3	1.6	0.104369		1		726	-0.98	1.11	-0.9	0.38077		1		376	-1.84	1.11	-1.7	0.096951		1		380	0.74	1950	NODDI_ICVF___ThalamicNuclei___Right-VLa
-0.37	0.26	-1.4	0.156551		1		782	-0.29	0.27	-1.1	0.269562		1		767	-2.35	0.96	-2.4	0.015235		1		398	-0.68	1.02	-0.7	0.503277		1		399	0.95	1593	TUB_T1_MNI_sum_mod=T1_MNI_GM_mod_threshold=0_warpResolution=2mm
-1.87	1.32	-1.4	0.157702		1		780	-2.14	1.33	-1.6	0.10879		1		765	3.68	4.83	0.8	0.446244		1		397	6.69	5.3	1.3	0.207791		1		398	0.87	126	IDP_T1_FAST_ROIs_L_putamen
0.92	0.65	1.4	0.158172		1		742	0.84	0.66	1.3	0.199469		1		727	2.3	2.38	1	0.334646		1		376	0.68	2.51	0.3	0.786398		1		381	0.69	1984	NODDI_OD___rh.hippoAmyg___CA4-head
-2.34	1.66	-1.4	0.158871		1		766	-2.61	1.68	-1.5	0.121424		1		751	3.52	5.9	0.6	0.550453		1		391	6.96	6.57	1.1	0.290612		1		390	0.61	1457	rfMRI amplitudes (ICA100 node 28)
0.5	0.36	1.4	0.159704		1		741	0.61	0.36	1.7	0.091511		1		726	-2.31	1.32	-1.7	0.081682		1		376	-2.22	1.33	-1.7	0.096378		1		380	0.68	1931	NODDI_ICVF___ThalamicNuclei___Left-PuL
1.95	1.38	1.4	0.160019		1		768	2.26	1.4	1.6	0.107545		1		753	-3.88	4.98	-0.8	0.436928		1		387	-9.01	5.4	-1.7	0.095841		1		396	0.96	67	IDP_T1_FAST_ROIs_R_angular_gyrus
-1.32	0.94	-1.4	0.160233		1		753	-1.3	0.95	-1.4	0.171068		1		738	-2.74	3.52	-0.8	0.436676		1		381	-0.83	3.54	-0.2	0.814505		1		387	0.92	391	aparc-Desikan_rh_volume_parsopercularis
0.61	0.43	1.4	0.160575		1		745	0.6	0.44	1.3	0.17735		1		730	0.69	1.64	0.4	0.675259		1		379	1.52	1.61	0.9	0.34579		1		381	0.8	1109	IDP_dMRI_ProbtrackX_FA_cgc_l
0.79	0.56	1.4	0.160635		1		757	0.82	0.57	1.5	0.146721		1		742	-0.15	1.95	-0.1	0.938077		1		383	-1.42	2.28	-0.6	0.533581		1		389	0.88	878	aparc-a2009s_rh_thickness_G+S-occipital-inf
1.5	1.07	1.4	0.160914		1		712	1.49	1.08	1.4	0.167427		1		699	2.05	3.95	0.5	0.603545		1		367	-4.08	4.24	-1	0.337194		1		358	0.95	1570	PIT_mean_intensity_mod=NODDI_ISOVF_threshold=0_warpResolution=2mm
1.03	0.74	1.4	0.161082		1		744	1.14	0.74	1.5	0.127356		1		729	-1.13	2.6	-0.4	0.664202		1		379	-0.31	2.85	-0.1	0.913288		1		380	0.78	1253	IDP_dMRI_TBSS_ICVF_Tapetum_L
0.38	0.27	1.4	0.161729		1		712	0.37	0.27	1.3	0.180722		1		699	0.65	1.02	0.6	0.522996		1		367	0.26	1.07	0.2	0.809818		1		358	0.86	1554	AON_glm_mod=NODDI_ICVF_threshold=0_warpResolution=2mm
-0.81	0.58	-1.4	0.161814		1		757	-0.81	0.58	-1.4	0.164284		1		742	-0.93	2.18	-0.4	0.670719		1		383	0.58	2.11	0.3	0.783207		1		389	0.91	933	aparc-a2009s_rh_thickness_S-occipital-ant
0.3	0.21	1.4	0.163569		1		712	0.31	0.21	1.5	0.140673		1		699	-0.25	0.78	-0.3	0.745893		1		367	0.02	0.86	0	0.982446		1		358	0.85	1552	AON_mean_intensity_mod=NODDI_ICVF_threshold=0_warpResolution=2mm
0.73	0.52	1.4	0.163931		1		756	0.65	0.53	1.2	0.217754		1		741	2.69	1.9	1.4	0.157354		1		382	1.41	2	0.7	0.480247		1		389	0.76	887	aparc-a2009s_rh_thickness_G-cuneus
1.44	1.03	1.4	0.164434		1		741	1.28	1.05	1.2	0.224322		1		726	5.15	3.9	1.3	0.187475		1		375	6.01	3.76	1.6	0.110279		1		381	0.54	1999	NODDI_OD___lh.hippoAmyg___Central-nucleus
-0.44	0.32	-1.4	0.164594		1		785	-0.36	0.32	-1.1	0.255682		1		770	-2.36	1.12	-2.1	0.035737		1		399	-1.1	1.28	-0.9	0.392112		1		401	0.95	1	IDP_T1_SIENAX_peripheral_grey_normalised_volume
0.24	0.17	1.4	0.164939		1		743	0.29	0.17	1.7	0.091282		1		728	-0.93	0.63	-1.5	0.141954		1		378	-1.41	0.65	-2.2	0.030221		1		380	0.87	1061	IDP_dMRI_TBSS_FA_Splenium_of_corpus_callosum
0.64	0.46	1.4	0.165147		1		744	0.82	0.46	1.8	0.077331		1		729	-3.57	1.68	-2.1	0.034479		1		379	-3.89	1.79	-2.2	0.030213		1		380	0.93	1234	IDP_dMRI_TBSS_ICVF_Posterior_thalamic_radiation_R
-0.3	0.21	-1.4	0.166203		1		744	-0.36	0.22	-1.7	0.097178		1		729	1.33	0.78	1.7	0.088943		1		379	1.3	0.82	1.6	0.11432		1		380	0.91	1200	IDP_dMRI_ProbtrackX_MD_slf_l
-1.16	0.84	-1.4	0.16667		1		742	-0.96	0.85	-1.1	0.255238		1		727	-5.87	3.16	-1.9	0.063576		1		376	-4.08	3.06	-1.3	0.183008		1		381	0.75	1668	dti_FA___lh.hippoAmyg___CA1-head
1.53	1.11	1.4	0.166914		1		712	1.52	1.12	1.4	0.173625		1		699	2.07	4.1	0.5	0.614881		1		367	-4.39	4.37	-1	0.315783		1		358	0.95	1564	AON_mean_intensity_mod=NODDI_ISOVF_threshold=0_warpResolution=2mm
0.52	0.38	1.4	0.168361		1		744	0.57	0.38	1.5	0.132218		1		729	-1.17	1.36	-0.9	0.393328		1		378	-0.27	1.47	-0.2	0.851809		1		381	0.96	1080	IDP_dMRI_TBSS_FA_Anterior_corona_radiata_L
-0.8	0.58	-1.4	0.169138		1		756	-1	0.59	-1.7	0.089555		1		741	3.59	2.15	1.7	0.095295		1		382	3.88	2.23	1.7	0.082669		1		389	0.74	760	aparc-DKTatlas_lh_thickness_pericalcarine
0.9	0.65	1.4	0.170239		1		756	0.83	0.66	1.3	0.209939		1		741	3.06	2.4	1.3	0.201711		1		383	0.91	2.52	0.4	0.717145		1		388	0.59	745	aparc-DKTatlas_lh_thickness_entorhinal
0.51	0.37	1.4	0.170308		1		757	0.48	0.38	1.3	0.202476		1		742	0.94	1.38	0.7	0.496614		1		383	0.7	1.43	0.5	0.625243		1		389	0.75	1012	wg_lh_intensity-contrast_superiorfrontal
1.47	1.07	1.4	0.170694		1		756	1.56	1.09	1.4	0.153525		1		741	0.49	3.93	0.1	0.900178		1		382	-0.18	4.14	0	0.966052		1		389	0.89	590	aparc-a2009s_rh_volume_G-occipital-middle
-2.15	1.57	-1.4	0.171118		1		644	-2.41	1.59	-1.5	0.130581		1		634	5.96	6.92	0.9	0.389674		1		329	4.26	6.03	0.7	0.480513		1		325	0.82	1602	QSM_L_PAL
0.33	0.24	1.4	0.171471		1		743	0.37	0.24	1.5	0.122661		1		728	-0.75	0.89	-0.8	0.40075		1		379	0.03	0.95	0	0.97585		1		379	0.91	1059	IDP_dMRI_TBSS_FA_Genu_of_corpus_callosum
-0.63	0.46	-1.4	0.172271		1		752	-0.63	0.47	-1.3	0.179787		1		737	-0.97	1.74	-0.6	0.575668		1		379	1.76	1.72	1	0.30718		1		388	0.98	188	aseg_lh_volume_CerebralWhiteMatter
-0.9	0.66	-1.4	0.172499		1		743	-0.56	0.67	-0.8	0.404207		1		728	-8.89	2.3	-3.8	0.000133		0.2425		378	-7.1	2.56	-2.8	0.005884		0.9942		380	0.9	1308	IDP_dMRI_TBSS_OD_Posterior_corona_radiata_L
2.28	1.67	1.4	0.173306		1		757	2.06	1.68	1.2	0.221771		1		742	6.31	6.34	1	0.320132		1		383	5.75	6.3	0.9	0.361405		1		389	0.62	603	aparc-a2009s_rh_volume_G-subcallosal
-0.37	0.27	-1.4	0.174544		1		783	-0.29	0.28	-1.1	0.293354		1		768	-2.4	1	-2.4	0.016833		1		398	-0.66	1.05	-0.6	0.52945		1		400	0.94	1594	TUB_T1_MNI_glm_mod=T1_MNI_GM_mod_threshold=0_warpResolution=2mm
1.91	1.41	1.4	0.175575		1		745	1.88	1.43	1.3	0.189738		1		730	2.09	5.02	0.4	0.677335		1		379	2.84	5.52	0.5	0.606659		1		381	0.82	1404	IDP_dMRI_ProbtrackX_ISOVF_fma
0.28	0.21	1.4	0.175599		1		711	0.29	0.21	1.4	0.165381		1		698	-0.05	0.77	-0.1	0.944827		1		367	0.23	0.84	0.3	0.783636		1		357	0.84	1561	TUB_mean_intensity_mod=NODDI_ICVF_threshold=0_warpResolution=2mm
0.81	0.6	1.4	0.176508		1		742	0.92	0.6	1.5	0.123439		1		727	-1.84	2.25	-0.8	0.414412		1		376	-2.27	2.18	-1	0.297069		1		381	0.72	1714	dti_FA___ThalamicNuclei___Left-PuA
1.42	1.05	1.3	0.177237		1		713	1.42	1.06	1.3	0.181665		1		700	1.93	3.88	0.5	0.619187		1		367	-4.52	4.12	-1.1	0.273629		1		359	0.95	1573	TUB_mean_intensity_mod=NODDI_ISOVF_threshold=0_warpResolution=2mm
1.12	0.83	1.3	0.177303		1		742	0.85	0.84	1	0.309888		1		727	7.18	3.04	2.4	0.018705		1		376	3.2	3.09	1	0.301101		1		381	0.54	1963	NODDI_OD___lh.hippoAmyg___hippocampal_fissure
-0.75	0.56	-1.3	0.17777		1		756	-0.8	0.56	-1.4	0.155958		1		741	-0.05	2.04	0	0.982182		1		382	1.36	2.19	0.6	0.534356		1		389	0.67	1010	wg_lh_intensity-contrast_rostralanteriorcingulate
0.4	0.3	1.3	0.177931		1		744	0.45	0.3	1.5	0.137503		1		729	-0.79	1.09	-0.7	0.468057		1		378	-1.46	1.11	-1.3	0.187761		1		381	0.89	1078	IDP_dMRI_TBSS_FA_Retrolenticular_part_of_internal_capsule_L
-0.45	0.34	-1.3	0.178479		1		757	-0.47	0.34	-1.4	0.173083		1		742	-0.24	1.29	-0.2	0.854988		1		383	0.45	1.23	0.4	0.715572		1		389	0.82	721	BA-exvivo_lh_thickness_BA44
1.71	1.27	1.3	0.17878		1		753	1.3	1.28	1	0.310042		1		738	11.21	4.69	2.4	0.0174		1		380	8.79	4.86	1.8	0.071628		1		388	0.78	439	aparc-DKTatlas_lh_volume_entorhinal
-1.26	0.93	-1.3	0.178797		1		779	-1.03	0.94	-1.1	0.27567		1		764	-6.65	3.64	-1.8	0.068196		1		397	-4.57	3.45	-1.3	0.185486		1		397	0.95	121	IDP_T1_FAST_ROIs_R_occ_pole
1.71	1.27	1.3	0.178799		1		755	1.27	1.28	1	0.319707		1		740	11.7	4.76	2.4	0.014364		1		381	10.25	4.82	2.1	0.034023		1		389	0.77	346	aparc-Desikan_lh_volume_entorhinal
-0.88	0.65	-1.3	0.179121		1		745	-0.71	0.66	-1.1	0.280769		1		730	-5.34	2.32	-2.3	0.021899		1		379	-0.97	2.54	-0.4	0.702783		1		381	0.79	1211	IDP_dMRI_TBSS_ICVF_Fornix
-1.18	0.88	-1.3	0.179468		1		705	-1.35	0.89	-1.5	0.131275		1		694	3.3	3.52	0.9	0.349085		1		358	6.16	3.7	1.7	0.09724		1		358	0.56	1632	T2Star___rh.hippoAmyg___CA4-head
-0.47	0.35	-1.3	0.179582		1		756	-0.57	0.36	-1.6	0.111037		1		741	1.26	1.33	0.9	0.343193		1		382	2.2	1.27	1.7	0.084113		1		389	0.75	750	aparc-DKTatlas_lh_thickness_lateraloccipital
-1.86	1.39	-1.3	0.179707		1		755	-1.66	1.41	-1.2	0.239776		1		740	-6.63	5.14	-1.3	0.197237		1		381	-1.69	5.22	-0.3	0.746582		1		389	0.9	243	HippSubfield_lh_volume_CA1-body
2.84	2.12	1.3	0.180621		1		782	2.67	2.15	1.2	0.215012		1		767	7.4	7.68	1	0.336004		1		399	-8.14	8.27	-1	0.325637		1		398	0.98	3	IDP_T1_SIENAX_CSF_normalised_volume
0.84	0.63	1.3	0.18079		1		742	0.81	0.64	1.3	0.205974		1		727	0.72	2.32	0.3	0.756333		1		376	1.17	2.39	0.5	0.62483		1		381	0.73	2023	NODDI_OD___ThalamicNuclei___Left-PuL
-1.87	1.4	-1.3	0.180956		1		773	-1.52	1.41	-1.1	0.281029		1		759	-11.06	5.31	-2.1	0.038115		1		393	-7.62	5.72	-1.3	0.183712		1		394	0.93	61	IDP_T1_FAST_ROIs_R_sup_parietal_lobule
1.66	1.24	1.3	0.18136		1		777	1.96	1.26	1.6	0.11931		1		762	-5.76	4.62	-1.2	0.213506		1		396	-5.36	4.78	-1.1	0.263023		1		396	0.95	89	IDP_T1_FAST_ROIs_R_cuneal_cortex
0.19	0.14	1.3	0.181843		1		756	0.26	0.15	1.8	0.077977		1		741	-1.17	0.52	-2.2	0.025698		1		382	-1.54	0.56	-2.7	0.006085		0.9949		389	0.71	977	aseg_rh_intensity_Caudate
0.39	0.29	1.3	0.182663		1		741	0.38	0.3	1.3	0.207433		1		726	0.55	1.07	0.5	0.607792		1		376	0.37	1.12	0.3	0.738205		1		380	0.57	1908	NODDI_ICVF___rh.hippoAmyg___molecular_layer_HP-head
-0.94	0.71	-1.3	0.18303		1		778	-0.81	0.71	-1.1	0.25497		1		764	-4.6	2.63	-1.7	0.080506		1		396	-2.59	2.91	-0.9	0.37334		1		396	0.9	59	IDP_T1_FAST_ROIs_R_postcent_gyrus
-1.48	1.11	-1.3	0.183405		1		742	-1.46	1.12	-1.3	0.194111		1		727	-1.55	4.06	-0.4	0.703021		1		376	-0.93	4.15	-0.2	0.823384		1		381	0.66	1694	dti_FA___lh.hippoAmyg___Accessory-Basal-nucleus
-0.8	0.6	-1.3	0.183715		1		756	-1.01	0.6	-1.7	0.094766		1		741	3.92	2.2	1.8	0.075979		1		382	4.15	2.3	1.8	0.071189		1		389	0.74	666	aparc-Desikan_lh_thickness_pericalcarine
-1	0.75	-1.3	0.183975		1		741	-0.91	0.76	-1.2	0.229083		1		726	-2.88	2.63	-1.1	0.275341		1		376	0.96	2.95	0.3	0.744986		1		380	0.66	2030	NODDI_OD___ThalamicNuclei___Right-CeM
0.65	0.49	1.3	0.183994		1		754	0.63	0.49	1.3	0.201069		1		739	0.86	1.83	0.5	0.637566		1		380	-0.14	1.89	-0.1	0.942044		1		389	0.78	1008	wg_lh_intensity-contrast_precentral
8.65	6.51	1.3	0.184262		1		713	10.35	6.62	1.6	0.118344		1		700	-36.85	24.83	-1.5	0.138763		1		367	-43.98	25.17	-1.7	0.081407		1		359	0.58	1505	PG_mean_intensity_mod=NODDI_ISOVF_threshold=0.3_warpResolution=2mm
1.09	0.82	1.3	0.184366		1		776	1.2	0.83	1.4	0.148329		1		761	-1.16	3.11	-0.4	0.708816		1		395	-0.04	3.15	0	0.989725		1		396	0.9	143	IDP_T1_FAST_ROIs_R_cerebellum_VI
-1.08	0.82	-1.3	0.18483		1		757	-0.91	0.83	-1.1	0.271564		1		742	-4.81	2.88	-1.7	0.096296		1		383	-6	3.22	-1.9	0.063175		1		389	0.77	286	ThalamNuclei_lh_volume_LGN
0.46	0.35	1.3	0.18535		1		743	0.48	0.35	1.4	0.176478		1		728	-0.08	1.3	-0.1	0.951295		1		378	-0.91	1.31	-0.7	0.488161		1		380	0.75	1260	IDP_dMRI_ProbtrackX_ICVF_cgh_l
0.34	0.26	1.3	0.185684		1		744	0.4	0.26	1.5	0.122335		1		729	-1	0.95	-1	0.293974		1		379	-1.97	0.97	-2	0.043959		1		380	0.7	1216	IDP_dMRI_TBSS_ICVF_Inferior_cerebellar_peduncle_R
0.31	0.23	1.3	0.187337		1		744	0.38	0.24	1.6	0.108407		1		729	-1.6	0.85	-1.9	0.059626		1		379	-1.45	0.89	-1.6	0.101547		1		380	0.83	1263	IDP_dMRI_ProbtrackX_ICVF_cst_r
-1.19	0.9	-1.3	0.187453		1		757	-1.15	0.92	-1.3	0.210084		1		742	-2.46	3.45	-0.7	0.476559		1		383	-0.06	3.29	0	0.986011		1		389	0.84	413	BA-exvivo_lh_volume_BA4p
-0.59	0.45	-1.3	0.188077		1		756	-0.68	0.45	-1.5	0.13156		1		741	1.47	1.64	0.9	0.368446		1		382	1.69	1.71	1	0.323078		1		389	0.76	846	aparc-a2009s_lh_thickness_S-calcarine
1.28	0.97	1.3	0.188515		1		756	1.36	0.98	1.4	0.165984		1		741	-0.98	3.54	-0.3	0.782268		1		382	-0.16	3.78	0	0.965878		1		389	0.93	363	aparc-Desikan_lh_volume_posteriorcingulate
-1.29	0.98	-1.3	0.189279		1		754	-1.19	1	-1.2	0.232823		1		739	-4.97	3.59	-1.4	0.167561		1		380	-2.23	3.77	-0.6	0.554442		1		389	0.91	524	aparc-a2009s_lh_volume_G-parietal-sup
0.18	0.14	1.3	0.189542		1		756	0.22	0.14	1.6	0.107264		1		741	-0.97	0.52	-1.9	0.061433		1		382	-1.55	0.51	-3	0.002727		0.9431		389	0.73	982	aseg_rh_intensity_Accumbens-area
-0.5	0.38	-1.3	0.190016		1		757	-0.49	0.39	-1.3	0.205851		1		742	-0.91	1.43	-0.6	0.52374		1		383	-0.55	1.45	-0.4	0.702831		1		389	0.6	679	aparc-Desikan_lh_thickness_insula
-0.9	0.68	-1.3	0.190179		1		779	-0.72	0.69	-1	0.294358		1		764	-5.31	2.55	-2.1	0.038053		1		397	-3.71	2.66	-1.4	0.164053		1		397	0.95	86	IDP_T1_FAST_ROIs_L_precun_cortex
-1.73	1.32	-1.3	0.190548		1		742	-1.86	1.34	-1.4	0.164371		1		727	2.38	4.85	0.5	0.624002		1		376	5.32	5.02	1.1	0.289111		1		381	0.7	1670	dti_FA___lh.hippoAmyg___CA1-body
-0.83	0.63	-1.3	0.191064		1		757	-0.82	0.64	-1.3	0.201903		1		742	-1.24	2.41	-0.5	0.607444		1		383	-0.86	2.36	-0.4	0.715224		1		389	0.86	925	aparc-a2009s_rh_thickness_S-collat-transv-post
-0.46	0.35	-1.3	0.191072		1		756	-0.56	0.36	-1.6	0.120666		1		741	1.2	1.34	0.9	0.370691		1		382	2.12	1.28	1.7	0.096979		1		389	0.75	656	aparc-Desikan_lh_thickness_lateraloccipital
-1.39	1.06	-1.3	0.191733		1		755	-1.04	1.08	-1	0.331753		1		740	-9.73	3.92	-2.5	0.013562		1		381	-9.22	4.05	-2.3	0.023381		1		389	0.94	416	BA-exvivo_lh_volume_BA45
-1.28	0.98	-1.3	0.192012		1		754	-1.52	1	-1.5	0.126716		1		739	4.43	3.6	1.2	0.219683		1		380	6.79	3.68	1.8	0.065795		1		389	0.91	551	aparc-a2009s_lh_volume_S-front-sup
1.73	1.33	1.3	0.192291		1		744	1.83	1.33	1.4	0.169299		1		729	1.27	5.03	0.3	0.801377		1		378	-0.97	5.02	-0.2	0.846925		1		381	0.63	1378	IDP_dMRI_TBSS_ISOVF_Posterior_thalamic_radiation_R
0.52	0.4	1.3	0.193546		1		757	0.57	0.41	1.4	0.161573		1		742	-0.59	1.47	-0.4	0.68991		1		383	-1.11	1.57	-0.7	0.479838		1		389	0.82	906	aparc-a2009s_rh_thickness_G-precuneus
0.46	0.35	1.3	0.193573		1		744	0.59	0.35	1.7	0.096438		1		729	-2.45	1.32	-1.9	0.063732		1		379	-3.19	1.35	-2.4	0.018648		0.9999		380	0.91	1088	IDP_dMRI_TBSS_FA_Sagittal_stratum_L
0.69	0.53	1.3	0.193646		1		755	0.57	0.53	1.1	0.286994		1		740	2.97	1.91	1.6	0.120379		1		382	2.04	2.07	1	0.323401		1		388	0.51	987	wg_lh_intensity-contrast_caudalanteriorcingulate
0.77	0.59	1.3	0.194466		1		757	0.61	0.6	1	0.309508		1		742	5.03	2.22	2.3	0.023874		1		383	3.43	2.25	1.5	0.127586		1		389	0.7	826	aparc-a2009s_lh_thickness_G-oc-temp-med-Parahip
2.07	1.6	1.3	0.194692		1		710	1.78	1.59	1.1	0.264199		1		697	12.68	5.93	2.1	0.033015		1		366	10.75	6.53	1.6	0.100543		1		357	0.71	1482	OB_left_volume_threshold=0.3_warpResolution=2mm
2.12	1.64	1.3	0.197077		1		744	1.57	1.64	1	0.33831		1		729	17.3	5.89	2.9	0.003504		0.9685		379	11.81	6.47	1.8	0.068611		1		380	0.73	1369	IDP_dMRI_TBSS_ISOVF_Anterior_limb_of_internal_capsule_L
-0.9	0.7	-1.3	0.197411		1		742	-0.78	0.7	-1.1	0.268294		1		727	-3.26	2.54	-1.3	0.20061		1		376	-1.32	2.64	-0.5	0.617717		1		381	0.84	2035	NODDI_OD___ThalamicNuclei___Right-MDl
0.36	0.28	1.3	0.197892		1		745	0.45	0.28	1.6	0.113841		1		730	-1.75	1	-1.7	0.080522		1		379	-1.73	1.11	-1.5	0.122376		1		381	0.91	1118	IDP_dMRI_ProbtrackX_FA_ifo_r
-1.11	0.86	-1.3	0.198351		1		754	-1.06	0.87	-1.2	0.224573		1		739	-3.17	3.19	-1	0.320904		1		380	-0.88	3.24	-0.3	0.787138		1		389	0.93	462	aparc-DKTatlas_lh_volume_superiorparietal
0.42	0.33	1.3	0.198599		1		712	0.5	0.33	1.5	0.131284		1		699	-1.81	1.23	-1.5	0.143279		1		367	-2.7	1.26	-2.1	0.03235		1		358	0.83	1559	PIT_95th_percentile_mod=NODDI_ICVF_threshold=0_warpResolution=2mm
0.75	0.59	1.3	0.199761		1		755	0.84	0.59	1.4	0.157586		1		740	-1.38	2.14	-0.6	0.519156		1		381	-1.69	2.28	-0.7	0.458512		1		389	0.62	731	BA-exvivo_rh_thickness_BA3b
-1.22	0.95	-1.3	0.200278		1		779	-1	0.96	-1	0.29568		1		764	-4.88	3.52	-1.4	0.166684		1		396	-5.02	3.66	-1.4	0.17094		1		398	0.94	104	IDP_T1_FAST_ROIs_L_occ_fusif_gyrus
2.76	2.15	1.3	0.200437		1		731	1.83	2.14	0.9	0.392937		1		718	27.95	7.92	3.5	0.00047		0.5195		367	19.3	8.92	2.2	0.031152		1		377	0.92	178	aseg_global_volume_WM-hypointensities
1.26	0.98	1.3	0.200473		1		778	1.45	0.99	1.5	0.143185		1		763	-2.01	3.73	-0.5	0.59038		1		396	-2.04	3.81	-0.5	0.592593		1		397	0.97	103	IDP_T1_FAST_ROIs_R_temp_occ_fusif_cortex
-0.35	0.27	-1.3	0.200779		1		756	-0.32	0.27	-1.2	0.241283		1		741	-1.14	1.01	-1.1	0.256255		1		382	-0.13	1.02	-0.1	0.901134		1		389	0.99	170	aseg_global_volume_SupraTentorial
0.44	0.34	1.3	0.200857		1		744	0.51	0.34	1.5	0.136713		1		729	-1.56	1.23	-1.3	0.204775		1		379	-1.55	1.32	-1.2	0.238631		1		380	0.91	1227	IDP_dMRI_TBSS_ICVF_Retrolenticular_part_of_internal_capsule_L
2.51	1.96	1.3	0.200985		1		764	2.46	1.97	1.2	0.21229		1		749	4.05	7.07	0.6	0.567431		1		390	-1.3	7.83	-0.2	0.867867		1		389	0.57	1433	rfMRI amplitudes (ICA25 node 17)
0.41	0.32	1.3	0.201554		1		741	0.45	0.32	1.4	0.164999		1		726	-0.38	1.14	-0.3	0.735982		1		376	-0.82	1.24	-0.7	0.509429		1		380	0.72	1949	NODDI_ICVF___ThalamicNuclei___Right-VA
0.56	0.44	1.3	0.201676		1		756	0.63	0.44	1.4	0.152641		1		741	-0.93	1.63	-0.6	0.565806		1		382	-1.7	1.69	-1	0.315037		1		389	0.87	939	aparc-a2009s_rh_thickness_S-parieto-occipital
-0.97	0.76	-1.3	0.201868		1		756	-1.07	0.76	-1.4	0.161759		1		741	1.62	2.76	0.6	0.557228		1		382	1.62	2.94	0.6	0.580352		1		389	0.76	540	aparc-a2009s_lh_volume_Pole-temporal
-1.29	1.01	-1.3	0.202018		1		757	-1.36	1.02	-1.3	0.185937		1		742	0.26	3.76	0.1	0.945712		1		383	0.98	3.87	0.3	0.800718		1		389	0.66	588	aparc-a2009s_rh_volume_G-Ins-lg+S-cent-ins
-0.94	0.74	-1.3	0.202082		1		754	-0.94	0.75	-1.2	0.211414		1		739	-1.87	2.77	-0.7	0.501503		1		380	0.11	2.74	0	0.96652		1		389	0.92	369	aparc-Desikan_lh_volume_superiorparietal
6.99	5.48	1.3	0.202508		1		721	5.94	5.5	1.1	0.281124		1		706	31.83	19.28	1.6	0.09965		1		364	31.15	21.29	1.5	0.144368		1		372	0.62	1853	NODDI_ISOVF___rh.hippoAmyg___GC-ML-DG-head
-1.11	0.87	-1.3	0.202511		1		756	-1.18	0.88	-1.3	0.180926		1		741	0.73	3.38	0.2	0.829064		1		382	1.42	3.2	0.4	0.658529		1		389	0.89	266	HippSubfield_rh_volume_subiculum-head
-1.69	1.33	-1.3	0.202638		1		755	-1.3	1.34	-1	0.332305		1		740	-11.57	4.9	-2.4	0.018664		1		381	-10.49	5.07	-2.1	0.039258		1		389	0.92	511	aparc-a2009s_lh_volume_G-front-inf-Triangul
-1.6	1.26	-1.3	0.203657		1		781	-1.69	1.28	-1.3	0.185948		1		766	0.55	4.57	0.1	0.903938		1		397	4.69	4.97	0.9	0.346069		1		399	0.84	161	IDP_T1_FAST_ROIs_R_cerebellum_IX
-1.09	0.86	-1.3	0.205447		1		751	-0.85	0.87	-1	0.326843		1		736	-7.33	3.25	-2.2	0.024551		1		379	-5.58	3.18	-1.8	0.07996		1		387	0.93	404	aparc-Desikan_rh_volume_supramarginal
-0.89	0.71	-1.3	0.206341		1		757	-0.66	0.71	-0.9	0.355939		1		742	-6.69	2.48	-2.7	0.007259		0.9985		383	-5.79	2.79	-2.1	0.03885		1		389	0.8	872	aparc-a2009s_lh_thickness_S-suborbital
9.42	7.46	1.3	0.207315		1		714	10.56	7.59	1.4	0.164419		1		701	-21.48	28.2	-0.8	0.446682		1		367	-25.48	29.48	-0.9	0.388049		1		360	0.6	1500	PG_mean_intensity_mod=NODDI_ICVF_threshold=0.3_warpResolution=2mm
0.25	0.2	1.3	0.207698		1		754	0.3	0.2	1.5	0.13767		1		740	-1.13	0.78	-1.4	0.148203		1		381	-1.57	0.74	-2.1	0.03392		1		387	0.89	186	aseg_global_volume-ratio_MaskVol-to-eTIV
-1.24	0.98	-1.3	0.207707		1		756	-1.03	1	-1	0.299999		1		741	-5.97	3.56	-1.7	0.09433		1		382	-4.9	3.86	-1.3	0.205166		1		389	0.82	224	AmygNuclei_lh_volume_Anterior-amygdaloid-area-AAA
-0.82	0.65	-1.3	0.207824		1		756	-0.69	0.66	-1	0.298253		1		741	-3.9	2.29	-1.7	0.089406		1		382	-5.44	2.6	-2.1	0.03684		1		389	0.85	301	ThalamNuclei_lh_volume_VM
1.51	1.2	1.3	0.208445		1		713	1.47	1.21	1.2	0.224058		1		700	2.75	4.45	0.6	0.536518		1		367	-4.51	4.72	-1	0.339557		1		359	0.94	1566	AON_glm_mod=NODDI_ISOVF_threshold=0_warpResolution=2mm
-1.32	1.05	-1.3	0.208581		1		704	-1.4	1.07	-1.3	0.192023		1		693	0.79	4.07	0.2	0.845306		1		358	1.98	4.6	0.4	0.667015		1		357	0.55	1637	T2Star___rh.hippoAmyg___Lateral-nucleus
0.59	0.47	1.3	0.208626		1		745	0.62	0.47	1.3	0.193		1		730	-0.44	1.69	-0.3	0.795946		1		379	0.07	1.81	0	0.969996		1		381	0.85	1110	IDP_dMRI_ProbtrackX_FA_cgc_r
-1.21	0.96	-1.3	0.209115		1		756	-1.26	0.97	-1.3	0.196885		1		741	-0.34	3.6	-0.1	0.925489		1		382	4.48	3.65	1.2	0.220446		1		389	0.86	216	aseg_rh_volume_Accumbens-area
0.5	0.39	1.3	0.209308		1		743	0.58	0.39	1.5	0.14326		1		728	-2.1	1.42	-1.5	0.139762		1		378	-0.83	1.53	-0.5	0.588689		1		380	0.96	1079	IDP_dMRI_TBSS_FA_Anterior_corona_radiata_R
-0.37	0.3	-1.3	0.209456		1		784	-0.31	0.3	-1	0.304438		1		769	-1.95	1.1	-1.8	0.076138		1		399	-0.6	1.15	-0.5	0.602079		1		400	0.95	1591	PIT_T1_MNI_sum_mod=T1_MNI_GM_mod_threshold=0_warpResolution=2mm
1.99	1.59	1.3	0.20996		1		766	1.28	1.59	0.8	0.422443		1		751	19.97	5.35	3.7	0.000218		0.3295		391	14.36	6.54	2.2	0.028778		1		390	0.59	1435	rfMRI amplitudes (ICA25 node 20)
-0.92	0.74	-1.3	0.210246		1		753	-0.85	0.74	-1.1	0.253544		1		738	-3.19	2.73	-1.2	0.24341		1		381	-1.33	2.8	-0.5	0.634877		1		387	0.91	493	aparc-DKTatlas_rh_volume_superiorparietal
0.98	0.78	1.3	0.210959		1		742	0.9	0.79	1.1	0.251247		1		727	2.39	2.99	0.8	0.424773		1		376	1.6	2.87	0.6	0.577398		1		381	0.81	1997	NODDI_OD___lh.hippoAmyg___Basal-nucleus
0.41	0.33	1.3	0.211165		1		744	0.49	0.33	1.5	0.138362		1		729	-1.9	1.21	-1.6	0.11685		1		379	-1.46	1.24	-1.2	0.238588		1		380	0.9	1264	IDP_dMRI_ProbtrackX_ICVF_fma
1.2	0.96	1.2	0.212256		1		756	1.05	0.97	1.1	0.276756		1		741	3.28	3.54	0.9	0.353509		1		382	4.81	3.64	1.3	0.1871		1		389	0.96	562	aparc-a2009s_lh_volume_S-parieto-occipital
0.46	0.37	1.2	0.212287		1		744	0.52	0.37	1.4	0.155736		1		729	-1.14	1.36	-0.8	0.40152		1		379	-1.04	1.39	-0.7	0.456275		1		380	0.76	1245	IDP_dMRI_TBSS_ICVF_Fornix_cres+Stria_terminalis_L
-0.67	0.53	-1.2	0.212754		1		756	-0.66	0.54	-1.2	0.222902		1		741	-1.22	2.03	-0.6	0.548839		1		382	0.17	1.97	0.1	0.932211		1		389	0.92	466	aparc-DKTatlas_lh_volume_insula
1.7	1.36	1.2	0.213979		1		757	1.36	1.37	1	0.324135		1		742	9.29	5.18	1.8	0.073706		1		383	6.24	5.12	1.2	0.223543		1		389	0.8	507	aparc-a2009s_lh_volume_G-cingul-Post-ventral
0.32	0.26	1.2	0.214474		1		745	0.39	0.26	1.5	0.132787		1		730	-1.36	0.94	-1.4	0.15086		1		379	-1.6	1.01	-1.6	0.116442		1		381	0.9	1119	IDP_dMRI_ProbtrackX_FA_ilf_l
-0.57	0.46	-1.2	0.214635		1		756	-0.51	0.47	-1.1	0.2773		1		741	-2.7	1.73	-1.6	0.119173		1		382	-0.87	1.76	-0.5	0.62399		1		389	0.98	340	Brainstem_global_volume_Midbrain
1.01	0.81	1.2	0.215548		1		755	1.26	0.82	1.5	0.125411		1		740	-4.57	2.88	-1.6	0.113724		1		382	-5.01	3.19	-1.6	0.117385		1		388	0.93	381	aparc-Desikan_rh_volume_inferiorparietal
-1.17	0.94	-1.2	0.216042		1		780	-1.21	0.95	-1.3	0.205704		1		765	-0.61	3.58	-0.2	0.864287		1		397	2.04	3.59	0.6	0.569606		1		398	0.96	109	IDP_T1_FAST_ROIs_R_cent_operc_cortex
-1.07	0.87	-1.2	0.216284		1		756	-0.96	0.88	-1.1	0.273631		1		741	-4.19	3.18	-1.3	0.189039		1		382	-3.25	3.34	-1	0.331965		1		389	0.87	331	ThalamNuclei_rh_volume_AV
0.35	0.29	1.2	0.21687		1		741	0.42	0.29	1.5	0.145804		1		726	-1.15	1.03	-1.1	0.266294		1		376	-2.01	1.08	-1.9	0.063637		1		380	0.75	1951	NODDI_ICVF___ThalamicNuclei___Right-VLp
0.26	0.21	1.2	0.217723		1		713	0.23	0.21	1.1	0.268919		1		700	0.73	0.77	0.9	0.34661		1		367	0	0.82	0	0.995682		1		359	0.84	1583	PIT_glm_mod=NODDI_OD_threshold=0_warpResolution=2mm
-1.5	1.22	-1.2	0.220035		1		742	-1.47	1.23	-1.2	0.229643		1		727	-2.03	4.6	-0.4	0.660206		1		376	0.03	4.56	0	0.994668		1		381	0.62	1696	dti_FA___lh.hippoAmyg___Corticoamygdaloid-transitio
-0.82	0.67	-1.2	0.221541		1		780	-0.79	0.68	-1.2	0.244381		1		765	-1.11	2.56	-0.4	0.664785		1		397	0.9	2.59	0.3	0.728826		1		398	0.91	38	IDP_T1_FAST_ROIs_L_precentral_gyrus
-0.43	0.35	-1.2	0.221885		1		755	-0.41	0.36	-1.1	0.251916		1		740	-0.76	1.29	-0.6	0.555483		1		382	-0.45	1.36	-0.3	0.739687		1		388	0.78	809	aparc-a2009s_lh_thickness_G+S-cingul-Ant
2.53	2.07	1.2	0.222363		1		754	2.85	2.11	1.4	0.17632		1		739	-3.61	7.31	-0.5	0.621469		1		381	-9.02	8.18	-1.1	0.271085		1		388	0.77	537	aparc-a2009s_lh_volume_Lat-Fis-ant-Vertical
4.89	4.01	1.2	0.22272		1		645	5.35	4.07	1.3	0.18843		1		635	-7.87	16.13	-0.5	0.626203		1		330	-22.4	17.27	-1.3	0.195491		1		325	0.91	1600	QSM_L_PUT
-0.3	0.24	-1.2	0.222962		1		754	-0.27	0.25	-1.1	0.27579		1		739	-1.18	0.9	-1.3	0.190782		1		381	-0.23	0.91	-0.3	0.802247		1		388	0.98	165	aseg_global_volume_BrainSeg
0.54	0.45	1.2	0.223211		1		756	0.54	0.44	1.2	0.22562		1		741	0.73	1.64	0.4	0.655799		1		382	0.44	1.78	0.2	0.805094		1		389	0.7	877	aparc-a2009s_rh_thickness_G+S-frontomargin
-0.92	0.76	-1.2	0.223415		1		756	-0.85	0.77	-1.1	0.270544		1		741	-2.19	2.75	-0.8	0.427234		1		382	-1.41	2.91	-0.5	0.627911		1		389	0.93	382	aparc-Desikan_rh_volume_inferiortemporal
0.59	0.48	1.2	0.223642		1		732	0.62	0.49	1.3	0.20387		1		717	0.66	1.84	0.4	0.720489		1		374	-1.58	1.75	-0.9	0.369053		1		373	0.53	1880	NODDI_ICVF___rh.hippoAmyg___hippocampal_fissure
1.97	1.62	1.2	0.224456		1		766	1.57	1.65	1	0.339939		1		751	11.49	5.94	1.9	0.053662		1		391	7.75	6.27	1.2	0.217172		1		390	0.63	1421	rfMRI amplitudes (ICA25 node 3)
0.47	0.39	1.2	0.224774		1		741	0.61	0.39	1.6	0.1194		1		726	-2.43	1.4	-1.7	0.0848		1		376	-3.09	1.48	-2.1	0.037872		1		380	0.66	1928	NODDI_ICVF___ThalamicNuclei___Left-MGN
1	0.82	1.2	0.224881		1		742	0.93	0.83	1.1	0.263798		1		727	1.85	2.82	0.7	0.512107		1		376	1.59	3.31	0.5	0.631206		1		381	0.61	1748	dti_MD___rh.hippoAmyg___parasubiculum
0.36	0.3	1.2	0.225322		1		741	0.36	0.3	1.2	0.230676		1		726	0.17	1.08	0.2	0.876762		1		376	-0.16	1.13	-0.1	0.887796		1		380	0.63	1904	NODDI_ICVF___rh.hippoAmyg___GC-ML-DG-head
0.99	0.82	1.2	0.22541		1		756	1.01	0.83	1.2	0.222677		1		741	0.89	2.95	0.3	0.762783		1		382	0.83	3.17	0.3	0.794028		1		389	0.9	475	aparc-DKTatlas_rh_volume_lateraloccipital
0.65	0.53	1.2	0.225669		1		744	0.59	0.54	1.1	0.268214		1		729	1.02	1.95	0.5	0.600904		1		378	1.61	2.07	0.8	0.436831		1		381	0.9	1102	IDP_dMRI_TBSS_FA_Uncinate_fasciculus_L
1.27	1.05	1.2	0.225683		1		744	1.26	1.06	1.2	0.236335		1		729	1.61	3.81	0.4	0.673388		1		378	0.01	4	0	0.998881		1		381	0.77	1359	IDP_dMRI_TBSS_ISOVF_Body_of_corpus_callosum
3.95	3.26	1.2	0.226687		1		742	3.74	3.28	1.1	0.255487		1		727	10.36	11.95	0.9	0.386525		1		376	1.17	12.6	0.1	0.926255		1		381	0.82	1848	NODDI_ISOVF___lh.hippoAmyg___CA3-head
-0.53	0.44	-1.2	0.227748		1		757	-0.38	0.45	-0.9	0.391435		1		742	-3.7	1.59	-2.3	0.020673		1		383	-3.91	1.73	-2.3	0.024		1		389	0.82	915	aparc-a2009s_rh_thickness_Lat-Fis-post
-0.26	0.22	-1.2	0.228784		1		741	-0.33	0.21	-1.6	0.120283		1		726	1.35	0.84	1.6	0.107379		1		376	1.83	0.79	2.3	0.021371		1		380	0.61	1830	dti_MD___ThalamicNuclei___Right-VLp
-1.41	1.17	-1.2	0.229212		1		755	-1.14	1.19	-1	0.335942		1		740	-7.52	4.43	-1.7	0.090359		1		381	-6.08	4.37	-1.4	0.165019		1		389	0.89	253	HippSubfield_lh_volume_CA3-body
-3.84	3.2	-1.2	0.230174		1		742	-3.25	3.24	-1	0.315633		1		727	-20.23	11.81	-1.7	0.087573		1		376	-15.55	11.98	-1.3	0.195001		1		381	0.55	1862	NODDI_ISOVF___rh.hippoAmyg___Corticoamygdaloid-transitio
1.96	1.64	1.2	0.232073		1		754	2.19	1.65	1.3	0.185721		1		739	-0.88	5.87	-0.1	0.881402		1		382	-4.06	6.51	-0.6	0.532825		1		387	0.77	633	aparc-a2009s_rh_volume_S-orbital-lateral
-1.16	0.97	-1.2	0.23216		1		756	-1.06	0.98	-1.1	0.279959		1		741	-3.47	3.58	-1	0.332221		1		382	-1.42	3.72	-0.4	0.702225		1		389	0.93	375	aparc-Desikan_rh_volume_bankssts
0.91	0.76	1.2	0.232463		1		742	0.91	0.77	1.2	0.240601		1		727	0.84	2.73	0.3	0.757957		1		376	-1.87	2.97	-0.6	0.529082		1		381	0.65	1703	dti_FA___ThalamicNuclei___Left-CeM
1.17	0.98	1.2	0.23273		1		741	1.15	0.99	1.2	0.249138		1		726	2.24	3.68	0.6	0.542967		1		376	1.13	3.67	0.3	0.757921		1		380	0.89	1689	dti_FA___rh.hippoAmyg___Lateral-nucleus
1.02	0.85	1.2	0.232749		1		742	0.98	0.86	1.1	0.253698		1		727	2.68	3.08	0.9	0.384597		1		376	0.12	3.35	0	0.972193		1		381	0.84	1769	dti_MD___lh.hippoAmyg___CA3-head
-1.07	0.89	-1.2	0.233971		1		701	-1.02	0.9	-1.1	0.258915		1		690	-2.56	3.54	-0.7	0.469601		1		355	0.67	3.79	0.2	0.859318		1		357	0.54	1634	T2Star___lh.hippoAmyg___molecular_layer_HP-head
0.42	0.35	1.2	0.234987		1		713	0.39	0.35	1.1	0.270313		1		700	1.07	1.31	0.8	0.415003		1		367	-0.58	1.4	-0.4	0.677769		1		359	0.95	1548	PIT_glm_mod=DTI_MD_threshold=0_warpResolution=2mm
0.43	0.37	1.2	0.235352		1		713	0.42	0.37	1.1	0.254689		1		700	0.97	1.34	0.7	0.470126		1		367	-1.25	1.46	-0.9	0.391398		1		359	0.94	1551	TUB_glm_mod=DTI_MD_threshold=0_warpResolution=2mm
-0.8	0.67	-1.2	0.236059		1		756	-0.84	0.69	-1.2	0.220548		1		741	-0.27	2.42	-0.1	0.911706		1		383	1.26	2.63	0.5	0.631102		1		388	0.7	712	aparc-Desikan_rh_thickness_transversetemporal
0.85	0.72	1.2	0.236426		1		743	0.74	0.72	1	0.300555		1		728	3.48	2.7	1.3	0.197832		1		377	1.73	2.7	0.6	0.522571		1		381	0.93	1178	IDP_dMRI_TBSS_MD_Tapetum_R
0.47	0.4	1.2	0.236443		1		739	0.51	0.4	1.3	0.200036		1		724	-0.24	1.46	-0.2	0.871166		1		377	-0.59	1.51	-0.4	0.695192		1		377	0.71	1140	IDP_dMRI_TBSS_MD_Medial_lemniscus_R
0.65	0.55	1.2	0.23725		1		741	0.6	0.55	1.1	0.275386		1		726	0.98	2.06	0.5	0.633945		1		376	0.28	2.04	0.1	0.889723		1		380	0.51	1885	NODDI_ICVF___lh.hippoAmyg___presubiculum-body
0.34	0.29	1.2	0.238499		1		744	0.44	0.29	1.5	0.130996		1		729	-1.69	1.02	-1.6	0.099439		1		379	-1.26	1.13	-1.1	0.264566		1		380	0.89	1222	IDP_dMRI_TBSS_ICVF_Anterior_limb_of_internal_capsule_R
1.42	1.2	1.2	0.239243		1		739	1.29	1.22	1.1	0.291732		1		724	4	4.32	0.9	0.355094		1		374	1.08	4.6	0.2	0.815169		1		380	0.57	1712	dti_FA___ThalamicNuclei___Left-MV(Re)
-1.48	1.26	-1.2	0.239841		1		780	-1.31	1.27	-1	0.302251		1		765	-4.24	4.9	-0.9	0.387117		1		397	1.58	4.71	0.3	0.73835		1		398	0.96	42	IDP_T1_FAST_ROIs_L_sup_temp_gyrus_ant
1	0.85	1.2	0.239925		1		756	1.29	0.86	1.5	0.135109		1		741	-5.9	3.17	-1.9	0.063138		1		382	-5.79	3.15	-1.8	0.066603		1		389	0.76	602	aparc-a2009s_rh_volume_G-rectus
-0.58	0.5	-1.2	0.240796		1		756	-0.59	0.5	-1.2	0.242687		1		741	-0.7	1.75	-0.4	0.689652		1		382	0.47	1.97	0.2	0.812659		1		389	0.72	808	aparc-a2009s_lh_thickness_G+S-transv-frontopol
0.9	0.77	1.2	0.241091		1		755	1.13	0.78	1.5	0.145513		1		740	-4.38	2.72	-1.6	0.108638		1		382	-4.52	3.04	-1.5	0.138652		1		388	0.93	472	aparc-DKTatlas_rh_volume_inferiorparietal
-0.63	0.54	-1.2	0.241847		1		742	-0.6	0.55	-1.1	0.274869		1		727	-1.48	1.97	-0.8	0.452164		1		376	-0.76	2.07	-0.4	0.712684		1		381	0.86	2028	NODDI_OD___ThalamicNuclei___Left-VPL
-0.43	0.36	-1.2	0.241875		1		778	-0.44	0.37	-1.2	0.234347		1		764	-0.59	1.45	-0.4	0.685585		1		396	0.89	1.4	0.6	0.522056		1		396	0.98	8	IDP_T1_SIENAX_white_unnormalised_volume
-0.97	0.83	-1.2	0.241875		1		703	-0.94	0.83	-1.1	0.258085		1		692	-1.98	3.28	-0.6	0.5465		1		357	1.17	3.48	0.3	0.737653		1		357	0.51	1630	T2Star___lh.hippoAmyg___CA1-head
0.72	0.61	1.2	0.243332		1		745	0.57	0.62	0.9	0.35678		1		730	3.75	2.31	1.6	0.105673		1		379	2.38	2.27	1	0.294496		1		381	0.76	1293	IDP_dMRI_TBSS_OD_Superior_cerebellar_peduncle_R
0.76	0.65	1.2	0.243525		1		756	0.7	0.65	1.1	0.28379		1		741	2.63	2.41	1.1	0.276011		1		383	0.44	2.49	0.2	0.859713		1		388	0.59	651	aparc-Desikan_lh_thickness_entorhinal
0.51	0.44	1.2	0.244167		1		739	0.51	0.45	1.1	0.258233		1		724	0.43	1.54	0.3	0.781317		1		374	0.68	1.74	0.4	0.695504		1		380	0.51	1915	NODDI_ICVF___lh.hippoAmyg___Central-nucleus
0.24	0.2	1.2	0.244478		1		713	0.24	0.2	1.2	0.249392		1		700	0.25	0.76	0.3	0.747581		1		367	-0.81	0.78	-1	0.302598		1		359	0.87	1584	TUB_mean_intensity_mod=NODDI_OD_threshold=0_warpResolution=2mm
-1	0.86	-1.2	0.244532		1		644	-1.1	0.87	-1.3	0.205774		1		634	1.55	3.43	0.5	0.652028		1		330	3.15	3.73	0.8	0.39887		1		324	0.8	1614	T2starCorrected_R_PUT
-1.86	1.6	-1.2	0.245066		1		742	-1.51	1.63	-0.9	0.355062		1		727	-10.54	5.75	-1.8	0.067756		1		376	-7.02	6.13	-1.1	0.252797		1		381	0.51	1708	dti_FA___ThalamicNuclei___Left-L-Sg
8.62	7.42	1.2	0.245591		1		707	9.19	7.44	1.2	0.217454		1		693	-1.49	26.79	-0.1	0.955752		1		358	-14.76	29.51	-0.5	0.617259		1		363	0.64	1855	NODDI_ISOVF___rh.hippoAmyg___molecular_layer_HP-head
0.98	0.84	1.2	0.245962		1		778	1.03	0.85	1.2	0.227066		1		764	-1.18	3.18	-0.4	0.71086		1		396	-0.86	3.35	-0.3	0.7967		1		396	0.95	144	IDP_T1_FAST_ROIs_L_cerebellum_crus_I
-0.31	0.27	-1.2	0.246126		1		757	-0.24	0.27	-0.9	0.363748		1		742	-1.85	0.98	-1.9	0.061335		1		383	-1.34	1.04	-1.3	0.199441		1		389	0.78	797	aparc-DKTatlas_rh_thickness_rostralmiddlefrontal
-1.63	1.41	-1.2	0.246353		1		756	-1.54	1.43	-1.1	0.281478		1		741	-2.32	5.09	-0.5	0.649003		1		382	-3.72	5.48	-0.7	0.497996		1		389	0.84	624	aparc-a2009s_rh_volume_S-front-middle
-4.51	3.9	-1.2	0.248003		1		732	-4.81	3.96	-1.2	0.225109		1		717	-2.76	14.22	-0.2	0.846306		1		369	7.38	14.69	0.5	0.615532		1		378	0.66	218	aseg_rh_volume_vessel
1.41	1.23	1.2	0.248564		1		745	1.51	1.23	1.2	0.220458		1		730	0.91	4.45	0.2	0.838519		1		379	2.14	4.77	0.4	0.654004		1		381	0.71	1356	IDP_dMRI_TBSS_ISOVF_Middle_cerebellar_peduncle
0.33	0.29	1.2	0.248706		1		745	0.38	0.29	1.3	0.181641		1		730	-1.07	1.06	-1	0.312349		1		379	-1.54	1.11	-1.4	0.164831		1		381	0.87	1107	IDP_dMRI_ProbtrackX_FA_atr_l
0.8	0.7	1.2	0.248713		1		757	0.85	0.71	1.2	0.23239		1		742	-0.25	2.62	-0.1	0.922711		1		383	-3	2.58	-1.2	0.245447		1		389	0.78	1052	wg_rh_intensity-contrast_transversetemporal
1.41	1.22	1.2	0.248882		1		742	1.1	1.23	0.9	0.372132		1		727	9.67	4.54	2.1	0.033946		1		376	6.46	4.58	1.4	0.159312		1		381	0.55	1990	NODDI_OD___rh.hippoAmyg___GC-ML-DG-body
-0.88	0.76	-1.2	0.248993		1		740	-0.84	0.77	-1.1	0.273949		1		725	-1.97	2.9	-0.7	0.498275		1		376	-1.4	2.74	-0.5	0.609948		1		379	0.88	1996	NODDI_OD___rh.hippoAmyg___Lateral-nucleus
2.18	1.89	1.2	0.249613		1		742	2.3	1.91	1.2	0.228215		1		727	0.2	7.02	0	0.977128		1		376	-5.53	7.07	-0.8	0.434514		1		381	0.81	1833	NODDI_ISOVF___brainstemS___SCP
1.61	1.4	1.2	0.249869		1		775	1.91	1.42	1.3	0.178687		1		760	-4.29	5.22	-0.8	0.410923		1		394	-6.08	5.3	-1.1	0.252749		1		396	0.96	62	IDP_T1_FAST_ROIs_L_supramarg_gyrus_ant
1.81	1.57	1.1	0.250499		1		702	1.75	1.58	1.1	0.268176		1		689	6.17	5.53	1.1	0.26554		1		364	4.52	6.67	0.7	0.498818		1		351	0.72	1483	OB_right_volume_threshold=0.3_warpResolution=2mm
-1.87	1.63	-1.1	0.250839		1		773	-1.34	1.65	-0.8	0.417515		1		758	-15.68	5.98	-2.6	0.009056		0.9997		393	-14.25	6.38	-2.2	0.026048		1		395	0.96	34	IDP_T1_FAST_ROIs_L_inf_front_gyrus_parstri
-1.29	1.13	-1.1	0.25343		1		755	-0.95	1.14	-0.8	0.407956		1		740	-9.61	4.18	-2.3	0.02203		1		381	-9.04	4.28	-2.1	0.035261		1		389	0.94	453	aparc-DKTatlas_lh_volume_parstriangularis
-0.65	0.57	-1.1	0.253624		1		755	-0.56	0.57	-1	0.326796		1		740	-3.56	2.06	-1.7	0.085277		1		382	-2.75	2.16	-1.3	0.205603		1		388	0.93	398	aparc-Desikan_rh_volume_precuneus
-1.01	0.88	-1.1	0.253924		1		742	-0.93	0.89	-1	0.294539		1		727	-2.62	3.31	-0.8	0.429656		1		379	-5.24	3.25	-1.6	0.107679		1		378	0.88	1316	IDP_dMRI_TBSS_OD_Cingulum_cingulate_gyrus_L
-0.66	0.58	-1.1	0.254295		1		756	-0.56	0.58	-1	0.337023		1		741	-3.62	2.22	-1.6	0.103116		1		382	-2.07	2.13	-1	0.332619		1		389	0.95	337	Brainstem_global_volume_Medulla
-0.56	0.49	-1.1	0.254652		1		714	-0.6	0.49	-1.2	0.22479		1		701	0.31	1.92	0.2	0.871649		1		367	1.04	1.85	0.6	0.574095		1		360	0.59	1493	SN_mean_intensity_mod=DTI_FA_threshold=0.3_warpResolution=2mm
0.89	0.78	1.1	0.255566		1		756	0.9	0.8	1.1	0.25655		1		741	0.99	2.84	0.3	0.727564		1		382	0.83	3.04	0.3	0.785336		1		389	0.9	384	aparc-Desikan_rh_volume_lateraloccipital
-0.52	0.46	-1.1	0.255821		1		756	-0.43	0.46	-0.9	0.351348		1		741	-2.3	1.66	-1.4	0.165486		1		382	-2.45	1.76	-1.4	0.166347		1		389	0.75	881	aparc-a2009s_rh_thickness_G+S-transv-frontopol
-0.81	0.71	-1.1	0.255969		1		657	-0.83	0.72	-1.1	0.253273		1		647	-0.78	2.88	-0.3	0.786951		1		336	-1.23	3.14	-0.4	0.695668		1		331	0.65	1488	OC_mean_intensity_mod=T2_star_threshold=0.3_warpResolution=2mm
-0.55	0.48	-1.1	0.256418		1		756	-0.51	0.49	-1	0.300562		1		741	-1.56	1.89	-0.8	0.408897		1		382	-0.96	1.78	-0.5	0.5894		1		389	0.66	796	aparc-DKTatlas_rh_thickness_rostralanteriorcingulate
0.63	0.56	1.1	0.256873		1		757	0.55	0.56	1	0.329699		1		742	2.26	2.04	1.1	0.268203		1		383	1.29	2.19	0.6	0.554887		1		389	0.61	1051	wg_rh_intensity-contrast_temporalpole
-2.09	1.84	-1.1	0.257501		1		754	-1.83	1.86	-1	0.323853		1		739	-6.78	6.88	-1	0.324472		1		382	-5.21	6.99	-0.7	0.456507		1		387	0.8	556	aparc-a2009s_lh_volume_S-occipital-ant
-0.78	0.69	-1.1	0.25794		1		755	-0.77	0.7	-1.1	0.26625		1		740	-0.64	2.66	-0.2	0.808949		1		382	-1.21	2.51	-0.5	0.629142		1		388	0.87	612	aparc-a2009s_rh_volume_Lat-Fis-post
-0.38	0.34	-1.1	0.257959		1		757	-0.33	0.34	-1	0.322621		1		742	-1.49	1.23	-1.2	0.224874		1		383	-1	1.32	-0.8	0.450195		1		389	0.72	803	aparc-DKTatlas_rh_thickness_insula
-1.59	1.41	-1.1	0.258258		1		710	-1.56	1.42	-1.1	0.272267		1		697	-1.36	5.35	-0.3	0.799214		1		364	-0.94	5.59	-0.2	0.865968		1		359	0.83	1485	PG_volume_threshold=0.3_warpResolution=2mm
0.35	0.31	1.1	0.25832		1		742	0.46	0.31	1.5	0.140504		1		727	-2.33	1.09	-2.1	0.033262		1		378	-1.84	1.21	-1.5	0.130327		1		379	0.96	1275	IDP_dMRI_ProbtrackX_ICVF_slf_l
-0.99	0.88	-1.1	0.25913		1		705	-1.12	0.89	-1.3	0.207707		1		694	2.46	3.5	0.7	0.482659		1		358	4.68	3.67	1.3	0.20268		1		358	0.57	1633	T2Star___rh.hippoAmyg___GC-ML-DG-head
-0.63	0.56	-1.1	0.260392		1		756	-0.57	0.56	-1	0.310668		1		741	-2.26	2.07	-1.1	0.276054		1		382	-2	2.18	-0.9	0.360444		1		389	0.82	407	aparc-Desikan_rh_volume_insula
-0.4	0.36	-1.1	0.260817		1		757	-0.4	0.36	-1.1	0.266541		1		742	-0.81	1.34	-0.6	0.54588		1		383	0.32	1.35	0.2	0.811256		1		389	0.83	722	BA-exvivo_lh_thickness_BA45
0.72	0.64	1.1	0.261247		1		743	0.61	0.64	0.9	0.344039		1		728	3.21	2.36	1.4	0.173917		1		378	1.58	2.39	0.7	0.509965		1		380	0.78	1294	IDP_dMRI_TBSS_OD_Superior_cerebellar_peduncle_L
0.85	0.76	1.1	0.261253		1		744	1.15	0.76	1.5	0.127809		1		729	-5.68	2.89	-2	0.050477		1		379	-6.58	2.77	-2.4	0.01804		0.9999		380	0.87	1252	IDP_dMRI_TBSS_ICVF_Tapetum_R
4.23	3.77	1.1	0.261607		1		754	3.93	3.8	1	0.301213		1		739	8.65	14.2	0.6	0.542959		1		382	4.81	14.14	0.3	0.733767		1		387	0.52	220	aseg_rh_number_HolesBeforeFixing
0.75	0.66	1.1	0.262145		1		742	0.78	0.67	1.2	0.24329		1		727	0.19	2.45	0.1	0.937352		1		376	-2.14	2.51	-0.9	0.394463		1		381	0.79	1746	dti_MD___brainstemS___SCP
-1.09	0.98	-1.1	0.266084		1		744	-0.93	0.99	-0.9	0.350096		1		729	-4.36	3.48	-1.3	0.210879		1		379	-8.21	3.8	-2.2	0.031193		1		380	0.89	1315	IDP_dMRI_TBSS_OD_Cingulum_cingulate_gyrus_R
1.11	1	1.1	0.266549		1		742	1.25	1	1.2	0.212496		1		727	-2.82	3.68	-0.8	0.444377		1		376	-4.64	3.8	-1.2	0.222016		1		381	0.6	1957	NODDI_OD___lh.hippoAmyg___parasubiculum
-0.77	0.7	-1.1	0.267751		1		756	-0.82	0.71	-1.2	0.249244		1		741	-0.23	2.48	-0.1	0.926964		1		383	1.43	2.72	0.5	0.600906		1		388	0.7	802	aparc-DKTatlas_rh_thickness_transversetemporal
0.44	0.4	1.1	0.268488		1		713	0.5	0.4	1.2	0.216005		1		700	-0.88	1.5	-0.6	0.559357		1		367	-2.22	1.5	-1.5	0.139779		1		359	0.84	1562	TUB_95th_percentile_mod=NODDI_ICVF_threshold=0_warpResolution=2mm
1.87	1.69	1.1	0.268943		1		764	1.84	1.71	1.1	0.281888		1		749	1.05	5.82	0.2	0.856801		1		389	-2.31	6.96	-0.3	0.740101		1		390	0.63	1473	rfMRI amplitudes (ICA100 node 47)
-1.11	1	-1.1	0.269526		1		755	-0.91	1.01	-0.9	0.366094		1		740	-5.65	3.57	-1.6	0.1136		1		382	-3.2	3.97	-0.8	0.420797		1		388	0.91	627	aparc-a2009s_rh_volume_S-intrapariet+P-trans
2.45	2.22	1.1	0.270618		1		743	2.98	2.25	1.3	0.185426		1		728	-7.91	7.82	-1	0.312485		1		377	-4.16	8.64	-0.5	0.630846		1		381	0.66	1363	IDP_dMRI_TBSS_ISOVF_Corticospinal_tract_L
0.2	0.18	1.1	0.271314		1		756	0.27	0.18	1.5	0.133043		1		741	-1.69	0.7	-2.4	0.01681		1		382	-1.92	0.66	-2.9	0.004157		0.9819		389	0.65	975	aseg_rh_intensity_Cerebellum-Cortex
1.2	1.09	1.1	0.271507		1		755	1.34	1.11	1.2	0.22655		1		740	-1.37	3.82	-0.4	0.718943		1		381	-2.91	4.35	-0.7	0.504795		1		389	0.86	643	aparc-a2009s_rh_volume_S-temporal-inf
-0.39	0.35	-1.1	0.271622		1		744	-0.26	0.36	-0.7	0.460169		1		729	-3.25	1.29	-2.5	0.012054		1		379	-2.29	1.33	-1.7	0.086314		1		380	0.87	1350	IDP_dMRI_ProbtrackX_OD_slf_l
-0.76	0.7	-1.1	0.271708		1		756	-0.7	0.71	-1	0.32309		1		741	-1.85	2.55	-0.7	0.468734		1		382	-1.36	2.65	-0.5	0.608323		1		389	0.96	473	aparc-DKTatlas_rh_volume_inferiortemporal
-0.24	0.22	-1.1	0.271834		1		745	-0.3	0.22	-1.4	0.168953		1		730	1.33	0.81	1.6	0.100789		1		379	1.65	0.83	2	0.046664		1		381	0.82	1194	IDP_dMRI_ProbtrackX_MD_ilf_l
-0.4	0.36	-1.1	0.271915		1		754	-0.32	0.37	-0.9	0.377362		1		739	-1.72	1.33	-1.3	0.195955		1		381	-1.71	1.37	-1.2	0.212025		1		388	0.79	942	aparc-a2009s_rh_thickness_S-precentral-inf-part
-1.41	1.28	-1.1	0.272609		1		756	-1.28	1.3	-1	0.326264		1		741	-4.47	4.73	-0.9	0.345897		1		382	-2.65	4.86	-0.5	0.585265		1		389	0.85	557	aparc-a2009s_lh_volume_S-oc-temp-lat
0.34	0.31	1.1	0.273265		1		741	0.33	0.32	1	0.302867		1		726	0.54	1.16	0.5	0.645023		1		376	0.15	1.17	0.1	0.899317		1		380	0.64	1892	NODDI_ICVF___rh.hippoAmyg___CA1-head
0.53	0.48	1.1	0.273533		1		744	0.56	0.48	1.2	0.245459		1		729	-1.14	1.74	-0.7	0.513327		1		379	-0.85	1.82	-0.5	0.641602		1		380	0.61	1213	IDP_dMRI_TBSS_ICVF_Corticospinal_tract_L
0.31	0.29	1.1	0.273961		1		714	0.31	0.29	1.1	0.287009		1		701	0.33	1.08	0.3	0.756822		1		367	1.05	1.13	0.9	0.352116		1		360	0.87	1533	PIF_glm_mod=DTI_FA_threshold=0_warpResolution=2mm
0.55	0.51	1.1	0.274694		1		714	0.53	0.51	1	0.298331		1		701	0.77	1.97	0.4	0.69783		1		367	-0.26	1.97	-0.1	0.896489		1		360	0.73	1514	OC_mean_intensity_mod=NODDI_OD_threshold=0.3_warpResolution=2mm
-0.77	0.7	-1.1	0.275008		1		643	-0.91	0.7	-1.3	0.194656		1		634	3.6	3.06	1.2	0.240218		1		329	4.58	3.03	1.5	0.131661		1		323	0.64	1611	T2starCorrected_L_CAU
0.35	0.32	1.1	0.275153		1		741	0.43	0.32	1.3	0.178737		1		726	-1.77	1.18	-1.5	0.134958		1		376	-1.92	1.16	-1.6	0.099307		1		380	0.62	1930	NODDI_ICVF___ThalamicNuclei___Left-PuI
2.93	2.69	1.1	0.276093		1		745	3.6	2.73	1.3	0.187218		1		730	-9.7	9.68	-1	0.317065		1		379	-8.67	10.17	-0.9	0.394565		1		381	0.75	1357	IDP_dMRI_TBSS_ISOVF_Pontine_crossing_tract
0.29	0.27	1.1	0.276979		1		743	0.28	0.27	1	0.30016		1		728	0.34	0.96	0.4	0.723901		1		378	0.83	1.02	0.8	0.417098		1		380	0.9	1210	IDP_dMRI_TBSS_ICVF_Splenium_of_corpus_callosum
0.26	0.24	1.1	0.277015		1		740	0.29	0.24	1.2	0.224108		1		725	-0.52	0.9	-0.6	0.560317		1		376	-1.16	0.91	-1.3	0.201116		1		379	0.64	1911	NODDI_ICVF___lh.hippoAmyg___Lateral-nucleus
0.47	0.43	1.1	0.278111		1		742	0.5	0.43	1.2	0.245645		1		727	-0.61	1.56	-0.4	0.695261		1		376	-2.1	1.67	-1.3	0.20993		1		381	0.76	1741	dti_FA___ThalamicNuclei___Right-VLp
-0.32	0.29	-1.1	0.278329		1		740	-0.32	0.3	-1.1	0.27551		1		725	-0.19	1.09	-0.2	0.863794		1		375	-0.47	1.1	-0.4	0.670884		1		380	0.59	1822	dti_MD___ThalamicNuclei___Right-MDm
-0.95	0.87	-1.1	0.278409		1		781	-0.8	0.88	-0.9	0.365142		1		766	-4.38	3.44	-1.3	0.202891		1		397	-1.98	3.26	-0.6	0.543721		1		399	0.92	93	IDP_T1_FAST_ROIs_R_parahipp_gyrus_ant
-0.66	0.61	-1.1	0.280308		1		756	-0.62	0.62	-1	0.315228		1		741	-1.74	2.31	-0.8	0.451314		1		382	-0.41	2.25	-0.2	0.85608		1		389	0.81	842	aparc-a2009s_lh_thickness_Lat-Fis-ant-Vertical
-1.05	0.98	-1.1	0.280574		1		742	-0.73	0.99	-0.7	0.462949		1		727	-9.41	3.55	-2.6	0.00834		0.9992		376	-7.47	3.67	-2	0.042484		1		381	0.61	1687	dti_FA___rh.hippoAmyg___molecular_layer_HP-body
7.39	6.84	1.1	0.280588		1		706	9.47	6.94	1.4	0.173071		1		693	-39.22	25.85	-1.5	0.130102		1		354	-60.8	27.18	-2.2	0.025943		1		365	0.53	1854	NODDI_ISOVF___lh.hippoAmyg___molecular_layer_HP-head
0.57	0.53	1.1	0.280829		1		757	0.69	0.53	1.3	0.19409		1		742	-2.38	1.99	-1.2	0.233509		1		383	-2.78	2	-1.4	0.164213		1		389	0.73	922	aparc-a2009s_rh_thickness_S-circular-insula-inf
0.23	0.21	1.1	0.280933		1		713	0.23	0.22	1	0.294957		1		700	0.35	0.78	0.4	0.65659		1		367	-0.77	0.85	-0.9	0.368257		1		359	0.88	1579	PIF_mean_intensity_mod=NODDI_OD_threshold=0_warpResolution=2mm
0.46	0.43	1.1	0.283953		1		754	0.48	0.43	1.1	0.270936		1		739	-0.03	1.55	0	0.98396		1		381	-0.7	1.65	-0.4	0.670235		1		388	0.73	1022	wg_rh_intensity-contrast_caudalmiddlefrontal
-1.11	1.03	-1.1	0.284153		1		781	-0.91	1.05	-0.9	0.388694		1		766	-5.13	3.81	-1.3	0.178927		1		397	-2.32	4.06	-0.6	0.568406		1		399	0.89	137	IDP_T1_FAST_ROIs_L_cerebellum_I-IV
-0.72	0.67	-1.1	0.284622		1		753	-0.66	0.68	-1	0.32883		1		738	-2.6	2.51	-1	0.301103		1		381	-0.89	2.55	-0.3	0.727899		1		387	0.9	402	aparc-Desikan_rh_volume_superiorparietal
4.24	3.97	1.1	0.284931		1		642	4.7	4.01	1.2	0.24196		1		632	-11	15.86	-0.7	0.488307		1		329	-22.59	17.13	-1.3	0.188295		1		323	0.91	1601	QSM_R_PUT
0.36	0.33	1.1	0.285563		1		743	0.36	0.34	1.1	0.284818		1		728	0.07	1.23	0.1	0.954298		1		379	1.07	1.27	0.8	0.400442		1		379	0.93	1092	IDP_dMRI_TBSS_FA_Cingulum_cingulate_gyrus_L
-1.19	1.11	-1.1	0.285585		1		742	-1.12	1.13	-1	0.320339		1		727	-3.83	4.06	-0.9	0.345933		1		376	0.77	4.22	0.2	0.855865		1		381	0.62	1675	dti_FA___rh.hippoAmyg___CA3-body
-1.1	1.03	-1.1	0.285765		1		773	-0.98	1.04	-0.9	0.349651		1		758	-4.73	3.76	-1.3	0.208996		1		396	-1.99	4.01	-0.5	0.620893		1		392	0.93	149	IDP_T1_FAST_ROIs_R_cerebellum_crus_II
0.36	0.34	1.1	0.286007		1		742	0.46	0.34	1.4	0.17426		1		727	-2.05	1.21	-1.7	0.090284		1		379	-1.5	1.31	-1.1	0.252787		1		378	0.94	1276	IDP_dMRI_ProbtrackX_ICVF_slf_r
0.62	0.58	1.1	0.287586		1		742	0.54	0.59	0.9	0.358097		1		727	2.44	2.16	1.1	0.259614		1		376	1.51	2.16	0.7	0.485415		1		381	0.72	1975	NODDI_OD___lh.hippoAmyg___CA1-head
-0.24	0.23	-1.1	0.287768		1		744	-0.3	0.23	-1.3	0.184226		1		729	1.53	0.82	1.9	0.064309		1		379	1.37	0.88	1.6	0.120727		1		380	0.81	1195	IDP_dMRI_ProbtrackX_MD_ilf_r
0.37	0.35	1.1	0.288445		1		743	0.36	0.35	1	0.301621		1		728	0.24	1.22	0.2	0.845632		1		378	0.62	1.38	0.4	0.652815		1		380	0.79	1251	IDP_dMRI_TBSS_ICVF_Uncinate_fasciculus_L
-0.4	0.37	-1.1	0.288698		1		757	-0.47	0.38	-1.2	0.212379		1		742	0.99	1.41	0.7	0.482559		1		383	1.52	1.39	1.1	0.275758		1		389	0.72	769	aparc-DKTatlas_lh_thickness_superiortemporal
0.12	0.12	1.1	0.288698		1		756	0.15	0.12	1.3	0.197317		1		741	-0.56	0.43	-1.3	0.197898		1		382	-0.57	0.45	-1.3	0.201866		1		389	0.77	976	aseg_rh_intensity_Thalamus-Proper
-0.39	0.37	-1.1	0.28936		1		757	-0.39	0.37	-1	0.3002		1		742	-0.3	1.36	-0.2	0.824368		1		383	0.23	1.39	0.2	0.867017		1		389	0.82	715	BA-exvivo_lh_thickness_BA2
0.35	0.33	1.1	0.290344		1		742	0.44	0.33	1.3	0.18307		1		727	-1.68	1.14	-1.5	0.141237		1		377	-2.51	1.26	-2	0.047902		1		380	0.52	1197	IDP_dMRI_ProbtrackX_MD_ml_r
-0.92	0.87	-1.1	0.290405		1		756	-0.92	0.88	-1	0.298498		1		741	-2.14	3.25	-0.7	0.510925		1		382	-0.81	3.29	-0.2	0.80601		1		389	0.89	583	aparc-a2009s_rh_volume_G-front-inf-Opercular
-0.32	0.3	-1.1	0.290483		1		757	-0.25	0.3	-0.8	0.40451		1		742	-1.89	1.09	-1.7	0.084787		1		383	-1.82	1.19	-1.5	0.126226		1		389	0.8	736	BA-exvivo_rh_thickness_BA45
0.41	0.39	1.1	0.291363		1		713	0.4	0.39	1	0.307145		1		700	0.76	1.44	0.5	0.59694		1		367	-1.46	1.53	-1	0.341209		1		359	0.96	1543	PIF_mean_intensity_mod=DTI_MD_threshold=0_warpResolution=2mm
1.37	1.3	1.1	0.292822		1		745	1.55	1.31	1.2	0.237906		1		730	-2.4	4.93	-0.5	0.626298		1		379	-0.55	4.87	-0.1	0.910503		1		381	0.68	1408	IDP_dMRI_ProbtrackX_ISOVF_ilf_l
-1.1	1.05	-1.1	0.292888		1		755	-1.13	1.06	-1.1	0.288393		1		740	-0.45	4.05	-0.1	0.911352		1		381	0.75	3.83	0.2	0.844301		1		389	0.8	267	HippSubfield_rh_volume_hippocampal-fissure
0.32	0.3	1.1	0.292984		1		744	0.38	0.3	1.3	0.201953		1		729	-1.47	1.11	-1.3	0.184441		1		378	-1.38	1.16	-1.2	0.237042		1		381	0.92	1089	IDP_dMRI_TBSS_FA_External_capsule_R
1.43	1.36	1.1	0.293101		1		757	1.03	1.37	0.7	0.453699		1		742	10.85	5.04	2.1	0.031852		1		383	9.37	5.24	1.8	0.074572		1		389	0.88	520	aparc-a2009s_lh_volume_G-oc-temp-med-Parahip
1.89	1.8	1	0.293923		1		756	2	1.82	1.1	0.271704		1		741	0.37	6.83	0.1	0.957036		1		382	0.57	6.66	0.1	0.93246		1		389	0.91	376	aparc-Desikan_rh_volume_caudalanteriorcingulate
-0.36	0.34	-1	0.294068		1		756	-0.4	0.35	-1.1	0.257819		1		741	0.27	1.32	0.2	0.835472		1		382	1.03	1.25	0.8	0.408922		1		389	0.81	757	aparc-DKTatlas_lh_thickness_parsopercularis
-0.27	0.26	-1	0.294445		1		757	-0.21	0.26	-0.8	0.409648		1		742	-1.57	0.96	-1.6	0.103666		1		383	-1.2	1.01	-1.2	0.23864		1		389	0.76	706	aparc-Desikan_rh_thickness_rostralmiddlefrontal
-0.99	0.94	-1	0.294696		1		779	-0.84	0.95	-0.9	0.380183		1		764	-4.45	3.27	-1.4	0.173467		1		396	-2.18	3.89	-0.6	0.57539		1		398	0.94	105	IDP_T1_FAST_ROIs_R_occ_fusif_gyrus
-0.98	0.94	-1	0.29599		1		756	-0.71	0.95	-0.7	0.455748		1		741	-7.51	3.63	-2.1	0.039104		1		382	-6.7	3.35	-2	0.045862		1		389	0.8	273	HippSubfield_rh_volume_molecular-layer-HP-body
-1.03	0.98	-1	0.296878		1		774	-0.78	1	-0.8	0.433878		1		759	-6.94	3.66	-1.9	0.058703		1		395	-3.89	3.8	-1	0.306319		1		394	0.87	152	IDP_T1_FAST_ROIs_R_cerebellum_VIIb
1.62	1.55	1	0.296881		1		757	1.63	1.58	1	0.300884		1		742	1.17	5.49	0.2	0.831678		1		387	-4.25	6.18	-0.7	0.492257		1		385	0.56	1476	rfMRI amplitudes (ICA100 node 53)
1.53	1.47	1	0.29719		1		766	1.09	1.48	0.7	0.461846		1		751	11.69	5.25	2.2	0.026597		1		391	8.67	5.79	1.5	0.134921		1		390	0.66	1445	rfMRI amplitudes (ICA100 node 13)
0.27	0.26	1	0.29758		1		744	0.36	0.26	1.4	0.167548		1		729	-1.89	0.9	-2.1	0.036479		1		379	-1.8	1.03	-1.7	0.08069		1		380	0.91	1277	IDP_dMRI_ProbtrackX_ICVF_str_l
-0.32	0.31	-1	0.298436		1		756	-0.28	0.32	-0.9	0.374901		1		741	-1.22	1.17	-1	0.299587		1		382	-1.35	1.17	-1.1	0.252399		1		389	0.81	676	aparc-Desikan_lh_thickness_supramarginal
1.66	1.6	1	0.2987		1		766	1.45	1.62	0.9	0.372137		1		751	6.61	5.66	1.2	0.243638		1		391	1.89	6.41	0.3	0.768394		1		390	0.55	1425	rfMRI amplitudes (ICA25 node 9)
-1.03	0.99	-1	0.29912		1		777	-0.8	1	-0.8	0.426519		1		762	-8.46	3.62	-2.3	0.020138		1		395	-3.17	3.89	-0.8	0.41524		1		397	0.87	150	IDP_T1_FAST_ROIs_L_cerebellum_VIIb
0.55	0.53	1	0.299855		1		756	0.49	0.54	0.9	0.365926		1		741	1.97	1.89	1	0.300001		1		382	3.17	2.11	1.5	0.133759		1		389	0.74	1050	wg_rh_intensity-contrast_frontalpole
-0.22	0.21	-1	0.302263		1		742	-0.2	0.21	-0.9	0.343821		1		727	-0.29	0.75	-0.4	0.695184		1		376	-0.25	0.83	-0.3	0.762908		1		381	0.55	1142	IDP_dMRI_TBSS_MD_Inferior_cerebellar_peduncle_R
-0.98	0.95	-1	0.302794		1		753	-0.89	0.96	-0.9	0.355038		1		738	-3.96	3.54	-1.1	0.263549		1		381	-2.39	3.61	-0.7	0.508299		1		387	0.93	482	aparc-DKTatlas_rh_volume_parsopercularis
-0.34	0.33	-1	0.303239		1		738	-0.33	0.33	-1	0.308771		1		725	-0.29	1.25	-0.2	0.817905		1		373	0.25	1.34	0.2	0.854018		1		378	0.63	1826	dti_MD___ThalamicNuclei___Right-PuL
1.02	0.99	1	0.303295		1		742	1.27	1	1.3	0.202831		1		727	-6.52	3.31	-2	0.049737		1		376	-7.04	3.99	-1.8	0.078299		1		381	0.62	1958	NODDI_OD___rh.hippoAmyg___parasubiculum
-0.87	0.85	-1	0.303375		1		741	-0.82	0.85	-1	0.336672		1		726	-3.1	3.25	-1	0.341593		1		375	-3	3.08	-1	0.330492		1		381	0.81	2037	NODDI_OD___ThalamicNuclei___Right-MGN
2.6	2.53	1	0.304057		1		749	2.46	2.57	1	0.337625		1		734	5.59	8.88	0.6	0.529132		1		381	-13.24	9.71	-1.4	0.173302		1		383	0.98	189	aseg_lh_volume_Lateral-Ventricle
-0.46	0.45	-1	0.304222		1		756	-0.52	0.46	-1.1	0.252362		1		741	-0.14	1.66	-0.1	0.931892		1		383	1.05	1.74	0.6	0.544283		1		388	0.86	805	aparc-a2009s_lh_thickness_G+S-occipital-inf
0.42	0.41	1	0.304438		1		755	0.45	0.42	1.1	0.283823		1		740	0.2	1.54	0.1	0.896883		1		381	-0.38	1.59	-0.2	0.809406		1		389	0.67	730	BA-exvivo_rh_thickness_BA3a
-0.68	0.66	-1	0.304588		1		757	-0.74	0.67	-1.1	0.265923		1		742	0.04	2.47	0	0.986039		1		383	0.72	2.55	0.3	0.779106		1		389	0.73	806	aparc-a2009s_lh_thickness_G+S-paracentral
-0.32	0.31	-1	0.304816		1		756	-0.4	0.31	-1.3	0.206396		1		741	1.62	1.16	1.4	0.164727		1		382	1.67	1.2	1.4	0.165367		1		389	0.65	657	aparc-Desikan_lh_thickness_lateralorbitofrontal
2.68	2.62	1	0.306102		1		737	3.52	2.65	1.3	0.185339		1		722	-15.36	9	-1.7	0.088692		1		376	-18.48	10.32	-1.8	0.073976		1		376	0.59	1364	IDP_dMRI_TBSS_ISOVF_Medial_lemniscus_R
-1.7	1.66	-1	0.306564		1		766	-1.96	1.67	-1.2	0.24193		1		751	4.66	6.33	0.7	0.461751		1		391	2.32	6.28	0.4	0.712237		1		390	0.5	1442	rfMRI amplitudes (ICA100 node 10)
0.52	0.51	1	0.306568		1		757	0.66	0.51	1.3	0.195062		1		742	-2.67	1.94	-1.4	0.169289		1		383	-2.64	1.86	-1.4	0.155909		1		389	0.6	907	aparc-a2009s_rh_thickness_G-rectus
-1.6	1.56	-1	0.306695		1		705	-1.71	1.57	-1.1	0.276834		1		694	-0.37	6.41	-0.1	0.954295		1		358	-0.26	6.69	0	0.969026		1		358	0.66	1621	T2Star___rh.hippoAmyg___parasubiculum
0.23	0.23	1	0.306724		1		711	0.24	0.23	1.1	0.286701		1		698	-0.14	0.83	-0.2	0.870336		1		367	0.31	0.92	0.3	0.737502		1		357	0.86	1555	PIF_mean_intensity_mod=NODDI_ICVF_threshold=0_warpResolution=2mm
0.45	0.44	1	0.306755		1		757	0.42	0.44	1	0.335864		1		742	1.35	1.66	0.8	0.418056		1		383	0.38	1.65	0.2	0.817884		1		389	0.84	1023	wg_rh_intensity-contrast_cuneus
-0.34	0.33	-1	0.307182		1		757	-0.31	0.34	-0.9	0.354483		1		742	-0.89	1.25	-0.7	0.474223		1		383	-0.36	1.27	-0.3	0.775822		1		389	0.77	799	aparc-DKTatlas_rh_thickness_superiorparietal
0.78	0.76	1	0.307858		1		742	1	0.77	1.3	0.195958		1		727	-4.11	2.81	-1.5	0.143431		1		376	-4.74	2.86	-1.7	0.098033		1		381	0.64	1715	dti_FA___ThalamicNuclei___Left-PuI
0.28	0.28	1	0.309408		1		738	0.28	0.27	1	0.306669		1		723	0.46	1.02	0.5	0.650299		1		374	-0.68	1.02	-0.7	0.505859		1		379	0.59	1875	NODDI_ICVF___brainstemS___Medulla
1.12	1.11	1	0.310074		1		745	1.01	1.12	0.9	0.367437		1		730	3.39	3.82	0.9	0.374106		1		379	2.32	4.47	0.5	0.605082		1		381	0.63	1405	IDP_dMRI_ProbtrackX_ISOVF_fmi
0.62	0.61	1	0.310883		1		755	0.7	0.62	1.1	0.262778		1		740	-1.22	2.23	-0.5	0.584144		1		381	-2.03	2.37	-0.9	0.390911		1		389	0.75	904	aparc-a2009s_rh_thickness_G-postcentral
0.34	0.33	1	0.311095		1		744	0.48	0.33	1.4	0.152706		1		729	-3.09	1.19	-2.6	0.009418		0.9999		379	-2.85	1.31	-2.2	0.030115		1		380	0.9	1274	IDP_dMRI_ProbtrackX_ICVF_ptr_r
-0.27	0.27	-1	0.311131		1		740	-0.31	0.27	-1.2	0.244642		1		725	0.5	1.02	0.5	0.62095		1		375	0.56	1.01	0.6	0.577128		1		380	0.61	1805	dti_MD___ThalamicNuclei___Left-MDm
-0.31	0.3	-1	0.312005		1		756	-0.32	0.31	-1	0.294216		1		741	-0.01	1.11	0	0.990164		1		382	0.15	1.16	0.1	0.899285		1		389	0.8	767	aparc-DKTatlas_lh_thickness_superiorfrontal
-1.12	1.11	-1	0.312389		1		742	-0.97	1.13	-0.9	0.390636		1		727	-6.45	4.08	-1.6	0.114923		1		376	-3.49	4.13	-0.8	0.399091		1		381	0.61	1674	dti_FA___lh.hippoAmyg___CA3-body
1.37	1.35	1	0.312545		1		781	1.3	1.35	1	0.338322		1		766	-0.03	5.23	0	0.996158		1		397	-1.14	5.21	-0.2	0.827474		1		399	0.95	118	IDP_T1_FAST_ROIs_L_supracalc_cortex
-0.92	0.91	-1	0.312883		1		756	-0.77	0.91	-0.8	0.40084		1		741	-2.92	3.5	-0.8	0.404666		1		382	-1.77	3.37	-0.5	0.59903		1		389	0.82	572	aparc-a2009s_rh_volume_G+S-frontomargin
0.49	0.49	1	0.313829		1		756	0.39	0.49	0.8	0.428932		1		741	3.12	1.82	1.7	0.087573		1		383	2.28	1.82	1.3	0.209499		1		388	0.73	1000	wg_lh_intensity-contrast_parahippocampal
0.28	0.28	1	0.314793		1		741	0.32	0.28	1.1	0.259449		1		726	-0.85	1	-0.8	0.400486		1		376	-0.91	1.1	-0.8	0.406626		1		380	0.65	1948	NODDI_ICVF___ThalamicNuclei___Right-PuM
0.49	0.48	1	0.314859		1		755	0.57	0.49	1.2	0.242088		1		740	-1.52	1.78	-0.9	0.392865		1		381	-2.47	1.86	-1.3	0.186014		1		389	0.78	1042	wg_rh_intensity-contrast_precentral
0.55	0.55	1	0.315329		1		708	0.51	0.55	0.9	0.348571		1		695	1.24	2.14	0.6	0.563337		1		366	-0.61	2.09	-0.3	0.771973		1		355	0.52	1515	OC_95th_percentile_mod=NODDI_OD_threshold=0.3_warpResolution=2mm
-0.82	0.82	-1	0.315524		1		743	-0.57	0.83	-0.7	0.495086		1		728	-6.62	3	-2.2	0.027855		1		378	-6.39	3.1	-2.1	0.039742		1		380	0.95	1322	IDP_dMRI_TBSS_OD_Superior_longitudinal_fasciculus_L
-1.33	1.32	-1	0.316103		1		780	-0.72	1.34	-0.5	0.589465		1		765	-14.32	4.78	-3	0.002891		0.9475		397	-13.02	5.26	-2.5	0.013781		0.9999		398	0.96	46	IDP_T1_FAST_ROIs_L_mid_temp_gyrus_ant
-0.48	0.48	-1	0.318449		1		749	-0.37	0.48	-0.8	0.446794		1		735	-3.09	1.84	-1.7	0.093171		1		378	-3.14	1.84	-1.7	0.088592		1		385	0.79	943	aparc-a2009s_rh_thickness_S-precentral-sup-part
0.45	0.45	1	0.318666		1		741	0.47	0.46	1	0.313311		1		726	-0.33	1.64	-0.2	0.84068		1		376	-0.04	1.75	0	0.979904		1		380	0.53	1922	NODDI_ICVF___ThalamicNuclei___Left-CeM
1.59	1.59	1	0.318715		1		766	0.9	1.6	0.6	0.571539		1		751	18.72	5.59	3.3	0.000897		0.7009		391	15.03	6.39	2.3	0.019192		1		390	0.67	1449	rfMRI amplitudes (ICA100 node 19)
0.29	0.29	1	0.318889		1		745	0.39	0.29	1.3	0.186807		1		730	-1.98	1.07	-1.8	0.064838		1		379	-2.2	1.15	-1.9	0.055078		1		381	0.88	1108	IDP_dMRI_ProbtrackX_FA_atr_r
-0.6	0.61	-1	0.319546		1		756	-0.88	0.61	-1.4	0.148475		1		741	5.54	2.21	2.5	0.0128		1		382	5.63	2.3	2.4	0.01502		0.9999		389	0.66	723	BA-exvivo_lh_thickness_V1
-0.26	0.26	-1	0.320002		1		757	-0.3	0.26	-1.1	0.255345		1		742	0.59	0.99	0.6	0.554465		1		383	0.7	0.97	0.7	0.473767		1		389	0.73	646	aparc-Desikan_lh_thickness_GlobalMeanThickness
8.17	8.21	1	0.320039		1		695	8.25	8.25	1	0.318035		1		683	7.02	33.18	0.2	0.832631		1		360	2.51	32.68	0.1	0.938779		1		347	0.6	1490	PG_95th_percentile_mod=DTI_FA_threshold=0.3_warpResolution=2mm
-0.2	0.2	-1	0.321338		1		745	-0.24	0.2	-1.2	0.221363		1		730	1.05	0.71	1.5	0.143134		1		379	1.36	0.76	1.8	0.071967		1		381	0.73	1185	IDP_dMRI_ProbtrackX_MD_cgc_r
-0.88	0.89	-1	0.321535		1		742	-0.99	0.9	-1.1	0.269113		1		727	1.17	3.16	0.4	0.712493		1		376	0.51	3.46	0.1	0.883926		1		381	0.56	2005	NODDI_OD___rh.hippoAmyg___Corticoamygdaloid-transitio
1.03	1.04	1	0.321644		1		742	0.91	1.06	0.9	0.389027		1		727	3.58	3.75	1	0.340468		1		376	5.49	4	1.4	0.170634		1		381	0.69	2020	NODDI_OD___ThalamicNuclei___Left-Pf
4.9	4.95	-1	0.322707		1		644	5.65	5	-1.1	0.259219		1		634	-11.26	20.25	0.6	0.578552		1		329	-12.9	21.39	0.6	0.54692		1		325	0.74	1596	QSM_L_THA
0.53	0.54	1	0.323026		1		740	0.56	0.54	1	0.299041		1		725	-0.88	1.93	-0.5	0.647601		1		375	-2	2.04	-1	0.326828		1		380	0.61	1898	NODDI_ICVF___rh.hippoAmyg___CA3-body
0.32	0.33	1	0.323999		1		741	0.45	0.33	1.4	0.172247		1		726	-2.57	1.18	-2.2	0.02976		1		376	-3.11	1.25	-2.5	0.013206		0.9999		380	0.64	1939	NODDI_ICVF___ThalamicNuclei___Right-CM
0.61	0.62	1	0.324448		1		756	0.78	0.63	1.2	0.2121		1		741	-4.1	2.24	-1.8	0.067454		1		382	-3.23	2.35	-1.4	0.170057		1		389	0.88	387	aparc-Desikan_rh_volume_medialorbitofrontal
1.76	1.79	1	0.324876		1		714	1.64	1.81	0.9	0.366251		1		701	4.58	6.7	0.7	0.494563		1		367	-1.98	7.05	-0.3	0.778427		1		360	0.76	1507	OC_mean_intensity_mod=NODDI_ISOVF_threshold=0.3_warpResolution=2mm
-0.77	0.79	-1	0.324948		1		780	-0.59	0.8	-0.7	0.456522		1		765	-4.84	2.97	-1.6	0.103369		1		397	-3	3.01	-1	0.319439		1		398	0.94	95	IDP_T1_FAST_ROIs_R_parahipp_gyrus_post
-0.79	0.8	-1	0.325157		1		742	-0.86	0.82	-1.1	0.291716		1		727	0.68	2.98	0.2	0.819236		1		376	1.64	2.99	0.5	0.583005		1		381	0.8	2022	NODDI_OD___ThalamicNuclei___Left-PuI
2.13	2.17	1	0.325815		1		745	1.3	2.16	0.6	0.548096		1		730	21.41	8.12	2.6	0.008739		0.9995		379	24.87	8.09	3.1	0.002261		0.9163		381	0.62	1419	IDP_dMRI_ProbtrackX_ISOVF_unc_r
-0.97	0.99	-1	0.32633		1		755	-0.9	1	-0.9	0.367353		1		740	-3.51	3.69	-1	0.341807		1		381	-1.63	3.74	-0.4	0.664135		1		389	0.87	598	aparc-a2009s_rh_volume_G-parietal-sup
0.83	0.85	1	0.326811		1		742	0.86	0.86	1	0.313527		1		727	1.01	3.08	0.3	0.743751		1		376	-0.24	3.31	-0.1	0.942202		1		381	0.72	1659	dti_FA___rh.hippoAmyg___HP_tail
0.22	0.22	1	0.326908		1		744	0.22	0.22	1	0.310918		1		729	-0.05	0.77	-0.1	0.94596		1		379	0.28	0.87	0.3	0.751335		1		380	0.91	1060	IDP_dMRI_TBSS_FA_Body_of_corpus_callosum
-1.09	1.11	-1	0.328059		1		756	-1.3	1.13	-1.1	0.250359		1		741	4.47	3.96	1.1	0.258788		1		382	5.52	4.39	1.3	0.209522		1		389	0.81	547	aparc-a2009s_lh_volume_S-collat-transv-ant
1.33	1.36	1	0.328398		1		744	1.59	1.36	1.2	0.240428		1		729	-4.94	5.09	-1	0.331615		1		379	-8.54	5.15	-1.7	0.097953		1		380	0.7	1413	IDP_dMRI_ProbtrackX_ISOVF_ptr_r
0.36	0.36	1	0.328403		1		743	0.3	0.37	0.8	0.416419		1		728	1.22	1.3	0.9	0.348513		1		379	0.94	1.42	0.7	0.509063		1		379	0.85	1242	IDP_dMRI_TBSS_ICVF_Cingulum_hippocampus_R
0.32	0.32	1	0.329541		1		739	0.29	0.33	0.9	0.381209		1		724	1.14	1.21	0.9	0.347232		1		375	0.81	1.2	0.7	0.496903		1		379	0.65	1918	NODDI_ICVF___rh.hippoAmyg___Accessory-Basal-nucleus
0.23	0.24	1	0.330516		1		743	0.23	0.24	0.9	0.352509		1		728	0.27	0.91	0.3	0.766449		1		378	0.62	0.87	0.7	0.478419		1		380	0.83	1070	IDP_dMRI_TBSS_FA_Superior_cerebellar_peduncle_L
3.24	3.33	1	0.330567		1		643	3.49	3.38	1	0.30168		1		633	-3.7	13.7	-0.3	0.78735		1		330	-9.05	14.15	-0.6	0.523033		1		323	0.9	1598	QSM_L_CAU
0.08	0.08	1	0.330813		1		752	0.07	0.08	0.9	0.377343		1		737	0.15	0.31	0.5	0.637769		1		380	0.22	0.31	0.7	0.479856		1		387	0.78	979	aseg_rh_intensity_Pallidum
0.34	0.35	1	0.33113		1		757	0.33	0.35	0.9	0.350556		1		742	0.45	1.3	0.3	0.727723		1		383	0.25	1.34	0.2	0.855171		1		389	0.75	709	aparc-Desikan_rh_thickness_superiortemporal
-0.69	0.71	-1	0.332148		1		742	-0.75	0.72	-1	0.299306		1		727	0.98	2.75	0.4	0.72237		1		377	0.26	2.56	0.1	0.917861		1		380	0.84	1296	IDP_dMRI_TBSS_OD_Cerebral_peduncle_L
0.25	0.26	1	0.333498		1		714	0.28	0.26	1.1	0.279116		1		701	-0.66	0.97	-0.7	0.498256		1		367	-0.04	1.04	0	0.966916		1		360	0.92	1532	PIF_95th_percentile_mod=DTI_FA_threshold=0_warpResolution=2mm
1.21	1.25	1	0.333668		1		781	1.26	1.27	1	0.319605		1		766	-0.39	4.79	-0.1	0.934847		1		395	2.49	4.76	0.5	0.600358		1		401	0.8	151	IDP_T1_FAST_ROIs_V_cerebellum_VIIb
-0.37	0.38	-1	0.333734		1		779	-0.38	0.38	-1	0.312826		1		764	-0.29	1.45	-0.2	0.843296		1		397	1.17	1.45	0.8	0.419598		1		397	0.9	7	IDP_T1_SIENAX_white_normalised_volume
-0.73	0.75	-1	0.334027		1		756	-0.82	0.76	-1.1	0.278211		1		741	1.15	2.82	0.4	0.682937		1		382	2.57	2.82	0.9	0.361852		1		389	0.87	542	aparc-a2009s_lh_volume_S-central
1.61	1.67	1	0.334369		1		766	1.28	1.68	0.8	0.447918		1		751	10.3	6.09	1.7	0.091973		1		391	4.22	6.52	0.6	0.517618		1		390	0.65	1475	rfMRI amplitudes (ICA100 node 49)
0.48	0.5	1	0.334545		1		737	0.51	0.5	1	0.311279		1		723	-0.2	1.82	-0.1	0.91385		1		374	-1.56	1.95	-0.8	0.425986		1		377	0.55	1893	NODDI_ICVF___lh.hippoAmyg___CA1-body
11.12	11.52	-1	0.334864		1		643	9.68	11.63	-0.8	0.405507		1		633	59.67	47.22	-1.3	0.207293		1		330	8.28	48.08	-0.2	0.863306		1		323	0.5	1606	QSM_L_ACCU
-1.01	1.04	-1	0.335396		1		774	-0.86	1.06	-0.8	0.418681		1		759	-4.23	4.03	-1	0.294758		1		393	-2.29	3.83	-0.6	0.549543		1		396	0.95	31	IDP_T1_FAST_ROIs_R_sup_front_gyrus
0.51	0.53	1	0.335707		1		742	0.43	0.53	0.8	0.423063		1		727	2.28	1.85	1.2	0.218418		1		376	1.19	2.13	0.6	0.578107		1		381	0.74	1743	dti_FA___ThalamicNuclei___Right-VPL
-0.27	0.28	-1	0.336706		1		740	-0.39	0.28	-1.4	0.167574		1		726	2.67	1.08	2.5	0.01379		1		375	2.64	1.11	2.4	0.017725		0.9999		379	0.65	1807	dti_MD___ThalamicNuclei___Left-PuA
2.49	2.59	1	0.337234		1		748	2.42	2.64	0.9	0.358156		1		733	4.74	9.24	0.5	0.607875		1		380	-11.14	9.9	-1.1	0.261338		1		383	0.98	206	aseg_rh_volume_Lateral-Ventricle
0.66	0.68	1	0.337342		1		778	0.8	0.69	1.2	0.246151		1		763	-3.31	2.49	-1.3	0.184116		1		396	-4.07	2.72	-1.5	0.135421		1		397	0.93	78	IDP_T1_FAST_ROIs_L_subcallosal_cortex
0.07	0.07	1	0.338719		1		756	0.07	0.07	1	0.341465		1		741	0.03	0.26	0.1	0.909259		1		382	0.11	0.26	0.4	0.682818		1		389	0.63	970	aseg_lh_intensity_VentralDC
-0.6	0.63	-1	0.338769		1		757	-0.71	0.63	-1.1	0.26488		1		742	1.42	2.38	0.6	0.552923		1		383	2.46	2.38	1	0.300651		1		389	0.84	410	BA-exvivo_lh_volume_BA3a
-0.54	0.56	-1	0.338977		1		741	-0.53	0.57	-0.9	0.350801		1		726	-1.66	1.99	-0.8	0.404985		1		375	-0.21	2.21	-0.1	0.924569		1		381	0.69	1966	NODDI_OD___rh.hippoAmyg___HP_tail
0.31	0.32	1	0.339189		1		745	0.33	0.32	1	0.303599		1		730	-0.47	1.17	-0.4	0.690666		1		379	0.1	1.27	0.1	0.936155		1		381	0.92	1090	IDP_dMRI_TBSS_FA_External_capsule_L
-0.42	0.44	-1	0.339486		1		756	-0.28	0.45	-0.6	0.525599		1		741	-3.86	1.58	-2.4	0.014708		1		382	-3.12	1.71	-1.8	0.069292		1		389	0.78	890	aparc-a2009s_rh_thickness_G-front-inf-Triangul
-0.68	0.71	-1	0.339507		1		743	-0.66	0.72	-0.9	0.353613		1		728	-0.09	2.56	0	0.971567		1		378	-0.43	2.75	-0.2	0.875411		1		380	0.82	1298	IDP_dMRI_TBSS_OD_Anterior_limb_of_internal_capsule_L
3.18	3.33	1	0.339745		1		701	3.11	3.36	0.9	0.355255		1		686	2.26	11.6	0.2	0.845752		1		352	-4.8	12.72	-0.4	0.7062		1		364	0.7	1956	NODDI_OD___brainstemS___SCP
-0.64	0.67	-1	0.33992		1		771	-0.65	0.68	-1	0.336588		1		756	-1.04	2.46	-0.4	0.671872		1		395	1.15	2.62	0.4	0.66176		1		391	0.87	25	IDP_T1_FIRST_brain_stem+4th_ventricle_volume
-0.16	0.17	-1	0.340706		1		745	-0.26	0.17	-1.5	0.124196		1		730	2.27	0.59	3.8	0.000138		0.2479		379	2.25	0.69	3.3	0.001137		0.7583		381	0.75	1203	IDP_dMRI_ProbtrackX_MD_str_r
-0.96	1.01	-1	0.341044		1		756	-0.7	1.02	-0.7	0.492931		1		741	-7.46	3.7	-2	0.044483		1		382	-7.05	3.87	-1.8	0.069588		1		389	0.93	360	aparc-Desikan_lh_volume_parstriangularis
-0.65	0.68	-1	0.341343		1		755	-0.66	0.69	-1	0.340497		1		740	-0.08	2.39	0	0.972405		1		381	0.49	2.71	0.2	0.855392		1		389	0.92	367	aparc-Desikan_lh_volume_rostralmiddlefrontal
1.94	2.04	0.9	0.342428		1		778	1.66	2.07	0.8	0.42301		1		763	8.11	7.69	1.1	0.292533		1		399	-3.52	7.72	-0.5	0.64883		1		394	0.98	4	IDP_T1_SIENAX_CSF_unnormalised_volume
-0.5	0.52	-0.9	0.344116		1		742	-0.46	0.53	-0.9	0.386519		1		727	-1.56	1.94	-0.8	0.421923		1		376	-1.25	1.95	-0.6	0.52445		1		381	0.81	2042	NODDI_OD___ThalamicNuclei___Right-PuM
0.78	0.82	0.9	0.344489		1		777	0.74	0.83	0.9	0.377753		1		762	1.4	2.86	0.5	0.62571		1		396	2.02	3.37	0.6	0.549247		1		396	0.94	81	IDP_T1_FAST_ROIs_R_paracing_gyrus
-1.07	1.13	-0.9	0.34519		1		705	-1.02	1.15	-0.9	0.372354		1		694	-1.13	4.5	-0.3	0.801044		1		358	-2.34	4.89	-0.5	0.6327		1		358	0.61	1642	T2Star___lh.hippoAmyg___Corticoamygdaloid-transitio
-1.38	1.46	-0.9	0.345374		1		766	-2.05	1.47	-1.4	0.162912		1		751	14.21	5.34	2.6	0.008147		0.9991		391	13.26	5.74	2.3	0.021381		1		390	0.66	1464	rfMRI amplitudes (ICA100 node 36)
-0.79	0.84	-0.9	0.346478		1		745	-1	0.84	-1.2	0.234655		1		730	4.32	3.06	1.4	0.159241		1		379	6.05	3.31	1.8	0.068142		1		381	0.62	1417	IDP_dMRI_ProbtrackX_ISOVF_str_r
0.35	0.37	0.9	0.347235		1		743	0.33	0.37	0.9	0.37334		1		728	0.32	1.34	0.2	0.81265		1		378	-0.29	1.41	-0.2	0.839771		1		380	0.85	1243	IDP_dMRI_TBSS_ICVF_Cingulum_hippocampus_L
-0.26	0.28	-0.9	0.348096		1		745	-0.3	0.28	-1.1	0.287538		1		730	0.95	1.07	0.9	0.372286		1		379	0.83	1.01	0.8	0.411426		1		381	0.6	1177	IDP_dMRI_TBSS_MD_Uncinate_fasciculus_L
1.4	1.49	0.9	0.34902		1		755	1.26	1.51	0.8	0.404693		1		740	3.81	5.38	0.7	0.478902		1		381	4.61	5.73	0.8	0.421786		1		389	0.9	554	aparc-a2009s_lh_volume_S-oc-middle+Lunatus
7.98	8.53	0.9	0.349459		1		705	8.07	8.62	0.9	0.349108		1		692	9.16	32.6	0.3	0.778925		1		365	5.39	33.37	0.2	0.871794		1		353	0.66	1489	PG_mean_intensity_mod=DTI_FA_threshold=0.3_warpResolution=2mm
-0.26	0.28	-0.9	0.349582		1		745	-0.3	0.28	-1.1	0.28628		1		730	1.11	1.01	1.1	0.27443		1		379	1	1.09	0.9	0.360117		1		381	0.76	1162	IDP_dMRI_TBSS_MD_Sagittal_stratum_R
-0.33	0.35	-0.9	0.350308		1		757	-0.41	0.35	-1.2	0.249574		1		742	1.71	1.3	1.3	0.18864		1		383	1.37	1.36	1	0.314237		1		389	0.62	751	aparc-DKTatlas_lh_thickness_lateralorbitofrontal
1.83	1.96	0.9	0.35208		1		744	1.92	1.98	1	0.332913		1		729	-0.41	6.74	-0.1	0.951489		1		378	-8.62	7.94	-1.1	0.278322		1		381	0.62	1388	IDP_dMRI_TBSS_ISOVF_Fornix_cres+Stria_terminalis_L
0.55	0.59	0.9	0.352132		1		742	0.7	0.59	1.2	0.234572		1		727	-2.39	2.19	-1.1	0.27526		1		376	-3.96	2.18	-1.8	0.069873		1		381	0.77	1709	dti_FA___ThalamicNuclei___Left-MDl
-0.46	0.49	-0.9	0.353314		1		742	-0.49	0.5	-1	0.326058		1		727	0.12	1.79	0.1	0.947353		1		376	2.05	1.85	1.1	0.268593		1		381	0.74	2026	NODDI_OD___ThalamicNuclei___Left-VLa
1.89	2.04	0.9	0.35343		1		756	2.04	2.05	1	0.318816		1		741	-4.22	7.65	-0.6	0.581308		1		382	-3.37	7.75	-0.4	0.663597		1		389	0.7	641	aparc-a2009s_rh_volume_S-suborbital
-0.48	0.52	-0.9	0.353697		1		742	-0.31	0.53	-0.6	0.55564		1		727	-4.27	1.84	-2.3	0.020602		1		376	-3.29	2.04	-1.6	0.107382		1		381	0.84	2046	NODDI_OD___ThalamicNuclei___Right-VPL
0.19	0.2	0.9	0.355295		1		743	0.2	0.21	1	0.329378		1		728	-0.11	0.72	-0.1	0.88356		1		378	-0.1	0.8	-0.1	0.89904		1		380	0.7	1218	IDP_dMRI_TBSS_ICVF_Superior_cerebellar_peduncle_R
-0.88	0.95	-0.9	0.356272		1		755	-0.69	0.97	-0.7	0.476009		1		740	-5.57	3.49	-1.6	0.111373		1		381	-5.04	3.6	-1.4	0.16217		1		389	0.92	553	aparc-a2009s_lh_volume_S-intrapariet+P-trans
0.65	0.7	0.9	0.356805		1		740	0.71	0.71	1	0.316436		1		725	-0.95	2.65	-0.4	0.720762		1		376	-2.01	2.59	-0.8	0.43873		1		379	0.79	1998	NODDI_OD___rh.hippoAmyg___Basal-nucleus
-1.01	1.1	-0.9	0.356842		1		751	-0.94	1.11	-0.8	0.397937		1		736	-4.2	3.95	-1.1	0.288409		1		379	-1.64	4.29	-0.4	0.702244		1		387	0.93	638	aparc-a2009s_rh_volume_S-postcentral
0.75	0.81	0.9	0.357949		1		756	0.83	0.82	1	0.308541		1		741	-0.64	3.05	-0.2	0.833701		1		382	-0.31	3.05	-0.1	0.919243		1		389	0.85	498	aparc-a2009s_lh_volume_G+S-frontomargin
-0.32	0.35	-0.9	0.358144		1		757	-0.3	0.35	-0.8	0.396355		1		742	-0.77	1.28	-0.6	0.551859		1		383	-0.33	1.32	-0.2	0.803211		1		389	0.76	708	aparc-Desikan_rh_thickness_superiorparietal
1.33	1.45	0.9	0.358228		1		765	0.92	1.46	0.6	0.529957		1		750	11.78	5.37	2.2	0.028881		1		391	8.77	5.53	1.6	0.113804		1		389	0.62	1471	rfMRI amplitudes (ICA100 node 45)
-0.29	0.31	-0.9	0.35825		1		650	-0.28	0.32	-0.9	0.380758		1		640	-0.59	1.29	-0.5	0.64749		1		330	0.17	1.28	0.1	0.895234		1		330	0.64	1519	PIF_mean_intensity_mod=T2_star_threshold=0_warpResolution=2mm
0.43	0.46	0.9	0.358702		1		743	0.56	0.47	1.2	0.23436		1		728	-2.91	1.64	-1.8	0.076559		1		379	-2.4	1.84	-1.3	0.191476		1		379	0.96	1233	IDP_dMRI_TBSS_ICVF_Posterior_corona_radiata_L
-0.19	0.2	-0.9	0.358807		1		740	-0.21	0.2	-1	0.298049		1		726	0.55	0.78	0.7	0.481189		1		375	0.7	0.79	0.9	0.374596		1		379	0.55	1829	dti_MD___ThalamicNuclei___Right-VLa
0.34	0.37	0.9	0.359527		1		713	0.33	0.37	0.9	0.375849		1		700	0.67	1.38	0.5	0.626314		1		367	-1.26	1.46	-0.9	0.390068		1		359	0.96	1540	AON_mean_intensity_mod=DTI_MD_threshold=0_warpResolution=2mm
7.61	8.31	-0.9	0.359769		1		644	7.15	8.35	-0.9	0.392295		1		634	31.37	34.4	-0.9	0.362546		1		330	34.74	35.69	-1	0.331149		1		324	0.62	1604	QSM_L_HIPPO
-1.07	1.17	-0.9	0.360468		1		755	-0.97	1.18	-0.8	0.409188		1		740	-2.53	4.23	-0.6	0.551093		1		382	0.61	4.57	0.1	0.894195		1		388	0.94	555	aparc-a2009s_lh_volume_S-oc-sup+transversal
-1.27	1.39	-0.9	0.360887		1		738	-0.97	1.41	-0.7	0.490623		1		724	-7.18	5.24	-1.4	0.171744		1		372	-6.43	5.35	-1.2	0.23002		1		380	0.84	1767	dti_MD___lh.hippoAmyg___CA1-body
7.44	8.15	0.9	0.361795		1		717	6.39	8.13	0.8	0.432667		1		703	31.19	30.58	1	0.308497		1		362	18.08	31.47	0.6	0.566091		1		369	0.53	1860	NODDI_ISOVF___lh.hippoAmyg___Cortical-nucleus
0.57	0.63	0.9	0.361957		1		756	0.51	0.63	0.8	0.417814		1		741	2.21	2.3	1	0.338296		1		382	0.34	2.42	0.1	0.887896		1		389	0.89	521	aparc-a2009s_lh_volume_G-orbital
-0.59	0.64	-0.9	0.362239		1		755	-0.64	0.65	-1	0.325214		1		741	0.82	2.55	0.3	0.748083		1		381	1.79	2.44	0.7	0.462918		1		388	0.8	695	aparc-Desikan_rh_thickness_parahippocampal
-0.96	1.05	-0.9	0.362694		1		705	-0.94	1.06	-0.9	0.37253		1		694	-3.04	4.11	-0.7	0.458956		1		358	-1.62	4.64	-0.3	0.726592		1		358	0.59	1639	T2Star___rh.hippoAmyg___Basal-nucleus
0.37	0.4	0.9	0.36297		1		712	0.47	0.41	1.1	0.251254		1		699	-2.24	1.5	-1.5	0.136814		1		367	-3.38	1.56	-2.2	0.030672		1		358	0.81	1553	AON_95th_percentile_mod=NODDI_ICVF_threshold=0_warpResolution=2mm
-0.95	1.04	-0.9	0.363244		1		745	-0.88	1.05	-0.8	0.403182		1		730	-1.15	3.97	-0.3	0.77252		1		379	0.25	3.86	0.1	0.949017		1		381	0.79	1414	IDP_dMRI_ProbtrackX_ISOVF_slf_l
0.65	0.71	0.9	0.363437		1		755	0.48	0.71	0.7	0.499048		1		740	4.52	2.62	1.7	0.085769		1		382	4.75	2.77	1.7	0.087372		1		388	0.86	841	aparc-a2009s_lh_thickness_Lat-Fis-ant-Horizont
-0.96	1.06	-0.9	0.363445		1		744	-0.97	1.06	-0.9	0.360847		1		729	-1.84	3.87	-0.5	0.634523		1		379	-2.01	4.09	-0.5	0.622847		1		380	0.8	1318	IDP_dMRI_TBSS_OD_Cingulum_hippocampus_L
-0.32	0.35	-0.9	0.363602		1		757	-0.36	0.35	-1	0.31393		1		742	0.42	1.33	0.3	0.754337		1		383	1.08	1.26	0.8	0.39588		1		389	0.81	663	aparc-Desikan_lh_thickness_parsopercularis
-0.28	0.31	-0.9	0.363956		1		756	-0.23	0.32	-0.7	0.465795		1		741	-1.34	1.18	-1.1	0.255059		1		382	-1.52	1.18	-1.3	0.197877		1		389	0.81	770	aparc-DKTatlas_lh_thickness_supramarginal
-1.54	1.7	-0.9	0.363956		1		766	-2.15	1.72	-1.2	0.211448		1		751	12.52	6.17	2	0.043015		1		391	14.34	6.6	2.2	0.030435		1		390	0.63	1429	rfMRI amplitudes (ICA25 node 13)
-1.33	1.46	-0.9	0.364434		1		779	-1.14	1.49	-0.8	0.44116		1		764	-4.1	5.28	-0.8	0.438285		1		396	-5.7	5.88	-1	0.333193		1		398	0.95	52	IDP_T1_FAST_ROIs_L_inf_temp_gyrus_ant
-0.29	0.32	-0.9	0.365326		1		743	-0.39	0.31	-1.2	0.216626		1		728	2.4	1.12	2.1	0.032304		1		378	2.17	1.24	1.7	0.081501		1		380	0.92	1158	IDP_dMRI_TBSS_MD_Posterior_corona_radiata_R
4.54	5.02	0.9	0.365525		1		730	5.08	5.05	1	0.314825		1		715	-17.37	17.56	-1	0.323171		1		372	-16.85	19.88	-0.8	0.397199		1		373	0.63	1865	NODDI_ISOVF___ThalamicNuclei___Left-LD
-1.13	1.25	-0.9	0.365584		1		742	-0.98	1.26	-0.8	0.436677		1		727	-4.37	4.71	-0.9	0.354156		1		376	-4.09	4.53	-0.9	0.36806		1		381	0.8	1690	dti_FA___lh.hippoAmyg___Basal-nucleus
-0.55	0.61	-0.9	0.366243		1		779	-0.54	0.62	-0.9	0.386707		1		764	-0.27	2.35	-0.1	0.909757		1		396	0.02	2.34	0	0.992219		1		398	0.92	16	IDP_T1_FIRST_right_putamen_volume
1.02	1.13	0.9	0.366447		1		742	0.99	1.14	0.9	0.385362		1		727	2.18	4.09	0.5	0.594672		1		376	-0.93	4.42	-0.2	0.832758		1		381	0.7	1960	NODDI_OD___rh.hippoAmyg___HATA
-0.65	0.72	-0.9	0.367046		1		643	-0.71	0.72	-1	0.324765		1		633	0.63	3.06	0.2	0.835872		1		330	1.02	2.96	0.3	0.730775		1		323	0.57	1612	T2starCorrected_R_CAU
0.44	0.49	0.9	0.367089		1		742	0.35	0.49	0.7	0.477871		1		727	2.7	1.81	1.5	0.137847		1		376	1.84	1.82	1	0.313158		1		381	0.58	1757	dti_MD___lh.hippoAmyg___presubiculum-head
-0.8	0.89	-0.9	0.367261		1		742	-0.66	0.9	-0.7	0.461378		1		727	-4.18	3.38	-1.2	0.217427		1		376	-3.72	3.27	-1.1	0.255998		1		381	0.8	2018	NODDI_OD___ThalamicNuclei___Left-MGN
0.95	1.06	0.9	0.367626		1		756	0.88	1.07	0.8	0.409841		1		741	2.54	3.68	0.7	0.489699		1		382	1.81	4.28	0.4	0.672747		1		389	0.9	573	aparc-a2009s_rh_volume_G+S-occipital-inf
-0.87	0.97	-0.9	0.367661		1		754	-0.75	0.97	-0.8	0.439082		1		741	-4.63	3.91	-1.2	0.237077		1		380	-5.61	3.77	-1.5	0.137476		1		387	0.95	350	aparc-Desikan_lh_volume_isthmuscingulate
-0.54	0.6	-0.9	0.367862		1		784	-0.51	0.6	-0.8	0.399771		1		769	-1.47	2.35	-0.6	0.532339		1		399	-0.42	2.3	-0.2	0.855842		1		400	0.77	1595	OC_MNI_2mm_sum_mod=T1_MNI_GM_mod_threshold=0.3_warpResolution=2mm
1.05	1.16	0.9	0.367937		1		757	0.86	1.17	0.7	0.464413		1		742	6.22	4.39	1.4	0.156938		1		383	2.73	4.33	0.6	0.529046		1		389	0.73	434	BA-exvivo_rh_volume_perirhinal
-0.88	0.98	-0.9	0.36822		1		755	-0.76	0.98	-0.8	0.438518		1		742	-4.63	3.96	-1.2	0.243379		1		381	-5.75	3.81	-1.5	0.132288		1		387	0.95	443	aparc-DKTatlas_lh_volume_isthmuscingulate
1.14	1.27	0.9	0.368278		1		780	1.27	1.28	1	0.322588		1		765	-3.48	4.78	-0.7	0.467735		1		397	-5.05	4.9	-1	0.303341		1		398	0.96	119	IDP_T1_FAST_ROIs_R_supracalc_cortex
-0.49	0.55	-0.9	0.368824		1		756	-0.49	0.56	-0.9	0.382047		1		741	-0.86	2.07	-0.4	0.676543		1		382	0.39	2.05	0.2	0.85012		1		389	0.86	374	aparc-Desikan_lh_volume_insula
0.35	0.39	0.9	0.369233		1		744	0.35	0.4	0.9	0.381336		1		729	0.13	1.4	0.1	0.924222		1		379	-0.02	1.55	0	0.987562		1		380	0.71	1341	IDP_dMRI_ProbtrackX_OD_ifo_l
-0.91	1.02	-0.9	0.369318		1		742	-0.94	1.03	-0.9	0.359091		1		727	-0.29	3.79	-0.1	0.939018		1		376	0.13	3.77	0	0.972387		1		381	0.63	1695	dti_FA___rh.hippoAmyg___Accessory-Basal-nucleus
-0.44	0.49	-0.9	0.369322		1		756	-0.51	0.5	-1	0.302798		1		741	0.98	1.86	0.5	0.598204		1		382	2.09	1.81	1.2	0.249016		1		389	0.85	647	aparc-Desikan_lh_thickness_bankssts
-0.82	0.91	-0.9	0.369361		1		740	-0.95	0.92	-1	0.303875		1		725	3.17	3.26	1	0.331407		1		374	3.76	3.55	1.1	0.289788		1		381	0.74	1658	dti_FA___lh.hippoAmyg___HP_tail
1.05	1.16	0.9	0.369611		1		731	1.07	1.18	0.9	0.365842		1		716	-0.21	4.01	-0.1	0.959167		1		370	-3.28	4.66	-0.7	0.481624		1		376	0.65	1801	dti_MD___ThalamicNuclei___Left-LD
0.76	0.85	0.9	0.369718		1		779	0.79	0.86	0.9	0.358249		1		764	-0.04	3.34	0	0.990578		1		397	1.56	3.07	0.5	0.612881		1		397	0.95	101	IDP_T1_FAST_ROIs_R_temp_fusif_cortex_post
0.9	1	0.9	0.37053		1		756	0.75	1.01	0.7	0.458451		1		741	3.67	3.82	1	0.336979		1		382	3.53	3.61	1	0.328975		1		389	0.78	539	aparc-a2009s_lh_volume_Pole-occipital
-1.22	1.37	-0.9	0.371684		1		755	-0.92	1.39	-0.7	0.509161		1		740	-7.58	4.96	-1.5	0.127148		1		382	-8.64	5.25	-1.6	0.100864		1		388	0.86	271	HippSubfield_rh_volume_parasubiculum
-0.51	0.57	-0.9	0.372322		1		752	-0.47	0.58	-0.8	0.41953		1		737	-1.64	2.14	-0.8	0.444921		1		380	-0.95	2.11	-0.4	0.652913		1		387	0.9	492	aparc-DKTatlas_rh_volume_superiorfrontal
-0.22	0.24	-0.9	0.372444		1		744	-0.3	0.24	-1.3	0.211146		1		729	1.98	0.86	2.3	0.022781		1		379	1.91	0.94	2	0.043243		1		380	0.9	1173	IDP_dMRI_TBSS_MD_Superior_longitudinal_fasciculus_L
-0.8	0.9	-0.9	0.372835		1		780	-0.96	0.9	-1.1	0.2893		1		765	3.63	3.34	1.1	0.277559		1		397	6.75	3.51	1.9	0.055177		1		398	0.96	108	IDP_T1_FAST_ROIs_L_cent_operc_cortex
-0.81	0.91	-0.9	0.373656		1		704	-0.86	0.92	-0.9	0.348779		1		693	0.3	3.61	0.1	0.932764		1		357	2.24	3.79	0.6	0.555231		1		358	0.59	1635	T2Star___rh.hippoAmyg___molecular_layer_HP-head
0.22	0.25	0.9	0.374014		1		714	0.22	0.25	0.9	0.377152		1		701	0.04	0.95	0	0.962351		1		367	0.53	1	0.5	0.596073		1		360	0.92	1535	PIT_95th_percentile_mod=DTI_FA_threshold=0_warpResolution=2mm
-0.14	0.16	-0.9	0.374086		1		755	-0.14	0.16	-0.8	0.396004		1		740	-0.34	0.6	-0.6	0.564368		1		382	-0.21	0.63	-0.3	0.734148		1		388	0.68	957	aseg_global_intensity_CC-Mid-Anterior
0.22	0.25	0.9	0.374418		1		744	0.35	0.25	1.4	0.163549		1		729	-2.93	0.86	-3.4	0.000769		0.6551		379	-2.61	1	-2.6	0.009532		0.9998		380	0.9	1278	IDP_dMRI_ProbtrackX_ICVF_str_r
-0.81	0.91	-0.9	0.375881		1		757	-0.68	0.92	-0.7	0.46125		1		742	-4.78	3.44	-1.4	0.165184		1		383	-2.83	3.46	-0.8	0.415045		1		389	0.72	589	aparc-a2009s_rh_volume_G-insular-short
0.32	0.36	0.9	0.376383		1		713	0.31	0.36	0.9	0.389273		1		700	0.61	1.34	0.5	0.651125		1		367	-1.2	1.44	-0.8	0.404743		1		359	0.96	1546	PIT_mean_intensity_mod=DTI_MD_threshold=0_warpResolution=2mm
-0.35	0.39	-0.9	0.376851		1		757	-0.38	0.4	-1	0.332825		1		742	0.33	1.51	0.2	0.827152		1		383	1.35	1.4	1	0.332362		1		389	0.79	815	aparc-a2009s_lh_thickness_G-front-inf-Opercular
-0.71	0.81	-0.9	0.376879		1		755	-0.46	0.81	-0.6	0.566753		1		740	-5.94	2.96	-2	0.045834		1		381	-3.06	3.1	-1	0.324656		1		389	0.89	959	aseg_lh_intensity_Lateral-Ventricle
0.32	0.36	0.9	0.376925		1		713	0.32	0.37	0.9	0.387858		1		700	0.62	1.35	0.5	0.645977		1		367	-1.4	1.43	-1	0.328192		1		359	0.95	1549	TUB_mean_intensity_mod=DTI_MD_threshold=0_warpResolution=2mm
-1.2	1.36	-0.9	0.377399		1		783	-1.08	1.38	-0.8	0.434345		1		768	-4.14	5.05	-0.8	0.413347		1		397	-2.11	5.29	-0.4	0.690826		1		401	0.8	163	IDP_T1_FAST_ROIs_V_cerebellum_X
0.17	0.19	0.9	0.37966		1		713	0.17	0.2	0.9	0.387443		1		700	0.18	0.72	0.2	0.80426		1		367	-0.7	0.77	-0.9	0.364739		1		359	0.85	1582	PIT_mean_intensity_mod=NODDI_OD_threshold=0_warpResolution=2mm
3.19	3.63	0.9	0.379699		1		742	3.9	3.67	1.1	0.287967		1		727	-14.17	13.82	-1	0.305916		1		376	-26.93	13.23	-2	0.04248		1		381	0.76	1835	NODDI_ISOVF___lh.hippoAmyg___fimbria
-1.06	1.21	-0.9	0.380106		1		777	-1.36	1.22	-1.1	0.265713		1		762	5.57	4.22	1.3	0.188065		1		396	8.72	4.93	1.8	0.077916		1		396	0.94	60	IDP_T1_FAST_ROIs_L_sup_parietal_lobule
-0.73	0.83	-0.9	0.381238		1		752	-0.49	0.84	-0.6	0.559069		1		737	-6.69	3.11	-2.1	0.032031		1		380	-5.61	3.1	-1.8	0.070904		1		387	0.93	495	aparc-DKTatlas_rh_volume_supramarginal
0.81	0.92	0.9	0.381295		1		757	0.59	0.93	0.6	0.530188		1		742	6.04	3.46	1.7	0.081379		1		383	6.92	3.5	2	0.048402		1		389	0.85	427	BA-exvivo_rh_volume_BA4p
-0.29	0.33	-0.9	0.381584		1		757	-0.3	0.33	-0.9	0.368814		1		742	0.15	1.23	0.1	0.901391		1		383	-0.19	1.26	-0.2	0.877391		1		389	0.81	743	aparc-DKTatlas_lh_thickness_caudalmiddlefrontal
3.87	4.42	0.9	0.382045		1		738	3.45	4.48	0.8	0.440778		1		723	10.41	15.55	0.7	0.503479		1		376	3.95	17.33	0.2	0.820001		1		377	0.7	1840	NODDI_ISOVF___rh.hippoAmyg___HP_tail
1.5	1.72	0.9	0.382075		1		757	1.32	1.75	0.8	0.450604		1		742	5.97	6.3	0.9	0.343764		1		383	5.06	6.56	0.8	0.440669		1		389	0.79	645	aparc-a2009s_rh_volume_S-temporal-transverse
-0.26	0.3	-0.9	0.382507		1		756	-0.23	0.3	-0.8	0.451469		1		741	-0.96	1.14	-0.8	0.397795		1		382	-1.05	1.13	-0.9	0.353442		1		389	0.81	735	BA-exvivo_rh_thickness_BA44
-0.6	0.69	-0.9	0.382714		1		756	-0.5	0.7	-0.7	0.477437		1		741	-2.51	2.43	-1	0.303626		1		382	-2.88	2.78	-1	0.301656		1		389	0.94	355	aparc-Desikan_lh_volume_middletemporal
0.29	0.33	0.9	0.382768		1		741	0.4	0.33	1.2	0.232444		1		726	-2.15	1.19	-1.8	0.071451		1		376	-2.31	1.26	-1.8	0.066671		1		380	0.74	1936	NODDI_ICVF___ThalamicNuclei___Left-VPL
1.03	1.18	0.9	0.383397		1		742	1.49	1.2	1.2	0.215484		1		727	-8.93	4.14	-2.1	0.031929		1		378	-11.19	4.6	-2.4	0.015494		0.9999		379	0.53	1411	IDP_dMRI_ProbtrackX_ISOVF_ml_r
-0.37	0.42	-0.9	0.383672		1		756	-0.27	0.43	-0.6	0.524058		1		741	-2.58	1.64	-1.6	0.116545		1		382	-2.05	1.53	-1.3	0.18318		1		389	0.87	867	aparc-a2009s_lh_thickness_S-parieto-occipital
1.31	1.5	0.9	0.384055		1		745	0.8	1.5	0.5	0.593295		1		730	13.87	5.46	2.5	0.011553		0.9999		379	10.99	5.78	1.9	0.058012		1		381	0.71	1368	IDP_dMRI_TBSS_ISOVF_Anterior_limb_of_internal_capsule_R
-0.57	0.66	-0.9	0.38514		1		756	-0.63	0.67	-1	0.34195		1		741	0.9	2.52	0.4	0.721417		1		382	2.05	2.43	0.8	0.399581		1		389	0.8	786	aparc-DKTatlas_rh_thickness_parahippocampal
0.27	0.31	0.9	0.385769		1		745	0.35	0.31	1.2	0.249944		1		730	-1.79	1.1	-1.6	0.105188		1		379	-1.84	1.23	-1.5	0.137095		1		381	0.9	1117	IDP_dMRI_ProbtrackX_FA_ifo_l
0.93	1.07	0.9	0.387217		1		742	0.65	1.08	0.6	0.547899		1		727	7	3.69	1.9	0.058362		1		376	4.29	4.29	1	0.317848		1		381	0.55	1989	NODDI_OD___lh.hippoAmyg___GC-ML-DG-body
-1.12	1.29	-0.9	0.387777		1		781	-1.1	1.31	-0.8	0.40325		1		766	-1.07	4.92	-0.2	0.82784		1		396	3.3	4.9	0.7	0.500304		1		400	0.83	159	IDP_T1_FAST_ROIs_L_cerebellum_IX
0.25	0.29	0.9	0.388083		1		740	0.26	0.29	0.9	0.373217		1		725	0.32	1.07	0.3	0.76528		1		374	-0.39	1.08	-0.4	0.720756		1		381	0.71	1781	dti_MD___lh.hippoAmyg___molecular_layer_HP-head
-0.75	0.87	-0.9	0.388155		1		755	-0.84	0.87	-1	0.335264		1		740	1.5	3.25	0.5	0.643542		1		382	1.89	3.32	0.6	0.569721		1		388	0.89	244	HippSubfield_lh_volume_subiculum-head
0.37	0.43	0.9	0.388421		1		754	0.29	0.43	0.7	0.503519		1		739	2.3	1.62	1.4	0.156275		1		380	1.5	1.62	0.9	0.354935		1		389	0.71	1006	wg_lh_intensity-contrast_postcentral
-0.4	0.46	-0.9	0.388718		1		742	-0.37	0.46	-0.8	0.431614		1		727	-1.03	1.71	-0.6	0.548493		1		376	-0.08	1.76	0	0.962103		1		381	0.85	2045	NODDI_OD___ThalamicNuclei___Right-VLp
0.63	0.73	0.9	0.389187		1		780	0.75	0.74	1	0.314838		1		765	-2.21	2.64	-0.8	0.403225		1		397	-0.6	2.95	-0.2	0.838487		1		398	0.95	96	IDP_T1_FAST_ROIs_L_lingual_gyrus
-1.08	1.25	-0.9	0.38939		1		753	-0.87	1.27	-0.7	0.491222		1		738	-5.35	4.5	-1.2	0.236017		1		381	-5.39	4.85	-1.1	0.267011		1		387	0.91	623	aparc-a2009s_rh_volume_S-front-inf
0.27	0.32	0.9	0.390439		1		740	0.31	0.32	1	0.329744		1		725	-0.79	1.13	-0.7	0.482449		1		376	-0.77	1.2	-0.6	0.520103		1		379	0.83	1873	NODDI_ICVF___brainstemS___Midbrain
0.63	0.74	0.9	0.390718		1		742	0.64	0.74	0.9	0.392652		1		727	0.5	2.72	0.2	0.852717		1		376	0.69	2.8	0.2	0.804175		1		381	0.67	1735	dti_FA___ThalamicNuclei___Right-PuI
-0.78	0.91	-0.9	0.391011		1		780	-0.61	0.92	-0.7	0.505046		1		765	-4.91	3.35	-1.5	0.143379		1		397	-3.72	3.58	-1	0.299834		1		398	0.96	48	IDP_T1_FAST_ROIs_L_mid_temp_gyrus_post
0.31	0.36	0.9	0.39213		1		745	0.32	0.36	0.9	0.375585		1		730	-0.03	1.32	0	0.982293		1		379	-1.49	1.33	-1.1	0.26457		1		381	0.62	1348	IDP_dMRI_ProbtrackX_OD_ptr_l
1.19	1.4	0.9	0.395013		1		745	1.32	1.4	0.9	0.347204		1		730	-1.97	5.33	-0.4	0.712574		1		379	-0.03	5.24	0	0.995847		1		381	0.67	1379	IDP_dMRI_TBSS_ISOVF_Posterior_thalamic_radiation_L
-4.85	5.7	-0.8	0.395341		1		740	-3.52	5.78	-0.6	0.542339		1		726	-31.13	22.04	-1.4	0.158633		1		374	-33.47	21.45	-1.6	0.119478		1		380	0.85	1846	NODDI_ISOVF___lh.hippoAmyg___CA1-body
-0.27	0.32	-0.8	0.396027		1		756	-0.27	0.33	-0.8	0.415104		1		741	-0.47	1.25	-0.4	0.706994		1		382	-0.82	1.17	-0.7	0.482046		1		389	0.8	788	aparc-DKTatlas_rh_thickness_parsopercularis
-0.18	0.22	-0.8	0.396439		1		744	-0.33	0.21	-1.5	0.125777		1		729	3.15	0.8	3.9	9.4e-05		0.1921		378	2.93	0.84	3.4	0.000589		0.5683		381	0.82	1164	IDP_dMRI_TBSS_MD_External_capsule_R
1.02	1.21	0.8	0.396522		1		780	1.06	1.22	0.9	0.386064		1		765	-0.66	4.43	-0.1	0.881513		1		397	-1.53	4.79	-0.3	0.749041		1		398	0.96	107	IDP_T1_FAST_ROIs_R_front_operc_cortex
0.28	0.33	0.8	0.396531		1		742	0.4	0.33	1.2	0.226157		1		727	-2.69	1.18	-2.3	0.023155		1		378	-2.16	1.28	-1.7	0.092808		1		379	0.96	1247	IDP_dMRI_TBSS_ICVF_Superior_longitudinal_fasciculus_L
-0.28	0.33	-0.8	0.39659		1		744	-0.31	0.33	-0.9	0.355764		1		729	0.38	1.14	0.3	0.737578		1		379	0.72	1.3	0.6	0.576785		1		380	0.61	1180	IDP_dMRI_ProbtrackX_MD_ar_l
0.25	0.29	0.8	0.396825		1		742	0.3	0.29	1	0.302819		1		727	-0.65	1.06	-0.6	0.537695		1		379	-0.26	1.15	-0.2	0.818181		1		378	0.75	1169	IDP_dMRI_TBSS_MD_Cingulum_hippocampus_L
-0.56	0.66	-0.8	0.396938		1		757	-0.52	0.67	-0.8	0.438541		1		742	-1.31	2.45	-0.5	0.591951		1		383	-1.34	2.59	-0.5	0.604084		1		389	0.63	893	aparc-a2009s_rh_thickness_G-Ins-lg+S-cent-ins
-0.27	0.32	-0.8	0.39741		1		757	-0.31	0.33	-1	0.342044		1		742	0.5	1.26	0.4	0.690724		1		383	0.75	1.18	0.6	0.524924		1		389	0.72	875	aparc-a2009s_lh_thickness_S-temporal-sup
0.45	0.53	0.8	0.397982		1		740	0.5	0.54	0.9	0.35153		1		725	-1.22	2	-0.6	0.540801		1		376	-1.71	1.91	-0.9	0.373178		1		379	0.67	1897	NODDI_ICVF___lh.hippoAmyg___CA3-body
0.83	0.98	0.8	0.398046		1		754	1.22	0.99	1.2	0.219791		1		739	-8.1	3.42	-2.4	0.018387		1		381	-9.38	3.96	-2.4	0.018248		0.9999		388	0.93	393	aparc-Desikan_rh_volume_parstriangularis
-0.33	0.39	-0.8	0.399029		1		754	-0.34	0.39	-0.9	0.38225		1		739	-0.15	1.43	-0.1	0.915468		1		381	0.13	1.49	0.1	0.931063		1		388	0.74	698	aparc-Desikan_rh_thickness_parsorbitalis
-0.56	0.66	-0.8	0.400617		1		742	-0.4	0.67	-0.6	0.552251		1		727	-3.61	2.46	-1.5	0.143444		1		376	-3	2.49	-1.2	0.228745		1		381	0.52	1706	dti_FA___ThalamicNuclei___Left-LGN
1.59	1.89	0.8	0.40086		1		741	1.27	1.89	0.7	0.499474		1		727	11.36	7.28	1.6	0.119695		1		377	8.17	7.41	1.1	0.270844		1		378	0.72	1383	IDP_dMRI_TBSS_ISOVF_External_capsule_L
0.67	0.8	0.8	0.401571		1		756	0.56	0.81	0.7	0.489637		1		741	2.95	3	1	0.326292		1		382	3.42	2.98	1.1	0.250905		1		389	0.92	380	aparc-Desikan_rh_volume_fusiform
-1.07	1.27	-0.8	0.402308		1		743	-1.1	1.27	-0.9	0.384112		1		728	0.71	4.9	0.1	0.884281		1		378	4	4.74	0.8	0.399169		1		380	0.72	1376	IDP_dMRI_TBSS_ISOVF_Posterior_corona_radiata_R
1.34	1.6	0.8	0.403446		1		766	1.22	1.62	0.8	0.45114		1		751	4.09	5.71	0.7	0.474098		1		391	0.73	6.39	0.1	0.90946		1		390	0.64	1462	rfMRI amplitudes (ICA100 node 34)
3.67	4.4	0.8	0.404319		1		731	3.97	4.43	0.9	0.370457		1		717	-3.36	17.48	-0.2	0.847714		1		371	-16.06	16.2	-1	0.32202		1		374	0.72	1839	NODDI_ISOVF___lh.hippoAmyg___HP_tail
-0.21	0.25	-0.8	0.404543		1		745	-0.28	0.26	-1.1	0.265191		1		730	1.55	0.95	1.6	0.101199		1		379	1.82	0.97	1.9	0.062758		1		381	0.79	1163	IDP_dMRI_TBSS_MD_Sagittal_stratum_L
0.17	0.21	0.8	0.404611		1		745	0.19	0.21	0.9	0.352895		1		730	-0.6	0.76	-0.8	0.430863		1		379	-0.57	0.79	-0.7	0.470637		1		381	0.8	1072	IDP_dMRI_TBSS_FA_Cerebral_peduncle_L
0.5	0.59	0.8	0.405037		1		741	0.3	0.6	0.5	0.615535		1		726	4.72	2.13	2.2	0.027304		1		375	3.77	2.3	1.6	0.102494		1		381	0.66	1992	NODDI_OD___rh.hippoAmyg___molecular_layer_HP-head
0.25	0.31	0.8	0.405315		1		714	0.26	0.31	0.8	0.400403		1		701	0.02	1.14	0	0.989061		1		367	0.89	1.22	0.7	0.469433		1		360	0.87	1536	PIT_glm_mod=DTI_FA_threshold=0_warpResolution=2mm
0.42	0.5	0.8	0.405442		1		741	0.46	0.51	0.9	0.368527		1		726	-0.1	1.86	-0.1	0.95738		1		376	-0.76	1.87	-0.4	0.68261		1		380	0.73	1876	NODDI_ICVF___brainstemS___SCP
1.16	1.39	0.8	0.406268		1		766	1.15	1.4	0.8	0.413243		1		751	-0.12	5.05	0	0.980959		1		391	-3.33	5.5	-0.6	0.54575		1		390	0.72	1472	rfMRI amplitudes (ICA100 node 46)
-0.28	0.34	-0.8	0.407454		1		757	-0.13	0.34	-0.4	0.695729		1		742	-3.61	1.2	-3	0.002694		0.9385		383	-3.57	1.33	-2.7	0.007646		0.9985		389	0.82	790	aparc-DKTatlas_rh_thickness_parstriangularis
1.28	1.54	0.8	0.407464		1		765	0.72	1.55	0.5	0.64332		1		750	15.18	5.77	2.6	0.008872		0.9996		390	12.35	5.84	2.1	0.035106		1		390	0.63	1470	rfMRI amplitudes (ICA100 node 44)
1.05	1.27	0.8	0.408385		1		772	0.96	1.29	0.7	0.456707		1		757	2.88	4.76	0.6	0.54525		1		393	2.43	4.86	0.5	0.617239		1		394	0.96	65	IDP_T1_FAST_ROIs_R_supramarg_gyrus_post
0.16	0.2	0.8	0.409017		1		713	0.16	0.2	0.8	0.41677		1		700	0.17	0.73	0.2	0.810192		1		367	-0.77	0.78	-1	0.322645		1		359	0.85	1576	AON_mean_intensity_mod=NODDI_OD_threshold=0_warpResolution=2mm
0.55	0.67	0.8	0.4105		1		757	0.48	0.68	0.7	0.480918		1		742	2.32	2.44	0.9	0.34226		1		383	1.79	2.64	0.7	0.497143		1		389	0.71	733	BA-exvivo_rh_thickness_BA4p
0.35	0.42	0.8	0.412511		1		754	0.32	0.43	0.7	0.45954		1		739	1.09	1.57	0.7	0.487262		1		380	0.1	1.59	0.1	0.950153		1		389	0.7	1040	wg_rh_intensity-contrast_postcentral
0.31	0.38	0.8	0.41292		1		742	0.34	0.38	0.9	0.376639		1		727	-0.1	1.37	-0.1	0.939463		1		376	-1.24	1.45	-0.9	0.390951		1		381	0.74	1721	dti_FA___ThalamicNuclei___Left-VLp
-0.38	0.46	-0.8	0.41308		1		743	-0.38	0.46	-0.8	0.407792		1		728	-0.01	1.73	0	0.994998		1		378	0.48	1.75	0.3	0.783957		1		380	0.59	1281	IDP_dMRI_TBSS_OD_Middle_cerebellar_peduncle
0.77	0.94	0.8	0.413326		1		744	0.78	0.95	0.8	0.41181		1		729	1.06	3.51	0.3	0.762265		1		379	-2.94	3.44	-0.9	0.39312		1		380	0.82	1319	IDP_dMRI_TBSS_OD_Fornix_cres+Stria_terminalis_R
-0.43	0.53	-0.8	0.413462		1		740	-0.27	0.54	-0.5	0.619809		1		725	-3.74	1.92	-1.9	0.051553		1		376	-4.07	2.02	-2	0.044672		1		379	0.59	1779	dti_MD___lh.hippoAmyg___GC-ML-DG-body
0.57	0.7	0.8	0.414624		1		757	0.55	0.71	0.8	0.432827		1		742	1.45	2.57	0.6	0.573812		1		383	-0.37	2.73	-0.1	0.891007		1		389	0.66	740	BA-exvivo_rh_thickness_perirhinal
0.53	0.65	0.8	0.414843		1		757	0.49	0.66	0.7	0.456632		1		742	2.03	2.37	0.9	0.392938		1		383	0.5	2.53	0.2	0.842761		1		389	0.72	813	aparc-a2009s_lh_thickness_G-cingul-Post-ventral
-0.39	0.48	-0.8	0.415386		1		757	-0.39	0.49	-0.8	0.42532		1		742	-0.18	1.83	-0.1	0.921765		1		383	0.19	1.76	0.1	0.915779		1		389	0.89	934	aparc-a2009s_rh_thickness_S-oc-temp-lat
0.5	0.61	0.8	0.415431		1		745	0.52	0.62	0.8	0.401537		1		730	-0.07	2.2	0	0.976401		1		379	-0.32	2.34	-0.1	0.891968		1		381	0.82	1339	IDP_dMRI_ProbtrackX_OD_fma
-0.66	0.82	-0.8	0.415509		1		742	-0.83	0.83	-1	0.313605		1		727	2.54	2.96	0.9	0.390775		1		376	4.54	3.13	1.4	0.147743		1		381	0.69	1972	NODDI_OD___rh.hippoAmyg___subiculum-head
-0.48	0.59	-0.8	0.416095		1		755	-0.6	0.59	-1	0.313441		1		740	1.43	2.21	0.6	0.518818		1		382	1.87	2.21	0.8	0.397523		1		388	0.8	914	aparc-a2009s_rh_thickness_Lat-Fis-ant-Vertical
0.29	0.36	0.8	0.41675		1		740	0.3	0.37	0.8	0.414164		1		725	-0.11	1.35	-0.1	0.933781		1		375	-0.35	1.3	-0.3	0.787271		1		380	0.66	1946	NODDI_ICVF___ThalamicNuclei___Right-PuI
-2.73	3.36	-0.8	0.416798		1		742	-2.46	3.41	-0.7	0.471375		1		727	-10.6	12.06	-0.9	0.379868		1		376	-12.94	12.87	-1	0.315358		1		381	0.83	1849	NODDI_ISOVF___rh.hippoAmyg___CA3-head
0.41	0.51	0.8	0.416855		1		755	0.36	0.52	0.7	0.4875		1		740	1.89	1.89	1	0.31807		1		381	1.54	1.97	0.8	0.43431		1		389	0.67	919	aparc-a2009s_rh_thickness_S-central
-0.31	0.39	-0.8	0.417372		1		756	-0.33	0.39	-0.9	0.393702		1		741	0.05	1.46	0	0.972783		1		382	0.41	1.44	0.3	0.777459		1		389	0.72	761	aparc-DKTatlas_lh_thickness_postcentral
-1.32	1.62	-0.8	0.417615		1		741	-1.44	1.65	-0.9	0.381498		1		726	0.64	5.9	0.1	0.913221		1		376	4.84	6.2	0.8	0.43495		1		380	0.64	1650	dti_FA___lh.hippoAmyg___parasubiculum
0.43	0.53	0.8	0.417925		1		755	0.37	0.53	0.7	0.490045		1		740	1.59	2.05	0.8	0.439882		1		381	0.62	1.91	0.3	0.74594		1		389	0.69	832	aparc-a2009s_lh_thickness_G-precentral
0.96	1.19	0.8	0.419285		1		745	1.04	1.2	0.9	0.387078		1		730	0.21	4.41	0	0.962694		1		379	-5.37	4.52	-1.2	0.236007		1		381	0.8	1323	IDP_dMRI_TBSS_OD_Superior_fronto-occipital_fasciculus_R
-0.19	0.23	-0.8	0.419702		1		740	-0.24	0.23	-1	0.307657		1		725	1.07	0.86	1.2	0.211625		1		375	1.36	0.88	1.5	0.122592		1		380	0.59	1785	dti_MD___lh.hippoAmyg___Lateral-nucleus
1	1.25	0.8	0.420389		1		714	0.98	1.26	0.8	0.438793		1		701	1.59	4.75	0.3	0.738566		1		367	-3.57	4.73	-0.8	0.450396		1		360	0.75	1508	OC_95th_percentile_mod=NODDI_ISOVF_threshold=0.3_warpResolution=2mm
0.49	0.61	0.8	0.420748		1		756	0.58	0.62	0.9	0.355468		1		741	-1.76	2.21	-0.8	0.424744		1		382	-2.16	2.41	-0.9	0.369322		1		389	0.82	354	aparc-Desikan_lh_volume_medialorbitofrontal
0.41	0.51	0.8	0.421097		1		757	0.36	0.51	0.7	0.484362		1		742	1.35	1.9	0.7	0.477032		1		383	0.5	1.93	0.3	0.797604		1		389	0.75	1001	wg_lh_intensity-contrast_paracentral
0.59	0.73	0.8	0.421354		1		742	0.64	0.74	0.9	0.386141		1		727	0.35	2.68	0.1	0.895807		1		377	0.83	2.75	0.3	0.761642		1		380	0.8	1133	IDP_dMRI_TBSS_MD_Pontine_crossing_tract
0.93	1.15	0.8	0.421913		1		741	1.3	1.17	1.1	0.264172		1		726	-7.25	3.83	-1.9	0.058979		1		375	-8.39	4.71	-1.8	0.075973		1		381	0.77	1667	dti_FA___rh.hippoAmyg___subiculum-body
-0.23	0.28	-0.8	0.422423		1		740	-0.31	0.29	-1.1	0.274905		1		725	2.14	1.02	2.1	0.036911		1		376	1.72	1.09	1.6	0.115346		1		379	0.92	1159	IDP_dMRI_TBSS_MD_Posterior_corona_radiata_L
-0.68	0.85	-0.8	0.4227		1		756	-0.58	0.87	-0.7	0.499682		1		741	-2.31	3.13	-0.7	0.460793		1		383	-3.29	3.24	-1	0.310216		1		388	0.81	309	ThalamNuclei_rh_volume_LGN
-0.51	0.64	-0.8	0.422752		1		757	-0.52	0.64	-0.8	0.411864		1		742	-0.57	2.32	-0.2	0.805264		1		383	-0.65	2.51	-0.3	0.796026		1		389	0.56	894	aparc-a2009s_rh_thickness_G-insular-short
-1.16	1.46	-0.8	0.424342		1		744	-1.15	1.48	-0.8	0.436981		1		729	-1.78	5.4	-0.3	0.742295		1		379	1.33	5.49	0.2	0.8093		1		380	0.56	1371	IDP_dMRI_TBSS_ISOVF_Retrolenticular_part_of_internal_capsule_L
2.43	3.04	0.8	0.424361		1		766	2.19	3.07	0.7	0.474854		1		751	7.16	10.93	0.7	0.513077		1		391	0.66	12.07	0.1	0.956323		1		390	0.53	1426	rfMRI amplitudes (ICA25 node 10)
-0.57	0.71	-0.8	0.424551		1		780	-0.55	0.72	-0.8	0.445581		1		765	-1.67	2.58	-0.6	0.518034		1		397	-0.44	2.89	-0.2	0.880057		1		398	0.91	39	IDP_T1_FAST_ROIs_R_precentral_gyrus
0.36	0.45	0.8	0.42487		1		737	0.32	0.46	0.7	0.485684		1		722	1.64	1.6	1	0.306715		1		371	2.66	1.76	1.5	0.132729		1		381	0.51	1798	dti_MD___lh.hippoAmyg___Paralaminar-nucleus
-0.65	0.82	-0.8	0.4249		1		640	-0.62	0.83	-0.8	0.45321		1		630	-1.72	3.34	-0.5	0.605913		1		329	-0.39	3.3	-0.1	0.905028		1		321	0.52	1617	T2starCorrected_R_AMYG
-0.45	0.57	-0.8	0.424962		1		745	-0.31	0.56	-0.6	0.57809		1		730	-3.52	2.11	-1.7	0.09617		1		379	-0.97	2.14	-0.5	0.650566		1		381	0.87	1099	IDP_dMRI_TBSS_FA_Superior_fronto-occipital_fasciculus_R
1.09	1.37	0.8	0.424966		1		766	0.88	1.39	0.6	0.525675		1		751	7.2	4.83	1.5	0.137105		1		391	3.4	5.52	0.6	0.538127		1		390	0.64	1438	rfMRI amplitudes (ICA100 node 5)
-0.31	0.38	-0.8	0.426378		1		741	-0.33	0.39	-0.9	0.388634		1		726	0.22	1.39	0.2	0.877084		1		376	0.05	1.49	0	0.974777		1		380	0.56	1803	dti_MD___ThalamicNuclei___Left-LP
279.38	351.07	-0.8	0.4264		1		766	234.31	356.29	-0.7	0.510976		1		751	1655.24	1267.94	-1.3	0.192528		1		391	745.87	1373.3	-0.5	0.587366		1		390	0.93	1481	rfMRI connectivity ICA-features 6
1.09	1.37	0.8	0.427168		1		696	1.34	1.37	1	0.329655		1		683	-4.47	5.24	-0.9	0.394354		1		352	-7.6	5.31	-1.4	0.153312		1		357	0.52	2006	NODDI_OD___lh.hippoAmyg___Anterior-amygdaloid-area-AAA
1.03	1.3	0.8	0.427181		1		742	0.99	1.32	0.7	0.455549		1		727	1.88	4.61	0.4	0.683208		1		376	-1.97	5.01	-0.4	0.694995		1		381	0.72	1959	NODDI_OD___lh.hippoAmyg___HATA
-0.72	0.91	-0.8	0.427679		1		713	-0.68	0.92	-0.7	0.458793		1		700	-0.6	3.66	-0.2	0.870494		1		367	-1.18	3.25	-0.4	0.717788		1		359	0.7	1513	SN_95th_percentile_mod=NODDI_OD_threshold=0.3_warpResolution=2mm
0.7	0.88	0.8	0.427792		1		756	0.73	0.89	0.8	0.407361		1		741	-0.75	3.23	-0.2	0.816561		1		382	0.58	3.37	0.2	0.864481		1		389	0.93	456	aparc-DKTatlas_lh_volume_posteriorcingulate
-0.35	0.44	-0.8	0.428685		1		756	-0.48	0.45	-1.1	0.28019		1		741	2.32	1.67	1.4	0.166243		1		382	2.55	1.6	1.6	0.11183		1		389	0.73	724	BA-exvivo_lh_thickness_V2
-0.23	0.29	-0.8	0.428785		1		745	-0.33	0.29	-1.2	0.245492		1		730	2.41	1.07	2.2	0.024747		1		379	2.63	1.13	2.3	0.02086		1		381	0.86	1160	IDP_dMRI_TBSS_MD_Posterior_thalamic_radiation_R
0.47	0.6	0.8	0.42903		1		744	0.36	0.6	0.6	0.55017		1		729	2.64	2.15	1.2	0.218635		1		378	1.63	2.3	0.7	0.478359		1		381	0.58	1335	IDP_dMRI_ProbtrackX_OD_cgh_l
1.41	1.78	0.8	0.429074		1		757	1.6	1.79	0.9	0.372509		1		742	-4.22	6.41	-0.7	0.510502		1		383	-13.44	6.87	-1.9	0.051287		1		389	0.76	313	ThalamNuclei_rh_volume_L-Sg
-0.18	0.23	-0.8	0.429931		1		743	-0.26	0.23	-1.1	0.252409		1		728	1.77	0.83	2.1	0.033126		1		379	1.54	0.88	1.7	0.082202		1		379	0.87	1201	IDP_dMRI_ProbtrackX_MD_slf_r
0.56	0.7	0.8	0.430035		1		713	0.62	0.71	0.9	0.383608		1		700	-1.13	2.58	-0.4	0.660986		1		367	-4.05	2.84	-1.4	0.1541		1		359	0.96	1541	AON_95th_percentile_mod=DTI_MD_threshold=0_warpResolution=2mm
0.34	0.43	0.8	0.430233		1		745	0.28	0.44	0.6	0.517561		1		730	1.71	1.55	1.1	0.269046		1		379	1.66	1.7	1	0.33018		1		381	0.85	1190	IDP_dMRI_ProbtrackX_MD_fma
0.53	0.67	0.8	0.43053		1		713	0.58	0.68	0.9	0.391849		1		700	-0.78	2.46	-0.3	0.751997		1		367	-3.36	2.73	-1.2	0.218815		1		359	0.96	1547	PIT_95th_percentile_mod=DTI_MD_threshold=0_warpResolution=2mm
-0.34	0.43	-0.8	0.431011		1		741	-0.38	0.43	-0.9	0.383023		1		726	0.19	1.56	0.1	0.90351		1		376	1.33	1.62	0.8	0.414071		1		380	0.79	1646	dti_FA___brainstemS___Midbrain
0.27	0.34	0.8	0.431023		1		740	0.28	0.34	0.8	0.413103		1		725	-0.02	1.28	0	0.987183		1		376	-0.69	1.25	-0.6	0.58104		1		379	0.71	1914	NODDI_ICVF___rh.hippoAmyg___Basal-nucleus
0.94	1.2	0.8	0.431855		1		756	0.76	1.22	0.6	0.53221		1		741	4.21	4.54	0.9	0.354036		1		382	4.99	4.39	1.1	0.256907		1		389	0.92	592	aparc-a2009s_rh_volume_G-oc-temp-lat-fusifor
0.43	0.55	0.8	0.432183		1		742	0.39	0.56	0.7	0.486405		1		727	1.19	2.04	0.6	0.559899		1		376	1.18	2.11	0.6	0.57712		1		381	0.76	1737	dti_FA___ThalamicNuclei___Right-PuM
-0.26	0.33	-0.8	0.432989		1		756	-0.24	0.33	-0.7	0.466836		1		741	-0.59	1.27	-0.5	0.644068		1		382	-0.95	1.21	-0.8	0.431381		1		389	0.8	697	aparc-Desikan_rh_thickness_parsopercularis
-1.41	1.8	-0.8	0.434107		1		755	-0.85	1.83	-0.5	0.640546		1		740	-15.28	6.79	-2.2	0.025155		1		382	-10.83	6.66	-1.6	0.104774		1		388	0.74	567	aparc-a2009s_lh_volume_S-suborbital
0.59	0.75	0.8	0.434223		1		756	0.68	0.76	0.9	0.371814		1		741	-1.46	2.66	-0.5	0.582435		1		382	-3.05	3.02	-1	0.313578		1		389	0.92	570	aparc-a2009s_lh_volume_S-temporal-sup
1.37	1.75	0.8	0.434446		1		766	0.79	1.76	0.5	0.652674		1		751	12.82	6.23	2.1	0.040152		1		391	11.58	6.99	1.7	0.098394		1		390	0.6	1423	rfMRI amplitudes (ICA25 node 6)
0.38	0.48	0.8	0.434451		1		744	0.51	0.49	1	0.300001		1		729	-2.79	1.74	-1.6	0.109536		1		379	-1.9	1.89	-1	0.316392		1		380	0.95	1232	IDP_dMRI_TBSS_ICVF_Posterior_corona_radiata_R
0.49	0.62	0.8	0.434701		1		756	0.52	0.63	0.8	0.408381		1		741	-0.97	2.24	-0.4	0.665378		1		382	-0.65	2.45	-0.3	0.792464		1		389	0.93	403	aparc-Desikan_rh_volume_superiortemporal
-0.38	0.48	-0.8	0.434875		1		757	-0.31	0.49	-0.6	0.528029		1		742	-2.09	1.77	-1.2	0.239279		1		383	-1.51	1.85	-0.8	0.414223		1		389	0.82	910	aparc-a2009s_rh_thickness_G-temp-sup-Plan-tempo
-0.31	0.4	-0.8	0.435573		1		757	-0.41	0.4	-1	0.304883		1		742	2.39	1.52	1.6	0.117425		1		383	1.99	1.5	1.3	0.185116		1		389	0.63	827	aparc-a2009s_lh_thickness_G-orbital
-0.45	0.58	-0.8	0.43592		1		757	-0.47	0.59	-0.8	0.424806		1		742	0.03	2.19	0	0.989896		1		383	0.06	2.14	0	0.977704		1		389	0.59	937	aparc-a2009s_rh_thickness_S-orbital-med-olfact
-0.24	0.31	-0.8	0.43601		1		743	-0.25	0.32	-0.8	0.434208		1		728	0.13	1.15	0.1	0.912283		1		377	0.23	1.17	0.2	0.841487		1		381	0.74	1065	IDP_dMRI_TBSS_FA_Medial_lemniscus_R
-0.97	1.25	-0.8	0.436156		1		756	-0.92	1.26	-0.7	0.46624		1		741	-2.33	4.61	-0.5	0.613691		1		382	-0.24	4.81	-0.1	0.959948		1		389	0.93	566	aparc-a2009s_lh_volume_S-precentral-sup-part
0.93	1.2	0.8	0.436592		1		742	1.26	1.21	1	0.298807		1		727	-8.27	4.23	-1.9	0.051247		1		376	-6.16	4.65	-1.3	0.186131		1		381	0.62	1679	dti_FA___rh.hippoAmyg___CA4-body
-1.08	1.39	-0.8	0.437352		1		779	-0.84	1.4	-0.6	0.548348		1		764	-4.79	5.1	-0.9	0.348048		1		397	-0.05	5.38	0	0.992698		1		397	0.93	77	IDP_T1_FAST_ROIs_R_juxtapos_lobule_cortex
1.22	1.57	0.8	0.43931		1		785	0.88	1.6	0.5	0.584263		1		770	8.42	6.04	1.4	0.164103		1		399	6.32	5.88	1.1	0.282853		1		401	0.64	22	IDP_T1_FIRST_right_amygdala_volume
-1.37	1.77	-0.8	0.439523		1		745	-1.36	1.8	-0.8	0.450209		1		730	0.89	6.34	0.1	0.888341		1		379	3.72	6.94	0.5	0.59207		1		381	0.6	1370	IDP_dMRI_TBSS_ISOVF_Retrolenticular_part_of_internal_capsule_R
-0.67	0.87	-0.8	0.440206		1		743	-0.89	0.88	-1	0.30791		1		728	4.01	3.51	1.1	0.253846		1		379	4.01	2.96	1.4	0.175742		1		379	0.84	1312	IDP_dMRI_TBSS_OD_Sagittal_stratum_L
-0.38	0.49	-0.8	0.44149		1		757	-0.3	0.5	-0.6	0.546339		1		742	-2.79	1.8	-1.5	0.12159		1		383	-1.84	1.86	-1	0.321403		1		389	0.58	753	aparc-DKTatlas_lh_thickness_medialorbitofrontal
-1.19	1.55	-0.8	0.44182		1		742	-1.32	1.57	-0.8	0.401342		1		727	4.06	5.3	0.8	0.444418		1		376	5.28	6.24	0.8	0.398559		1		381	0.68	1651	dti_FA___rh.hippoAmyg___parasubiculum
0.57	0.74	0.8	0.442148		1		742	0.57	0.75	0.8	0.448444		1		727	0.16	2.64	0.1	0.950149		1		376	-1.36	2.9	-0.5	0.639255		1		381	0.63	2009	NODDI_OD___rh.hippoAmyg___Paralaminar-nucleus
0.76	0.99	0.8	0.442277		1		755	0.93	1	0.9	0.353965		1		740	-3.56	3.81	-0.9	0.350857		1		381	-2.78	3.62	-0.8	0.442728		1		389	0.9	396	aparc-Desikan_rh_volume_posteriorcingulate
-1.97	2.56	-0.8	0.442559		1		737	-1.62	2.6	-0.6	0.533573		1		722	-13.27	9.54	-1.4	0.164927		1		372	-6.99	9.35	-0.7	0.455481		1		380	0.55	1962	NODDI_OD___rh.hippoAmyg___fimbria
-0.3	0.39	-0.8	0.443653		1		757	-0.31	0.39	-0.8	0.428868		1		742	0.1	1.4	0.1	0.942901		1		383	0.3	1.53	0.2	0.843348		1		389	0.62	900	aparc-a2009s_rh_thickness_G-orbital
-0.32	0.41	-0.8	0.445329		1		756	-0.35	0.42	-0.8	0.405272		1		741	0.31	1.57	0.2	0.842556		1		382	0.75	1.54	0.5	0.625282		1		389	0.72	667	aparc-Desikan_lh_thickness_postcentral
0.24	0.32	0.8	0.446064		1		742	0.37	0.32	1.1	0.25507		1		727	-2.83	1.16	-2.4	0.015188		1		378	-2.14	1.23	-1.7	0.081854		1		379	0.95	1231	IDP_dMRI_TBSS_ICVF_Superior_corona_radiata_L
-0.06	0.08	-0.8	0.446918		1		756	-0.03	0.08	-0.3	0.731304		1		741	-0.98	0.32	-3	0.002332		0.9204		382	-0.68	0.3	-2.3	0.023926		1		389	0.75	951	aseg_global_intensity_Brain-Stem
-0.98	1.29	-0.8	0.44697		1		755	-1.2	1.3	-0.9	0.357774		1		740	2.16	4.74	0.5	0.648748		1		381	1.94	4.95	0.4	0.695303		1		389	0.9	642	aparc-a2009s_rh_volume_S-subparietal
0.47	0.62	0.8	0.446977		1		742	0.44	0.63	0.7	0.482314		1		727	1.36	2.35	0.6	0.564187		1		376	1.77	2.26	0.8	0.432861		1		381	0.63	1731	dti_FA___ThalamicNuclei___Right-MGN
0.24	0.31	0.8	0.447236		1		757	0.32	0.32	1	0.314583		1		742	-1.5	1.15	-1.3	0.191834		1		383	-2.45	1.2	-2	0.042757		1		389	0.78	774	aparc-DKTatlas_rh_thickness_caudalmiddlefrontal
0.34	0.44	0.8	0.449265		1		744	0.51	0.44	1.1	0.25139		1		729	-4.19	1.64	-2.5	0.011264		0.9999		379	-3.91	1.68	-2.3	0.020311		1		380	0.65	1207	IDP_dMRI_TBSS_ICVF_Pontine_crossing_tract
-0.72	0.96	-0.8	0.451389		1		742	-0.68	0.98	-0.7	0.484087		1		727	-2.15	3.47	-0.6	0.536906		1		376	-2.83	3.62	-0.8	0.435534		1		381	0.53	1692	dti_FA___lh.hippoAmyg___Central-nucleus
-0.56	0.75	-0.8	0.451993		1		756	-0.59	0.76	-0.8	0.436367		1		741	-1.59	2.77	-0.6	0.567274		1		382	1.2	2.84	0.4	0.672297		1		389	0.8	545	aparc-a2009s_lh_volume_S-circular-insula-inf
-0.3	0.4	-0.8	0.453106		1		757	-0.25	0.41	-0.6	0.543298		1		742	-1.59	1.44	-1.1	0.271756		1		383	-1.2	1.62	-0.7	0.456507		1		389	0.61	713	aparc-Desikan_rh_thickness_insula
0.23	0.3	0.8	0.453223		1		745	0.16	0.3	0.5	0.598898		1		730	2.21	1.07	2.1	0.039827		1		379	0.78	1.23	0.6	0.527404		1		381	0.91	1134	IDP_dMRI_TBSS_MD_Genu_of_corpus_callosum
-0.3	0.4	-0.7	0.453738		1		757	-0.37	0.4	-0.9	0.357858		1		742	1	1.51	0.7	0.50953		1		383	1.51	1.47	1	0.302795		1		389	0.75	675	aparc-Desikan_lh_thickness_superiortemporal
0.64	0.85	0.7	0.454176		1		756	0.5	0.86	0.6	0.565807		1		741	3.65	3.18	1.1	0.252049		1		382	4.27	3.18	1.3	0.179887		1		389	0.94	471	aparc-DKTatlas_rh_volume_fusiform
-0.82	1.09	-0.7	0.454214		1		745	-0.77	1.1	-0.7	0.485534		1		730	-0.88	4.16	-0.2	0.831568		1		379	1.08	4.06	0.3	0.791145		1		381	0.66	1390	IDP_dMRI_TBSS_ISOVF_Superior_longitudinal_fasciculus_L
1.31	1.76	0.7	0.456038		1		766	1.31	1.78	0.7	0.461433		1		751	2.85	6.54	0.4	0.663386		1		391	-1.61	6.72	-0.2	0.810682		1		390	0.58	1436	rfMRI amplitudes (ICA25 node 21)
0.28	0.37	0.7	0.456437		1		743	0.33	0.37	0.9	0.374351		1		728	-1.01	1.37	-0.7	0.4612		1		379	-0.56	1.4	-0.4	0.690035		1		379	0.77	1067	IDP_dMRI_TBSS_FA_Inferior_cerebellar_peduncle_R
0.2	0.27	0.7	0.458728		1		744	0.25	0.28	0.9	0.366922		1		729	-1.03	0.99	-1	0.298055		1		379	-1.11	1.04	-1.1	0.288621		1		380	0.71	1220	IDP_dMRI_TBSS_ICVF_Cerebral_peduncle_R
-0.86	1.16	-0.7	0.459019		1		769	-0.93	1.18	-0.8	0.432103		1		754	1	4.12	0.2	0.807944		1		390	2.28	4.68	0.5	0.625652		1		394	0.95	83	IDP_T1_FAST_ROIs_R_cing_gyrus_ant
0.22	0.3	0.7	0.459165		1		741	0.32	0.3	1.1	0.281294		1		726	-2	1.11	-1.8	0.073104		1		376	-2.19	1.1	-2	0.047447		1		380	0.71	1942	NODDI_ICVF___ThalamicNuclei___Right-MDl
0.54	0.73	0.7	0.459279		1		742	0.66	0.74	0.9	0.372849		1		727	-1.24	2.7	-0.5	0.646571		1		376	-0.87	2.79	-0.3	0.754227		1		381	0.78	1138	IDP_dMRI_TBSS_MD_Corticospinal_tract_R
2.36	3.19	0.7	0.460155		1		753	2.49	3.22	0.8	0.439596		1		738	-0.36	11.64	0	0.975435		1		381	-2.35	12.44	-0.2	0.850469		1		387	0.92	552	aparc-a2009s_lh_volume_S-interm-prim-Jensen
-0.25	0.33	-0.7	0.460256		1		757	-0.26	0.34	-0.8	0.435215		1		742	0.32	1.24	0.3	0.800009		1		383	-0.06	1.27	0	0.960515		1		389	0.8	649	aparc-Desikan_lh_thickness_caudalmiddlefrontal
0.56	0.76	0.7	0.460878		1		741	0.56	0.78	0.7	0.46785		1		727	-0.14	2.95	0	0.961775		1		378	-0.81	2.88	-0.3	0.778354		1		377	0.72	1292	IDP_dMRI_TBSS_OD_Inferior_cerebellar_peduncle_L
-0.18	0.25	-0.7	0.460983		1		756	-0.14	0.25	-0.6	0.571939		1		741	-1.37	0.89	-1.5	0.123525		1		382	-0.71	0.96	-0.7	0.46138		1		389	0.96	169	aseg_global_volume_TotalGray
-1.11	1.51	-0.7	0.461408		1		705	-1.09	1.53	-0.7	0.475234		1		694	-3.04	6.1	-0.5	0.618973		1		358	-1.88	6.52	-0.3	0.773277		1		358	0.65	1644	T2Star___lh.hippoAmyg___Paralaminar-nucleus
-0.86	1.17	-0.7	0.462318		1		780	-0.92	1.18	-0.8	0.436069		1		765	-0.52	4.39	-0.1	0.90527		1		396	3.02	4.45	0.7	0.497986		1		399	0.96	115	IDP_T1_FAST_ROIs_R_heschl_gyrus
-0.38	0.52	-0.7	0.462737		1		741	-0.21	0.53	-0.4	0.683694		1		726	-4.18	1.99	-2.1	0.036484		1		376	-4.19	1.88	-2.2	0.026105		1		380	0.58	1648	dti_FA___brainstemS___Medulla
-0.37	0.51	-0.7	0.462865		1		741	-0.22	0.51	-0.4	0.674765		1		726	-3.92	1.79	-2.2	0.029043		1		376	-3.55	1.98	-1.8	0.074074		1		380	0.51	1775	dti_MD___lh.hippoAmyg___CA4-body
0.75	1.02	0.7	0.463408		1		755	0.94	1.03	0.9	0.362374		1		740	-5.11	3.6	-1.4	0.156883		1		381	-2.9	4	-0.7	0.468196		1		389	0.82	578	aparc-a2009s_rh_volume_G+S-cingul-Mid-Ant
-0.56	0.77	-0.7	0.46354		1		757	-0.6	0.78	-0.8	0.441914		1		742	1.05	2.84	0.4	0.711411		1		383	-0.42	2.91	-0.1	0.884243		1		389	0.83	287	ThalamNuclei_lh_volume_PuI
-0.44	0.61	-0.7	0.463707		1		743	-0.37	0.62	-0.6	0.548647		1		728	-1.68	2.19	-0.8	0.441965		1		378	-2.96	2.31	-1.3	0.200921		1		380	0.93	1304	IDP_dMRI_TBSS_OD_Anterior_corona_radiata_L
0.75	1.02	0.7	0.463934		1		756	0.51	1.04	0.5	0.624665		1		741	6.19	3.93	1.6	0.115535		1		382	7.74	3.68	2.1	0.036047		1		389	0.87	517	aparc-a2009s_lh_volume_G-occipital-sup
0.37	0.5	0.7	0.46404		1		743	0.19	0.51	0.4	0.709721		1		728	4.02	1.92	2.1	0.037186		1		378	4.43	1.79	2.5	0.01377		0.9999		380	0.92	1101	IDP_dMRI_TBSS_FA_Uncinate_fasciculus_R
0.31	0.43	0.7	0.464164		1		756	0.24	0.43	0.6	0.575331		1		741	1.95	1.59	1.2	0.220518		1		382	1.25	1.64	0.8	0.448495		1		389	0.81	997	wg_lh_intensity-contrast_lingual
-0.3	0.41	-0.7	0.464856		1		757	-0.24	0.41	-0.6	0.558366		1		742	-1.6	1.47	-1.1	0.275404		1		383	-1.45	1.6	-0.9	0.366743		1		389	0.76	901	aparc-a2009s_rh_thickness_G-pariet-inf-Angular
0.33	0.44	0.7	0.464899		1		757	0.15	0.44	0.3	0.740404		1		742	4.51	1.62	2.8	0.005598		0.9938		383	3.82	1.73	2.2	0.027842		1		389	0.84	989	wg_lh_intensity-contrast_cuneus
-0.89	1.22	-0.7	0.465108		1		756	-0.97	1.24	-0.8	0.436472		1		741	1	4.49	0.2	0.823043		1		382	1.89	4.73	0.4	0.689328		1		389	0.89	519	aparc-a2009s_lh_volume_G-oc-temp-med-Lingual
-0.6	0.82	-0.7	0.465322		1		778	-0.57	0.83	-0.7	0.492481		1		763	-1.58	3.21	-0.5	0.621965		1		396	1.59	3.07	0.5	0.603995		1		397	0.9	92	IDP_T1_FAST_ROIs_L_parahipp_gyrus_ant
3.42	4.68	0.7	0.466074		1		734	2.87	4.66	0.6	0.538393		1		720	9.78	17.87	0.5	0.584497		1		373	3.05	18.48	0.2	0.868861		1		375	0.52	1866	NODDI_ISOVF___ThalamicNuclei___Left-MDm
0.8	1.09	0.7	0.466375		1		779	0.9	1.11	0.8	0.416056		1		764	-1.45	3.92	-0.4	0.710675		1		397	-1.64	4.39	-0.4	0.708395		1		397	0.96	55	IDP_T1_FAST_ROIs_R_inf_temp_gyrus_post
0.46	0.63	0.7	0.467022		1		742	0.46	0.63	0.7	0.471859		1		727	0.58	2.32	0.3	0.801174		1		376	1	2.39	0.4	0.676259		1		381	0.78	1734	dti_FA___ThalamicNuclei___Right-PuA
-0.3	0.41	-0.7	0.467162		1		755	-0.21	0.41	-0.5	0.605156		1		740	-2.24	1.54	-1.5	0.145639		1		381	-1.61	1.54	-1	0.2959		1		389	0.7	693	aparc-Desikan_rh_thickness_medialorbitofrontal
0.31	0.43	0.7	0.4675		1		745	0.36	0.44	0.8	0.405903		1		730	-1.44	1.63	-0.9	0.379683		1		379	-0.72	1.59	-0.4	0.653996		1		381	0.74	1330	IDP_dMRI_ProbtrackX_OD_ar_r
-0.43	0.59	-0.7	0.468862		1		737	-0.28	0.6	-0.5	0.63697		1		722	-2.76	2.14	-1.3	0.197317		1		373	-2.97	2.25	-1.3	0.187069		1		379	0.69	1784	dti_MD___rh.hippoAmyg___molecular_layer_HP-body
0.45	0.62	0.7	0.469463		1		742	0.19	0.63	0.3	0.760438		1		727	6.14	2.37	2.6	0.009841		0.9999		376	4.9	2.21	2.2	0.02765		1		381	0.68	1991	NODDI_OD___lh.hippoAmyg___molecular_layer_HP-head
-1.03	1.42	-0.7	0.469653		1		703	-1.12	1.44	-0.8	0.437952		1		692	2.01	5.81	0.3	0.729219		1		357	3.58	5.89	0.6	0.544071		1		357	0.73	1628	T2Star___lh.hippoAmyg___subiculum-head
-0.86	1.2	-0.7	0.471343		1		741	-0.81	1.22	-0.7	0.50683		1		726	-1.18	4.54	-0.3	0.795147		1		375	-2.03	4.37	-0.5	0.642775		1		381	0.68	1753	dti_MD___lh.hippoAmyg___hippocampal_fissure
-0.72	1	-0.7	0.472286		1		704	-0.77	1.01	-0.8	0.443109		1		693	0.88	3.91	0.2	0.822453		1		357	0.74	4.41	0.2	0.866401		1		358	0.52	1638	T2Star___lh.hippoAmyg___Basal-nucleus
-0.72	1.01	-0.7	0.473551		1		757	-0.77	1.02	-0.8	0.452379		1		742	-0.05	3.79	0	0.988841		1		383	1.74	3.71	0.5	0.640165		1		389	0.89	406	aparc-Desikan_rh_volume_transversetemporal
1.06	1.48	0.7	0.474414		1		755	1.01	1.5	0.7	0.500584		1		740	1.85	5.14	0.4	0.719278		1		382	0.4	5.99	0.1	0.946422		1		388	0.89	327	ThalamNuclei_rh_volume_CL
0.58	0.81	0.7	0.474565		1		756	0.53	0.83	0.6	0.524997		1		741	1.57	2.97	0.5	0.596871		1		382	2.35	3.08	0.8	0.444569		1		389	0.87	418	BA-exvivo_lh_volume_V2
-0.6	0.84	-0.7	0.475662		1		741	-0.48	0.85	-0.6	0.57533		1		726	-3.44	3.04	-1.1	0.259005		1		376	-2.43	3.23	-0.8	0.451636		1		380	0.77	2029	NODDI_OD___ThalamicNuclei___Right-AV
-0.93	1.31	-0.7	0.475945		1		782	-0.93	1.33	-0.7	0.485748		1		767	-0.8	4.63	-0.2	0.863745		1		397	2.96	5.31	0.6	0.578152		1		400	0.81	160	IDP_T1_FAST_ROIs_V_cerebellum_IX
-0.32	0.45	-0.7	0.476306		1		755	-0.38	0.46	-0.8	0.411436		1		741	0.73	1.74	0.4	0.676437		1		381	0.72	1.72	0.4	0.676332		1		388	0.88	859	aparc-a2009s_lh_thickness_S-oc-middle+Lunatus
-0.82	1.15	-0.7	0.476896		1		781	-0.66	1.16	-0.6	0.570484		1		766	-5.22	4.3	-1.2	0.225127		1		397	1.11	4.41	0.3	0.801297		1		399	0.82	154	IDP_T1_FAST_ROIs_V_cerebellum_VIIIa
-0.64	0.9	-0.7	0.476936		1		742	-0.49	0.91	-0.5	0.586932		1		727	-3.12	3.23	-1	0.33511		1		376	-1.96	3.46	-0.6	0.571115		1		381	0.75	1669	dti_FA___rh.hippoAmyg___CA1-head
1.02	1.43	0.7	0.477049		1		766	0.8	1.44	0.6	0.578694		1		751	6.63	5.28	1.3	0.209748		1		391	5.32	5.69	0.9	0.350041		1		390	0.63	1446	rfMRI amplitudes (ICA100 node 15)
0.34	0.48	0.7	0.477281		1		757	0.5	0.49	1	0.308855		1		742	-3.22	1.86	-1.7	0.083385		1		383	-3.49	1.77	-2	0.049413		1		389	0.69	883	aparc-a2009s_rh_thickness_G+S-cingul-Mid-Ant
-0.45	0.63	-0.7	0.477582		1		775	-0.39	0.64	-0.6	0.540259		1		760	-1.99	2.36	-0.8	0.401028		1		392	0.02	2.49	0	0.993146		1		398	0.9	15	IDP_T1_FIRST_left_putamen_volume
-0.74	1.04	-0.7	0.478484		1		756	-1	1.06	-0.9	0.345855		1		742	4.63	3.98	1.2	0.245443		1		382	6.09	4.07	1.5	0.134896		1		388	0.86	356	aparc-Desikan_lh_volume_parahippocampal
-0.16	0.23	-0.7	0.478583		1		744	-0.23	0.23	-1	0.319158		1		729	1.49	0.81	1.8	0.065367		1		379	1.29	0.93	1.4	0.165099		1		380	0.84	1191	IDP_dMRI_ProbtrackX_MD_fmi
0.18	0.26	0.7	0.478776		1		713	0.15	0.26	0.6	0.558429		1		700	0.95	0.98	1	0.333478		1		367	-0.29	0.99	-0.3	0.770745		1		359	0.86	1578	AON_glm_mod=NODDI_OD_threshold=0_warpResolution=2mm
0.3	0.43	0.7	0.478842		1		741	0.41	0.43	1	0.337655		1		726	-2.35	1.58	-1.5	0.137613		1		376	-3.77	1.61	-2.3	0.019935		1		380	0.68	1740	dti_FA___ThalamicNuclei___Right-VLa
-0.35	0.5	-0.7	0.478916		1		757	-0.21	0.5	-0.4	0.679853		1		742	-3.24	1.85	-1.7	0.080282		1		383	-3.76	1.93	-1.9	0.051906		1		389	0.77	936	aparc-a2009s_rh_thickness_S-orbital-lateral
2.37	3.35	0.7	0.479066		1		642	2.37	3.4	0.7	0.486519		1		632	2.76	13.89	0.2	0.84274		1		328	-5.75	13.93	-0.4	0.679986		1		324	0.89	1599	QSM_R_CAU
-0.32	0.45	-0.7	0.479502		1		741	-0.29	0.45	-0.6	0.527406		1		726	-0.71	1.58	-0.5	0.652027		1		376	0.29	1.77	0.2	0.868027		1		380	0.78	2043	NODDI_OD___ThalamicNuclei___Right-VA
-0.67	0.95	-0.7	0.479859		1		782	-0.44	0.96	-0.5	0.645113		1		767	-7.03	3.58	-2	0.050553		1		396	-4.34	3.67	-1.2	0.237499		1		401	0.81	136	IDP_T1_FAST_ROIs_brain_stem
-1.48	2.1	-0.7	0.481588		1		696	-1.84	2.11	-0.9	0.385118		1		683	7.61	8.04	0.9	0.345137		1		352	13.67	8.04	1.7	0.09004		1		357	0.56	1698	dti_FA___lh.hippoAmyg___Anterior-amygdaloid-area-AAA
0.85	1.22	0.7	0.482495		1		755	0.42	1.22	0.3	0.731026		1		740	9.25	4.33	2.1	0.033211		1		382	9.29	4.84	1.9	0.055798		1		388	0.93	373	aparc-Desikan_lh_volume_transversetemporal
1.11	1.58	0.7	0.48253		1		756	0.62	1.59	0.4	0.697783		1		741	10.11	5.58	1.8	0.07072		1		382	11.69	6.31	1.8	0.064582		1		389	0.94	530	aparc-a2009s_lh_volume_G-temp-sup-G-T-transv
-0.14	0.2	-0.7	0.483678		1		756	-0.13	0.21	-0.6	0.521705		1		741	-0.72	0.76	-0.9	0.344341		1		382	-0.13	0.75	-0.2	0.86453		1		389	0.97	172	aseg_global_volume_EstimatedTotalIntraCranial
0.4	0.58	0.7	0.483781		1		756	0.52	0.58	0.9	0.374699		1		741	-1.44	2.06	-0.7	0.482994		1		382	-3.04	2.29	-1.3	0.186188		1		389	0.87	913	aparc-a2009s_rh_thickness_Lat-Fis-ant-Horizont
0.28	0.4	0.7	0.484154		1		713	0.26	0.4	0.6	0.521473		1		700	0.97	1.49	0.7	0.515248		1		367	-1.31	1.59	-0.8	0.413337		1		359	0.95	1542	AON_glm_mod=DTI_MD_threshold=0_warpResolution=2mm
-0.51	0.73	-0.7	0.484471		1		732	-0.46	0.74	-0.6	0.531877		1		717	-0.34	2.61	-0.1	0.896095		1		371	-0.61	2.8	-0.2	0.827073		1		376	0.75	1768	dti_MD___rh.hippoAmyg___CA1-body
-0.94	1.35	-0.7	0.484803		1		741	-0.58	1.37	-0.4	0.673296		1		726	-8.98	4.89	-1.8	0.067204		1		376	-9.7	5.17	-1.9	0.06111		1		380	0.64	1700	dti_FA___lh.hippoAmyg___Paralaminar-nucleus
-0.37	0.53	-0.7	0.48499		1		756	-0.42	0.53	-0.8	0.429652		1		741	0.77	2.01	0.4	0.701634		1		382	1.3	1.97	0.7	0.509441		1		389	0.67	671	aparc-Desikan_lh_thickness_rostralanteriorcingulate
-0.62	0.88	-0.7	0.485018		1		744	-0.49	0.89	-0.5	0.585359		1		729	-3.62	3.37	-1.1	0.284404		1		378	-5.01	3.2	-1.6	0.11866		1		381	0.73	1333	IDP_dMRI_ProbtrackX_OD_cgc_l
-0.6	0.86	-0.7	0.485114		1		756	-0.74	0.87	-0.8	0.398241		1		741	2.09	3.16	0.7	0.508959		1		382	1.83	3.33	0.5	0.583663		1		389	0.92	452	aparc-DKTatlas_lh_volume_parsorbitalis
-0.91	1.3	-0.7	0.485267		1		755	-0.73	1.32	-0.6	0.579057		1		740	-4.89	4.83	-1	0.312049		1		381	-3.67	4.88	-0.8	0.45307		1		389	0.91	549	aparc-a2009s_lh_volume_S-front-inf
-0.75	1.07	-0.7	0.485545		1		744	-0.74	1.08	-0.7	0.493161		1		729	0.29	4.02	0.1	0.943295		1		378	-0.59	4.01	-0.1	0.882361		1		381	0.85	1326	IDP_dMRI_TBSS_OD_Uncinate_fasciculus_L
-0.23	0.32	-0.7	0.485844		1		756	-0.18	0.32	-0.6	0.576912		1		741	-0.99	1.18	-0.8	0.399025		1		382	-1.62	1.27	-1.3	0.204423		1		389	0.82	688	aparc-Desikan_rh_thickness_inferiortemporal
0.22	0.31	0.7	0.487985		1		756	0.3	0.32	1	0.341657		1		741	-1.58	1.14	-1.4	0.166522		1		382	-2.47	1.2	-2	0.040383		1		389	0.77	683	aparc-Desikan_rh_thickness_caudalmiddlefrontal
0.22	0.31	0.7	0.488045		1		742	0.34	0.31	1.1	0.278675		1		727	-2.9	1.11	-2.6	0.009262		0.9998		378	-1.98	1.21	-1.6	0.102976		1		379	0.94	1230	IDP_dMRI_TBSS_ICVF_Superior_corona_radiata_R
-0.34	0.5	-0.7	0.489025		1		756	-0.38	0.5	-0.8	0.446066		1		741	0.5	1.88	0.3	0.792089		1		382	0.98	1.84	0.5	0.593918		1		389	0.88	862	aparc-a2009s_lh_thickness_S-oc-temp-lat
-3.96	5.73	-0.7	0.489112		1		742	-3.68	5.81	-0.6	0.52668		1		727	-5.45	21.4	-0.3	0.799212		1		376	-12.33	21.26	-0.6	0.562457		1		381	0.68	1837	NODDI_ISOVF___lh.hippoAmyg___hippocampal_fissure
-0.81	1.17	-0.7	0.489209		1		783	-0.9	1.19	-0.8	0.449329		1		768	0.69	4.34	0.2	0.873059		1		398	6.25	4.6	1.4	0.174622		1		400	0.87	134	IDP_T1_FAST_ROIs_L_ventral_striatum
0.46	0.67	0.7	0.490885		1		757	0.58	0.68	0.9	0.395118		1		742	-2.18	2.54	-0.9	0.39126		1		383	-3.44	2.53	-1.4	0.175073		1		389	0.71	728	BA-exvivo_rh_thickness_BA1
0.91	1.32	0.7	0.491365		1		779	1.17	1.34	0.9	0.383509		1		764	-4.98	4.62	-1.1	0.281269		1		396	-2.23	5.4	-0.4	0.680364		1		398	0.96	57	IDP_T1_FAST_ROIs_R_inf_temp_gyrus_tempocc
-0.24	0.35	-0.7	0.491876		1		757	-0.33	0.35	-0.9	0.348782		1		742	1.32	1.31	1	0.314117		1		383	2.07	1.28	1.6	0.105447		1		389	0.7	822	aparc-a2009s_lh_thickness_G-occipital-middle
0.22	0.32	0.7	0.49232		1		744	0.26	0.33	0.8	0.421591		1		729	-1.26	1.18	-1.1	0.287907		1		379	-0.57	1.24	-0.5	0.644732		1		380	0.86	1255	IDP_dMRI_ProbtrackX_ICVF_ar_r
0.15	0.22	0.7	0.49256		1		744	0.19	0.22	0.9	0.390584		1		729	-0.71	0.78	-0.9	0.36082		1		379	-1.05	0.83	-1.3	0.207388		1		380	0.65	1271	IDP_dMRI_ProbtrackX_ICVF_ml_l
-0.18	0.26	-0.7	0.493139		1		739	-0.21	0.26	-0.8	0.432604		1		725	0.42	1.03	0.4	0.685257		1		374	0.5	0.96	0.5	0.604556		1		379	0.68	1821	dti_MD___ThalamicNuclei___Right-MDl
-0.72	1.04	-0.7	0.493286		1		202	-0.88	1.05	-0.8	0.39848		1		199	3.55	4.76	0.7	0.457502		1		101	5.81	4.83	1.2	0.231751		1		104	0.51	1814	dti_MD___ThalamicNuclei___Left-VM
-0.46	0.67	-0.7	0.494783		1		742	-0.11	0.67	-0.2	0.870174		1		727	-7.87	2.45	-3.2	0.00141		0.8229		376	-7.74	2.59	-3	0.00302		0.9568		381	0.66	1716	dti_FA___ThalamicNuclei___Left-PuL
1.26	1.85	0.7	0.495348		1		744	1.13	1.87	0.6	0.547087		1		729	5.86	7.03	0.8	0.404384		1		378	-1.6	6.82	-0.2	0.814625		1		381	0.57	1410	IDP_dMRI_ProbtrackX_ISOVF_mcp
-0.15	0.22	-0.7	0.495892		1		754	-0.14	0.22	-0.6	0.532095		1		739	-0.32	0.79	-0.4	0.686281		1		380	0.02	0.84	0	0.978324		1		389	0.89	185	aseg_global_volume-ratio_BrainSegVol-to-eTIV
-0.43	0.63	-0.7	0.496802		1		752	-0.35	0.65	-0.5	0.585248		1		737	-2.63	2.4	-1.1	0.274172		1		380	-2.06	2.32	-0.9	0.375259		1		387	0.9	401	aparc-Desikan_rh_volume_superiorfrontal
-1.22	1.8	-0.7	0.497409		1		755	-1.06	1.83	-0.6	0.560681		1		740	-3.67	6.47	-0.6	0.570404		1		381	-3.35	7.04	-0.5	0.63435		1		389	0.84	622	aparc-a2009s_rh_volume_S-collat-transv-post
-1.28	1.89	-0.7	0.498201		1		740	-1.12	1.91	-0.6	0.557915		1		725	-3.83	7	-0.5	0.584712		1		375	-2.35	7.08	-0.3	0.740449		1		380	0.66	1660	dti_FA___lh.hippoAmyg___presubiculum-head
-0.1	0.15	-0.7	0.498592		1		757	-0.08	0.15	-0.5	0.61682		1		742	-0.93	0.57	-1.6	0.103272		1		383	-0.54	0.58	-0.9	0.352947		1		389	0.69	967	aseg_lh_intensity_Hippocampus
0.99	1.46	0.7	0.499407		1		705	0.87	1.49	0.6	0.558305		1		694	6.03	5.73	1.1	0.293623		1		358	0.55	6.3	0.1	0.930632		1		358	0.64	1622	T2Star___lh.hippoAmyg___HATA
0.5	0.74	0.7	0.499824		1		756	0.53	0.75	0.7	0.479207		1		741	-0.64	2.76	-0.2	0.81528		1		382	0.89	2.73	0.3	0.74505		1		389	0.87	444	aparc-DKTatlas_lh_volume_lateraloccipital
-1.39	2.07	-0.7	0.500536		1		756	-1.68	2.09	-0.8	0.423035		1		741	2.43	7.39	0.3	0.742591		1		382	8.05	8.17	1	0.325374		1		389	0.88	343	aparc-Desikan_lh_volume_caudalanteriorcingulate
-0.9	1.33	-0.7	0.501833		1		705	-0.85	1.35	-0.6	0.531966		1		694	-3.19	5.47	-0.6	0.560095		1		358	0	5.51	0	0.999666		1		358	0.72	1629	T2Star___rh.hippoAmyg___subiculum-head
-0.69	1.03	-0.7	0.502209		1		753	-0.62	1.04	-0.6	0.549017		1		738	-2.88	3.74	-0.8	0.441268		1		380	-3.39	3.96	-0.9	0.391403		1		388	0.9	377	aparc-Desikan_rh_volume_caudalmiddlefrontal
0.36	0.53	0.7	0.502463		1		742	0.42	0.54	0.8	0.436016		1		727	-0.58	1.99	-0.3	0.7723		1		376	-1.62	1.95	-0.8	0.407761		1		381	0.83	1953	NODDI_OD___brainstemS___Midbrain
0.29	0.44	0.7	0.502522		1		741	0.37	0.44	0.8	0.406604		1		726	-1.5	1.64	-0.9	0.362175		1		376	-2.61	1.61	-1.6	0.105186		1		380	0.62	1940	NODDI_ICVF___ThalamicNuclei___Right-LGN
0.37	0.55	0.7	0.503155		1		743	0.31	0.55	0.6	0.579792		1		728	1.39	2.07	0.7	0.502775		1		379	0.91	1.97	0.5	0.644042		1		379	0.77	1347	IDP_dMRI_ProbtrackX_OD_ml_r
3.02	4.5	0.7	0.503203		1		739	4.55	4.57	1	0.319313		1		724	-34.47	15.83	-2.2	0.030048		1		375	-48.85	17.03	-2.9	0.004368		0.9847		379	0.55	1864	NODDI_ISOVF___ThalamicNuclei___Left-AV
-0.7	1.04	-0.7	0.503335		1		755	-0.75	1.04	-0.7	0.472648		1		740	1.28	3.84	0.3	0.739491		1		381	1.63	4.03	0.4	0.686701		1		389	0.82	944	aparc-a2009s_rh_thickness_S-suborbital
-114.53	171.24	-0.7	0.503802		1		766	-129.01	173.28	-0.7	0.456806		1		751	166.09	626.03	0.3	0.790917		1		391	437.63	672.98	0.6	0.515901		1		390	0.91	1480	rfMRI connectivity ICA-features 4
-0.16	0.24	-0.7	0.504248		1		745	-0.26	0.24	-1.1	0.280148		1		730	2.32	0.85	2.7	0.006853		0.9979		379	1.74	0.98	1.8	0.075491		1		381	0.92	1154	IDP_dMRI_TBSS_MD_Anterior_corona_radiata_R
0.43	0.65	0.7	0.504248		1		742	0.48	0.65	0.7	0.463208		1		727	-1.51	2.23	-0.7	0.499585		1		376	-1.86	2.59	-0.7	0.473711		1		381	0.7	1965	NODDI_OD___lh.hippoAmyg___HP_tail
-0.71	1.07	-0.7	0.504537		1		742	-0.76	1.08	-0.7	0.47923		1		727	0.78	3.96	0.2	0.843774		1		376	1.27	4.05	0.3	0.753666		1		381	0.78	1691	dti_FA___rh.hippoAmyg___Basal-nucleus
-0.22	0.33	-0.7	0.50506		1		756	-0.23	0.33	-0.7	0.48224		1		741	0.35	1.23	0.3	0.778522		1		382	0.76	1.26	0.6	0.548638		1		389	0.69	1041	wg_rh_intensity-contrast_posteriorcingulate
1.23	1.84	0.7	0.505456		1		766	0.84	1.86	0.5	0.649829		1		751	10.22	6.59	1.5	0.121812		1		391	8.39	7.38	1.1	0.256514		1		390	0.58	1432	rfMRI amplitudes (ICA25 node 16)
0.32	0.49	0.7	0.506244		1		756	0.23	0.49	0.5	0.640723		1		741	2.11	1.8	1.2	0.242301		1		382	1.51	1.89	0.8	0.425946		1		389	0.6	1021	wg_rh_intensity-contrast_caudalanteriorcingulate
0.96	1.45	0.7	0.506378		1		705	1.17	1.46	0.8	0.425643		1		694	-4.23	5.99	-0.7	0.480849		1		358	-8.1	6.11	-1.3	0.185535		1		358	0.62	1620	T2Star___lh.hippoAmyg___parasubiculum
0.22	0.33	0.7	0.506475		1		741	0.22	0.33	0.7	0.506645		1		726	-0.3	1.17	-0.3	0.795735		1		376	-0.4	1.26	-0.3	0.748857		1		380	0.64	1899	NODDI_ICVF___lh.hippoAmyg___CA4-head
0.43	0.65	0.7	0.506901		1		714	0.47	0.66	0.7	0.477378		1		701	-0.53	2.41	-0.2	0.827958		1		367	-3.17	2.6	-1.2	0.223595		1		360	0.97	1550	TUB_95th_percentile_mod=DTI_MD_threshold=0_warpResolution=2mm
-0.15	0.23	-0.7	0.507076		1		740	-0.17	0.23	-0.7	0.462669		1		725	0.33	0.86	0.4	0.700551		1		375	0.75	0.83	0.9	0.367893		1		380	0.55	1786	dti_MD___rh.hippoAmyg___Lateral-nucleus
0.66	0.99	0.7	0.507118		1		779	0.63	1	0.6	0.531776		1		764	1.47	3.83	0.4	0.702147		1		396	3.31	3.66	0.9	0.366251		1		398	0.92	99	IDP_T1_FAST_ROIs_R_temp_fusif_cortex_ant
0.52	0.79	0.7	0.507822		1		742	0.59	0.8	0.7	0.456468		1		727	-1.64	2.73	-0.6	0.547421		1		376	-3.31	3.16	-1	0.295454		1		381	0.56	1794	dti_MD___lh.hippoAmyg___Corticoamygdaloid-transitio
-0.92	1.38	-0.7	0.508026		1		765	-0.78	1.4	-0.6	0.577367		1		750	-4.63	5.06	-0.9	0.361636		1		391	-5.59	5.43	-1	0.303675		1		389	0.56	1447	rfMRI amplitudes (ICA100 node 17)
3.74	5.66	0.7	0.509145		1		722	5.22	5.7	0.9	0.359713		1		708	-20.76	21.52	-1	0.33531		1		366	-34.81	21.6	-1.6	0.107969		1		370	0.55	1852	NODDI_ISOVF___lh.hippoAmyg___GC-ML-DG-head
-0.26	0.4	-0.7	0.512758		1		755	-0.25	0.41	-0.6	0.541716		1		740	-0.85	1.49	-0.6	0.568609		1		381	-0.67	1.57	-0.4	0.669051		1		389	0.75	789	aparc-DKTatlas_rh_thickness_parsorbitalis
0.33	0.5	0.7	0.513395		1		742	0.48	0.51	0.9	0.352932		1		727	-2.73	1.79	-1.5	0.126939		1		376	-3.58	1.94	-1.8	0.06591		1		381	0.77	1722	dti_FA___ThalamicNuclei___Left-VPL
-0.23	0.35	-0.7	0.513709		1		757	-0.1	0.36	-0.3	0.788296		1		742	-3.49	1.26	-2.8	0.005657		0.9942		383	-2.5	1.39	-1.8	0.071743		1		389	0.89	985	aseg_rh_intensity_choroid-plexus
-0.22	0.33	-0.7	0.513792		1		652	-0.2	0.34	-0.6	0.556076		1		642	-0.76	1.4	-0.5	0.585955		1		332	-0.12	1.32	-0.1	0.928921		1		330	0.65	1522	PIT_mean_intensity_mod=T2_star_threshold=0_warpResolution=2mm
-0.32	0.5	-0.7	0.51562		1		741	-0.28	0.5	-0.6	0.571638		1		726	-0.77	1.73	-0.4	0.655685		1		376	0.1	1.97	0.1	0.95967		1		380	0.6	1800	dti_MD___ThalamicNuclei___Left-CeM
0.18	0.28	0.6	0.517707		1		745	0.27	0.28	1	0.328122		1		730	-2.02	1.03	-1.9	0.051299		1		379	-1.47	1.08	-1.4	0.173287		1		381	0.86	1124	IDP_dMRI_ProbtrackX_FA_ptr_l
-0.6	0.94	-0.6	0.520823		1		741	-0.47	0.95	-0.5	0.61937		1		726	-3.85	3.34	-1.1	0.25038		1		375	-4.64	3.63	-1.3	0.201865		1		381	0.84	1770	dti_MD___rh.hippoAmyg___CA3-head
1.1	1.72	0.6	0.520831		1		757	0.96	1.73	0.6	0.580597		1		742	0.01	6.07	0	0.9989		1		383	4.5	6.82	0.7	0.50973		1		389	0.6	529	aparc-a2009s_lh_volume_G-subcallosal
0.87	1.36	0.6	0.521223		1		743	1.05	1.38	0.8	0.443373		1		728	-3.4	4.91	-0.7	0.489096		1		378	-3.2	5.14	-0.6	0.533929		1		380	0.84	1325	IDP_dMRI_TBSS_OD_Uncinate_fasciculus_R
-0.77	1.21	-0.6	0.521309		1		755	-0.85	1.22	-0.7	0.487718		1		740	-1.55	4.45	-0.3	0.728324		1		382	1.56	4.63	0.3	0.737322		1		388	0.94	366	aparc-Desikan_lh_volume_rostralanteriorcingulate
0.49	0.77	0.6	0.521996		1		756	0.42	0.79	0.5	0.595188		1		741	1.38	2.81	0.5	0.622949		1		382	2.33	3.01	0.8	0.438089		1		389	0.9	503	aparc-a2009s_lh_volume_G+S-cingul-Ant
-1.13	1.77	-0.6	0.522237		1		742	-1.08	1.8	-0.6	0.547269		1		727	-2.85	6.18	-0.5	0.645429		1		375	2.35	6.82	0.3	0.73006		1		382	0.9	182	aseg_global_volume_CC-Central
-0.97	1.52	-0.6	0.523179		1		705	-0.8	1.53	-0.5	0.600053		1		694	-6.89	6.37	-1.1	0.280292		1		358	-5.2	6.31	-0.8	0.410536		1		358	0.7	1626	T2Star___rh.hippoAmyg___presubiculum-head
-1.02	1.6	-0.6	0.523572		1		778	-0.88	1.62	-0.5	0.587701		1		763	-4.33	6.03	-0.7	0.472837		1		397	-3.17	6.11	-0.5	0.603861		1		396	0.97	116	IDP_T1_FAST_ROIs_L_planum_temporale
0.34	0.53	0.6	0.524264		1		756	0.25	0.54	0.5	0.648722		1		741	2.35	1.9	1.2	0.217487		1		382	3.09	2.08	1.5	0.138458		1		389	0.73	1016	wg_lh_intensity-contrast_frontalpole
-0.42	0.66	-0.6	0.527016		1		756	-0.29	0.67	-0.4	0.669528		1		741	-2.98	2.3	-1.3	0.197011		1		382	-3.62	2.66	-1.4	0.175436		1		389	0.95	448	aparc-DKTatlas_lh_volume_middletemporal
0.76	1.21	0.6	0.527162		1		755	0.35	1.22	0.3	0.77243		1		740	8.61	4.32	2	0.046915		1		382	8.63	4.8	1.8	0.072639		1		388	0.93	465	aparc-DKTatlas_lh_volume_transversetemporal
-0.47	0.75	-0.6	0.527203		1		754	-0.44	0.75	-0.6	0.563333		1		739	-0.3	2.67	-0.1	0.909483		1		381	-0.94	2.95	-0.3	0.748582		1		388	0.93	400	aparc-Desikan_rh_volume_rostralmiddlefrontal
-0.65	1.03	-0.6	0.527579		1		752	-0.57	1.04	-0.5	0.584108		1		737	-3.19	3.71	-0.9	0.39039		1		380	-3.93	3.95	-1	0.320397		1		387	0.89	468	aparc-DKTatlas_rh_volume_caudalmiddlefrontal
-0.44	0.69	-0.6	0.528066		1		778	-0.46	0.69	-0.7	0.508772		1		764	1.75	2.76	0.6	0.526358		1		394	1.14	2.74	0.4	0.677783		1		398	0.88	17	IDP_T1_FIRST_left_pallidum_volume
-0.49	0.78	-0.6	0.528464		1		756	-0.26	0.79	-0.3	0.745158		1		741	-6.78	2.91	-2.3	0.020239		1		382	-5.33	2.95	-1.8	0.07128		1		389	0.79	619	aparc-a2009s_rh_volume_S-circular-insula-inf
0.21	0.34	0.6	0.528684		1		757	0.26	0.34	0.8	0.435188		1		742	-0.82	1.25	-0.7	0.510117		1		383	-1.35	1.28	-1.1	0.293653		1		389	0.86	704	aparc-Desikan_rh_thickness_precuneus
0.45	0.72	0.6	0.528777		1		780	0.53	0.72	0.7	0.460656		1		765	-1.93	2.65	-0.7	0.467397		1		397	-2.08	2.88	-0.7	0.471715		1		398	0.91	79	IDP_T1_FAST_ROIs_R_subcallosal_cortex
-0.79	1.25	-0.6	0.530565		1		756	-0.92	1.27	-0.7	0.469552		1		741	0.88	4.72	0.2	0.852295		1		382	4.35	4.66	0.9	0.3513		1		389	0.89	604	aparc-a2009s_rh_volume_G-temp-sup-G-T-transv
0.44	0.7	0.6	0.530655		1		756	0.42	0.71	0.6	0.552024		1		741	0.71	2.66	0.3	0.790902		1		382	-1.11	2.56	-0.4	0.665214		1		389	0.76	614	aparc-a2009s_rh_volume_Pole-temporal
-0.2	0.32	-0.6	0.531601		1		757	-0.13	0.33	-0.4	0.686596		1		742	-1.67	1.16	-1.4	0.15285		1		383	-1.45	1.27	-1.1	0.255792		1		389	0.81	687	aparc-Desikan_rh_thickness_inferiorparietal
0.21	0.34	0.6	0.532009		1		757	0.2	0.34	0.6	0.553395		1		742	0.24	1.24	0.2	0.849736		1		383	0.11	1.29	0.1	0.93341		1		389	0.71	800	aparc-DKTatlas_rh_thickness_superiortemporal
-0.24	0.39	-0.6	0.532299		1		755	-0.39	0.38	-1	0.303969		1		740	2.95	1.48	2	0.046684		1		382	3.52	1.45	2.4	0.015824		0.9999		388	0.77	758	aparc-DKTatlas_lh_thickness_parsorbitalis
0.19	0.3	0.6	0.532457		1		739	0.18	0.3	0.6	0.552321		1		724	0.89	1.12	0.8	0.424064		1		375	-0.09	1.14	-0.1	0.935321		1		379	0.72	1777	dti_MD___lh.hippoAmyg___GC-ML-DG-head
-0.71	1.14	-0.6	0.53271		1		742	-0.37	1.16	-0.3	0.748298		1		727	-8.63	4.1	-2.1	0.035708		1		376	-7.31	4.43	-1.6	0.100148		1		381	0.72	1672	dti_FA___lh.hippoAmyg___CA3-head
2.3	3.68	0.6	0.533216		1		742	2.35	3.73	0.6	0.529168		1		727	-2.3	12.89	-0.2	0.858801		1		376	-8.31	14.56	-0.6	0.568585		1		381	0.58	1861	NODDI_ISOVF___lh.hippoAmyg___Corticoamygdaloid-transitio
0.43	0.7	0.6	0.53331		1		756	0.34	0.71	0.5	0.628606		1		741	1.68	2.52	0.7	0.504065		1		382	2.08	2.71	0.8	0.444437		1		389	0.95	370	aparc-Desikan_lh_volume_superiortemporal
0.66	1.06	0.6	0.534345		1		756	0.59	1.07	0.6	0.581656		1		741	0.94	3.75	0.2	0.802835		1		382	2.03	4.24	0.5	0.632304		1		389	0.84	436	aparc-DKTatlas_lh_volume_caudalanteriorcingulate
0.57	0.92	0.6	0.535203		1		756	0.75	0.94	0.8	0.424953		1		741	-3.98	3.26	-1.2	0.223041		1		382	-3.16	3.61	-0.9	0.381396		1		389	0.96	636	aparc-a2009s_rh_volume_S-parieto-occipital
0.45	0.73	0.6	0.536947		1		756	0.5	0.74	0.7	0.500893		1		741	-1.19	2.72	-0.4	0.66342		1		382	0.56	2.69	0.2	0.83666		1		389	0.87	351	aparc-Desikan_lh_volume_lateraloccipital
0.22	0.35	0.6	0.537393		1		745	0.22	0.36	0.6	0.536716		1		730	-0.04	1.28	0	0.976706		1		379	-0.38	1.37	-0.3	0.782659		1		381	0.73	1105	IDP_dMRI_ProbtrackX_FA_ar_l
0.84	1.36	0.6	0.537395		1		744	0.83	1.36	0.6	0.542622		1		729	1.92	5.27	0.4	0.715551		1		379	2.33	5.02	0.5	0.642619		1		380	0.73	1407	IDP_dMRI_ProbtrackX_ISOVF_ifo_r
-0.2	0.33	-0.6	0.538883		1		757	-0.14	0.33	-0.4	0.670472		1		742	-1.79	1.25	-1.4	0.153501		1		383	-1.2	1.22	-1	0.325689		1		389	0.79	882	aparc-a2009s_rh_thickness_G+S-cingul-Ant
-0.73	1.2	-0.6	0.540165		1		783	-0.53	1.22	-0.4	0.662774		1		768	-6.84	4.43	-1.5	0.123891		1		397	-1.84	4.66	-0.4	0.692744		1		401	0.83	157	IDP_T1_FAST_ROIs_V_cerebellum_VIIIb
0.43	0.71	0.6	0.541677		1		756	0.57	0.72	0.8	0.430157		1		741	-2.69	2.6	-1	0.30176		1		382	-3.05	2.73	-1.1	0.264102		1		389	0.95	644	aparc-a2009s_rh_volume_S-temporal-sup
-0.45	0.75	-0.6	0.543191		1		779	-0.23	0.76	-0.3	0.761108		1		764	-5.83	2.82	-2.1	0.039023		1		397	-4.94	2.82	-1.7	0.080167		1		397	0.95	87	IDP_T1_FAST_ROIs_R_precun_cortex
-0.21	0.36	-0.6	0.545824		1		654	-0.21	0.36	-0.6	0.553915		1		644	-0.43	1.52	-0.3	0.779186		1		333	0.23	1.42	0.2	0.870726		1		331	0.66	1525	TUB_mean_intensity_mod=T2_star_threshold=0_warpResolution=2mm
0.62	1.03	0.6	0.545983		1		741	0.4	1.04	0.4	0.698277		1		726	5.02	3.75	1.3	0.181528		1		375	3.59	3.9	0.9	0.358283		1		381	0.62	1979	NODDI_OD___lh.hippoAmyg___CA3-head
0.56	0.93	0.6	0.546186		1		781	0.78	0.95	0.8	0.412211		1		766	-5.32	3.41	-1.6	0.119687		1		397	-3.61	3.67	-1	0.324873		1		399	0.89	164	IDP_T1_FAST_ROIs_R_cerebellum_X
-1.42	2.36	-0.6	0.546676		1		756	-1.32	2.4	-0.6	0.581459		1		741	-5.06	8.62	-0.6	0.557543		1		383	1.79	9.02	0.2	0.842829		1		388	0.91	333	ThalamNuclei_lh_volume_LD
-0.19	0.32	-0.6	0.547473		1		757	-0.12	0.32	-0.4	0.695284		1		742	-1.54	1.13	-1.4	0.17497		1		383	-1.32	1.25	-1.1	0.292855		1		389	0.81	778	aparc-DKTatlas_rh_thickness_inferiorparietal
-0.29	0.48	-0.6	0.548274		1		756	-0.49	0.48	-1	0.307053		1		741	3.78	1.83	2.1	0.040012		1		382	4.73	1.8	2.6	0.008839		0.9993		389	0.76	816	aparc-a2009s_lh_thickness_G-front-inf-Orbital
0.31	0.51	0.6	0.548423		1		757	0.44	0.51	0.9	0.392368		1		742	-2.88	1.82	-1.6	0.113302		1		383	-2.38	2	-1.2	0.234615		1		389	0.81	689	aparc-Desikan_rh_thickness_isthmuscingulate
0.2	0.33	0.6	0.549191		1		757	0.12	0.33	0.4	0.723619		1		742	1.82	1.25	1.5	0.146528		1		383	2.09	1.21	1.7	0.085091		1		389	0.79	996	wg_lh_intensity-contrast_lateralorbitofrontal
-0.43	0.71	-0.6	0.549904		1		756	-0.19	0.72	-0.3	0.791414		1		741	-5.41	2.55	-2.1	0.034513		1		382	-5.3	2.79	-1.9	0.057725		1		389	0.93	609	aparc-a2009s_rh_volume_G-temporal-middle
-0.06	0.1	-0.6	0.55105		1		755	-0.05	0.1	-0.5	0.633758		1		740	-0.37	0.37	-1	0.323807		1		381	-0.1	0.38	-0.3	0.792426		1		389	0.52	961	aseg_lh_intensity_Cerebellum-White-Matter
-0.37	0.62	-0.6	0.551063		1		757	-0.33	0.63	-0.5	0.600825		1		742	-1.09	2.34	-0.5	0.641824		1		383	-1.8	2.35	-0.8	0.443831		1		389	0.79	1018	wg_lh_intensity-contrast_transversetemporal
0.24	0.41	0.6	0.552412		1		740	0.22	0.41	0.5	0.591791		1		725	1.35	1.51	0.9	0.3721		1		375	0.75	1.56	0.5	0.629932		1		380	0.81	1765	dti_MD___lh.hippoAmyg___CA1-head
-0.63	1.05	-0.6	0.552518		1		754	-0.46	1.07	-0.4	0.667659		1		739	-4.81	3.89	-1.2	0.216937		1		381	-4.8	4	-1.2	0.230368		1		388	0.92	358	aparc-Desikan_lh_volume_parsopercularis
0.58	0.97	0.6	0.55283		1		745	0.61	0.99	0.6	0.540954		1		730	0.14	3.41	0	0.967399		1		379	-2.04	3.83	-0.5	0.594198		1		381	0.68	1282	IDP_dMRI_TBSS_OD_Pontine_crossing_tract
2.26	3.82	0.6	0.55444		1		740	2.63	3.87	0.7	0.496921		1		725	-5.2	13.83	-0.4	0.707046		1		375	-19.64	14.5	-1.4	0.176607		1		380	0.8	1850	NODDI_ISOVF___lh.hippoAmyg___CA3-body
-0.15	0.25	-0.6	0.554698		1		743	-0.24	0.25	-1	0.334485		1		728	2.17	0.89	2.4	0.015527		1		379	1.85	0.98	1.9	0.060121		1		379	0.88	1172	IDP_dMRI_TBSS_MD_Superior_longitudinal_fasciculus_R
-1.07	1.81	-0.6	0.554936		1		742	-0.73	1.83	-0.4	0.689088		1		727	-8.66	6.54	-1.3	0.186399		1		376	-5.59	6.98	-0.8	0.424146		1		381	0.65	1652	dti_FA___lh.hippoAmyg___HATA
-0.63	1.07	-0.6	0.555165		1		755	-0.96	1.08	-0.9	0.374187		1		741	6.67	4.04	1.6	0.100121		1		382	8.44	4.16	2	0.043174		1		387	0.87	449	aparc-DKTatlas_lh_volume_parahippocampal
0.63	1.07	0.6	0.555634		1		757	0.41	1.08	0.4	0.706556		1		742	5.18	3.73	1.4	0.165761		1		383	5.57	4.27	1.3	0.192286		1		389	0.72	868	aparc-a2009s_lh_thickness_S-pericallosal
-0.97	1.66	-0.6	0.556581		1		766	-0.96	1.67	-0.6	0.568		1		751	0.01	6.11	0	0.998439		1		391	-2.53	6.43	-0.4	0.693933		1		390	0.64	1461	rfMRI amplitudes (ICA100 node 33)
0.09	0.15	0.6	0.557324		1		756	0.15	0.15	1	0.32956		1		741	-1.04	0.55	-1.9	0.05737		1		382	-1.15	0.58	-2	0.046594		1		389	0.72	964	aseg_lh_intensity_Caudate
0.39	0.66	0.6	0.559737		1		780	0.39	0.67	0.6	0.565956		1		765	-0.16	2.43	-0.1	0.947828		1		397	0.4	2.65	0.1	0.881232		1		398	0.93	40	IDP_T1_FAST_ROIs_L_temporal_pole
-0.1	0.17	-0.6	0.560403		1		745	-0.18	0.18	-1	0.312301		1		730	1.74	0.62	2.8	0.005184		0.9915		379	1.73	0.68	2.5	0.011228		0.9999		381	0.57	1150	IDP_dMRI_TBSS_MD_Posterior_limb_of_internal_capsule_R
-0.18	0.3	-0.6	0.560493		1		756	-0.21	0.31	-0.7	0.500399		1		741	0.47	1.12	0.4	0.674608		1		382	0.46	1.16	0.4	0.693013		1		389	0.81	673	aparc-Desikan_lh_thickness_superiorfrontal
-0.23	0.4	-0.6	0.561745		1		757	-0.17	0.4	-0.4	0.67996		1		742	-1.99	1.42	-1.4	0.163751		1		383	-1.56	1.55	-1	0.313702		1		389	0.6	659	aparc-Desikan_lh_thickness_medialorbitofrontal
0.12	0.21	0.6	0.561912		1		744	0.18	0.21	0.8	0.40104		1		729	-1.26	0.75	-1.7	0.094144		1		379	-1.16	0.84	-1.4	0.166197		1		380	0.86	1225	IDP_dMRI_TBSS_ICVF_Posterior_limb_of_internal_capsule_L
0.22	0.38	0.6	0.562907		1		745	0.12	0.39	0.3	0.762733		1		730	2.75	1.4	2	0.049828		1		379	2.42	1.4	1.7	0.084205		1		381	0.68	1122	IDP_dMRI_ProbtrackX_FA_ml_l
-0.39	0.68	-0.6	0.56383		1		778	-0.35	0.69	-0.5	0.610942		1		763	-1.71	2.63	-0.7	0.514822		1		397	-0.17	2.55	-0.1	0.947129		1		396	0.93	41	IDP_T1_FAST_ROIs_R_temporal_pole
0.26	0.45	0.6	0.564276		1		740	0.11	0.45	0.3	0.797535		1		725	3.43	1.64	2.1	0.036691		1		377	2.66	1.71	1.6	0.120935		1		378	0.64	1187	IDP_dMRI_ProbtrackX_MD_cgh_r
-0.69	1.2	-0.6	0.565988		1		778	-0.8	1.21	-0.7	0.505904		1		764	0.69	4.68	0.1	0.88346		1		395	-0.18	4.79	0	0.97071		1		397	0.97	51	IDP_T1_FAST_ROIs_R_mid_temp_gyrus_tempocc
0.42	0.73	0.6	0.566898		1		742	0.53	0.73	0.7	0.469199		1		727	-2.35	2.83	-0.8	0.406814		1		376	-4.97	2.55	-1.9	0.051785		1		381	0.82	1751	dti_MD___lh.hippoAmyg___fimbria
-0.19	0.34	-0.6	0.567684		1		757	-0.23	0.34	-0.7	0.495975		1		742	0.78	1.27	0.6	0.540195		1		383	0.84	1.27	0.7	0.511827		1		389	0.68	754	aparc-DKTatlas_lh_thickness_middletemporal
-0.72	1.27	-0.6	0.569071		1		773	-0.41	1.29	-0.3	0.750276		1		758	-7.4	4.66	-1.6	0.113065		1		393	-5.1	4.95	-1	0.303672		1		395	0.94	76	IDP_T1_FAST_ROIs_L_juxtapos_lobule_cortex
0.78	1.36	0.6	0.569633		1		743	0.97	1.38	0.7	0.480724		1		728	-3.01	5.25	-0.6	0.567128		1		378	-5.61	4.92	-1.1	0.254212		1		380	0.66	1366	IDP_dMRI_TBSS_ISOVF_Superior_cerebellar_peduncle_R
-0.07	0.13	-0.6	0.569872		1		750	-0.08	0.13	-0.6	0.567424		1		736	-0.27	0.5	-0.5	0.590411		1		379	0.49	0.51	1	0.334235		1		385	0.81	954	aseg_global_intensity_CC-Posterior
-0.43	0.76	-0.6	0.570016		1		780	-0.3	0.76	-0.4	0.690774		1		765	-4.66	2.89	-1.6	0.107505		1		397	-3.75	3	-1.2	0.211595		1		398	0.95	84	IDP_T1_FAST_ROIs_L_cing_gyrus_post
-0.3	0.53	-0.6	0.570125		1		755	-0.31	0.53	-0.6	0.562638		1		740	-0.35	1.86	-0.2	0.849595		1		381	0.31	2.1	0.1	0.881538		1		389	0.94	352	aparc-Desikan_lh_volume_lateralorbitofrontal
-0.51	0.9	-0.6	0.570238		1		756	-0.53	0.92	-0.6	0.565325		1		741	1.17	3.29	0.4	0.721063		1		382	2.18	3.52	0.6	0.536024		1		389	0.88	974	aseg_rh_intensity_Inf-Lat-Vent
-0.51	0.9	-0.6	0.570665		1		756	-0.49	0.92	-0.5	0.591412		1		741	-0.1	3.38	0	0.976916		1		382	-0.33	3.39	-0.1	0.921651		1		389	0.82	576	aparc-a2009s_rh_volume_G+S-transv-frontopol
0.39	0.69	0.6	0.570929		1		745	0.45	0.7	0.6	0.520322		1		730	-0.27	2.56	-0.1	0.917111		1		379	0.24	2.66	0.1	0.927224		1		381	0.69	1345	IDP_dMRI_ProbtrackX_OD_mcp
3.14	5.56	0.6	0.571871		1		719	3.04	5.59	0.5	0.587222		1		705	11.09	21.33	0.5	0.603577		1		365	-4.19	21.4	-0.2	0.844683		1		368	0.71	1844	NODDI_ISOVF___lh.hippoAmyg___CA1-head
0.74	1.32	0.6	0.572019		1		756	0.52	1.33	0.4	0.697129		1		741	6.13	4.82	1.3	0.204795		1		382	3.77	5.1	0.7	0.460535		1		389	0.83	594	aparc-a2009s_rh_volume_G-oc-temp-med-Parahip
-0.18	0.32	-0.6	0.572157		1		756	-0.19	0.32	-0.6	0.557627		1		741	-0.31	1.15	-0.3	0.788989		1		382	0.28	1.22	0.2	0.815079		1		389	0.93	187	aseg_lh_volume_Cortex
0.5	0.88	0.6	0.572352		1		638	0.59	0.89	0.7	0.512004		1		628	-2.22	3.66	-0.6	0.543552		1		327	-2.82	3.64	-0.8	0.438592		1		321	0.68	1616	T2starCorrected_R_PAL
-0.08	0.15	-0.6	0.572408		1		755	-0.04	0.15	-0.3	0.800558		1		740	-1.24	0.55	-2.2	0.026198		1		382	-1.07	0.58	-1.8	0.064535		1		388	0.71	980	aseg_rh_intensity_Hippocampus
0.24	0.42	0.6	0.57241		1		756	0.21	0.43	0.5	0.623513		1		741	0.72	1.55	0.5	0.640629		1		382	0.62	1.6	0.4	0.699329		1		389	0.81	833	aparc-a2009s_lh_thickness_G-precuneus
0.78	1.38	0.6	0.572918		1		756	0.59	1.39	0.4	0.67193		1		741	5.55	5.25	1.1	0.291016		1		383	2.52	5.11	0.5	0.622142		1		388	0.77	470	aparc-DKTatlas_rh_volume_entorhinal
0.37	0.66	0.6	0.573153		1		714	0.43	0.67	0.6	0.521912		1		701	-1.14	2.42	-0.5	0.638385		1		367	-3.56	2.63	-1.4	0.17633		1		360	0.96	1544	PIF_95th_percentile_mod=DTI_MD_threshold=0_warpResolution=2mm
-0.56	0.99	-0.6	0.573319		1		742	-0.38	1	-0.4	0.706923		1		727	-4.56	3.59	-1.3	0.204272		1		376	-2.96	3.8	-0.8	0.43703		1		381	0.67	1685	dti_FA___rh.hippoAmyg___molecular_layer_HP-head
-0.9	1.6	-0.6	0.574155		1		784	-0.81	1.62	-0.5	0.61626		1		769	-5.14	5.9	-0.9	0.384052		1		398	7.16	6.15	1.2	0.245191		1		401	0.81	24	IDP_T1_FIRST_right_accumbens_volume
-0.2	0.35	-0.6	0.574676		1		742	-0.27	0.35	-0.8	0.4508		1		727	1.4	1.29	1.1	0.27787		1		376	1.51	1.31	1.1	0.250849		1		381	0.59	1808	dti_MD___ThalamicNuclei___Left-PuI
0.23	0.41	0.6	0.57512		1		745	0.18	0.42	0.4	0.668396		1		730	1.94	1.54	1.3	0.207404		1		379	1.06	1.56	0.7	0.495476		1		381	0.67	1123	IDP_dMRI_ProbtrackX_FA_ml_r
0.68	1.21	0.6	0.575169		1		742	0.8	1.22	0.7	0.512214		1		727	-1.86	4.36	-0.4	0.669968		1		376	-2.22	4.68	-0.5	0.636063		1		381	0.57	1697	dti_FA___rh.hippoAmyg___Corticoamygdaloid-transitio
-0.18	0.32	-0.6	0.575513		1		756	-0.22	0.32	-0.7	0.485109		1		741	0.63	1.14	0.6	0.577369		1		382	1.19	1.25	0.9	0.342904		1		389	0.81	1009	wg_lh_intensity-contrast_precuneus
-0.27	0.48	-0.6	0.578418		1		757	-0.19	0.48	-0.4	0.692372		1		742	-1.83	1.74	-1	0.293918		1		383	-2.82	1.86	-1.5	0.129676		1		389	0.85	843	aparc-a2009s_lh_thickness_Lat-Fis-post
-0.32	0.58	-0.6	0.57849		1		742	-0.25	0.59	-0.4	0.673086		1		727	-2.03	2.2	-0.9	0.358429		1		376	-1.95	2.09	-0.9	0.353581		1		381	0.75	2021	NODDI_OD___ThalamicNuclei___Left-PuA
-0.43	0.77	-0.6	0.578893		1		745	-0.38	0.77	-0.5	0.624596		1		730	-0.93	2.85	-0.3	0.745763		1		379	-0.49	2.97	-0.2	0.869415		1		381	0.96	1103	IDP_dMRI_TBSS_FA_Tapetum_R
0.27	0.49	0.6	0.581666		1		756	0.32	0.49	0.7	0.513709		1		741	-0.67	1.78	-0.4	0.709057		1		382	-1.39	1.89	-0.7	0.461956		1		389	0.8	749	aparc-DKTatlas_lh_thickness_isthmuscingulate
0.18	0.33	0.5	0.583302		1		731	0.15	0.33	0.4	0.653252		1		716	0.8	1.18	0.7	0.501048		1		370	1	1.26	0.8	0.428049		1		376	0.64	1788	dti_MD___rh.hippoAmyg___Basal-nucleus
-2.81	5.13	-0.5	0.584581		1		707	-3.79	5.05	-0.7	0.453676		1		696	30.19	22.17	1.4	0.174191		1		353	31.48	21.64	1.5	0.146641		1		365	0.68	1056	IDP_T2_FLAIR_BIANCA_deepWMH_volume
-0.31	0.56	-0.5	0.584592		1		742	-0.25	0.56	-0.4	0.654079		1		727	-1.58	2	-0.8	0.430618		1		376	-0.4	2.21	-0.2	0.856141		1		381	0.64	1707	dti_FA___ThalamicNuclei___Left-LP
1.19	2.17	0.5	0.584765		1		742	0.94	2.19	0.4	0.667129		1		727	9.34	8.27	1.1	0.25941		1		376	5.36	7.93	0.7	0.49976		1		381	0.58	1981	NODDI_OD___lh.hippoAmyg___CA3-body
-0.41	0.76	-0.5	0.584865		1		757	-0.45	0.76	-0.6	0.557796		1		742	-0.1	2.75	0	0.971886		1		383	1.3	2.94	0.4	0.658221		1		389	0.59	837	aparc-a2009s_lh_thickness_G-temp-sup-Plan-polar
0.4	0.74	0.5	0.585678		1		740	0.6	0.75	0.8	0.423786		1		725	-4.48	2.76	-1.6	0.104903		1		375	-5.02	2.71	-1.8	0.064631		1		380	0.53	1878	NODDI_ICVF___lh.hippoAmyg___fimbria
-0.18	0.32	-0.5	0.586763		1		757	-0.05	0.33	-0.1	0.881445		1		742	-3.22	1.16	-2.8	0.005628		0.994		383	-3.21	1.28	-2.5	0.012437		0.9999		389	0.81	699	aparc-Desikan_rh_thickness_parstriangularis
0.23	0.42	0.5	0.587564		1		744	0.17	0.42	0.4	0.688103		1		729	1.2	1.57	0.8	0.443469		1		378	0.81	1.58	0.5	0.610187		1		381	0.77	1064	IDP_dMRI_TBSS_FA_Corticospinal_tract_L
-0.33	0.61	-0.5	0.587903		1		756	-0.16	0.61	-0.3	0.797127		1		741	-3.93	2.22	-1.8	0.077653		1		382	-3.94	2.31	-1.7	0.089702		1		389	0.95	479	aparc-DKTatlas_rh_volume_middletemporal
-0.5	0.93	-0.5	0.588324		1		778	-0.3	0.94	-0.3	0.752552		1		763	-5.69	3.41	-1.7	0.09631		1		396	-3.18	3.67	-0.9	0.386918		1		397	0.97	49	IDP_T1_FAST_ROIs_R_mid_temp_gyrus_post
-0.58	1.07	-0.5	0.589304		1		754	-0.41	1.08	-0.4	0.706796		1		739	-4.71	3.94	-1.2	0.231952		1		381	-4.88	4.08	-1.2	0.232839		1		388	0.93	451	aparc-DKTatlas_lh_volume_parsopercularis
0.16	0.29	0.5	0.58961		1		740	0.14	0.29	0.5	0.636428		1		725	0.59	1.01	0.6	0.560542		1		376	0.58	1.13	0.5	0.606925		1		379	0.52	1825	dti_MD___ThalamicNuclei___Right-PuI
-0.34	0.62	-0.5	0.58967		1		757	-0.28	0.63	-0.4	0.655326		1		742	-0.93	2.29	-0.4	0.683588		1		383	-1.99	2.37	-0.8	0.402392		1		389	0.68	886	aparc-a2009s_rh_thickness_G-cingul-Post-ventral
0.95	1.76	0.5	0.590299		1		741	1.36	1.78	0.8	0.444489		1		726	-10.56	6.07	-1.7	0.083029		1		378	-10.82	7.01	-1.5	0.123548		1		378	0.83	1327	IDP_dMRI_TBSS_OD_Tapetum_R
0.49	0.92	0.5	0.590586		1		754	0.69	0.92	0.7	0.453296		1		739	-4.68	3.42	-1.4	0.172872		1		380	-4.19	3.45	-1.2	0.22496		1		389	0.92	487	aparc-DKTatlas_rh_volume_posteriorcingulate
0.36	0.68	0.5	0.590796		1		742	0.31	0.68	0.4	0.654167		1		727	2.19	2.56	0.9	0.39279		1		376	2.06	2.51	0.8	0.4115		1		381	0.63	1749	dti_MD___lh.hippoAmyg___HATA
0.19	0.36	0.5	0.590848		1		756	0.18	0.36	0.5	0.613795		1		741	0.25	1.26	0.2	0.842911		1		382	0.05	1.44	0	0.970582		1		389	0.75	1046	wg_rh_intensity-contrast_superiorfrontal
0.23	0.43	0.5	0.591302		1		756	0.2	0.43	0.5	0.635469		1		741	0.8	1.64	0.5	0.628572		1		382	0.54	1.58	0.3	0.733104		1		389	0.75	988	wg_lh_intensity-contrast_caudalmiddlefrontal
1.34	2.49	0.5	0.591682		1		749	1.21	2.53	0.5	0.632859		1		734	3.7	9.28	0.4	0.690484		1		382	-9.93	9.12	-1.1	0.276591		1		382	0.98	173	aseg_global_volume_VentricleChoroid
-0.35	0.65	-0.5	0.592473		1		757	-0.37	0.66	-0.6	0.572631		1		742	-0.13	2.29	-0.1	0.955252		1		383	0.62	2.59	0.2	0.810725		1		389	0.72	732	BA-exvivo_rh_thickness_BA4a
0.32	0.6	0.5	0.592488		1		756	0.08	0.61	0.1	0.893234		1		741	5.11	2.26	2.2	0.024521		1		382	4.64	2.17	2.1	0.033394		1		389	0.74	814	aparc-a2009s_lh_thickness_G-cuneus
-0.18	0.33	-0.5	0.593862		1		756	-0.09	0.34	-0.3	0.79387		1		741	-2.11	1.21	-1.7	0.081166		1		382	-1.19	1.27	-0.9	0.347112		1		389	0.87	972	aseg_lh_intensity_choroid-plexus
0.37	0.7	0.5	0.593958		1		741	0.29	0.7	0.4	0.683337		1		726	2.42	2.71	0.9	0.371275		1		376	0.54	2.54	0.2	0.831316		1		380	0.66	1790	dti_MD___lh.hippoAmyg___Cortical-nucleus
0.59	1.11	0.5	0.594205		1		742	0.41	1.12	0.4	0.71401		1		727	4.48	3.95	1.1	0.258191		1		376	5.52	4.29	1.3	0.199355		1		381	0.71	2038	NODDI_OD___ThalamicNuclei___Right-Pf
-0.36	0.68	-0.5	0.594491		1		742	-0.26	0.69	-0.4	0.709608		1		727	-2.78	2.46	-1.1	0.258672		1		377	-2.21	2.67	-0.8	0.408552		1		380	0.66	1111	IDP_dMRI_ProbtrackX_FA_cgh_l
-0.24	0.46	-0.5	0.595016		1		757	-0.23	0.46	-0.5	0.611554		1		742	-0.54	1.7	-0.3	0.751664		1		383	-0.25	1.75	-0.1	0.885777		1		389	0.69	765	aparc-DKTatlas_lh_thickness_rostralanteriorcingulate
0.22	0.41	0.5	0.595608		1		757	0.13	0.41	0.3	0.757694		1		742	2.14	1.53	1.4	0.163632		1		383	1.9	1.55	1.2	0.220989		1		389	0.82	909	aparc-a2009s_rh_thickness_G-temp-sup-Lateral
0.32	0.6	0.5	0.596388		1		752	0.39	0.61	0.6	0.527924		1		737	-1.96	2.12	-0.9	0.354447		1		382	-1.29	2.37	-0.5	0.585508		1		385	0.97	192	aseg_lh_volume_Cerebellum-Cortex
0.13	0.25	0.5	0.598297		1		745	0.1	0.26	0.4	0.707963		1		730	1.36	0.93	1.5	0.144122		1		379	0.95	0.96	1	0.320593		1		381	0.53	1146	IDP_dMRI_TBSS_MD_Cerebral_peduncle_R
-0.27	0.52	-0.5	0.598367		1		757	-0.36	0.52	-0.7	0.49243		1		742	1.47	1.98	0.7	0.457794		1		383	1.18	1.91	0.6	0.537363		1		389	0.7	847	aparc-a2009s_lh_thickness_S-central
-0.48	0.91	-0.5	0.599372		1		754	-0.5	0.93	-0.5	0.585837		1		739	-0.07	3.3	0	0.982623		1		381	0.52	3.56	0.1	0.883535		1		388	0.91	509	aparc-a2009s_lh_volume_G-front-inf-Opercular
-0.15	0.28	-0.5	0.599415		1		740	-0.11	0.28	-0.4	0.699267		1		725	-0.87	1.01	-0.9	0.390471		1		375	-0.69	1.07	-0.6	0.521404		1		380	0.69	1782	dti_MD___rh.hippoAmyg___molecular_layer_HP-head
-0.23	0.44	-0.5	0.599685		1		756	-0.16	0.44	-0.4	0.720821		1		741	-1.64	1.59	-1	0.303743		1		382	-1.25	1.71	-0.7	0.46531		1		389	0.84	941	aparc-a2009s_rh_thickness_S-postcentral
-0.23	0.44	-0.5	0.600292		1		654	-0.25	0.44	-0.6	0.575943		1		644	0.04	1.87	0	0.981551		1		333	0.19	1.75	0.1	0.912475		1		331	0.66	1518	AON_glm_mod=T2_star_threshold=0_warpResolution=2mm
-0.54	1.02	-0.5	0.600746		1		757	-0.61	1.04	-0.6	0.55938		1		742	0.59	3.88	0.2	0.878758		1		383	2.66	3.76	0.7	0.479463		1		389	0.9	496	aparc-DKTatlas_rh_volume_transversetemporal
0.14	0.26	0.5	0.601326		1		714	0.14	0.27	0.5	0.591677		1		701	-0.16	1	-0.2	0.87298		1		367	0.4	1.03	0.4	0.697641		1		360	0.88	1529	AON_95th_percentile_mod=DTI_FA_threshold=0_warpResolution=2mm
-0.29	0.55	-0.5	0.601531		1		756	-0.31	0.55	-0.6	0.5685		1		741	0.54	2	0.3	0.787162		1		382	-0.46	2.16	-0.2	0.829351		1		389	0.76	924	aparc-a2009s_rh_thickness_S-collat-transv-ant
-0.35	0.67	-0.5	0.602062		1		756	-0.5	0.67	-0.8	0.451129		1		741	2.25	2.53	0.9	0.375461		1		382	4.18	2.53	1.6	0.099523		1		389	0.67	810	aparc-a2009s_lh_thickness_G+S-cingul-Mid-Ant
0.45	0.87	0.5	0.602945		1		754	0.53	0.89	0.6	0.551894		1		739	-1.05	3.22	-0.3	0.743731		1		380	-1.34	3.25	-0.4	0.680404		1		389	0.96	371	aparc-Desikan_lh_volume_supramarginal
0.11	0.22	0.5	0.603036		1		744	0.17	0.22	0.8	0.436813		1		729	-1.33	0.76	-1.7	0.081499		1		379	-1.17	0.87	-1.3	0.178589		1		380	0.73	1219	IDP_dMRI_TBSS_ICVF_Superior_cerebellar_peduncle_L
-0.42	0.81	-0.5	0.604286		1		757	-0.57	0.82	-0.7	0.484972		1		742	2.45	2.99	0.8	0.414623		1		383	5.77	3.08	1.9	0.061607		1		389	0.83	426	BA-exvivo_rh_volume_BA4a
-0.47	0.91	-0.5	0.604424		1		742	-0.24	0.92	-0.3	0.795858		1		727	-6.63	3.21	-2.1	0.039273		1		376	-4.62	3.61	-1.3	0.201638		1		381	0.63	1686	dti_FA___lh.hippoAmyg___molecular_layer_HP-body
-0.44	0.85	-0.5	0.60468		1		757	-0.46	0.86	-0.5	0.588659		1		742	0.9	3.07	0.3	0.770523		1		383	-1.74	3.27	-0.5	0.594157		1		389	0.84	311	ThalamNuclei_rh_volume_PuI
0.57	1.1	0.5	0.604707		1		779	0.67	1.12	0.6	0.546992		1		764	-0.05	3.96	0	0.989069		1		397	-3.14	4.45	-0.7	0.481814		1		397	0.97	102	IDP_T1_FAST_ROIs_L_temp_occ_fusif_cortex
0.65	1.26	0.5	0.60486		1		765	0.22	1.27	0.2	0.861769		1		750	10.81	4.34	2.5	0.013165		1		390	8.66	5.14	1.7	0.092916		1		390	0.6	1444	rfMRI amplitudes (ICA100 node 12)
4.78	9.25	0.5	0.605215		1		640	2.29	9.33	0.2	0.806375		1		630	71.39	39.03	1.8	0.068304		1		328	78.12	37.85	2.1	0.039841		1		322	0.67	1618	T2starCorrected_WMH
0.18	0.35	0.5	0.605284		1		757	0.22	0.35	0.6	0.525563		1		742	-0.65	1.29	-0.5	0.617159		1		383	-1.12	1.32	-0.8	0.397289		1		389	0.85	795	aparc-DKTatlas_rh_thickness_precuneus
-0.19	0.37	-0.5	0.605403		1		756	-0.23	0.37	-0.6	0.528419		1		741	0.89	1.37	0.6	0.517993		1		382	0.94	1.37	0.7	0.494946		1		389	0.68	660	aparc-Desikan_lh_thickness_middletemporal
-0.27	0.51	-0.5	0.605498		1		756	-0.3	0.52	-0.6	0.567654		1		741	0.41	1.85	0.2	0.822453		1		382	0.45	2	0.2	0.8209		1		389	0.73	896	aparc-a2009s_rh_thickness_G-occipital-sup
-0.1	0.2	-0.5	0.605836		1		744	-0.11	0.2	-0.6	0.579338		1		729	0.4	0.7	0.6	0.572921		1		379	0.47	0.79	0.6	0.55047		1		380	0.7	1184	IDP_dMRI_ProbtrackX_MD_cgc_l
0.35	0.68	0.5	0.606176		1		756	0.44	0.68	0.7	0.515474		1		741	-1.12	2.44	-0.5	0.645829		1		382	-2.83	2.68	-1.1	0.292019		1		389	0.68	685	aparc-Desikan_rh_thickness_entorhinal
0.24	0.47	0.5	0.606499		1		754	0.32	0.48	0.7	0.501266		1		739	-1.65	1.72	-1	0.339349		1		380	-1.98	1.82	-1.1	0.276796		1		389	0.72	701	aparc-Desikan_rh_thickness_postcentral
-0.55	1.07	-0.5	0.606685		1		742	-0.52	1.08	-0.5	0.627436		1		727	-1.47	3.82	-0.4	0.700074		1		376	0.65	4.15	0.2	0.876277		1		381	0.66	1657	dti_FA___rh.hippoAmyg___hippocampal_fissure
0.42	0.82	0.5	0.607564		1		756	0.58	0.83	0.7	0.487925		1		741	-2.88	3.01	-1	0.338634		1		382	-3.4	3.14	-1.1	0.279401		1		389	0.89	432	BA-exvivo_rh_volume_V2
-0.13	0.26	-0.5	0.607579		1		756	-0.09	0.26	-0.3	0.744377		1		741	-1.36	0.99	-1.4	0.169596		1		383	-0.68	0.98	-0.7	0.488945		1		388	0.89	955	aseg_global_intensity_CC-Mid-Posterior
0.2	0.38	0.5	0.608797		1		757	0.15	0.39	0.4	0.693641		1		742	1.16	1.45	0.8	0.422443		1		383	1.69	1.44	1.2	0.240046		1		389	0.78	1004	wg_lh_intensity-contrast_parstriangularis
-0.27	0.52	-0.5	0.610026		1		757	-0.18	0.53	-0.3	0.728565		1		742	-2.24	2.02	-1.1	0.267735		1		383	-1.76	1.93	-0.9	0.361946		1		389	0.91	497	aparc-DKTatlas_rh_volume_insula
0.71	1.4	0.5	0.61019		1		776	1.05	1.42	0.7	0.460622		1		761	-7.21	5.09	-1.4	0.15725		1		394	-8.8	5.57	-1.6	0.114797		1		397	0.97	35	IDP_T1_FAST_ROIs_R_inf_front_gyrus_parstri
0.24	0.48	0.5	0.610306		1		723	0.17	0.48	0.4	0.717966		1		708	2.09	1.72	1.2	0.225163		1		369	1.24	1.78	0.7	0.487083		1		369	0.72	971	aseg_lh_intensity_vessel
2.67	5.24	-0.5	0.610501		1		644	4.2	5.26	-0.8	0.424714		1		634	-34.77	21.79	1.6	0.111593		1		329	-31.29	22.26	1.4	0.160825		1		325	0.75	1597	QSM_R_THA
-0.32	0.64	-0.5	0.61076		1		756	-0.16	0.64	-0.2	0.802625		1		741	-3.61	2.33	-1.5	0.122281		1		382	-3.49	2.44	-1.4	0.15411		1		389	0.95	388	aparc-Desikan_rh_volume_middletemporal
-0.45	0.89	-0.5	0.611272		1		741	-0.4	0.9	-0.4	0.655473		1		726	-2.29	3.34	-0.7	0.492348		1		376	1.03	3.3	0.3	0.755463		1		380	0.61	1655	dti_FA___rh.hippoAmyg___fimbria
0.96	1.89	0.5	0.611652		1		757	0.77	1.92	0.4	0.68686		1		742	5.67	6.65	0.9	0.394699		1		383	-1.4	7.52	-0.2	0.852785		1		389	0.78	289	ThalamNuclei_lh_volume_L-Sg
0.17	0.34	0.5	0.612059		1		743	0.24	0.35	0.7	0.48922		1		728	-1.62	1.29	-1.3	0.209063		1		378	-1.55	1.28	-1.2	0.224828		1		380	0.92	1087	IDP_dMRI_TBSS_FA_Sagittal_stratum_R
-0.55	1.09	-0.5	0.612424		1		744	-0.71	1.1	-0.6	0.519295		1		729	3.68	4.16	0.9	0.376962		1		378	4.91	4.07	1.2	0.228248		1		381	0.78	1415	IDP_dMRI_ProbtrackX_ISOVF_slf_r
0.16	0.31	0.5	0.61257		1		744	0.13	0.31	0.4	0.675168		1		729	0.53	1.1	0.5	0.63205		1		379	-0.58	1.22	-0.5	0.636351		1		380	0.73	1170	IDP_dMRI_TBSS_MD_Fornix_cres+Stria_terminalis_R
-0.31	0.6	-0.5	0.612672		1		756	-0.3	0.61	-0.5	0.618615		1		741	-0.57	2.29	-0.2	0.804785		1		382	-1.62	2.25	-0.7	0.471654		1		389	0.68	916	aparc-a2009s_rh_thickness_Pole-occipital
-0.3	0.58	-0.5	0.61289		1		744	-0.12	0.59	-0.2	0.83659		1		729	-3.74	2.16	-1.7	0.083558		1		379	-4.21	2.19	-1.9	0.054778		1		380	0.9	1314	IDP_dMRI_TBSS_OD_External_capsule_L
-0.11	0.21	-0.5	0.613433		1		744	-0.07	0.21	-0.3	0.74902		1		729	-1.27	0.77	-1.7	0.098044		1		378	-0.97	0.79	-1.2	0.224759		1		381	0.81	1071	IDP_dMRI_TBSS_FA_Cerebral_peduncle_R
-0.49	0.98	-0.5	0.614918		1		780	-0.23	0.99	-0.2	0.819605		1		765	-7.53	3.7	-2	0.04261		1		396	-2.49	3.74	-0.7	0.505836		1		399	0.81	155	IDP_T1_FAST_ROIs_R_cerebellum_VIIIa
-0.26	0.52	-0.5	0.615516		1		756	-0.21	0.53	-0.4	0.693007		1		741	-1.64	1.96	-0.8	0.402096		1		382	-0.03	1.95	0	0.98623		1		389	0.85	385	aparc-Desikan_rh_volume_lateralorbitofrontal
0.49	0.97	0.5	0.615723		1		757	0.34	0.98	0.3	0.730635		1		742	2.9	3.54	0.8	0.414257		1		383	5.24	3.74	1.4	0.161479		1		389	0.83	574	aparc-a2009s_rh_volume_G+S-paracentral
0.25	0.5	0.5	0.618879		1		757	0.34	0.5	0.7	0.505364		1		742	-1.5	1.8	-0.8	0.405005		1		383	-2.39	1.95	-1.2	0.221884		1		389	0.78	946	aparc-a2009s_rh_thickness_S-temporal-inf
-0.21	0.41	-0.5	0.618886		1		756	-0.28	0.42	-0.7	0.50453		1		741	1.25	1.52	0.8	0.410432		1		382	2.54	1.6	1.6	0.111656		1		389	0.74	1032	wg_rh_intensity-contrast_medialorbitofrontal
0.43	0.86	0.5	0.620628		1		756	0.44	0.87	0.5	0.611827		1		741	-0.09	3.26	0	0.977897		1		382	1.25	3.22	0.4	0.697304		1		389	0.91	543	aparc-a2009s_lh_volume_S-cingul-Marginalis
-0.04	0.08	-0.5	0.621083		1		756	-0.03	0.08	-0.4	0.665062		1		741	-0.22	0.28	-0.8	0.436838		1		382	-0.04	0.29	-0.1	0.903084		1		389	0.6	983	aseg_rh_intensity_VentralDC
0.3	0.61	0.5	0.62109		1		742	0.44	0.62	0.7	0.472384		1		727	-3.43	2.26	-1.5	0.129099		1		376	-3.1	2.31	-1.3	0.180468		1		381	0.83	2017	NODDI_OD___ThalamicNuclei___Left-MDm
0.38	0.78	0.5	0.621844		1		742	0.39	0.79	0.5	0.622922		1		727	0.39	2.69	0.1	0.884143		1		376	0.45	3.07	0.1	0.884128		1		381	0.63	2003	NODDI_OD___rh.hippoAmyg___Accessory-Basal-nucleus
0.22	0.44	0.5	0.622957		1		754	0.28	0.44	0.6	0.528079		1		739	-1.37	1.61	-0.8	0.396786		1		380	-1.71	1.7	-1	0.315421		1		389	0.72	792	aparc-DKTatlas_rh_thickness_postcentral
-0.19	0.39	-0.5	0.623486		1		756	-0.13	0.4	-0.3	0.749146		1		741	-1.85	1.5	-1.2	0.219544		1		382	-1.83	1.46	-1.3	0.21034		1		389	0.74	811	aparc-a2009s_lh_thickness_G+S-cingul-Mid-Post
-0.1	0.21	-0.5	0.624651		1		745	-0.16	0.21	-0.8	0.452737		1		730	1.38	0.78	1.8	0.077401		1		379	1.17	0.83	1.4	0.158957		1		381	0.86	1192	IDP_dMRI_ProbtrackX_MD_ifo_l
0.35	0.71	0.5	0.625079		1		743	0.43	0.72	0.6	0.551417		1		728	-1.03	2.52	-0.4	0.682773		1		378	-1.31	2.8	-0.5	0.639677		1		380	0.93	1104	IDP_dMRI_TBSS_FA_Tapetum_L
-0.92	1.88	-0.5	0.625126		1		644	-0.83	1.91	-0.4	0.663971		1		634	-1.16	8.03	-0.1	0.885648		1		330	-4.94	7.75	-0.6	0.524139		1		324	0.82	1608	QSM_L_SN
0.11	0.23	0.5	0.625371		1		741	0	0.23	0	0.99294		1		727	3.09	0.83	3.7	0.000242		0.3523		375	3.06	0.93	3.3	0.001034		0.7328		380	0.6	1815	dti_MD___ThalamicNuclei___Left-VPL
0.45	0.93	0.5	0.62541		1		756	0.53	0.93	0.6	0.566963		1		741	-0.84	3.33	-0.3	0.802137		1		382	-1.84	3.68	-0.5	0.617859		1		389	0.68	405	aparc-Desikan_rh_volume_frontalpole
-0.19	0.38	-0.5	0.626079		1		654	-0.18	0.39	-0.5	0.634138		1		644	-0.35	1.62	-0.2	0.830942		1		333	0.19	1.52	0.1	0.898972		1		331	0.64	1516	AON_mean_intensity_mod=T2_star_threshold=0_warpResolution=2mm
-0.41	0.83	-0.5	0.626464		1		755	-0.15	0.84	-0.2	0.85819		1		740	-6.08	3.15	-1.9	0.054158		1		382	-3.35	3.09	-1.1	0.278573		1		388	0.89	973	aseg_rh_intensity_Lateral-Ventricle
-0.34	0.7	-0.5	0.626941		1		757	-0.29	0.7	-0.4	0.680608		1		742	-1.87	2.53	-0.7	0.460321		1		383	-3.02	2.73	-1.1	0.270262		1		389	0.83	330	ThalamNuclei_rh_volume_Pt
0.21	0.43	0.5	0.627713		1		756	0.21	0.44	0.5	0.629903		1		741	0.02	1.64	0	0.990892		1		382	0.39	1.62	0.2	0.810616		1		389	0.7	668	aparc-Desikan_lh_thickness_posteriorcingulate
-0.49	1	-0.5	0.627898		1		757	-0.61	1.02	-0.6	0.548501		1		742	2.46	3.72	0.7	0.508308		1		383	0.78	3.75	0.2	0.834621		1		389	0.81	544	aparc-a2009s_lh_volume_S-circular-insula-ant
-0.51	1.04	-0.5	0.627986		1		742	-0.21	1.06	-0.2	0.842108		1		727	-8.47	3.75	-2.3	0.02434		1		376	-5.37	3.98	-1.3	0.178223		1		381	0.6	1656	dti_FA___lh.hippoAmyg___hippocampal_fissure
-0.31	0.65	-0.5	0.630348		1		756	-0.21	0.66	-0.3	0.754269		1		741	-2.91	2.46	-1.2	0.236565		1		382	-1.8	2.35	-0.8	0.444913		1		389	0.88	587	aparc-a2009s_rh_volume_G-front-sup
-0.18	0.37	-0.5	0.630487		1		757	-0.16	0.38	-0.4	0.662409		1		742	-0.33	1.38	-0.2	0.810086		1		383	-0.71	1.43	-0.5	0.620508		1		389	0.68	884	aparc-a2009s_rh_thickness_G+S-cingul-Mid-Post
-0.1	0.21	-0.5	0.63184		1		745	-0.13	0.21	-0.6	0.538005		1		730	0.71	0.75	0.9	0.344886		1		379	0.98	0.8	1.2	0.221854		1		381	0.75	1166	IDP_dMRI_TBSS_MD_Cingulum_cingulate_gyrus_R
0.64	1.34	0.5	0.632883		1		752	0.2	1.35	0.1	0.884011		1		737	10.68	4.9	2.2	0.029929		1		381	5.84	5.18	1.1	0.260205		1		386	0.93	177	aseg_global_volume_CSF
0.36	0.76	0.5	0.633539		1		741	0.64	0.77	0.8	0.411225		1		726	-5.59	2.54	-2.2	0.028249		1		376	-8.23	3.01	-2.7	0.006544		0.9969		380	0.58	1799	dti_MD___ThalamicNuclei___Left-AV
0.37	0.78	0.5	0.634328		1		742	0.51	0.79	0.7	0.515554		1		727	-3.39	2.74	-1.2	0.216043		1		376	-3.52	3.05	-1.2	0.249301		1		381	0.61	1964	NODDI_OD___rh.hippoAmyg___hippocampal_fissure
-0.2	0.43	-0.5	0.634551		1		745	-0.23	0.44	-0.5	0.603719		1		730	-0.16	1.56	-0.1	0.916942		1		379	0.49	1.64	0.3	0.765396		1		381	0.68	1355	IDP_dMRI_ProbtrackX_OD_unc_r
-0.16	0.33	-0.5	0.6346		1		757	-0.19	0.33	-0.6	0.562441		1		742	0.61	1.23	0.5	0.622155		1		383	0.73	1.26	0.6	0.561194		1		389	0.77	1015	wg_lh_intensity-contrast_supramarginal
0.24	0.5	0.5	0.634617		1		756	0.28	0.5	0.6	0.574083		1		741	-0.58	1.84	-0.3	0.751571		1		382	-1.22	1.94	-0.6	0.531686		1		389	0.81	655	aparc-Desikan_lh_thickness_isthmuscingulate
-0.18	0.38	-0.5	0.634859		1		654	-0.16	0.38	-0.4	0.676288		1		644	-0.81	1.62	-0.5	0.61608		1		333	-0.24	1.51	-0.2	0.874324		1		331	0.67	1524	PIT_glm_mod=T2_star_threshold=0_warpResolution=2mm
-0.17	0.36	-0.5	0.635145		1		756	-0.17	0.36	-0.5	0.644072		1		741	-0.29	1.33	-0.2	0.829369		1		382	0.01	1.42	0	0.997072		1		389	0.78	828	aparc-a2009s_lh_thickness_G-pariet-inf-Angular
-0.21	0.45	-0.5	0.635778		1		745	-0.15	0.45	-0.3	0.737633		1		730	-1.92	1.62	-1.2	0.236911		1		379	-1.11	1.72	-0.6	0.519323		1		381	0.62	1354	IDP_dMRI_ProbtrackX_OD_unc_l
0.74	1.57	0.5	0.636157		1		766	0.44	1.58	0.3	0.781914		1		751	7.49	5.65	1.3	0.18557		1		391	6.59	6.32	1	0.297725		1		390	0.69	1451	rfMRI amplitudes (ICA100 node 21)
0.17	0.37	0.5	0.637888		1		745	0.18	0.37	0.5	0.627127		1		730	-0.12	1.33	-0.1	0.930092		1		379	-0.81	1.43	-0.6	0.570617		1		381	0.59	1349	IDP_dMRI_ProbtrackX_OD_ptr_r
0.19	0.4	0.5	0.638305		1		740	0.18	0.4	0.4	0.661939		1		725	0.3	1.42	0.2	0.835675		1		376	0.32	1.58	0.2	0.837114		1		379	0.64	1820	dti_MD___ThalamicNuclei___Right-LP
-0.33	0.7	-0.5	0.63847		1		740	-0.35	0.71	-0.5	0.619227		1		725	-0.2	2.52	-0.1	0.938076		1		376	-1.76	2.71	-0.7	0.515429		1		379	0.55	1816	dti_MD___ThalamicNuclei___Right-AV
0.24	0.51	0.5	0.638679		1		757	0.38	0.52	0.7	0.460008		1		742	-3.15	1.84	-1.7	0.08819		1		383	-2.57	2.01	-1.3	0.203275		1		389	0.81	780	aparc-DKTatlas_rh_thickness_isthmuscingulate
0.6	1.28	0.5	0.638705		1		757	0.68	1.3	0.5	0.603032		1		742	-1.43	4.76	-0.3	0.763159		1		383	-4.85	4.93	-1	0.326002		1		389	0.71	225	AmygNuclei_lh_volume_Central-nucleus
0.17	0.36	0.5	0.640172		1		740	0.18	0.36	0.5	0.612988		1		725	-0.21	1.3	-0.2	0.869469		1		375	-0.36	1.38	-0.3	0.793652		1		380	0.7	1947	NODDI_ICVF___ThalamicNuclei___Right-PuL
-0.13	0.27	-0.5	0.640215		1		745	-0.21	0.26	-0.8	0.418691		1		730	2.26	0.97	2.3	0.020615		1		379	1.52	1.05	1.5	0.146929		1		381	0.92	1155	IDP_dMRI_TBSS_MD_Anterior_corona_radiata_L
-0.25	0.53	-0.5	0.640484		1		756	-0.3	0.54	-0.6	0.580831		1		741	0.99	1.95	0.5	0.614245		1		382	1.14	2.05	0.6	0.576849		1		389	0.94	461	aparc-DKTatlas_lh_volume_superiorfrontal
0.2	0.42	0.5	0.640766		1		757	0.2	0.43	0.5	0.63798		1		742	0.51	1.57	0.3	0.744282		1		383	-0.66	1.63	-0.4	0.684771		1		389	0.75	918	aparc-a2009s_rh_thickness_S-calcarine
0.92	1.98	0.5	0.640823		1		757	0.64	2	0.3	0.747446		1		742	8.42	7.29	1.2	0.248853		1		383	7.04	7.68	0.9	0.359672		1		389	0.94	421	BA-exvivo_lh_volume_entorhinal
-0.15	0.31	-0.5	0.641813		1		743	-0.09	0.32	-0.3	0.784289		1		728	-1.26	1.18	-1.1	0.289975		1		378	-1.56	1.12	-1.4	0.16514		1		380	0.62	1145	IDP_dMRI_TBSS_MD_Superior_cerebellar_peduncle_L
1.03	2.21	0.5	0.642051		1		743	0.81	2.23	0.4	0.71785		1		728	7.56	8.41	0.9	0.368908		1		377	6.39	8.02	0.8	0.426422		1		381	0.61	1418	IDP_dMRI_ProbtrackX_ISOVF_unc_l
-0.17	0.36	-0.5	0.642562		1		757	-0.15	0.36	-0.4	0.66961		1		742	-0.46	1.29	-0.4	0.723368		1		383	-0.21	1.39	-0.2	0.880309		1		389	0.8	1038	wg_rh_intensity-contrast_parstriangularis
0.54	1.17	0.5	0.643063		1		745	0.38	1.18	0.3	0.744005		1		730	5.65	4.43	1.3	0.203327		1		379	5.5	4.39	1.2	0.211337		1		381	0.71	1389	IDP_dMRI_TBSS_ISOVF_Superior_longitudinal_fasciculus_R
0.19	0.41	0.5	0.6437		1		744	0.37	0.41	0.9	0.365572		1		729	-3.88	1.45	-2.7	0.007947		0.9991		379	-2.25	1.62	-1.4	0.165884		1		380	0.87	1248	IDP_dMRI_TBSS_ICVF_Superior_fronto-occipital_fasciculus_R
0.53	1.16	0.5	0.644062		1		756	0.76	1.18	0.6	0.517233		1		741	-4.13	4.15	-1	0.32009		1		382	-4.15	4.44	-0.9	0.350857		1		389	0.93	615	aparc-a2009s_rh_volume_S-calcarine
-0.27	0.58	-0.5	0.644234		1		756	-0.39	0.58	-0.7	0.506327		1		741	2.76	2.2	1.3	0.209535		1		382	1.22	2.12	0.6	0.565286		1		389	0.64	737	BA-exvivo_rh_thickness_V1
2.87	6.23	0.5	0.644994		1		716	3.2	6.3	0.5	0.611626		1		701	0.48	22.32	0	0.983015		1		363	-16.49	23.35	-0.7	0.480488		1		368	0.53	1858	NODDI_ISOVF___lh.hippoAmyg___Lateral-nucleus
-0.26	0.58	-0.5	0.646088		1		756	-0.4	0.58	-0.7	0.486883		1		741	3.49	2.12	1.6	0.099685		1		382	1.89	2.19	0.9	0.388584		1		389	0.73	791	aparc-DKTatlas_rh_thickness_pericalcarine
0.38	0.82	0.5	0.646482		1		742	0.18	0.83	0.2	0.829854		1		727	4.78	2.98	1.6	0.109625		1		376	4.25	3.15	1.3	0.177926		1		381	0.68	2008	NODDI_OD___lh.hippoAmyg___Paralaminar-nucleus
-0.33	0.73	-0.5	0.647284		1		756	-0.33	0.74	-0.4	0.65321		1		741	-0.3	2.72	-0.1	0.911438		1		382	-0.08	2.72	0	0.975833		1		389	0.8	515	aparc-a2009s_lh_volume_G-insular-short
0.12	0.27	0.5	0.647492		1		714	0.13	0.27	0.5	0.6292		1		701	-0.24	1.02	-0.2	0.813918		1		367	0.52	1.07	0.5	0.630162		1		360	0.87	1534	PIT_mean_intensity_mod=DTI_FA_threshold=0_warpResolution=2mm
1.04	2.28	0.5	0.647609		1		765	0.8	2.3	0.3	0.728107		1		750	3.68	8.33	0.4	0.658741		1		391	0.52	9	0.1	0.954105		1		389	0.55	1450	rfMRI amplitudes (ICA100 node 20)
-0.11	0.24	-0.5	0.648003		1		740	-0.2	0.24	-0.9	0.388588		1		725	1.77	0.9	2	0.049677		1		374	1.77	0.92	1.9	0.056086		1		381	0.64	1824	dti_MD___ThalamicNuclei___Right-PuA
0.77	1.7	0.5	0.649686		1		754	0.87	1.71	0.5	0.613077		1		740	0.08	6.62	0	0.989802		1		380	0.79	6.62	0.1	0.9045		1		388	0.9	467	aparc-DKTatlas_rh_volume_caudalanteriorcingulate
0.44	0.97	0.5	0.649724		1		756	0.38	0.98	0.4	0.698591		1		741	1.12	3.68	0.3	0.761702		1		382	2.12	3.58	0.6	0.555117		1		389	0.68	606	aparc-a2009s_rh_volume_G-temp-sup-Plan-polar
0.38	0.83	0.5	0.650135		1		755	0.39	0.84	0.5	0.640193		1		740	-0.22	3.05	-0.1	0.941605		1		382	0.8	3.21	0.3	0.802201		1		388	0.85	600	aparc-a2009s_rh_volume_G-precentral
-0.32	0.71	-0.5	0.650609		1		756	-0.48	0.72	-0.7	0.504736		1		741	3.36	2.6	1.3	0.196225		1		382	3.94	2.69	1.5	0.144024		1		389	0.92	362	aparc-Desikan_lh_volume_postcentral
-0.25	0.55	-0.5	0.651286		1		741	-0.09	0.55	-0.2	0.86846		1		726	-3.73	2.01	-1.9	0.064188		1		376	-3.79	2.06	-1.8	0.067564		1		380	0.57	1780	dti_MD___rh.hippoAmyg___GC-ML-DG-body
-0.35	0.78	-0.5	0.651842		1		756	-0.42	0.79	-0.5	0.599721		1		741	0.42	3.02	0.1	0.889684		1		382	0.86	2.86	0.3	0.76469		1		389	0.82	412	BA-exvivo_lh_volume_BA4a
0.46	1.03	0.4	0.653059		1		757	0.56	1.05	0.5	0.590103		1		742	-2.08	3.98	-0.5	0.600966		1		383	-2.28	3.81	-0.6	0.550488		1		389	0.9	599	aparc-a2009s_rh_volume_G-postcentral
1.16	2.59	0.4	0.653586		1		756	1.24	2.63	0.5	0.636242		1		741	-1.53	9.06	-0.2	0.866388		1		382	0.03	10.35	0	0.997852		1		389	0.93	334	ThalamNuclei_rh_volume_LD
-0.52	1.17	-0.4	0.653734		1		756	-0.46	1.18	-0.4	0.700935		1		741	-1.96	4.22	-0.5	0.642736		1		382	-0.92	4.53	-0.2	0.839878		1		389	0.92	394	aparc-Desikan_rh_volume_pericalcarine
0.16	0.36	0.4	0.653788		1		745	0.2	0.37	0.5	0.5921		1		730	-0.65	1.38	-0.5	0.635071		1		379	-1.42	1.34	-1.1	0.289113		1		381	0.78	1106	IDP_dMRI_ProbtrackX_FA_ar_r
-0.28	0.61	-0.4	0.654346		1		756	-0.24	0.62	-0.4	0.701429		1		741	-1.21	2.19	-0.6	0.581667		1		382	-0.63	2.43	-0.3	0.797224		1		389	0.84	546	aparc-a2009s_lh_volume_S-circular-insula-sup
0.47	1.05	0.4	0.654362		1		756	0.39	1.06	0.4	0.713391		1		741	3	3.88	0.8	0.439123		1		382	2.18	3.99	0.5	0.585653		1		389	0.8	618	aparc-a2009s_rh_volume_S-circular-insula-ant
0.21	0.48	0.4	0.654744		1		757	0.18	0.48	0.4	0.711151		1		742	0.03	1.74	0	0.986269		1		383	0.51	1.91	0.3	0.787999		1		389	0.54	1017	wg_lh_intensity-contrast_temporalpole
-0.2	0.46	-0.4	0.656013		1		757	-0.2	0.47	-0.4	0.66326		1		742	-0.37	1.63	-0.2	0.818682		1		383	0.49	1.81	0.3	0.788045		1		389	0.76	1003	wg_lh_intensity-contrast_parsorbitalis
0.15	0.34	0.4	0.65726		1		740	0.11	0.35	0.3	0.75063		1		725	1.08	1.18	0.9	0.358897		1		376	0.6	1.36	0.4	0.658654		1		379	0.65	1917	NODDI_ICVF___lh.hippoAmyg___Accessory-Basal-nucleus
-0.13	0.29	-0.4	0.658267		1		757	-0.11	0.3	-0.4	0.71379		1		742	-0.77	1.08	-0.7	0.478532		1		383	-0.42	1.11	-0.4	0.705366		1		389	0.82	653	aparc-Desikan_lh_thickness_inferiorparietal
-0.44	0.99	-0.4	0.658745		1		742	-0.59	1	-0.6	0.556847		1		727	3.24	3.56	0.9	0.362459		1		376	1.48	3.73	0.4	0.693036		1		381	0.72	1978	NODDI_OD___rh.hippoAmyg___CA1-body
-0.44	0.99	-0.4	0.659431		1		755	-0.44	0.99	-0.4	0.655231		1		740	-1.02	3.72	-0.3	0.785041		1		382	0.32	3.76	0.1	0.931791		1		388	0.94	423	BA-exvivo_rh_volume_BA2
0.47	1.07	0.4	0.659474		1		740	0.19	1.08	0.2	0.86338		1		725	6.58	4.1	1.6	0.109479		1		375	6.4	3.78	1.7	0.090897		1		380	0.77	1955	NODDI_OD___brainstemS___Medulla
-0.32	0.72	-0.4	0.659511		1		777	-0.23	0.71	-0.3	0.746071		1		763	-4	2.86	-1.4	0.16341		1		396	-3.18	2.86	-1.1	0.267042		1		395	0.96	85	IDP_T1_FAST_ROIs_R_cing_gyrus_post
-1.58	3.58	-0.4	0.659651		1		640	-1.54	3.62	-0.4	0.671622		1		630	-4.64	14.57	-0.3	0.750213		1		327	1.62	15.21	0.1	0.915529		1		323	0.75	1610	QSM_WMH
0.55	1.26	0.4	0.659728		1		756	0.49	1.28	0.4	0.698172		1		741	2.28	4.57	0.5	0.618589		1		382	3.4	4.91	0.7	0.489429		1		389	0.81	940	aparc-a2009s_rh_thickness_S-pericallosal
-0.29	0.65	-0.4	0.660086		1		757	-0.34	0.66	-0.5	0.607369		1		742	1.31	2.43	0.5	0.589922		1		383	0.85	2.51	0.3	0.736232		1		389	0.82	727	BA-exvivo_lh_thickness_entorhinal
-0.43	0.97	-0.4	0.661083		1		781	-0.17	0.99	-0.2	0.865707		1		766	-6.81	3.53	-1.9	0.05416		1		397	-4.44	3.88	-1.1	0.253091		1		399	0.89	138	IDP_T1_FAST_ROIs_R_cerebellum_I-IV
0.16	0.36	0.4	0.662143		1		756	0.17	0.37	0.5	0.651074		1		741	0.18	1.3	0.1	0.888963		1		382	-0.2	1.43	-0.1	0.8872		1		389	0.79	1036	wg_rh_intensity-contrast_parsopercularis
-0.27	0.62	-0.4	0.662271		1		756	-0.27	0.63	-0.4	0.6711		1		741	-0.22	2.18	-0.1	0.91833		1		382	-2.21	2.49	-0.9	0.375351		1		389	0.87	291	ThalamNuclei_lh_volume_CM
-0.15	0.33	-0.4	0.662284		1		757	-0.2	0.34	-0.6	0.561712		1		742	0.91	1.27	0.7	0.474545		1		383	1.1	1.23	0.9	0.369452		1		389	0.78	674	aparc-Desikan_lh_thickness_superiorparietal
-0.29	0.67	-0.4	0.662944		1		756	-0.43	0.68	-0.6	0.526532		1		741	2.86	2.46	1.2	0.246675		1		382	3.31	2.53	1.3	0.190824		1		389	0.92	455	aparc-DKTatlas_lh_volume_postcentral
0.36	0.82	0.4	0.664058		1		742	0.25	0.83	0.3	0.76141		1		727	1.96	3.16	0.6	0.535482		1		376	0.48	2.96	0.2	0.870223		1		381	0.63	2004	NODDI_OD___lh.hippoAmyg___Corticoamygdaloid-transitio
-0.31	0.71	-0.4	0.665097		1		780	-0.07	0.72	-0.1	0.921888		1		765	-5.28	2.51	-2.1	0.035835		1		397	-3.85	2.85	-1.3	0.177803		1		398	0.95	97	IDP_T1_FAST_ROIs_R_lingual_gyrus
-0.17	0.39	-0.4	0.665534		1		757	-0.19	0.39	-0.5	0.632016		1		742	0.01	1.44	0	0.991992		1		383	0.81	1.47	0.5	0.583357		1		389	0.83	759	aparc-DKTatlas_lh_thickness_parstriangularis
0.58	1.35	0.4	0.666183		1		744	0.58	1.36	0.4	0.66659		1		729	2.25	5.15	0.4	0.662651		1		379	2.22	5.07	0.4	0.661797		1		380	0.74	1409	IDP_dMRI_ProbtrackX_ISOVF_ilf_r
-0.54	1.25	-0.4	0.666486		1		755	-0.45	1.26	-0.4	0.719019		1		740	-2.75	4.6	-0.6	0.549922		1		382	0.76	4.76	0.2	0.872589		1		388	0.92	640	aparc-a2009s_rh_volume_S-precentral-sup-part
0.15	0.35	0.4	0.666672		1		741	0.17	0.35	0.5	0.621354		1		726	-0.41	1.32	-0.3	0.756952		1		376	-0.81	1.26	-0.6	0.521481		1		380	0.61	1887	NODDI_ICVF___lh.hippoAmyg___subiculum-head
-0.14	0.32	-0.4	0.6669		1		756	-0.09	0.32	-0.3	0.780718		1		741	-0.93	1.16	-0.8	0.422304		1		382	-1.81	1.24	-1.5	0.146238		1		389	0.81	779	aparc-DKTatlas_rh_thickness_inferiortemporal
-0.18	0.43	-0.4	0.667402		1		739	-0.12	0.43	-0.3	0.786486		1		724	-1.76	1.54	-1.1	0.255819		1		376	-1.67	1.61	-1	0.301173		1		378	0.82	1766	dti_MD___rh.hippoAmyg___CA1-head
-0.27	0.63	-0.4	0.667406		1		743	-0.21	0.64	-0.3	0.745249		1		728	-0.8	2.29	-0.3	0.728066		1		378	-2.81	2.34	-1.2	0.231634		1		380	0.93	1303	IDP_dMRI_TBSS_OD_Anterior_corona_radiata_R
-0.22	0.52	-0.4	0.667638		1		756	-0.23	0.52	-0.4	0.667157		1		741	-0.02	2.03	0	0.993299		1		382	0.33	1.93	0.2	0.862774		1		389	0.68	705	aparc-Desikan_rh_thickness_rostralanteriorcingulate
0.23	0.54	0.4	0.668408		1		755	0.19	0.54	0.4	0.722924		1		740	0.91	2	0.5	0.648326		1		381	0.25	1.99	0.1	0.902114		1		389	0.59	865	aparc-a2009s_lh_thickness_S-orbital-med-olfact
0.16	0.38	0.4	0.668491		1		757	0.12	0.38	0.3	0.759096		1		742	1.03	1.38	0.7	0.455131		1		383	1.23	1.49	0.8	0.407864		1		389	0.64	1030	wg_rh_intensity-contrast_lateralorbitofrontal
0.25	0.59	0.4	0.669381		1		741	0.22	0.6	0.4	0.712074		1		726	1.62	2.08	0.8	0.437085		1		375	1.4	2.36	0.6	0.551673		1		381	0.59	1750	dti_MD___rh.hippoAmyg___HATA
0.56	1.32	0.4	0.670971		1		766	0.44	1.34	0.3	0.7453		1		751	4.84	4.56	1.1	0.288519		1		391	2.06	5.41	0.4	0.704012		1		390	0.65	1437	rfMRI amplitudes (ICA100 node 2)
-0.23	0.54	-0.4	0.671039		1		756	-0.24	0.54	-0.4	0.662298		1		741	0.09	1.84	0.1	0.95939		1		382	-0.03	2.17	0	0.988549		1		389	0.69	905	aparc-a2009s_rh_thickness_G-precentral
-0.14	0.34	-0.4	0.671588		1		740	-0.21	0.35	-0.6	0.545425		1		726	1.59	1.23	1.3	0.198473		1		375	2.26	1.36	1.7	0.098277		1		379	0.54	1823	dti_MD___ThalamicNuclei___Right-MGN
0.13	0.31	0.4	0.672144		1		741	0.12	0.32	0.4	0.695046		1		726	-0.3	1.14	-0.3	0.795327		1		376	-0.16	1.16	-0.1	0.887324		1		380	0.65	1903	NODDI_ICVF___lh.hippoAmyg___GC-ML-DG-head
-0.32	0.76	-0.4	0.672188		1		755	-0.4	0.77	-0.5	0.605682		1		740	1.66	2.72	0.6	0.541973		1		381	1.82	2.94	0.6	0.536096		1		389	0.93	460	aparc-DKTatlas_lh_volume_rostralmiddlefrontal
-0.24	0.57	-0.4	0.672263		1		745	-0.15	0.58	-0.3	0.794879		1		730	-2.54	1.97	-1.3	0.198361		1		374	-1.5	2.25	-0.7	0.506193		1		386	0.95	209	aseg_rh_volume_Cerebellum-Cortex
0.2	0.47	0.4	0.672593		1		745	0.26	0.47	0.6	0.577077		1		730	-1.4	1.69	-0.8	0.406897		1		379	-1.25	1.79	-0.7	0.485828		1		381	0.73	1329	IDP_dMRI_ProbtrackX_OD_ar_l
0.32	0.77	0.4	0.672817		1		756	0.42	0.77	0.5	0.585805		1		741	-3.14	2.98	-1.1	0.292843		1		383	-3.78	2.78	-1.4	0.175228		1		388	0.76	319	ThalamNuclei_rh_volume_Pf
2.71	6.42	0.4	0.673008		1		710	3.87	6.47	0.6	0.550507		1		698	-15.67	24.29	-0.6	0.519173		1		358	-39.59	27.88	-1.4	0.156543		1		364	0.62	1857	NODDI_ISOVF___rh.hippoAmyg___molecular_layer_HP-body
0.2	0.47	0.4	0.673461		1		741	0.31	0.47	0.7	0.514987		1		726	-2.13	1.69	-1.3	0.207459		1		376	-2.41	1.78	-1.3	0.177502		1		380	0.63	1924	NODDI_ICVF___ThalamicNuclei___Left-LGN
-0.24	0.56	-0.4	0.673517		1		756	-0.37	0.57	-0.7	0.513755		1		741	3.36	2.06	1.6	0.104335		1		382	1.81	2.13	0.8	0.396493		1		389	0.73	700	aparc-Desikan_rh_thickness_pericalcarine
-0.49	1.17	-0.4	0.673786		1		754	0.15	1.17	0.1	0.900578		1		739	-15.58	4.18	-3.7	0.000226		0.3388		381	-17.24	4.54	-3.8	0.00017		0.281		388	0.89	580	aparc-a2009s_rh_volume_G-cingul-Post-dorsal
0.33	0.79	0.4	0.674199		1		756	0.33	0.79	0.4	0.678315		1		741	0.41	2.92	0.1	0.887264		1		382	-2.17	3.06	-0.7	0.479371		1		389	0.88	359	aparc-Desikan_lh_volume_parsorbitalis
0.37	0.88	0.4	0.675074		1		742	0.47	0.89	0.5	0.599017		1		727	-1.66	3.14	-0.5	0.597597		1		376	-4.71	3.38	-1.4	0.164866		1		381	0.81	1771	dti_MD___lh.hippoAmyg___CA3-body
0.05	0.13	0.4	0.675566		1		756	0.1	0.13	0.8	0.429442		1		741	-1	0.46	-2.2	0.029916		1		382	-0.93	0.5	-1.9	0.061307		1		389	0.76	965	aseg_lh_intensity_Putamen
-0.24	0.58	-0.4	0.675847		1		741	-0.23	0.58	-0.4	0.696212		1		726	-1.25	2.22	-0.6	0.572256		1		375	-0.98	2.14	-0.5	0.648834		1		381	0.72	1791	dti_MD___rh.hippoAmyg___Cortical-nucleus
2.53	6.07	0.4	0.676981		1		731	3.27	6.16	0.5	0.595779		1		716	-5.95	20.4	-0.3	0.770908		1		369	-13.14	24.39	-0.5	0.590245		1		377	0.78	1847	NODDI_ISOVF___rh.hippoAmyg___CA1-body
-1.67	4.02	-0.4	0.67726		1		734	-2.08	4.03	-0.5	0.60637		1		722	13.67	16.63	0.8	0.411741		1		372	16.02	16.25	1	0.324894		1		374	0.71	1054	IDP_T2_FLAIR_BIANCA_WMH_volume
0.47	1.13	0.4	0.677498		1		775	0.42	1.14	0.4	0.715392		1		761	2.67	4.06	0.7	0.511428		1		393	0.29	4.75	0.1	0.950816		1		396	0.94	33	IDP_T1_FAST_ROIs_R_mid_front_gyrus
0.55	1.33	0.4	0.677627		1		705	0.66	1.34	0.5	0.622563		1		694	-3.88	5.53	-0.7	0.483039		1		358	-4.58	5.53	-0.8	0.408377		1		358	0.66	1623	T2Star___rh.hippoAmyg___HATA
0.19	0.45	0.4	0.677677		1		755	0.16	0.45	0.4	0.720211		1		740	0.89	1.72	0.5	0.605764		1		382	0.37	1.64	0.2	0.819261		1		388	0.72	1034	wg_rh_intensity-contrast_parahippocampal
0.7	1.69	0.4	0.679223		1		765	0.53	1.71	0.3	0.757002		1		750	4.25	6.1	0.7	0.48617		1		391	0.93	6.68	0.1	0.889657		1		389	0.59	1463	rfMRI amplitudes (ICA100 node 35)
0.26	0.62	0.4	0.679344		1		743	0.37	0.63	0.6	0.549413		1		728	-1.65	2.24	-0.7	0.462654		1		377	-0.51	2.36	-0.2	0.828594		1		381	0.71	1139	IDP_dMRI_TBSS_MD_Corticospinal_tract_L
0.14	0.35	0.4	0.679514		1		757	0.21	0.35	0.6	0.549993		1		742	-1.58	1.33	-1.2	0.23503		1		383	-1.73	1.28	-1.3	0.178219		1		389	0.75	812	aparc-a2009s_lh_thickness_G-cingul-Post-dorsal
-0.15	0.37	-0.4	0.679517		1		744	-0.13	0.38	-0.3	0.735562		1		729	-1.09	1.37	-0.8	0.426401		1		379	1.03	1.41	0.7	0.464345		1		380	0.89	1095	IDP_dMRI_TBSS_FA_Fornix_cres+Stria_terminalis_R
-0.52	1.26	-0.4	0.679953		1		704	-0.59	1.27	-0.5	0.645383		1		693	1.96	5	0.4	0.695361		1		358	2.43	5.44	0.4	0.654923		1		357	0.56	1627	T2Star___rh.hippoAmyg___presubiculum-body
0.09	0.22	0.4	0.680116		1		743	0.13	0.22	0.6	0.540217		1		728	-1.17	0.77	-1.5	0.130167		1		378	-0.94	0.87	-1.1	0.281428		1		380	0.84	1262	IDP_dMRI_ProbtrackX_ICVF_cst_l
-0.42	1.01	-0.4	0.680201		1		756	-0.41	1.03	-0.4	0.688499		1		741	-0.51	3.7	-0.1	0.890978		1		382	0.24	3.93	0.1	0.95198		1		389	0.91	446	aparc-DKTatlas_lh_volume_lingual
-0.45	1.1	-0.4	0.681107		1		754	-0.51	1.12	-0.5	0.648654		1		739	0.79	4.06	0.2	0.846827		1		380	1.28	4.2	0.3	0.760396		1		389	0.94	564	aparc-a2009s_lh_volume_S-postcentral
-0.16	0.4	-0.4	0.681231		1		757	-0.19	0.4	-0.5	0.631778		1		742	0.9	1.47	0.6	0.542284		1		383	0.4	1.53	0.3	0.793779		1		389	0.87	945	aparc-a2009s_rh_thickness_S-subparietal
-0.57	1.39	-0.4	0.68127		1		742	-0.71	1.41	-0.5	0.613378		1		727	1.96	5.1	0.4	0.700221		1		376	2.84	5.29	0.5	0.592363		1		381	0.87	1969	NODDI_OD___lh.hippoAmyg___presubiculum-body
0.09	0.23	0.4	0.681579		1		743	-0.01	0.23	0	0.966295		1		728	2.71	0.79	3.4	0.000688		0.6241		377	1.91	0.91	2.1	0.037311		1		381	0.83	1149	IDP_dMRI_TBSS_MD_Anterior_limb_of_internal_capsule_L
-0.32	0.78	-0.4	0.681872		1		756	-0.3	0.79	-0.4	0.706049		1		741	-1.2	2.95	-0.4	0.683946		1		382	-0.66	2.96	-0.2	0.824232		1		389	0.91	395	aparc-Desikan_rh_volume_postcentral
0.31	0.76	0.4	0.68196		1		742	0.31	0.78	0.4	0.69151		1		727	0.32	2.7	0.1	0.904844		1		376	0.29	2.96	0.1	0.922765		1		381	0.71	2033	NODDI_OD___ThalamicNuclei___Right-LGN
-0.16	0.38	-0.4	0.683271		1		756	-0.26	0.39	-0.7	0.507515		1		741	1.94	1.38	1.4	0.160638		1		382	2.32	1.48	1.6	0.117331		1		389	0.68	1019	wg_lh_intensity-contrast_insula
0.69	1.69	0.4	0.683543		1		764	0.49	1.72	0.3	0.77724		1		749	5.76	5.8	1	0.321045		1		389	2.41	6.98	0.3	0.729851		1		390	0.58	1441	rfMRI amplitudes (ICA100 node 9)
-0.12	0.29	-0.4	0.68488		1		756	-0.15	0.3	-0.5	0.61609		1		741	0.55	1.05	0.5	0.603682		1		382	0.42	1.15	0.4	0.717056		1		389	0.76	652	aparc-Desikan_lh_thickness_fusiform
0.2	0.5	0.4	0.685548		1		756	0.25	0.51	0.5	0.616415		1		741	-1.24	1.91	-0.6	0.516087		1		382	-1.6	1.89	-0.8	0.398308		1		389	0.84	880	aparc-a2009s_rh_thickness_G+S-subcentral
0.16	0.4	0.4	0.685598		1		741	0.2	0.4	0.5	0.613072		1		726	-0.82	1.37	-0.6	0.54736		1		376	-0.83	1.56	-0.5	0.596255		1		380	0.57	1916	NODDI_ICVF___rh.hippoAmyg___Central-nucleus
0.21	0.52	0.4	0.685791		1		741	0.2	0.53	0.4	0.704407		1		726	1.28	1.88	0.7	0.493943		1		377	0.17	2.01	0.1	0.932265		1		379	0.87	1093	IDP_dMRI_TBSS_FA_Cingulum_hippocampus_R
0.3	0.75	0.4	0.686052		1		742	0.35	0.76	0.5	0.645384		1		727	-0.74	2.77	-0.3	0.789695		1		376	-0.94	2.84	-0.3	0.741477		1		381	0.87	2012	NODDI_OD___ThalamicNuclei___Left-CM
0.23	0.58	0.4	0.6864		1		757	0.28	0.59	0.5	0.630971		1		742	-0.75	2.18	-0.3	0.730107		1		383	-0.79	2.16	-0.4	0.714922		1		389	0.82	595	aparc-a2009s_rh_volume_G-orbital
-0.13	0.33	-0.4	0.686973		1		757	-0.19	0.34	-0.6	0.568427		1		742	1.09	1.26	0.9	0.387698		1		383	1.27	1.22	1	0.297323		1		389	0.78	768	aparc-DKTatlas_lh_thickness_superiorparietal
-0.26	0.64	-0.4	0.687439		1		700	-0.14	0.65	-0.2	0.835392		1		687	-3.38	2.38	-1.4	0.156226		1		362	-4.53	2.54	-1.8	0.07579		1		351	0.9	1577	AON_95th_percentile_mod=NODDI_OD_threshold=0_warpResolution=2mm
0.13	0.33	0.4	0.687628		1		757	0.21	0.33	0.6	0.53533		1		742	-1.66	1.24	-1.3	0.180257		1		383	-1.93	1.26	-1.5	0.124856		1		389	0.74	891	aparc-a2009s_rh_thickness_G-front-middle
0.13	0.33	0.4	0.688022		1		757	0.1	0.34	0.3	0.778111		1		742	1.01	1.25	0.8	0.420347		1		383	0.39	1.25	0.3	0.753035		1		389	0.78	720	BA-exvivo_lh_thickness_BA6
0.08	0.2	0.4	0.688391		1		738	0.03	0.2	0.1	0.897684		1		724	1.23	0.77	1.6	0.110046		1		374	0.55	0.74	0.7	0.456087		1		378	0.58	1812	dti_MD___ThalamicNuclei___Left-VLa
0.34	0.84	0.4	0.689209		1		757	0.57	0.85	0.7	0.505407		1		742	-5.77	3.24	-1.8	0.076196		1		383	-6.43	3.05	-2.1	0.035798		1		389	0.94	348	aparc-Desikan_lh_volume_inferiorparietal
0.24	0.6	0.4	0.689541		1		756	0.1	0.61	0.2	0.876017		1		741	2.85	2.21	1.3	0.198277		1		382	3.3	2.32	1.4	0.155369		1		389	0.93	463	aparc-DKTatlas_lh_volume_superiortemporal
-0.12	0.31	-0.4	0.689747		1		744	-0.06	0.31	-0.2	0.850344		1		729	-1.75	1.09	-1.6	0.111401		1		379	-2.42	1.2	-2	0.044818		1		380	0.82	1340	IDP_dMRI_ProbtrackX_OD_fmi
-0.25	0.63	-0.4	0.690047		1		756	-0.13	0.64	-0.2	0.841476		1		741	-3.45	2.36	-1.5	0.144412		1		382	-3.28	2.38	-1.4	0.168954		1		389	0.87	447	aparc-DKTatlas_lh_volume_medialorbitofrontal
0.44	1.1	0.4	0.690388		1		780	0.63	1.12	0.6	0.574009		1		765	-4.51	4.07	-1.1	0.268793		1		397	-3.36	4.28	-0.8	0.432718		1		398	0.97	45	IDP_T1_FAST_ROIs_R_sup_temp_gyrus_post
-0.91	2.3	-0.4	0.690665		1		756	-1.12	2.33	-0.5	0.630388		1		741	4.96	8.42	0.6	0.556531		1		383	4.61	8.8	0.5	0.600236		1		388	0.6	226	AmygNuclei_lh_volume_Medial-nucleus
0.34	0.86	0.4	0.691061		1		778	0.44	0.87	0.5	0.618066		1		763	-1.63	3.12	-0.5	0.601705		1		396	-0.58	3.36	-0.2	0.863468		1		397	0.95	80	IDP_T1_FAST_ROIs_L_paracing_gyrus
1.22	3.08	0.4	0.691546		1		740	0.93	3.11	0.3	0.766208		1		725	7.12	11.5	0.6	0.536434		1		378	1.47	11.56	0.1	0.899054		1		377	0.63	1401	IDP_dMRI_ProbtrackX_ISOVF_cgh_l
-0.11	0.28	-0.4	0.692986		1		757	-0.1	0.29	-0.4	0.726227		1		742	-0.51	1.06	-0.5	0.630797		1		383	-0.22	1.09	-0.2	0.839379		1		389	0.82	747	aparc-DKTatlas_lh_thickness_inferiorparietal
-0.22	0.56	-0.4	0.693245		1		713	-0.17	0.57	-0.3	0.760215		1		700	-1.08	2.17	-0.5	0.620783		1		367	-1.01	2.14	-0.5	0.637636		1		359	0.87	1502	SN_mean_intensity_mod=NODDI_ICVF_threshold=0.3_warpResolution=2mm
-0.37	0.94	-0.4	0.693632		1		734	-0.35	0.95	-0.4	0.71091		1		719	-1.37	3.42	-0.4	0.688364		1		371	-3.25	3.55	-0.9	0.360036		1		378	0.65	1819	dti_MD___ThalamicNuclei___Right-LD
-0.2	0.5	-0.4	0.694812		1		756	-0.35	0.5	-0.7	0.486999		1		741	3.33	1.81	1.8	0.066437		1		382	2.52	1.93	1.3	0.191634		1		389	0.74	752	aparc-DKTatlas_lh_thickness_lingual
-0.08	0.19	-0.4	0.694857		1		652	-0.05	0.2	-0.2	0.802821		1		642	-0.81	0.83	-1	0.330087		1		332	-0.36	0.76	-0.5	0.639236		1		330	0.59	1517	AON_95th_percentile_mod=T2_star_threshold=0_warpResolution=2mm
-0.12	0.31	-0.4	0.695154		1		756	-0.15	0.31	-0.5	0.626817		1		741	0.59	1.12	0.5	0.60139		1		382	0.44	1.19	0.4	0.71421		1		389	0.79	746	aparc-DKTatlas_lh_thickness_fusiform
0.06	0.15	0.4	0.695814		1		756	0.1	0.15	0.7	0.495743		1		741	-0.94	0.55	-1.7	0.08919		1		382	-1.16	0.57	-2	0.042359		1		389	0.73	969	aseg_lh_intensity_Accumbens-area
0.3	0.78	0.4	0.696113		1		745	0.37	0.78	0.5	0.637442		1		730	-0.03	2.95	0	0.991674		1		379	-0.6	2.97	-0.2	0.840305		1		381	0.51	1403	IDP_dMRI_ProbtrackX_ISOVF_cst_r
-0.42	1.08	-0.4	0.696129		1		742	-0.41	1.1	-0.4	0.705481		1		727	-2.16	3.95	-0.5	0.584768		1		376	-0.56	4.15	-0.1	0.892905		1		381	0.63	1968	NODDI_OD___rh.hippoAmyg___presubiculum-head
-0.1	0.25	-0.4	0.696249		1		741	-0.1	0.26	-0.4	0.688959		1		726	0.2	0.88	0.2	0.823818		1		376	0.7	1.01	0.7	0.486661		1		380	0.54	1764	dti_MD___rh.hippoAmyg___subiculum-body
0.15	0.39	0.4	0.696667		1		741	0.05	0.39	0.1	0.904033		1		726	2.28	1.4	1.6	0.10325		1		375	1.77	1.48	1.2	0.234388		1		381	0.72	1647	dti_FA___brainstemS___Pons
0.29	0.75	0.4	0.696851		1		742	0.06	0.76	0.1	0.941346		1		727	5.39	2.79	1.9	0.054312		1		376	5.46	2.8	1.9	0.052184		1		381	0.63	1971	NODDI_OD___lh.hippoAmyg___subiculum-head
-0.27	0.69	-0.4	0.696883		1		757	-0.3	0.7	-0.4	0.672506		1		742	-0.1	2.47	0	0.967889		1		383	1.22	2.73	0.4	0.653643		1		389	0.7	908	aparc-a2009s_rh_thickness_G-temp-sup-G-T-transv
-0.38	0.97	-0.4	0.697325		1		742	-0.68	0.99	-0.7	0.494324		1		727	6.1	3.29	1.8	0.06498		1		376	6.8	3.87	1.8	0.080102		1		381	0.76	1702	dti_FA___ThalamicNuclei___Left-AV
-0.14	0.35	-0.4	0.697612		1		756	-0.08	0.36	-0.2	0.831782		1		741	-1.35	1.32	-1	0.306758		1		382	-1.63	1.33	-1.2	0.221593		1		389	0.8	829	aparc-a2009s_lh_thickness_G-pariet-inf-Supramar
-0.13	0.33	-0.4	0.699324		1		756	-0.06	0.34	-0.2	0.861954		1		741	-1.85	1.19	-1.6	0.120183		1		382	-1.41	1.31	-1.1	0.283855		1		389	0.92	204	aseg_rh_volume_Cortex
-0.45	1.18	-0.4	0.699884		1		756	-0.2	1.19	-0.2	0.870391		1		741	-7.06	4.45	-1.6	0.113602		1		382	-6.95	4.36	-1.6	0.111695		1		389	0.91	506	aparc-a2009s_lh_volume_G-cingul-Post-dorsal
0.04	0.11	0.4	0.700203		1		756	0.07	0.11	0.6	0.549278		1		741	-0.54	0.41	-1.3	0.196066		1		382	-0.46	0.45	-1	0.310835		1		389	0.76	963	aseg_lh_intensity_Thalamus-Proper
-0.95	2.46	-0.4	0.7006		1		315	-1.33	2.48	-0.5	0.593156		1		310	7.51	9.57	0.8	0.433844		1		166	13.99	10.1	1.4	0.167904		1		154	0.55	2019	NODDI_OD___ThalamicNuclei___Left-Pc
0.52	1.36	0.4	0.701221		1		756	0.41	1.37	0.3	0.766728		1		741	3.77	5.2	0.7	0.468886		1		383	0.71	5.02	0.1	0.887602		1		388	0.77	379	aparc-Desikan_rh_volume_entorhinal
-0.31	0.81	-0.4	0.701351		1		753	-0.19	0.82	-0.2	0.814767		1		738	-3.5	2.88	-1.2	0.224914		1		380	-0.84	3.12	-0.3	0.786871		1		388	0.9	635	aparc-a2009s_rh_volume_S-orbital-H-Shaped
-0.1	0.27	-0.4	0.70164		1		740	-0.22	0.27	-0.8	0.40525		1		725	2.51	1.02	2.5	0.01392		1		376	2.18	1	2.2	0.030009		1		379	0.7	1810	dti_MD___ThalamicNuclei___Left-PuM
0.76	2	0.4	0.702208		1		757	0.43	2.02	0.2	0.829843		1		742	11.03	7.65	1.4	0.150435		1		383	1.16	7.16	0.2	0.871173		1		389	0.92	202	aseg_lh_volume_choroid-plexus
0.32	0.85	0.4	0.702957		1		779	0.33	0.86	0.4	0.700448		1		764	-0.15	3.05	-0.1	0.959862		1		397	0.33	3.38	0.1	0.923177		1		397	0.94	100	IDP_T1_FAST_ROIs_L_temp_fusif_cortex_post
-0.4	1.05	-0.4	0.703185		1		756	-0.39	1.06	-0.4	0.716508		1		741	-0.61	3.82	-0.2	0.872056		1		382	-0.01	4.04	0	0.99865		1		389	0.91	353	aparc-Desikan_lh_volume_lingual
-0.16	0.41	-0.4	0.703847		1		757	-0.17	0.42	-0.4	0.686011		1		742	-0.08	1.53	-0.1	0.959128		1		383	-0.39	1.59	-0.2	0.804275		1		389	0.77	781	aparc-DKTatlas_rh_thickness_lateraloccipital
-0.84	2.2	-0.4	0.704116		1		743	-2.23	2.15	-1	0.300153		1		728	30.9	8.29	3.7	0.000224		0.3358		378	33.86	8.27	4	5.2e-05		0.1196		380	0.76	1382	IDP_dMRI_TBSS_ISOVF_External_capsule_R
-0.48	1.26	-0.4	0.704905		1		765	-0.38	1.28	-0.3	0.769421		1		750	-3.44	4.48	-0.8	0.442929		1		391	-1.99	5.08	-0.4	0.695106		1		389	0.57	1466	rfMRI amplitudes (ICA100 node 38)
-0.15	0.41	-0.4	0.704912		1		654	-0.16	0.41	-0.4	0.697562		1		644	-0.18	1.73	-0.1	0.916598		1		333	0.08	1.65	0.1	0.958972		1		331	0.69	1527	TUB_glm_mod=T2_star_threshold=0_warpResolution=2mm
-0.37	0.99	-0.4	0.704927		1		756	-0.4	1	-0.4	0.685632		1		741	0.89	3.57	0.2	0.804378		1		382	1.71	3.87	0.4	0.658489		1		389	0.83	502	aparc-a2009s_lh_volume_G+S-transv-frontopol
0.32	0.86	0.4	0.705363		1		714	0.38	0.87	0.4	0.664413		1		701	-0.51	3.28	-0.2	0.877805		1		367	0.42	3.35	0.1	0.900954		1		360	0.65	1495	OC_95th_percentile_mod=DTI_FA_threshold=0.3_warpResolution=2mm
0.33	0.87	0.4	0.70614		1		741	0.02	0.88	0	0.97761		1		727	7.26	3.41	2.1	0.033619		1		377	6.28	3.2	2	0.050563		1		378	0.74	1290	IDP_dMRI_TBSS_OD_Medial_lemniscus_L
-0.07	0.17	-0.4	0.706179		1		655	-0.03	0.17	-0.2	0.84829		1		645	-0.87	0.74	-1.2	0.240251		1		334	-0.62	0.7	-0.9	0.375911		1		331	0.62	1523	PIT_95th_percentile_mod=T2_star_threshold=0_warpResolution=2mm
-0.43	1.14	-0.4	0.706491		1		755	-0.08	1.15	-0.1	0.944423		1		740	-8	4.18	-1.9	0.056396		1		382	-6.2	4.39	-1.4	0.158038		1		388	0.93	629	aparc-a2009s_rh_volume_S-oc-sup+transversal
0.55	1.46	0.4	0.706598		1		755	0.45	1.48	0.3	0.761916		1		740	0.71	5.37	0.1	0.894404		1		382	2.68	5.59	0.5	0.632143		1		388	0.93	533	aparc-a2009s_lh_volume_G-temp-sup-Plan-tempo
-0.15	0.4	-0.4	0.706718		1		757	-0.2	0.4	-0.5	0.618159		1		742	1.19	1.44	0.8	0.407754		1		383	1.08	1.58	0.7	0.495671		1		389	0.7	866	aparc-a2009s_lh_thickness_S-orbital-H-Shaped
3.17	8.43	-0.4	0.706771		1		644	2.21	8.55	-0.3	0.796276		1		634	31.92	35.83	-0.9	0.373688		1		330	45.55	34.26	-1.3	0.184624		1		324	0.65	1605	QSM_R_HIPPO
0.8	2.12	0.4	0.707199		1		739	0.91	2.15	0.4	0.672285		1		724	-1.85	7.68	-0.2	0.809722		1		375	-3.25	8.06	-0.4	0.686937		1		379	0.68	2013	NODDI_OD___ThalamicNuclei___Left-LD
-0.34	0.91	-0.4	0.708457		1		745	-0.54	0.9	-0.6	0.54546		1		730	4.46	3.34	1.3	0.182235		1		379	6.55	3.61	1.8	0.070815		1		381	0.56	1374	IDP_dMRI_TBSS_ISOVF_Superior_corona_radiata_R
0.1	0.26	0.4	0.708667		1		744	0.05	0.26	0.2	0.83615		1		729	1.17	0.94	1.2	0.217107		1		379	0.43	1	0.4	0.665249		1		380	0.82	1136	IDP_dMRI_TBSS_MD_Splenium_of_corpus_callosum
-0.3	0.79	-0.4	0.708942		1		756	-0.53	0.8	-0.7	0.508504		1		741	4.46	2.92	1.5	0.1274		1		382	5.8	3.05	1.9	0.057805		1		389	0.9	501	aparc-a2009s_lh_volume_G+S-subcentral
-0.09	0.25	-0.4	0.709853		1		742	-0.08	0.26	-0.3	0.766441		1		727	-0.15	0.88	-0.2	0.868963		1		376	0.04	1.02	0	0.969494		1		381	0.57	1763	dti_MD___lh.hippoAmyg___subiculum-body
0.14	0.38	0.4	0.711535		1		741	0.18	0.39	0.5	0.648768		1		726	-0.97	1.45	-0.7	0.503299		1		376	-1.8	1.43	-1.3	0.208888		1		380	0.58	1920	NODDI_ICVF___lh.hippoAmyg___Paralaminar-nucleus
-0.22	0.59	-0.4	0.711979		1		757	-0.27	0.6	-0.4	0.655279		1		742	0.39	2.18	0.2	0.859479		1		383	2.23	2.22	1	0.316872		1		389	0.87	853	aparc-a2009s_lh_thickness_S-collat-transv-post
-0.07	0.19	-0.4	0.712842		1		745	-0.12	0.19	-0.6	0.521389		1		730	1.16	0.67	1.7	0.0831		1		379	1.26	0.78	1.6	0.10673		1		381	0.8	1202	IDP_dMRI_ProbtrackX_MD_str_l
-0.16	0.44	-0.4	0.712964		1		757	-0.17	0.45	-0.4	0.69894		1		742	0.2	1.56	0.1	0.899299		1		383	0.08	1.73	0	0.962825		1		389	0.72	703	aparc-Desikan_rh_thickness_precentral
-0.15	0.41	-0.4	0.713137		1		757	-0.11	0.41	-0.3	0.783123		1		742	-0.67	1.52	-0.4	0.65852		1		383	-0.44	1.55	-0.3	0.777791		1		389	0.82	920	aparc-a2009s_rh_thickness_S-cingul-Marginalis
-0.23	0.62	-0.4	0.713943		1		755	-0.26	0.63	-0.4	0.683656		1		740	0.18	2.33	0.1	0.939253		1		381	0.8	2.31	0.3	0.729099		1		389	0.89	364	aparc-Desikan_lh_volume_precentral
-0.09	0.24	-0.4	0.714002		1		744	-0.06	0.24	-0.2	0.804626		1		729	-0.55	0.87	-0.6	0.52466		1		379	-0.06	0.9	-0.1	0.943891		1		380	0.68	1168	IDP_dMRI_TBSS_MD_Cingulum_hippocampus_R
0.19	0.52	0.4	0.714267		1		713	0.23	0.53	0.4	0.662282		1		700	-0.83	1.93	-0.4	0.667163		1		367	-2.38	2.1	-1.1	0.258768		1		359	0.95	1565	AON_95th_percentile_mod=NODDI_ISOVF_threshold=0_warpResolution=2mm
-0.13	0.35	-0.4	0.715168		1		756	-0.12	0.36	-0.3	0.739088		1		741	-0.56	1.35	-0.4	0.680474		1		382	-1.07	1.32	-0.8	0.419132		1		389	0.76	888	aparc-a2009s_rh_thickness_G-front-inf-Opercular
-0.16	0.43	-0.4	0.71547		1		757	-0.17	0.44	-0.4	0.704959		1		742	0.11	1.54	0.1	0.941868		1		383	0.05	1.72	0	0.975823		1		389	0.72	794	aparc-DKTatlas_rh_thickness_precentral
-0.3	0.82	-0.4	0.717113		1		779	-0.14	0.83	-0.2	0.864355		1		764	-4.04	3.07	-1.3	0.18932		1		397	-2.35	3.21	-0.7	0.465201		1		397	0.93	58	IDP_T1_FAST_ROIs_L_postcent_gyrus
-0.13	0.35	-0.4	0.717529		1		739	-0.31	0.35	-0.9	0.382189		1		724	3.59	1.32	2.7	0.006705		0.9978		376	3.85	1.28	3	0.002797		0.9464		378	0.55	1806	dti_MD___ThalamicNuclei___Left-MGN
-0.35	0.95	-0.4	0.717583		1		741	0	0.96	0	0.997728		1		726	-8.49	3.61	-2.3	0.019283		1		375	-7.18	3.44	-2.1	0.037621		1		381	0.7	1684	dti_FA___lh.hippoAmyg___molecular_layer_HP-head
-0.13	0.37	-0.4	0.717809		1		757	-0.09	0.38	-0.3	0.801853		1		742	-1.15	1.38	-0.8	0.404764		1		383	-0.86	1.43	-0.6	0.547842		1		389	0.8	1049	wg_rh_intensity-contrast_supramarginal
0.65	1.81	0.4	0.718635		1		745	0.19	1.84	0.1	0.919311		1		730	10.59	6.61	1.6	0.109699		1		379	14.54	6.92	2.1	0.036246		1		381	0.57	1396	IDP_dMRI_ProbtrackX_ISOVF_ar_r
-0.33	0.92	-0.4	0.719039		1		754	-0.44	0.94	-0.5	0.635967		1		739	2.3	3.44	0.7	0.503167		1		380	2.83	3.48	0.8	0.415648		1		389	0.95	409	BA-exvivo_lh_volume_BA2
-0.39	1.09	-0.4	0.719731		1		702	-0.46	1.1	-0.4	0.676297		1		691	1.59	4.3	0.4	0.711974		1		355	2.95	4.71	0.6	0.531231		1		358	0.53	1636	T2Star___lh.hippoAmyg___Lateral-nucleus
-0.54	1.5	-0.4	0.719793		1		756	-0.48	1.53	-0.3	0.751154		1		741	-1.3	5.72	-0.2	0.820177		1		382	0.4	5.54	0.1	0.941808		1		389	0.76	227	AmygNuclei_lh_volume_Cortical-nucleus
-0.13	0.37	-0.4	0.720555		1		756	-0.1	0.37	-0.3	0.794664		1		741	-1.29	1.36	-0.9	0.34242		1		383	-0.5	1.39	-0.4	0.717734		1		388	0.67	938	aparc-a2009s_rh_thickness_S-orbital-H-Shaped
-0.19	0.53	-0.4	0.720762		1		743	-0.15	0.54	-0.3	0.784077		1		728	-0.89	1.93	-0.5	0.646118		1		378	-1.02	1.98	-0.5	0.605357		1		380	0.87	1313	IDP_dMRI_TBSS_OD_External_capsule_R
0.71	1.98	0.4	0.721128		1		755	0.84	2	0.4	0.673974		1		740	-4.27	7.59	-0.6	0.574033		1		382	-4.66	7.22	-0.6	0.519384		1		388	0.77	611	aparc-a2009s_rh_volume_Lat-Fis-ant-Vertical
-0.43	1.21	-0.4	0.72143		1		755	-0.34	1.22	-0.3	0.778504		1		740	-2.46	4.35	-0.6	0.57172		1		381	1.5	4.68	0.3	0.749005		1		389	0.87	631	aparc-a2009s_rh_volume_S-oc-temp-lat
0.17	0.48	0.4	0.721441		1		757	0.19	0.48	0.4	0.690203		1		742	-0.37	1.76	-0.2	0.833932		1		383	-0.25	1.84	-0.1	0.892162		1		389	0.76	787	aparc-DKTatlas_rh_thickness_paracentral
0.13	0.36	0.4	0.722099		1		653	0.1	0.37	0.3	0.794231		1		643	1	1.54	0.6	0.516006		1		333	0.98	1.44	0.7	0.49793		1		330	0.7	1521	PIF_glm_mod=T2_star_threshold=0_warpResolution=2mm
0.3	0.84	0.4	0.722238		1		713	0.33	0.85	0.4	0.699957		1		700	-0.41	3.2	-0.1	0.898681		1		367	-3.5	3.24	-1.1	0.280897		1		359	0.75	1499	OC_95th_percentile_mod=DTI_MD_threshold=0.3_warpResolution=2mm
0.39	1.09	0.4	0.722792		1		754	0.86	1.1	0.8	0.435715		1		739	-10.14	3.84	-2.6	0.008644		0.9995		381	-11.74	4.35	-2.7	0.007237		0.998		388	0.93	484	aparc-DKTatlas_rh_volume_parstriangularis
-0.24	0.68	-0.4	0.723004		1		742	-0.17	0.69	-0.2	0.804389		1		727	-2.39	2.54	-0.9	0.347804		1		376	-0.64	2.53	-0.3	0.799723		1		381	0.84	2016	NODDI_OD___ThalamicNuclei___Left-MDl
-0.47	1.32	-0.4	0.72304		1		756	-0.78	1.33	-0.6	0.556644		1		741	8.71	4.67	1.9	0.062744		1		382	9.33	5.23	1.8	0.075035		1		389	0.93	399	aparc-Desikan_rh_volume_rostralanteriorcingulate
-0.57	1.61	-0.4	0.725117		1		777	-0.74	1.63	-0.5	0.650311		1		763	1.76	5.9	0.3	0.765341		1		396	4.74	6.65	0.7	0.476447		1		395	0.96	37	IDP_T1_FAST_ROIs_R_inf_front_gyrus_parsop
0.32	0.92	0.4	0.725492		1		754	0.41	0.94	0.4	0.659032		1		739	-1.46	3.41	-0.4	0.668525		1		380	-1.91	3.43	-0.6	0.578051		1		389	0.96	464	aparc-DKTatlas_lh_volume_supramarginal
0.3	0.87	0.4	0.725902		1		757	0.19	0.88	0.2	0.823822		1		742	2.34	3.19	0.7	0.464898		1		383	5.5	3.31	1.7	0.096683		1		389	0.9	390	aparc-Desikan_rh_volume_paracentral
0.46	1.3	0.4	0.726134		1		774	0.29	1.31	0.2	0.824822		1		759	3.82	4.89	0.8	0.435536		1		393	3.78	5	0.8	0.449629		1		396	0.96	64	IDP_T1_FAST_ROIs_L_supramarg_gyrus_post
0.56	1.6	0.3	0.727369		1		764	0.38	1.61	0.2	0.81491		1		749	4.54	5.63	0.8	0.420417		1		391	-0.07	6.53	0	0.991025		1		388	0.59	1456	rfMRI amplitudes (ICA100 node 27)
0.31	0.89	0.3	0.727835		1		757	0.23	0.91	0.3	0.799225		1		742	2.36	3.32	0.7	0.477803		1		383	2.03	3.39	0.6	0.55002		1		389	0.86	408	BA-exvivo_lh_volume_BA1
-0.15	0.44	-0.3	0.72788		1		741	-0.4	0.44	-0.9	0.361159		1		727	5.95	1.69	3.5	0.000465		0.5159		375	5.78	1.76	3.3	0.001102		0.7516		380	0.65	1809	dti_MD___ThalamicNuclei___Left-PuL
-0.47	1.35	-0.3	0.728642		1		741	-0.48	1.37	-0.4	0.724597		1		726	0.76	4.99	0.2	0.879047		1		375	3.81	5.09	0.7	0.454895		1		381	0.53	1705	dti_FA___ThalamicNuclei___Left-LD
0.12	0.34	0.3	0.729268		1		741	0.19	0.34	0.6	0.575521		1		726	-1.71	1.19	-1.4	0.152733		1		376	-1.4	1.32	-1.1	0.292645		1		380	0.6	1941	NODDI_ICVF___ThalamicNuclei___Right-LP
0.34	0.98	0.3	0.730415		1		756	0.53	0.99	0.5	0.595365		1		741	-3.47	3.71	-0.9	0.35116		1		382	-3.74	3.6	-1	0.299561		1		389	0.93	523	aparc-a2009s_lh_volume_G-pariet-inf-Supramar
-0.26	0.75	-0.3	0.730783		1		756	-0.23	0.76	-0.3	0.761937		1		741	-1.27	2.84	-0.4	0.653722		1		382	-0.95	2.86	-0.3	0.74031		1		389	0.91	486	aparc-DKTatlas_rh_volume_postcentral
-0.12	0.35	-0.3	0.73103		1		757	-0.09	0.36	-0.2	0.805945		1		742	-0.89	1.24	-0.7	0.474673		1		383	-0.91	1.4	-0.7	0.514373		1		389	0.56	691	aparc-Desikan_rh_thickness_lateralorbitofrontal
0.3	0.86	0.3	0.731682		1		757	0.17	0.87	0.2	0.849352		1		742	2.59	3.18	0.8	0.415502		1		383	5.94	3.28	1.8	0.070708		1		389	0.9	481	aparc-DKTatlas_rh_volume_paracentral
-0.1	0.28	-0.3	0.731942		1		738	-0.08	0.28	-0.3	0.772934		1		724	-0.19	1.06	-0.2	0.860793		1		374	-0.15	1.08	-0.1	0.887369		1		378	0.68	1827	dti_MD___ThalamicNuclei___Right-PuM
0.09	0.26	0.3	0.732827		1		743	0.03	0.25	0.1	0.895925		1		728	1.44	0.91	1.6	0.11432		1		377	0.66	1.01	0.7	0.515129		1		381	0.8	1198	IDP_dMRI_ProbtrackX_MD_ptr_l
0.32	0.93	0.3	0.734106		1		757	0.45	0.94	0.5	0.634672		1		742	-2.76	3.55	-0.8	0.436577		1		383	-3.33	3.44	-1	0.334421		1		389	0.84	422	BA-exvivo_rh_volume_BA1
-0.27	0.8	-0.3	0.734907		1		756	-0.36	0.81	-0.4	0.659118		1		741	1.99	2.9	0.7	0.492458		1		383	2.76	3.09	0.9	0.371337		1		388	0.85	948	aparc-a2009s_rh_thickness_S-temporal-transverse
0.31	0.92	0.3	0.734977		1		741	0.32	0.94	0.3	0.731217		1		726	-0.17	3.16	-0.1	0.957495		1		376	1.71	3.69	0.5	0.642717		1		380	0.78	2010	NODDI_OD___ThalamicNuclei___Left-AV
0.12	0.35	0.3	0.73519		1		756	0.06	0.35	0.2	0.873626		1		741	1.39	1.32	1	0.295867		1		382	1.13	1.3	0.9	0.383158		1		389	0.84	725	BA-exvivo_lh_thickness_MT
-0.18	0.53	-0.3	0.73535		1		757	-0.23	0.54	-0.4	0.671575		1		742	0.17	1.92	0.1	0.92793		1		383	1.42	2.09	0.7	0.497663		1		389	0.87	838	aparc-a2009s_lh_thickness_G-temp-sup-Plan-tempo
1.85	5.47	0.3	0.735766		1		783	1.83	5.53	0.3	0.741412		1		768	1.18	20.41	0.1	0.953978		1		397	-2.79	21.41	-0.1	0.896325		1		401	0.72	145	IDP_T1_FAST_ROIs_V_cerebellum_crus_I
0.26	0.76	0.3	0.736029		1		756	0.17	0.77	0.2	0.829414		1		741	1.75	2.94	0.6	0.552077		1		382	2.07	2.76	0.7	0.453327		1		389	0.89	357	aparc-Desikan_lh_volume_paracentral
-0.34	1.01	-0.3	0.736297		1		756	-0.2	1.02	-0.2	0.841495		1		741	-3.47	3.63	-1	0.340212		1		382	-4.48	3.92	-1.1	0.254605		1		389	0.91	477	aparc-DKTatlas_rh_volume_lingual
0.43	1.29	0.3	0.736411		1		742	0.59	1.3	0.5	0.64923		1		727	-2.17	4.64	-0.5	0.640835		1		376	-2.05	4.92	-0.4	0.677305		1		381	0.77	1666	dti_FA___lh.hippoAmyg___subiculum-body
0.45	1.36	0.3	0.737536		1		744	0.37	1.37	0.3	0.784493		1		729	2.68	4.86	0.6	0.581836		1		378	1.95	5.29	0.4	0.712193		1		381	0.72	1287	IDP_dMRI_TBSS_OD_Corticospinal_tract_R
0.11	0.33	0.3	0.738846		1		741	0.1	0.34	0.3	0.765395		1		726	0.15	1.18	0.1	0.900739		1		376	0.02	1.27	0	0.986414		1		380	0.68	1900	NODDI_ICVF___rh.hippoAmyg___CA4-head
1.09	3.27	0.3	0.738914		1		768	-0.04	3.25	0	0.989045		1		754	33.82	13.23	2.5	0.01098		0.9999		388	26.49	12.37	2.1	0.032842		1		394	0.88	128	IDP_T1_FAST_ROIs_L_pallidum
-0.14	0.42	-0.3	0.739404		1		757	-0.15	0.42	-0.4	0.714179		1		742	0.02	1.53	0	0.987978		1		383	-0.34	1.6	-0.2	0.833012		1		389	0.78	690	aparc-Desikan_rh_thickness_lateraloccipital
-0.38	1.15	-0.3	0.739695		1		756	-0.31	1.16	-0.3	0.787406		1		741	-0.95	4.12	-0.2	0.817556		1		382	-0.73	4.55	-0.2	0.872156		1		389	0.82	245	HippSubfield_lh_volume_hippocampal-fissure
0.32	0.97	0.3	0.739899		1		744	0.4	0.99	0.4	0.688386		1		729	-0.97	3.65	-0.3	0.790253		1		379	-0.8	3.63	-0.2	0.825842		1		380	0.88	1301	IDP_dMRI_TBSS_OD_Retrolenticular_part_of_internal_capsule_R
0.1	0.31	0.3	0.740314		1		757	0.1	0.31	0.3	0.757645		1		742	-0.04	1.13	0	0.972198		1		383	0.41	1.18	0.3	0.730787		1		389	0.81	993	wg_lh_intensity-contrast_inferiortemporal
-0.2	0.62	-0.3	0.740349		1		742	-0.13	0.63	-0.2	0.837138		1		727	-1.93	2.35	-0.8	0.4124		1		376	-1.97	2.24	-0.9	0.378432		1		381	0.79	2039	NODDI_OD___ThalamicNuclei___Right-PuA
0.17	0.51	0.3	0.742023		1		756	0.17	0.52	0.3	0.74562		1		741	0.16	1.9	0.1	0.934304		1		382	0.1	1.97	0.1	0.957791		1		389	0.76	1035	wg_rh_intensity-contrast_paracentral
-0.07	0.21	-0.3	0.742299		1		757	-0.01	0.21	-0.1	0.949552		1		742	-1.61	0.81	-2	0.047767		1		383	-1.49	0.77	-1.9	0.05305		1		389	0.69	962	aseg_lh_intensity_Cerebellum-Cortex
0.26	0.8	0.3	0.743462		1		739	0.28	0.81	0.3	0.727447		1		725	-0.58	3.03	-0.2	0.848781		1		377	-3.37	3	-1.1	0.262857		1		376	0.71	1291	IDP_dMRI_TBSS_OD_Inferior_cerebellar_peduncle_R
-0.55	1.68	-0.3	0.7445		1		765	-0.99	1.68	-0.6	0.55484		1		750	10.46	6.22	1.7	0.09369		1		391	9.56	6.39	1.5	0.135563		1		389	0.64	1459	rfMRI amplitudes (ICA100 node 31)
-0.07	0.22	-0.3	0.744537		1		731	-0.03	0.23	-0.1	0.900783		1		717	-1.08	0.82	-1.3	0.190469		1		368	-1.21	0.87	-1.4	0.16593		1		377	0.5	1745	dti_MD___brainstemS___Medulla
0.16	0.5	0.3	0.745825		1		757	0.19	0.51	0.4	0.704387		1		742	-0.47	1.86	-0.3	0.801628		1		383	-0.35	1.92	-0.2	0.854119		1		389	0.77	696	aparc-Desikan_rh_thickness_paracentral
-0.45	1.4	-0.3	0.746364		1		778	-0.34	1.42	-0.2	0.810556		1		763	-2.74	5.33	-0.5	0.607588		1		396	-1.65	5.32	-0.3	0.757011		1		397	0.96	72	IDP_T1_FAST_ROIs_L_intracalc_cortex
-0.29	0.88	-0.3	0.746892		1		742	-0.23	0.9	-0.3	0.800803		1		727	-0.42	3.25	-0.1	0.897843		1		376	-1.2	3.36	-0.4	0.719787		1		381	0.63	1747	dti_MD___lh.hippoAmyg___parasubiculum
-0.1	0.33	-0.3	0.748063		1		756	-0.01	0.33	0	0.979547		1		741	-2.11	1.18	-1.8	0.074987		1		383	-2.53	1.27	-2	0.047482		1		388	0.8	710	aparc-Desikan_rh_thickness_supramarginal
0.43	1.35	0.3	0.748281		1		780	0.26	1.37	0.2	0.849579		1		765	3.69	5.01	0.7	0.461296		1		397	5.41	5.27	1	0.305899		1		398	0.97	114	IDP_T1_FAST_ROIs_L_heschl_gyrus
-0.13	0.39	-0.3	0.748354		1		756	-0.12	0.4	-0.3	0.760799		1		741	-0.31	1.43	-0.2	0.830199		1		382	-0.39	1.52	-0.3	0.798017		1		389	0.78	824	aparc-a2009s_lh_thickness_G-oc-temp-lat-fusifor
0.27	0.85	0.3	0.748414		1		780	0.42	0.86	0.5	0.631267		1		765	-2.95	3.06	-1	0.335545		1		397	-2.48	3.47	-0.7	0.476148		1		398	0.89	140	IDP_T1_FAST_ROIs_R_cerebellum_V
-0.28	0.87	-0.3	0.748633		1		754	-0.06	0.89	-0.1	0.947738		1		739	-5.55	3.17	-1.7	0.0807		1		381	-3.04	3.33	-0.9	0.361383		1		388	0.8	251	HippSubfield_lh_volume_molecular-layer-HP-body
-0.61	1.89	-0.3	0.748903		1		757	-1	1.91	-0.5	0.601757		1		742	9.96	7.29	1.4	0.172749		1		383	1.28	6.74	0.2	0.848872		1		389	0.92	219	aseg_rh_volume_choroid-plexus
0.5	1.58	0.3	0.749052		1		766	0.1	1.59	0.1	0.951017		1		751	10.96	5.5	2	0.04685		1		391	5.71	6.39	0.9	0.371854		1		390	0.56	1467	rfMRI amplitudes (ICA100 node 39)
-0.11	0.34	-0.3	0.749301		1		757	-0.17	0.35	-0.5	0.621277		1		742	1.23	1.28	1	0.338887		1		383	1.11	1.31	0.8	0.397252		1		389	0.81	1014	wg_lh_intensity-contrast_superiortemporal
-0.43	1.35	-0.3	0.750108		1		780	-0.04	1.37	0	0.974937		1		765	-10.58	5	-2.1	0.034837		1		397	-8.89	5.27	-1.7	0.092074		1		398	0.97	44	IDP_T1_FAST_ROIs_L_sup_temp_gyrus_post
-0.26	0.82	-0.3	0.750363		1		744	-0.52	0.83	-0.6	0.528329		1		729	4.91	3.11	1.6	0.115517		1		379	5.46	3.01	1.8	0.070867		1		380	0.73	1289	IDP_dMRI_TBSS_OD_Medial_lemniscus_R
-0.25	0.8	-0.3	0.750505		1		714	-0.3	0.81	-0.4	0.712244		1		701	0.94	3.13	0.3	0.763071		1		367	-0.29	3.03	-0.1	0.924578		1		360	0.56	1492	HT_95th_percentile_mod=DTI_FA_threshold=0.3_warpResolution=2mm
-0.06	0.18	-0.3	0.750705		1		745	-0.11	0.19	-0.6	0.549603		1		730	1.19	0.68	1.8	0.078911		1		379	1.06	0.7	1.5	0.127138		1		381	0.61	1151	IDP_dMRI_TBSS_MD_Posterior_limb_of_internal_capsule_L
-0.11	0.34	-0.3	0.751521		1		714	-0.13	0.34	-0.4	0.714262		1		701	0.31	1.28	0.2	0.809449		1		367	-0.8	1.34	-0.6	0.549453		1		360	0.72	1498	OC_mean_intensity_mod=DTI_MD_threshold=0.3_warpResolution=2mm
0.22	0.7	0.3	0.751885		1		744	0.23	0.71	0.3	0.751463		1		729	0.26	2.65	0.1	0.923129		1		378	0.21	2.59	0.1	0.935326		1		381	0.85	1295	IDP_dMRI_TBSS_OD_Cerebral_peduncle_R
-0.16	0.5	-0.3	0.752315		1		756	-0.31	0.5	-0.6	0.540406		1		741	3.29	1.79	1.8	0.067187		1		382	2.45	1.91	1.3	0.201409		1		389	0.74	658	aparc-Desikan_lh_thickness_lingual
0.1	0.32	0.3	0.753122		1		744	0.12	0.32	0.4	0.693598		1		729	0.01	1.18	0	0.992244		1		379	0.6	1.2	0.5	0.618682		1		380	0.73	1132	IDP_dMRI_TBSS_MD_Middle_cerebellar_peduncle
-0.39	1.26	-0.3	0.753773		1		742	-0.41	1.27	-0.3	0.750435		1		727	0.56	4.48	0.1	0.901354		1		376	1.39	4.89	0.3	0.776458		1		381	0.68	1701	dti_FA___rh.hippoAmyg___Paralaminar-nucleus
-0.47	1.51	-0.3	0.757051		1		705	-0.46	1.52	-0.3	0.762622		1		694	-3	6.13	-0.5	0.624945		1		358	-2.41	6.52	-0.4	0.712443		1		358	0.71	1645	T2Star___rh.hippoAmyg___Paralaminar-nucleus
0.23	0.74	0.3	0.757257		1		742	0.43	0.75	0.6	0.571197		1		727	-3.7	2.79	-1.3	0.186868		1		376	-3.28	2.76	-1.2	0.235643		1		381	0.68	1711	dti_FA___ThalamicNuclei___Left-MGN
-0.34	1.11	-0.3	0.757561		1		756	-0.28	1.12	-0.2	0.804648		1		741	-1.57	4.13	-0.4	0.704143		1		382	-1.63	4.2	-0.4	0.697006		1		389	0.86	431	BA-exvivo_rh_volume_V1
0.48	1.56	0.3	0.758591		1		754	0.25	1.58	0.2	0.872083		1		739	7.68	5.91	1.3	0.194758		1		382	6.99	5.84	1.2	0.232234		1		387	0.86	637	aparc-a2009s_rh_volume_S-pericallosal
0.28	0.91	0.3	0.759548		1		745	0.3	0.91	0.3	0.745992		1		730	-0.06	3.31	0	0.986652		1		379	-0.86	3.47	-0.2	0.8043		1		381	0.84	1311	IDP_dMRI_TBSS_OD_Sagittal_stratum_R
0.36	1.19	0.3	0.760929		1		741	0.44	1.21	0.4	0.715252		1		726	-2.56	4.2	-0.6	0.542564		1		375	-0.09	4.62	0	0.98507		1		381	0.66	1671	dti_FA___rh.hippoAmyg___CA1-body
0.32	1.06	0.3	0.761309		1		754	0.46	1.08	0.4	0.670079		1		739	-3.62	3.98	-0.9	0.362913		1		381	-3.8	3.98	-1	0.340139		1		388	0.9	565	aparc-a2009s_lh_volume_S-precentral-inf-part
0.19	0.63	0.3	0.762043		1		757	0.22	0.63	0.3	0.733247		1		742	-0.67	2.26	-0.3	0.766672		1		383	-3.62	2.44	-1.5	0.13909		1		389	0.85	304	ThalamNuclei_lh_volume_Pt
0.11	0.35	0.3	0.762079		1		757	0.12	0.36	0.3	0.731187		1		742	-0.55	1.31	-0.4	0.674943		1		383	-0.4	1.36	-0.3	0.766475		1		389	0.84	1033	wg_rh_intensity-contrast_middletemporal
0.08	0.28	0.3	0.762638		1		744	0.06	0.28	0.2	0.824817		1		729	0.45	0.98	0.5	0.645191		1		379	0.4	1.06	0.4	0.708269		1		380	0.66	1221	IDP_dMRI_TBSS_ICVF_Cerebral_peduncle_L
0.21	0.7	0.3	0.763289		1		756	0.11	0.71	0.1	0.881192		1		741	2.2	2.57	0.9	0.393089		1		382	2.49	2.66	0.9	0.349431		1		389	0.88	411	BA-exvivo_lh_volume_BA3b
-0.38	1.25	-0.3	0.76339		1		681	-0.18	1.26	-0.1	0.888101		1		666	-5.23	4.43	-1.2	0.237925		1		345	-6.86	4.58	-1.5	0.135451		1		351	0.54	1797	dti_MD___rh.hippoAmyg___Anterior-amygdaloid-area-AAA
-0.14	0.48	-0.3	0.763709		1		757	-0.2	0.48	-0.4	0.684541		1		742	0.51	1.82	0.3	0.780757		1		383	1.45	1.81	0.8	0.421615		1		389	0.81	817	aparc-a2009s_lh_thickness_G-front-inf-Triangul
-0.11	0.37	-0.3	0.764486		1		756	-0.13	0.37	-0.3	0.734606		1		741	0.06	1.37	0	0.963706		1		382	0.16	1.44	0.1	0.909415		1		389	0.8	1047	wg_rh_intensity-contrast_superiorparietal
0.12	0.41	0.3	0.765343		1		741	0.28	0.42	0.7	0.504838		1		726	-2.95	1.54	-1.9	0.055996		1		376	-3.85	1.52	-2.5	0.011705		0.9999		380	0.62	1720	dti_FA___ThalamicNuclei___Left-VLa
-0.3	1.01	-0.3	0.765464		1		756	-0.16	1.02	-0.2	0.872654		1		741	-3.48	3.64	-1	0.339305		1		382	-4.58	3.92	-1.2	0.243075		1		389	0.9	386	aparc-Desikan_rh_volume_lingual
0.13	0.44	0.3	0.765811		1		741	0.15	0.44	0.3	0.735073		1		726	-0.22	1.56	-0.1	0.886939		1		376	-0.49	1.68	-0.3	0.771208		1		380	0.64	1756	dti_MD___rh.hippoAmyg___HP_tail
-0.09	0.3	-0.3	0.76597		1		757	-0.05	0.31	-0.2	0.862766		1		742	-0.91	1.13	-0.8	0.419312		1		383	-1.26	1.14	-1.1	0.270354		1		389	0.79	928	aparc-a2009s_rh_thickness_S-front-sup
-0.19	0.63	-0.3	0.766431		1		755	-0.23	0.64	-0.4	0.716643		1		740	0.66	2.31	0.3	0.776772		1		382	2.29	2.46	0.9	0.353141		1		388	0.88	397	aparc-Desikan_rh_volume_precentral
-0.31	1.06	-0.3	0.768127		1		756	-0.06	1.07	-0.1	0.953959		1		741	-6.48	3.82	-1.7	0.090417		1		382	-5.02	4.16	-1.2	0.227873		1		389	0.9	596	aparc-a2009s_rh_volume_G-pariet-inf-Angular
0.19	0.63	0.3	0.768309		1		741	0.35	0.64	0.5	0.588425		1		726	-3.06	2.32	-1.3	0.188065		1		376	-2.89	2.35	-1.2	0.219951		1		380	0.82	2036	NODDI_OD___ThalamicNuclei___Right-MDm
0.45	1.52	0.3	0.769022		1		757	0.64	1.55	0.4	0.678909		1		742	-2.9	5.4	-0.5	0.591435		1		383	-5.47	5.98	-0.9	0.361367		1		389	0.82	584	aparc-a2009s_rh_volume_G-front-inf-Orbital
-0.21	0.74	-0.3	0.771605		1		756	-0.13	0.75	-0.2	0.861279		1		741	-2.2	2.73	-0.8	0.420149		1		382	-3.34	2.77	-1.2	0.229452		1		389	0.79	295	ThalamNuclei_lh_volume_Pf
-0.11	0.38	-0.3	0.771714		1		756	-0.06	0.38	-0.1	0.884912		1		741	-1.25	1.36	-0.9	0.356764		1		382	-2.12	1.47	-1.4	0.151288		1		389	0.8	912	aparc-a2009s_rh_thickness_G-temporal-middle
-0.06	0.21	-0.3	0.772465		1		744	-0.17	0.21	-0.8	0.404742		1		729	2.68	0.73	3.6	0.000285		0.3922		379	2.33	0.82	2.8	0.004825		0.9895		380	0.84	1156	IDP_dMRI_TBSS_MD_Superior_corona_radiata_R
-0.28	0.96	-0.3	0.772914		1		756	-0.39	0.97	-0.4	0.690941		1		741	0.12	3.49	0	0.97201		1		382	2.68	3.7	0.7	0.469712		1		389	0.95	459	aparc-DKTatlas_lh_volume_rostralanteriorcingulate
0.08	0.29	0.3	0.773801		1		757	0.17	0.29	0.6	0.563937		1		742	-1.75	1.08	-1.6	0.107606		1		383	-1.65	1.13	-1.5	0.145489		1		389	0.76	923	aparc-a2009s_rh_thickness_S-circular-insula-sup
0.19	0.65	0.3	0.773852		1		742	0.06	0.66	0.1	0.9293		1		727	2.89	2.42	1.2	0.233842		1		376	2.19	2.42	0.9	0.367346		1		381	0.77	1730	dti_FA___ThalamicNuclei___Right-MDm
0.12	0.42	0.3	0.775309		1		756	0.06	0.42	0.1	0.889		1		741	1.19	1.54	0.8	0.440301		1		382	1.03	1.59	0.6	0.518207		1		389	0.84	1031	wg_rh_intensity-contrast_lingual
0.08	0.28	0.3	0.776839		1		714	0.12	0.28	0.4	0.685134		1		701	-0.92	1.1	-0.8	0.400156		1		367	-0.48	1.05	-0.5	0.648474		1		360	0.83	1539	TUB_glm_mod=DTI_FA_threshold=0_warpResolution=2mm
0.3	1.06	0.3	0.777269		1		773	0.39	1.08	0.4	0.716954		1		758	-1.9	3.78	-0.5	0.616051		1		394	-0.91	4.33	-0.2	0.834212		1		394	0.92	75	IDP_T1_FAST_ROIs_R_front_med_cortex
0.14	0.5	0.3	0.778425		1		756	0.14	0.51	0.3	0.775991		1		741	0.07	1.82	0	0.969963		1		383	0.29	1.96	0.1	0.881006		1		388	0.8	921	aparc-a2009s_rh_thickness_S-circular-insula-ant
0.2	0.71	0.3	0.778569		1		741	0.22	0.73	0.3	0.76029		1		726	0.19	2.47	0.1	0.938778		1		376	-1.88	2.83	-0.7	0.507114		1		380	0.73	2034	NODDI_OD___ThalamicNuclei___Right-LP
0.07	0.24	0.3	0.778615		1		745	0.17	0.24	0.7	0.49394		1		730	-2.41	0.87	-2.7	0.005963		0.9957		379	-2.06	0.95	-2.2	0.03029		1		381	0.9	1120	IDP_dMRI_ProbtrackX_FA_ilf_r
-0.36	1.27	-0.3	0.77862		1		696	-0.35	1.28	-0.3	0.78674		1		683	-2.38	4.93	-0.5	0.629396		1		352	-5.7	4.81	-1.2	0.236262		1		357	0.53	1796	dti_MD___lh.hippoAmyg___Anterior-amygdaloid-area-AAA
0.36	1.29	0.3	0.778942		1		757	0.56	1.31	0.4	0.666837		1		742	-5.52	4.54	-1.2	0.224151		1		383	-6.87	5.12	-1.3	0.179989		1		389	0.85	581	aparc-a2009s_rh_volume_G-cingul-Post-ventral
0.21	0.75	0.3	0.77915		1		756	-0.01	0.76	0	0.990222		1		742	5.83	2.87	2	0.042677		1		382	5.84	2.92	2	0.046381		1		388	0.81	755	aparc-DKTatlas_lh_thickness_parahippocampal
-0.17	0.61	-0.3	0.779687		1		755	-0.22	0.62	-0.3	0.728167		1		740	0.6	2.3	0.3	0.79456		1		381	1.21	2.29	0.5	0.598861		1		389	0.89	457	aparc-DKTatlas_lh_volume_precentral
0.06	0.23	0.3	0.779887		1		743	0.07	0.23	0.3	0.753963		1		728	-0.23	0.88	-0.3	0.791113		1		378	0.27	0.84	0.3	0.744917		1		380	0.86	1069	IDP_dMRI_TBSS_FA_Superior_cerebellar_peduncle_R
0.06	0.23	0.3	0.780431		1		744	0.13	0.23	0.6	0.561149		1		729	-1.8	0.85	-2.1	0.035449		1		379	-1.33	0.87	-1.5	0.127688		1		380	0.84	1224	IDP_dMRI_TBSS_ICVF_Posterior_limb_of_internal_capsule_R
-0.14	0.49	-0.3	0.780772		1		742	-0.19	0.5	-0.4	0.697825		1		727	0.99	1.73	0.6	0.569399		1		376	2.53	1.94	1.3	0.193062		1		381	0.76	2044	NODDI_OD___ThalamicNuclei___Right-VLa
0.19	0.7	0.3	0.781645		1		756	0.3	0.7	0.4	0.666266		1		741	-1.43	2.53	-0.6	0.5717		1		382	-3.24	2.74	-1.2	0.238216		1		389	0.68	776	aparc-DKTatlas_rh_thickness_entorhinal
0.3	1.07	0.3	0.781792		1		779	0.26	1.08	0.2	0.812778		1		764	0.78	3.97	0.2	0.8449		1		396	-0.47	4.16	-0.1	0.910454		1		398	0.96	71	IDP_T1_FAST_ROIs_R_latocc_cortex_inf
0.23	0.84	0.3	0.781853		1		776	0.27	0.86	0.3	0.751081		1		761	-2.06	3.11	-0.7	0.506615		1		396	1.22	3.26	0.4	0.707955		1		395	0.94	146	IDP_T1_FAST_ROIs_R_cerebellum_crus_I
-0.09	0.31	-0.3	0.782273		1		744	0.03	0.31	0.1	0.921733		1		729	-3.04	1.11	-2.7	0.006583		0.9974		378	-2.71	1.24	-2.2	0.029411		1		381	0.93	1085	IDP_dMRI_TBSS_FA_Posterior_thalamic_radiation_R
-0.11	0.4	-0.3	0.782406		1		757	-0.11	0.41	-0.3	0.780312		1		742	-0.39	1.49	-0.3	0.792786		1		383	0.1	1.51	0.1	0.948089		1		389	0.88	932	aparc-a2009s_rh_thickness_S-oc-sup+transversal
-0.22	0.79	-0.3	0.783119		1		741	-0.27	0.8	-0.3	0.732968		1		726	0.76	2.87	0.3	0.790666		1		378	-2.57	3	-0.9	0.392411		1		378	0.92	1284	IDP_dMRI_TBSS_OD_Body_of_corpus_callosum
0.33	1.2	0.3	0.783642		1		742	0.55	1.21	0.5	0.650503		1		727	-4.97	4.16	-1.2	0.233088		1		376	-3.42	4.8	-0.7	0.476097		1		381	0.61	1682	dti_FA___lh.hippoAmyg___GC-ML-DG-body
-0.17	0.61	-0.3	0.784366		1		755	0.14	0.61	0.2	0.819235		1		740	-7.37	2.27	-3.2	0.001272		0.7971		381	-7.6	2.35	-3.2	0.001324		0.7967		389	0.81	950	aseg_global_intensity_4th-Ventricle
-0.06	0.22	-0.3	0.784488		1		742	-0.13	0.22	-0.6	0.557117		1		728	1.95	0.79	2.5	0.01422		1		376	0.99	0.9	1.1	0.273335		1		380	0.79	1165	IDP_dMRI_TBSS_MD_External_capsule_L
-0.36	1.33	-0.3	0.784947		1		756	-0.39	1.34	-0.3	0.769059		1		741	1.2	4.9	0.2	0.807275		1		382	1.58	5.13	0.3	0.758908		1		389	0.9	621	aparc-a2009s_rh_volume_S-collat-transv-ant
-0.17	0.6	-0.3	0.785115		1		687	-0.07	0.61	-0.1	0.90563		1		675	-2.74	2.26	-1.2	0.226905		1		352	-3.69	2.51	-1.5	0.142837		1		347	0.87	1580	PIF_95th_percentile_mod=NODDI_OD_threshold=0_warpResolution=2mm
-0.12	0.45	-0.3	0.785281		1		742	-0.06	0.45	-0.1	0.901023		1		727	-1.52	1.65	-0.9	0.358844		1		376	-1.41	1.68	-0.8	0.402872		1		381	0.69	1755	dti_MD___lh.hippoAmyg___HP_tail
0.07	0.26	0.3	0.785286		1		742	-0.01	0.26	0	0.98343		1		727	1.87	0.94	2	0.046661		1		376	1.84	1.04	1.8	0.076934		1		381	0.59	1828	dti_MD___ThalamicNuclei___Right-VA
0.2	0.72	0.3	0.785531		1		740	0.27	0.73	0.4	0.707509		1		725	-1.38	2.63	-0.5	0.600988		1		374	-3.11	2.75	-1.1	0.258705		1		381	0.82	1725	dti_FA___ThalamicNuclei___Right-CM
0.14	0.51	0.3	0.785564		1		756	0.14	0.51	0.3	0.785554		1		741	-0.02	1.82	0	0.991538		1		382	0.18	2	0.1	0.930106		1		389	0.93	445	aparc-DKTatlas_lh_volume_lateralorbitofrontal
-0.1	0.37	-0.3	0.785564		1		744	-0.14	0.38	-0.4	0.707377		1		729	0.58	1.31	0.4	0.659121		1		378	0.73	1.46	0.5	0.616506		1		381	0.72	1342	IDP_dMRI_ProbtrackX_OD_ifo_r
0.14	0.52	0.3	0.78621		1		744	0.08	0.52	0.2	0.872078		1		729	1.9	1.95	1	0.330663		1		378	-0.15	1.91	-0.1	0.936125		1		381	0.59	1196	IDP_dMRI_ProbtrackX_MD_mcp
-0.43	1.58	-0.3	0.786312		1		753	-0.72	1.6	-0.5	0.65203		1		738	4.81	5.82	0.8	0.408386		1		382	5.99	6.06	1	0.323467		1		386	0.87	630	aparc-a2009s_rh_volume_S-occipital-ant
-0.11	0.4	-0.3	0.78644		1		756	-0.09	0.4	-0.2	0.828251		1		741	-0.48	1.42	-0.3	0.734748		1		382	-1.29	1.57	-0.8	0.411376		1		389	0.83	911	aparc-a2009s_rh_thickness_G-temporal-inf
-0.17	0.62	-0.3	0.787167		1		755	-0.22	0.63	-0.3	0.728063		1		740	0.73	2.26	0.3	0.747119		1		382	2.36	2.39	1	0.32491		1		388	0.87	488	aparc-DKTatlas_rh_volume_precentral
-0.08	0.28	-0.3	0.787376		1		757	-0.03	0.28	-0.1	0.905372		1		742	-0.92	1.05	-0.9	0.380342		1		383	-1.02	1.06	-1	0.339453		1		389	0.78	798	aparc-DKTatlas_rh_thickness_superiorfrontal
-0.55	2.05	-0.3	0.788101		1		680	-0.69	2.06	-0.3	0.738595		1		665	3.05	7.54	0.4	0.685915		1		345	6.18	7.32	0.8	0.399263		1		350	0.58	1699	dti_FA___rh.hippoAmyg___Anterior-amygdaloid-area-AAA
-0.13	0.48	-0.3	0.788575		1		741	-0.16	0.49	-0.3	0.751717		1		726	0.61	1.81	0.3	0.73699		1		376	0.38	1.8	0.2	0.833538		1		380	0.6	1883	NODDI_ICVF___lh.hippoAmyg___presubiculum-head
-0.12	0.44	-0.3	0.788819		1		755	-0.19	0.44	-0.4	0.666607		1		740	1.31	1.68	0.8	0.436075		1		381	0.86	1.65	0.5	0.601207		1		389	0.68	716	BA-exvivo_lh_thickness_BA3a
-0.18	0.68	-0.3	0.788848		1		757	-0.16	0.68	-0.2	0.816401		1		742	-1.63	2.52	-0.6	0.519763		1		383	-2.72	2.63	-1	0.300536		1		389	0.87	315	ThalamNuclei_rh_volume_CM
-0.09	0.32	-0.3	0.789493		1		739	-0.11	0.32	-0.3	0.741219		1		724	0.41	1.24	0.3	0.740877		1		373	0.66	1.13	0.6	0.560718		1		381	0.52	1761	dti_MD___lh.hippoAmyg___subiculum-head
0.12	0.45	0.3	0.78984		1		757	0.11	0.45	0.2	0.810501		1		742	-0.1	1.64	-0.1	0.95233		1		383	0.96	1.75	0.5	0.584576		1		389	0.63	998	wg_lh_intensity-contrast_medialorbitofrontal
0.06	0.21	0.3	0.790741		1		743	0.11	0.21	0.5	0.608481		1		728	-1.16	0.77	-1.5	0.130726		1		378	-1.3	0.79	-1.6	0.099931		1		380	0.68	1272	IDP_dMRI_ProbtrackX_ICVF_ml_r
-0.76	2.86	-0.3	0.791243		1		741	0.18	2.89	0.1	0.95019		1		727	-24.55	10.3	-2.4	0.017592		1		376	-20.79	11.42	-1.8	0.069566		1		379	0.58	1365	IDP_dMRI_TBSS_ISOVF_Medial_lemniscus_L
-0.37	1.39	-0.3	0.791965		1		754	-0.72	1.41	-0.5	0.609071		1		739	5.84	5.12	1.1	0.254736		1		382	8.91	5.34	1.7	0.096345		1		387	0.89	302	ThalamNuclei_lh_volume_CL
-0.11	0.4	-0.3	0.792129		1		757	-0.11	0.4	-0.3	0.787902		1		742	-0.2	1.5	-0.1	0.896457		1		383	-0.04	1.51	0	0.977156		1		389	0.72	897	aparc-a2009s_rh_thickness_G-oc-temp-lat-fusifor
0.15	0.55	0.3	0.793179		1		756	0.17	0.56	0.3	0.766589		1		741	-0.97	2.01	-0.5	0.628167		1		382	-0.5	2.14	-0.2	0.816197		1		389	0.91	494	aparc-DKTatlas_rh_volume_superiortemporal
0.07	0.28	0.3	0.793433		1		714	0.09	0.28	0.3	0.753838		1		701	-0.49	1.05	-0.5	0.641397		1		367	0.34	1.09	0.3	0.754802		1		360	0.78	1528	AON_mean_intensity_mod=DTI_FA_threshold=0_warpResolution=2mm
0.19	0.74	0.3	0.793855		1		755	0.22	0.76	0.3	0.767149		1		740	-0.81	2.76	-0.3	0.767966		1		382	0.26	2.76	0.1	0.92379		1		388	0.91	428	BA-exvivo_rh_volume_BA6
0.14	0.54	0.3	0.79398		1		745	0.04	0.54	0.1	0.938571		1		730	1.72	1.92	0.9	0.370473		1		379	2.02	2.06	1	0.328214		1		381	0.68	1058	IDP_dMRI_TBSS_FA_Pontine_crossing_tract
-0.07	0.26	-0.3	0.794955		1		757	-0.03	0.26	-0.1	0.894075		1		742	-0.77	0.95	-0.8	0.417323		1		383	-0.94	1	-0.9	0.350595		1		389	0.73	680	aparc-Desikan_rh_thickness_GlobalMeanThickness
0.61	2.36	0.3	0.795203		1		762	0.52	2.39	0.2	0.828862		1		747	3.92	8.37	0.5	0.640189		1		388	-0.7	9.43	-0.1	0.940795		1		389	0.52	1431	rfMRI amplitudes (ICA25 node 15)
0.36	1.38	0.3	0.795971		1		705	0.44	1.4	0.3	0.755248		1		694	-0.94	5.78	-0.2	0.870625		1		358	-3.12	5.68	-0.5	0.582789		1		358	0.67	1625	T2Star___lh.hippoAmyg___presubiculum-head
0.09	0.35	0.3	0.796644		1		745	0.16	0.35	0.4	0.655381		1		730	-1.61	1.24	-1.3	0.196731		1		379	-1.47	1.35	-1.1	0.27669		1		381	0.9	1115	IDP_dMRI_ProbtrackX_FA_fma
0.15	0.58	0.3	0.797332		1		744	0.2	0.59	0.3	0.734188		1		729	-1.41	2.21	-0.6	0.523438		1		378	-1.56	2.12	-0.7	0.461365		1		381	0.61	1336	IDP_dMRI_ProbtrackX_OD_cgh_r
0.16	0.64	0.3	0.797476		1		756	0.15	0.65	0.2	0.813714		1		741	0.58	2.36	0.2	0.80452		1		382	-0.44	2.43	-0.2	0.857228		1		389	0.92	513	aparc-a2009s_lh_volume_G-front-sup
0.27	1.07	0.3	0.798241		1		756	0.2	1.09	0.2	0.85605		1		741	1.19	4.02	0.3	0.767684		1		382	0.9	4.07	0.2	0.825924		1		389	0.92	607	aparc-a2009s_rh_volume_G-temp-sup-Plan-tempo
-0.08	0.3	-0.3	0.798957		1		744	-0.02	0.31	-0.1	0.949418		1		729	-1.41	1.08	-1.3	0.193975		1		379	-1.46	1.16	-1.2	0.211945		1		380	0.65	1215	IDP_dMRI_TBSS_ICVF_Medial_lemniscus_L
0.15	0.6	0.3	0.799083		1		755	0.39	0.61	0.6	0.517933		1		740	-5.74	2.04	-2.8	0.005249		0.992		382	-5.12	2.44	-2.1	0.036332		1		388	0.83	864	aparc-a2009s_lh_thickness_S-orbital-lateral
-0.05	0.19	-0.3	0.79951		1		757	-0.04	0.19	-0.2	0.843182		1		742	-0.47	0.72	-0.7	0.515155		1		383	-0.37	0.7	-0.5	0.596281		1		389	0.53	968	aseg_lh_intensity_Amygdala
-0.18	0.7	-0.3	0.800163		1		757	-0.26	0.71	-0.4	0.713099		1		742	1.53	2.66	0.6	0.566071		1		383	1.33	2.6	0.5	0.608133		1		389	0.72	719	BA-exvivo_lh_thickness_BA4p
-0.16	0.65	-0.3	0.800712		1		780	-0.03	0.66	0	0.967438		1		765	-3.7	2.4	-1.5	0.124339		1		397	-2.68	2.59	-1	0.300812		1		398	0.93	91	IDP_T1_FAST_ROIs_R_front_orb_cortex
0.15	0.61	0.3	0.8009		1		742	0.11	0.62	0.2	0.857703		1		727	1.48	2.17	0.7	0.497949		1		376	0.75	2.4	0.3	0.754984		1		381	0.77	1710	dti_FA___ThalamicNuclei___Left-MDm
-0.1	0.39	-0.3	0.801127		1		757	-0.15	0.4	-0.4	0.705529		1		742	0.87	1.53	0.6	0.571426		1		383	1.03	1.4	0.7	0.461144		1		389	0.75	830	aparc-a2009s_lh_thickness_G-parietal-sup
-0.14	0.54	-0.3	0.801267		1		756	-0.21	0.54	-0.4	0.701558		1		741	1.66	2.03	0.8	0.412499		1		382	1.96	2.03	1	0.333781		1		389	0.75	831	aparc-a2009s_lh_thickness_G-postcentral
-0.09	0.35	-0.3	0.801484		1		757	-0.1	0.35	-0.3	0.772127		1		742	0.16	1.29	0.1	0.902094		1		383	0.11	1.35	0.1	0.934757		1		389	0.85	1048	wg_rh_intensity-contrast_superiortemporal
-0.12	0.48	-0.3	0.801548		1		755	-0.15	0.49	-0.3	0.761619		1		740	0.18	1.78	0.1	0.919443		1		381	0.16	1.87	0.1	0.932937		1		389	0.88	681	aparc-Desikan_rh_thickness_bankssts
-0.2	0.78	-0.3	0.80165		1		780	-0.21	0.79	-0.3	0.791728		1		765	-0.55	2.93	-0.2	0.851809		1		397	1.24	2.97	0.4	0.677142		1		398	0.93	94	IDP_T1_FAST_ROIs_L_parahipp_gyrus_post
0.71	2.84	0.3	0.802466		1		763	0.6	2.89	0.2	0.834107		1		748	2.82	10.11	0.3	0.78043		1		390	-1.22	11.25	-0.1	0.913926		1		388	0.52	1428	rfMRI amplitudes (ICA25 node 12)
0.09	0.37	0.2	0.803592		1		756	0.2	0.37	0.5	0.587426		1		741	-2.58	1.36	-1.9	0.057877		1		382	-2.25	1.43	-1.6	0.116099		1		389	0.73	885	aparc-a2009s_rh_thickness_G-cingul-Post-dorsal
0.28	1.12	0.2	0.803631		1		756	0.43	1.14	0.4	0.702343		1		741	-3.67	3.97	-0.9	0.355749		1		382	-4.34	4.5	-1	0.335654		1		389	0.87	332	ThalamNuclei_rh_volume_LP
-0.14	0.56	-0.2	0.804131		1		742	0.02	0.57	0	0.965515		1		727	-3.71	2.02	-1.8	0.067338		1		376	-4.13	2.14	-1.9	0.054231		1		381	0.53	1776	dti_MD___rh.hippoAmyg___CA4-body
0.2	0.79	0.2	0.804275		1		756	0.39	0.8	0.5	0.623704		1		741	-5.07	2.97	-1.7	0.088278		1		382	-5.55	2.97	-1.9	0.062501		1		389	0.96	441	aparc-DKTatlas_lh_volume_inferiorparietal
0.09	0.38	0.2	0.804893		1		755	0.1	0.38	0.3	0.785805		1		741	-0.12	1.44	-0.1	0.932447		1		381	-0.5	1.46	-0.3	0.730395		1		388	0.82	873	aparc-a2009s_lh_thickness_S-subparietal
-0.08	0.34	-0.2	0.805413		1		756	-0.08	0.35	-0.2	0.82102		1		741	-0.37	1.26	-0.3	0.766814		1		382	-0.17	1.31	-0.1	0.895125		1		389	0.82	764	aparc-DKTatlas_lh_thickness_precuneus
-0.29	1.16	-0.2	0.805631		1		780	-0.41	1.17	-0.3	0.728285		1		765	3.46	4.23	0.8	0.413095		1		397	5.45	4.71	1.2	0.248191		1		398	0.95	53	IDP_T1_FAST_ROIs_R_inf_temp_gyrus_ant
0.31	1.26	0.2	0.805773		1		742	0.16	1.27	0.1	0.900238		1		727	3.75	4.47	0.8	0.403014		1		376	1.74	5	0.3	0.72787		1		381	0.56	1985	NODDI_OD___lh.hippoAmyg___CA4-body
0.29	1.19	0.2	0.808012		1		776	0.43	1.21	0.4	0.722065		1		762	-4.02	4.39	-0.9	0.360318		1		394	-3.16	4.93	-0.6	0.522432		1		396	0.94	63	IDP_T1_FAST_ROIs_R_supramarg_gyrus_ant
0.21	0.86	0.2	0.808154		1		756	0.39	0.87	0.4	0.655855		1		741	-4.28	3.22	-1.3	0.184791		1		382	-3.4	3.23	-1.1	0.292243		1		389	0.92	419	BA-exvivo_lh_volume_MT
-0.31	1.28	-0.2	0.808324		1		778	-0.47	1.29	-0.4	0.718488		1		763	2.36	4.79	0.5	0.621879		1		396	4.09	4.91	0.8	0.405465		1		397	0.97	111	IDP_T1_FAST_ROIs_R_parietal_operc_cortex
0.3	1.22	0.2	0.808583		1		781	0.51	1.23	0.4	0.681415		1		766	-5.66	4.49	-1.3	0.20837		1		397	-0.4	4.77	-0.1	0.93282		1		399	0.83	158	IDP_T1_FAST_ROIs_R_cerebellum_VIIIb
-0.1	0.41	-0.2	0.809278		1		756	-0.17	0.41	-0.4	0.682041		1		741	1.44	1.53	0.9	0.348919		1		382	0.92	1.55	0.6	0.555926		1		389	0.71	664	aparc-Desikan_lh_thickness_parsorbitalis
0.54	2.24	0.2	0.809882		1		739	0.47	2.27	0.2	0.836924		1		724	1.42	8.29	0.2	0.864521		1		374	-2.85	8.35	-0.3	0.733367		1		380	0.68	2032	NODDI_OD___ThalamicNuclei___Right-LD
0.22	0.91	0.2	0.810919		1		756	0.27	0.92	0.3	0.772393		1		741	-1.59	3.36	-0.5	0.635971		1		382	0.47	3.43	0.1	0.891747		1		389	0.91	505	aparc-a2009s_lh_volume_G+S-cingul-Mid-Post
0.13	0.55	0.2	0.812623		1		713	0.16	0.56	0.3	0.769777		1		700	-0.65	2.06	-0.3	0.753025		1		367	-2.11	2.21	-1	0.339331		1		359	0.95	1571	PIT_95th_percentile_mod=NODDI_ISOVF_threshold=0_warpResolution=2mm
0.07	0.28	0.2	0.812694		1		744	0.06	0.28	0.2	0.830967		1		729	0.49	1	0.5	0.626197		1		378	1.08	1.11	1	0.33302		1		381	0.54	1147	IDP_dMRI_TBSS_MD_Cerebral_peduncle_L
-0.27	1.16	-0.2	0.813974		1		771	-0.39	1.16	-0.3	0.735456		1		756	2.55	4.05	0.6	0.530005		1		393	4.33	4.73	0.9	0.360651		1		393	0.94	82	IDP_T1_FAST_ROIs_L_cing_gyrus_ant
0.2	0.84	0.2	0.814171		1		755	0.25	0.85	0.3	0.766224		1		740	-1.18	3.18	-0.4	0.712273		1		381	-1.83	3.11	-0.6	0.556882		1		389	0.91	415	BA-exvivo_lh_volume_BA44
0.16	0.66	0.2	0.814916		1		756	0.09	0.68	0.1	0.892487		1		741	1.61	2.52	0.6	0.522611		1		382	1.36	2.47	0.5	0.583025		1		389	0.91	414	BA-exvivo_lh_volume_BA6
0.32	1.35	0.2	0.815358		1		776	0.47	1.37	0.3	0.734211		1		761	-2.98	5.26	-0.6	0.571966		1		395	-3.86	5	-0.8	0.441116		1		396	0.97	110	IDP_T1_FAST_ROIs_L_parietal_operc_cortex
-0.07	0.3	-0.2	0.815472		1		744	0.01	0.3	0	0.972055		1		729	-1.96	1.08	-1.8	0.070785		1		379	-2.18	1.16	-1.9	0.061123		1		380	0.71	1214	IDP_dMRI_TBSS_ICVF_Medial_lemniscus_R
0.09	0.4	0.2	0.815627		1		741	0.15	0.41	0.4	0.705324		1		726	-1.22	1.38	-0.9	0.378749		1		375	-1.16	1.64	-0.7	0.481652		1		381	0.66	1792	dti_MD___lh.hippoAmyg___Accessory-Basal-nucleus
-0.11	0.47	-0.2	0.815945		1		701	-0.11	0.48	-0.2	0.818791		1		690	-0.04	1.96	0	0.982843		1		355	0.17	1.88	0.1	0.929429		1		357	0.54	1619	T2Star___brainstemS___Pons
46.6	200.74	-0.2	0.816494		1		766	28.91	203.89	-0.1	0.887262		1		751	483.69	762.92	-0.6	0.526461		1		391	369.2	754.65	-0.5	0.624966		1		390	0.94	1479	rfMRI connectivity ICA-features 3
0.18	0.76	0.2	0.81659		1		756	0.3	0.77	0.4	0.696456		1		741	-3.11	2.62	-1.2	0.235563		1		382	-1.49	3.09	-0.5	0.630235		1		389	0.91	605	aparc-a2009s_rh_volume_G-temp-sup-Lateral
-0.31	1.33	-0.2	0.816686		1		741	-0.34	1.35	-0.3	0.799857		1		726	1.4	4.84	0.3	0.772119		1		375	3.06	5.07	0.6	0.546687		1		381	0.59	1726	dti_FA___ThalamicNuclei___Right-LD
-0.07	0.32	-0.2	0.81872		1		756	-0.17	0.33	-0.5	0.602419		1		741	1.74	1.19	1.5	0.145079		1		382	2.05	1.23	1.7	0.096003		1		389	0.67	1007	wg_lh_intensity-contrast_posteriorcingulate
-0.32	1.4	-0.2	0.819575		1		783	-0.19	1.41	-0.1	0.892878		1		768	-3.99	5.31	-0.8	0.452396		1		397	2.03	5.3	0.4	0.702672		1		401	0.8	23	IDP_T1_FIRST_left_accumbens_volume
0.15	0.65	0.2	0.819882		1		714	0.19	0.65	0.3	0.772107		1		701	-0.37	2.55	-0.1	0.886144		1		367	0.28	2.57	0.1	0.914333		1		360	0.72	1494	OC_mean_intensity_mod=DTI_FA_threshold=0.3_warpResolution=2mm
-0.21	0.91	-0.2	0.821395		1		742	-0.07	0.92	-0.1	0.939247		1		727	-3.73	3.21	-1.2	0.246552		1		376	-4.9	3.57	-1.4	0.171209		1		381	0.62	1759	dti_MD___lh.hippoAmyg___presubiculum-body
-0.06	0.26	-0.2	0.82148		1		743	-0.06	0.27	-0.2	0.833547		1		728	-0.02	0.92	0	0.985563		1		378	-0.21	1.05	-0.2	0.841047		1		380	0.84	1135	IDP_dMRI_TBSS_MD_Body_of_corpus_callosum
-0.08	0.34	-0.2	0.821703		1		757	-0.04	0.34	-0.1	0.905294		1		742	-1.34	1.27	-1.1	0.290783		1		383	-1.16	1.29	-0.9	0.369377		1		389	0.86	1027	wg_rh_intensity-contrast_inferiortemporal
-0.22	0.98	-0.2	0.822438		1		756	-0.11	0.99	-0.1	0.913436		1		741	-2.77	3.68	-0.8	0.451974		1		382	-2.22	3.73	-0.6	0.552579		1		389	0.9	518	aparc-a2009s_lh_volume_G-oc-temp-lat-fusifor
-0.06	0.26	-0.2	0.822579		1		713	-0.04	0.27	-0.1	0.881721		1		700	-0.75	1.01	-0.7	0.458365		1		366	0.2	1.02	0.2	0.846997		1		360	0.82	1537	TUB_mean_intensity_mod=DTI_FA_threshold=0_warpResolution=2mm
-0.04	0.2	-0.2	0.823306		1		745	-0.15	0.2	-0.8	0.436008		1		730	2.53	0.72	3.5	0.00054		0.5565		379	1.89	0.77	2.4	0.014471		0.9999		381	0.83	1183	IDP_dMRI_ProbtrackX_MD_atr_r
0.15	0.67	0.2	0.823339		1		756	0.35	0.67	0.5	0.606863		1		741	-3.84	2.49	-1.5	0.123105		1		383	-5.02	2.58	-1.9	0.052712		1		388	0.8	741	BA-exvivo_rh_thickness_entorhinal
0.32	1.45	0.2	0.823527		1		742	0.37	1.46	0.3	0.798613		1		727	-1.82	5.16	-0.4	0.725096		1		376	0.58	5.69	0.1	0.918574		1		381	0.63	1678	dti_FA___lh.hippoAmyg___CA4-body
-0.24	1.06	-0.2	0.823667		1		779	-0.16	1.07	-0.1	0.882272		1		764	-2.26	4.09	-0.6	0.580648		1		397	1.79	3.96	0.5	0.652011		1		397	0.9	98	IDP_T1_FAST_ROIs_L_temp_fusif_cortex_ant
-0.26	1.15	-0.2	0.824288		1		756	-0.17	1.17	-0.1	0.885089		1		741	-2	4.18	-0.5	0.633256		1		382	-1.5	4.48	-0.3	0.738491		1		389	0.91	485	aparc-DKTatlas_rh_volume_pericalcarine
0.23	1.04	0.2	0.825003		1		773	0.33	1.05	0.3	0.756006		1		758	-1.72	3.73	-0.5	0.645152		1		393	-1.28	4.17	-0.3	0.758008		1		395	0.92	74	IDP_T1_FAST_ROIs_L_front_med_cortex
-0.2	0.89	-0.2	0.826957		1		754	-0.18	0.91	-0.2	0.846415		1		739	-1.11	3.31	-0.3	0.736779		1		381	0.57	3.4	0.2	0.867857		1		388	0.86	579	aparc-a2009s_rh_volume_G+S-cingul-Mid-Post
-0.07	0.34	-0.2	0.827283		1		757	-0.14	0.34	-0.4	0.694494		1		742	1.24	1.28	1	0.334274		1		383	1.41	1.31	1.1	0.283484		1		389	0.77	1013	wg_lh_intensity-contrast_superiorparietal
-0.24	1.1	-0.2	0.82795		1		742	0.09	1.12	0.1	0.935626		1		727	-9.15	3.97	-2.3	0.021576		1		376	-7.2	4.21	-1.7	0.08763		1		381	0.6	1683	dti_FA___rh.hippoAmyg___GC-ML-DG-body
0.1	0.48	0.2	0.828283		1		757	0.12	0.49	0.2	0.805176		1		742	-0.27	1.76	-0.2	0.880148		1		383	0.28	1.89	0.1	0.881664		1		389	0.68	702	aparc-Desikan_rh_thickness_posteriorcingulate
0.04	0.19	0.2	0.828509		1		755	0.04	0.2	0.2	0.826111		1		740	0.03	0.7	0	0.9642		1		382	0.3	0.76	0.4	0.696505		1		388	0.8	958	aseg_global_intensity_CC-Anterior
-0.07	0.3	-0.2	0.829347		1		740	-0.03	0.31	-0.1	0.918183		1		725	-0.53	1.11	-0.5	0.634796		1		376	0.16	1.15	0.1	0.890702		1		379	0.69	1778	dti_MD___rh.hippoAmyg___GC-ML-DG-head
-0.05	0.21	-0.2	0.829628		1		741	-0.13	0.21	-0.6	0.552353		1		727	2.1	0.78	2.7	0.007223		0.9984		377	1.55	0.84	1.8	0.065459		1		378	0.8	1148	IDP_dMRI_TBSS_MD_Anterior_limb_of_internal_capsule_R
0.5	2.33	0.2	0.830634		1		742	0.67	2.37	0.3	0.778209		1		727	-5.73	8.44	-0.7	0.49754		1		376	-10.44	8.9	-1.2	0.241193		1		381	0.67	1842	NODDI_ISOVF___rh.hippoAmyg___presubiculum-body
0.12	0.54	0.2	0.832105		1		756	0.2	0.55	0.4	0.722178		1		741	-2.24	1.94	-1.2	0.250137		1		382	-2.96	2.14	-1.4	0.16781		1		389	0.8	889	aparc-a2009s_rh_thickness_G-front-inf-Orbital
-0.3	1.43	-0.2	0.833807		1		766	-0.61	1.45	-0.4	0.676237		1		751	7.27	5.28	1.4	0.169201		1		391	3.8	5.54	0.7	0.492804		1		390	0.65	1448	rfMRI amplitudes (ICA100 node 18)
0.05	0.25	0.2	0.834153		1		714	0.07	0.25	0.3	0.784422		1		701	-0.52	0.95	-0.6	0.57914		1		367	0.24	0.94	0.3	0.797633		1		360	0.88	1538	TUB_95th_percentile_mod=DTI_FA_threshold=0_warpResolution=2mm
0.18	0.86	0.2	0.835405		1		742	0.1	0.88	0.1	0.908588		1		727	1.44	3.12	0.5	0.644258		1		376	1.87	3.29	0.6	0.568627		1		381	0.53	1719	dti_FA___ThalamicNuclei___Left-VAmc
0.07	0.34	0.2	0.835666		1		757	0.1	0.35	0.3	0.783241		1		742	-0.47	1.22	-0.4	0.698394		1		383	-0.71	1.37	-0.5	0.602988		1		389	0.62	782	aparc-DKTatlas_rh_thickness_lateralorbitofrontal
0.22	1.04	0.2	0.836093		1		778	-0.01	1.06	0	0.99099		1		763	4.31	3.83	1.1	0.260618		1		397	3.05	4.14	0.7	0.460974		1		396	0.96	117	IDP_T1_FAST_ROIs_R_planum_temporale
0.18	0.9	0.2	0.837727		1		756	0.25	0.91	0.3	0.786591		1		741	-0.94	3.51	-0.3	0.789178		1		382	-0.21	3.29	-0.1	0.950375		1		389	0.82	425	BA-exvivo_rh_volume_BA3b
0.14	0.69	0.2	0.839243		1		756	-0.12	0.7	-0.2	0.860078		1		741	5.21	2.63	2	0.048233		1		382	5.84	2.62	2.2	0.026381		1		389	0.53	742	aparc-DKTatlas_lh_thickness_caudalanteriorcingulate
-0.06	0.3	-0.2	0.839545		1		744	-0.03	0.31	-0.1	0.917665		1		729	-1.02	1.15	-0.9	0.375345		1		379	-1.03	1.12	-0.9	0.357717		1		380	0.7	1343	IDP_dMRI_ProbtrackX_OD_ilf_l
0.2	0.97	0.2	0.840296		1		755	0.22	0.98	0.2	0.825302		1		740	-1.4	3.34	-0.4	0.675594		1		381	0.44	3.9	0.1	0.910917		1		389	0.9	558	aparc-a2009s_lh_volume_S-oc-temp-med+Lingual
0.05	0.25	0.2	0.840457		1		741	-0.05	0.24	-0.2	0.83144		1		726	2.46	0.9	2.7	0.006673		0.9978		378	1.61	0.97	1.6	0.099918		1		378	0.91	2047	MD_perc_90
-0.07	0.36	-0.2	0.840679		1		757	-0.06	0.36	-0.2	0.875793		1		742	-0.22	1.27	-0.2	0.864563		1		383	-0.76	1.4	-0.5	0.588774		1		389	0.75	734	BA-exvivo_rh_thickness_BA6
-0.1	0.49	-0.2	0.841912		1		757	-0.15	0.49	-0.3	0.753987		1		742	1	1.85	0.5	0.589247		1		383	0.6	1.8	0.3	0.73982		1		389	0.77	756	aparc-DKTatlas_lh_thickness_paracentral
-0.11	0.53	-0.2	0.842103		1		756	-0.25	0.54	-0.5	0.648185		1		741	2.53	2.05	1.2	0.219353		1		382	3.34	1.91	1.7	0.081003		1		389	0.75	823	aparc-a2009s_lh_thickness_G-occipital-sup
-0.08	0.41	-0.2	0.842387		1		756	-0.1	0.42	-0.3	0.801018		1		741	0.31	1.44	0.2	0.829534		1		382	1.43	1.62	0.9	0.377225		1		389	0.86	860	aparc-a2009s_lh_thickness_S-oc-sup+transversal
0.15	0.76	0.2	0.843406		1		756	0.06	0.77	0.1	0.938222		1		741	1.89	2.95	0.6	0.522617		1		382	2.1	2.79	0.8	0.452111		1		389	0.9	450	aparc-DKTatlas_lh_volume_paracentral
-0.07	0.34	-0.2	0.843408		1		756	-0.08	0.34	-0.2	0.808481		1		741	0.47	1.23	0.4	0.700602		1		382	0.52	1.28	0.4	0.687501		1		389	0.84	858	aparc-a2009s_lh_thickness_S-intrapariet+P-trans
-0.07	0.33	-0.2	0.843611		1		757	-0.14	0.34	-0.4	0.688677		1		742	1.41	1.26	1.1	0.265358		1		383	1.22	1.26	1	0.332479		1		389	0.76	654	aparc-Desikan_lh_thickness_inferiortemporal
-0.13	0.67	-0.2	0.844798		1		757	-0.08	0.68	-0.1	0.903803		1		742	-1.78	2.46	-0.7	0.469668		1		383	-0.74	2.62	-0.3	0.778399		1		389	0.72	879	aparc-a2009s_rh_thickness_G+S-paracentral
-0.19	0.99	-0.2	0.84486		1		755	0.17	0.99	0.2	0.866102		1		740	-9.5	3.57	-2.6	0.008086		0.9991		381	-10.25	3.82	-2.7	0.007552		0.9984		389	0.94	474	aparc-DKTatlas_rh_volume_isthmuscingulate
-0.03	0.17	-0.2	0.84499		1		655	-0.01	0.17	0	0.965169		1		645	-0.72	0.73	-1	0.32735		1		334	-0.45	0.7	-0.7	0.514814		1		331	0.63	1520	PIF_95th_percentile_mod=T2_star_threshold=0_warpResolution=2mm
0.06	0.33	0.2	0.846765		1		741	0.1	0.33	0.3	0.756282		1		726	-0.64	1.27	-0.5	0.615278		1		376	-1.23	1.21	-1	0.310766		1		380	0.66	1144	IDP_dMRI_TBSS_MD_Superior_cerebellar_peduncle_R
-0.07	0.38	-0.2	0.846911		1		756	-0.12	0.38	-0.3	0.745885		1		741	0.8	1.44	0.6	0.578817		1		382	1.58	1.45	1.1	0.274777		1		389	0.84	665	aparc-Desikan_lh_thickness_parstriangularis
0.15	0.77	0.2	0.847037		1		754	0.42	0.77	0.5	0.591568		1		739	-5.57	2.73	-2	0.04224		1		381	-6.78	3.03	-2.2	0.025733		1		388	0.92	430	BA-exvivo_rh_volume_BA45
-0.08	0.41	-0.2	0.848675		1		733	-0.02	0.42	-0.1	0.957903		1		718	-0.94	1.46	-0.6	0.519033		1		369	-0.86	1.6	-0.5	0.590466		1		379	0.79	1744	dti_MD___brainstemS___Pons
-0.14	0.76	-0.2	0.84907		1		714	-0.04	0.77	0	0.96236		1		701	-1.87	2.96	-0.6	0.52741		1		367	-3.32	2.89	-1.1	0.252281		1		360	0.8	1512	SN_mean_intensity_mod=NODDI_OD_threshold=0.3_warpResolution=2mm
-0.13	0.7	-0.2	0.849758		1		742	-0.14	0.71	-0.2	0.840519		1		727	0.09	2.64	0	0.971456		1		376	0.92	2.56	0.4	0.718949		1		381	0.71	2014	NODDI_OD___ThalamicNuclei___Left-LGN
0.07	0.38	0.2	0.850393		1		740	0.15	0.39	0.4	0.693374		1		725	-1.97	1.42	-1.4	0.166197		1		375	-1.75	1.42	-1.2	0.21772		1		380	0.66	1793	dti_MD___rh.hippoAmyg___Accessory-Basal-nucleus
0.06	0.29	0.2	0.850595		1		740	0.1	0.3	0.3	0.744909		1		725	-1.25	1.06	-1.2	0.23858		1		375	-1.36	1.1	-1.2	0.219686		1		380	0.59	1907	NODDI_ICVF___lh.hippoAmyg___molecular_layer_HP-head
0.11	0.57	0.2	0.850854		1		739	0.05	0.58	0.1	0.932545		1		724	0.53	2.06	0.3	0.796645		1		375	0.36	2.16	0.2	0.868776		1		379	0.52	1919	NODDI_ICVF___lh.hippoAmyg___Corticoamygdaloid-transitio
-0.18	0.95	-0.2	0.852159		1		744	-0.19	0.96	-0.2	0.842773		1		729	0.7	3.39	0.2	0.835987		1		379	-1.08	3.67	-0.3	0.767809		1		380	0.76	1334	IDP_dMRI_ProbtrackX_OD_cgc_r
-0.27	1.47	-0.2	0.852363		1		766	-0.61	1.48	-0.4	0.679593		1		751	9.63	5.22	1.8	0.066093		1		391	5.23	5.88	0.9	0.373938		1		390	0.6	1455	rfMRI amplitudes (ICA100 node 26)
-0.17	0.9	-0.2	0.852964		1		756	-0.15	0.91	-0.2	0.871097		1		741	-0.37	3.32	-0.1	0.911756		1		382	-1.94	3.41	-0.6	0.56947		1		389	0.9	538	aparc-a2009s_lh_volume_Lat-Fis-post
-0.11	0.62	-0.2	0.853717		1		756	-0.34	0.62	-0.5	0.58731		1		741	5.07	2.21	2.3	0.02229		1		382	3.7	2.41	1.5	0.126332		1		389	0.71	825	aparc-a2009s_lh_thickness_G-oc-temp-med-Lingual
-0.08	0.45	-0.2	0.853774		1		742	0.02	0.46	0.1	0.957083		1		728	-2.96	1.68	-1.8	0.07932		1		377	-2.28	1.75	-1.3	0.192552		1		379	0.72	1141	IDP_dMRI_TBSS_MD_Medial_lemniscus_L
-0.05	0.29	-0.2	0.853938		1		757	0	0.29	0	0.987681		1		742	-1.06	1.08	-1	0.325715		1		383	-1.28	1.09	-1.2	0.239835		1		389	0.79	707	aparc-Desikan_rh_thickness_superiorfrontal
0.09	0.49	0.2	0.854273		1		744	0.06	0.5	0.1	0.911874		1		729	0.32	1.78	0.2	0.859238		1		378	0.57	1.91	0.3	0.76616		1		381	0.77	1063	IDP_dMRI_TBSS_FA_Corticospinal_tract_R
-0.61	3.32	-0.2	0.854606		1		749	-0.92	3.37	-0.3	0.783806		1		734	0.54	11.78	0	0.963599		1		382	-2.12	13.2	-0.2	0.872457		1		382	0.93	207	aseg_rh_volume_Inf-Lat-Vent
0.08	0.45	0.2	0.855224		1		740	0.03	0.46	0.1	0.951149		1		725	1.45	1.75	0.8	0.405861		1		375	1.46	1.62	0.9	0.365894		1		380	0.54	1884	NODDI_ICVF___rh.hippoAmyg___presubiculum-head
-0.04	0.21	-0.2	0.855262		1		745	-0.06	0.21	-0.3	0.769286		1		730	0.9	0.77	1.2	0.242842		1		379	0.58	0.81	0.7	0.474694		1		381	0.62	1189	IDP_dMRI_ProbtrackX_MD_cst_r
0.05	0.28	0.2	0.856889		1		738	0.09	0.28	0.3	0.75155		1		723	-0.74	0.98	-0.8	0.451505		1		375	-0.52	1.04	-0.5	0.619013		1		378	0.64	1774	dti_MD___rh.hippoAmyg___CA4-head
-0.07	0.39	-0.2	0.858063		1		757	-0.06	0.39	-0.2	0.870636		1		742	-0.08	1.44	-0.1	0.954144		1		383	0.07	1.47	0	0.963889		1		389	0.79	840	aparc-a2009s_lh_thickness_G-temporal-middle
0.09	0.49	0.2	0.858632		1		754	0.04	0.49	0.1	0.931081		1		739	1.22	1.91	0.6	0.524753		1		380	0.59	1.73	0.3	0.732544		1		389	0.81	871	aparc-a2009s_lh_thickness_S-precentral-sup-part
0.09	0.53	0.2	0.859979		1		742	0.15	0.54	0.3	0.781343		1		727	-1.31	1.92	-0.7	0.495825		1		376	-1.67	2.03	-0.8	0.412045		1		381	0.8	2024	NODDI_OD___ThalamicNuclei___Left-PuM
-0.06	0.34	-0.2	0.860291		1		757	-0.09	0.34	-0.3	0.796404		1		742	0.56	1.25	0.5	0.652698		1		383	0.44	1.3	0.3	0.734721		1		389	0.76	777	aparc-DKTatlas_rh_thickness_fusiform
-0.06	0.32	-0.2	0.860919		1		757	-0.03	0.32	-0.1	0.921561		1		742	-0.84	1.21	-0.7	0.485623		1		383	-0.86	1.2	-0.7	0.474693		1		389	0.83	1025	wg_rh_intensity-contrast_fusiform
0.14	0.82	0.2	0.861841		1		742	0	0.84	0	0.99719		1		727	2.84	3.03	0.9	0.349184		1		376	2.04	3.09	0.7	0.507951		1		381	0.81	1973	NODDI_OD___lh.hippoAmyg___subiculum-body
-0.11	0.63	-0.2	0.861875		1		756	0.05	0.64	0.1	0.94182		1		741	-4.1	2.3	-1.8	0.075077		1		382	-2.81	2.4	-1.2	0.24242		1		389	0.85	478	aparc-DKTatlas_rh_volume_medialorbitofrontal
-0.23	1.32	-0.2	0.863324		1		766	-0.36	1.33	-0.3	0.786557		1		751	2.59	4.72	0.5	0.582965		1		391	0.41	5.29	0.1	0.938381		1		390	0.62	1468	rfMRI amplitudes (ICA100 node 40)
0.09	0.53	0.2	0.864466		1		742	0.21	0.54	0.4	0.691737		1		727	-3.06	1.97	-1.5	0.121352		1		376	-2.02	1.98	-1	0.307761		1		381	0.75	1717	dti_FA___ThalamicNuclei___Left-PuM
-0.06	0.38	-0.2	0.866586		1		757	0.04	0.39	0.1	0.924972		1		742	-2.23	1.4	-1.6	0.112289		1		383	-2.46	1.5	-1.6	0.100604		1		389	0.75	895	aparc-a2009s_rh_thickness_G-occipital-middle
0.15	0.9	0.2	0.8666		1		756	0.22	0.91	0.2	0.811244		1		741	-1.23	3.25	-0.4	0.705752		1		382	0.95	3.43	0.3	0.781165		1		389	0.89	617	aparc-a2009s_rh_volume_S-cingul-Marginalis
0.08	0.5	0.2	0.866689		1		756	0	0.51	0	0.997017		1		741	1.72	1.91	0.9	0.369191		1		382	1.71	1.79	1	0.339793		1		389	0.78	744	aparc-DKTatlas_lh_thickness_cuneus
0.18	1.06	0.2	0.867461		1		742	0.19	1.07	0.2	0.862014		1		727	-1.92	3.77	-0.5	0.609649		1		378	-2.02	4.19	-0.5	0.630235		1		379	0.79	1317	IDP_dMRI_TBSS_OD_Cingulum_hippocampus_R
0.1	0.62	0.2	0.867555		1		742	0.11	0.63	0.2	0.860301		1		727	0.18	2.17	0.1	0.934642		1		376	-0.83	2.41	-0.3	0.729779		1		381	0.78	1729	dti_FA___ThalamicNuclei___Right-MDl
-0.04	0.22	-0.2	0.867662		1		745	-0.04	0.22	-0.2	0.867097		1		730	0.26	0.79	0.3	0.745496		1		379	0.16	0.85	0.2	0.849297		1		381	0.76	1167	IDP_dMRI_TBSS_MD_Cingulum_cingulate_gyrus_L
-0.75	4.53	-0.2	0.867809		1		746	0.11	4.6	0	0.980198		1		731	-18.93	16.1	-1.2	0.240493		1		377	-19.57	17.66	-1.1	0.268412		1		384	0.8	201	aseg_lh_volume_vessel
-0.05	0.33	-0.2	0.869171		1		756	0.05	0.33	0.2	0.876216		1		741	-2.25	1.21	-1.9	0.062282		1		383	-2.79	1.29	-2.2	0.031092		1		388	0.8	801	aparc-DKTatlas_rh_thickness_supramarginal
-0.2	1.25	-0.2	0.869623		1		742	-0.44	1.26	-0.3	0.726458		1		727	6.77	4.63	1.5	0.144724		1		376	4.29	4.67	0.9	0.358807		1		381	0.53	1986	NODDI_OD___rh.hippoAmyg___CA4-body
0.23	1.38	0.2	0.869735		1		766	0.03	1.4	0	0.981493		1		751	5.87	4.91	1.2	0.232855		1		391	0.39	5.52	0.1	0.943757		1		390	0.62	1453	rfMRI amplitudes (ICA100 node 24)
-1	6.08	-0.2	0.869941		1		719	0.3	6.19	0	0.961899		1		704	-31.42	21.63	-1.4	0.147177		1		367	-35.65	22.82	-1.6	0.119191		1		367	0.81	1845	NODDI_ISOVF___rh.hippoAmyg___CA1-head
0.08	0.47	0.2	0.870131		1		711	0.09	0.48	0.2	0.843174		1		698	-0.38	1.74	-0.2	0.82508		1		367	-1.76	1.86	-0.9	0.345157		1		357	0.95	1574	TUB_95th_percentile_mod=NODDI_ISOVF_threshold=0_warpResolution=2mm
-0.07	0.45	-0.2	0.871332		1		755	-0.09	0.46	-0.2	0.850452		1		740	-0.25	1.69	-0.1	0.881305		1		381	-0.35	1.68	-0.2	0.832497		1		389	0.66	717	BA-exvivo_lh_thickness_BA3b
0.03	0.22	0.2	0.872772		1		743	-0.05	0.22	-0.2	0.813125		1		728	2.25	0.76	2.9	0.003372		0.9646		378	1.55	0.86	1.8	0.073022		1		380	0.88	1157	IDP_dMRI_TBSS_MD_Superior_corona_radiata_L
0.02	0.1	0.2	0.873674		1		753	0.01	0.1	0.1	0.95387		1		738	0.15	0.35	0.4	0.671666		1		381	0.36	0.37	1	0.340709		1		387	0.68	966	aseg_lh_intensity_Pallidum
-0.65	4.08	-0.2	0.874161		1		724	-0.54	4.13	-0.1	0.895874		1		712	-3.48	16.98	-0.2	0.837719		1		367	-7.48	15.86	-0.5	0.637336		1		369	0.63	1867	NODDI_ISOVF___ThalamicNuclei___Left-PuM
-0.27	1.69	-0.2	0.875532		1		766	-0.82	1.71	-0.5	0.634324		1		751	11.69	6.4	1.8	0.068725		1		391	10.4	6.33	1.6	0.101085		1		390	0.5	1424	rfMRI amplitudes (ICA25 node 7)
-0.12	0.76	-0.2	0.876139		1		714	-0.33	0.76	-0.4	0.665298		1		701	5.08	2.99	1.7	0.08983		1		367	5.26	2.87	1.8	0.068093		1		360	0.76	1491	HT_mean_intensity_mod=DTI_FA_threshold=0.3_warpResolution=2mm
-0.13	0.83	-0.2	0.876229		1		705	-0.25	0.85	-0.3	0.767504		1		694	3.02	3.41	0.9	0.376897		1		358	3.86	3.41	1.1	0.258315		1		358	0.51	1641	T2Star___rh.hippoAmyg___Accessory-Basal-nucleus
-0.33	2.14	-0.2	0.876768		1		745	-0.25	2.18	-0.1	0.907952		1		730	-3.67	7.32	-0.5	0.616069		1		379	-0.34	8.61	0	0.968064		1		381	0.56	1395	IDP_dMRI_ProbtrackX_ISOVF_ar_l
0.04	0.28	0.2	0.877575		1		756	0.08	0.28	0.3	0.771826		1		741	-0.66	1.02	-0.6	0.520273		1		382	-0.59	1.07	-0.6	0.581092		1		389	0.77	851	aparc-a2009s_lh_thickness_S-circular-insula-sup
-0.05	0.32	-0.2	0.878432		1		757	-0.1	0.32	-0.3	0.750212		1		742	1.05	1.18	0.9	0.375887		1		383	0.84	1.23	0.7	0.497557		1		389	0.76	748	aparc-DKTatlas_lh_thickness_inferiortemporal
-0.1	0.63	-0.2	0.879737		1		679	-0.05	0.64	-0.1	0.943733		1		667	-1.38	2.38	-0.6	0.563234		1		352	-2.69	2.57	-1	0.295902		1		339	0.91	1585	TUB_95th_percentile_mod=NODDI_OD_threshold=0_warpResolution=2mm
-0.05	0.32	-0.2	0.879969		1		757	-0.06	0.32	-0.2	0.862511		1		742	-0.07	1.18	-0.1	0.953534		1		383	0.18	1.22	0.1	0.882471		1		389	0.82	992	wg_lh_intensity-contrast_inferiorparietal
0.25	1.67	0.2	0.880054		1		765	0.09	1.67	0.1	0.957168		1		750	3.75	6.36	0.6	0.555135		1		390	4.21	6.39	0.7	0.510587		1		390	0.64	1452	rfMRI amplitudes (ICA100 node 22)
0.08	0.53	0.2	0.880092		1		739	0.15	0.54	0.3	0.785269		1		724	-1.54	1.88	-0.8	0.414344		1		375	-2.53	2.01	-1.3	0.208426		1		379	0.54	1879	NODDI_ICVF___lh.hippoAmyg___hippocampal_fissure
-0.07	0.43	-0.2	0.880354		1		756	-0.24	0.44	-0.5	0.583516		1		741	3.56	1.63	2.2	0.029803		1		382	4.09	1.63	2.5	0.012674		0.9999		389	0.83	836	aparc-a2009s_lh_thickness_G-temp-sup-Lateral
0.07	0.46	0.1	0.88199		1		741	0.04	0.47	0.1	0.932122		1		726	0.74	1.68	0.4	0.657188		1		376	0.45	1.81	0.3	0.801625		1		380	0.64	1186	IDP_dMRI_ProbtrackX_MD_cgh_l
-0.23	1.54	-0.1	0.882509		1		741	-0.4	1.55	-0.3	0.79828		1		726	4.67	5.64	0.8	0.408241		1		375	3.91	5.85	0.7	0.503808		1		381	0.78	1663	dti_FA___rh.hippoAmyg___presubiculum-body
0.06	0.42	0.1	0.882806		1		740	-0.03	0.43	-0.1	0.939003		1		725	2.23	1.54	1.4	0.147489		1		375	1.96	1.62	1.2	0.229047		1		380	0.6	1758	dti_MD___rh.hippoAmyg___presubiculum-head
0.04	0.27	0.1	0.882857		1		738	0	0.27	0	0.996631		1		724	1.36	0.99	1.4	0.169935		1		374	0.9	1.11	0.8	0.413867		1		378	0.62	1811	dti_MD___ThalamicNuclei___Left-VA
0.06	0.4	0.1	0.883021		1		757	0.05	0.41	0.1	0.900276		1		742	-0.02	1.52	0	0.989473		1		383	-0.22	1.5	-0.1	0.881871		1		389	0.81	1029	wg_rh_intensity-contrast_lateraloccipital
0.16	1.06	0.1	0.883189		1		755	0.06	1.08	0.1	0.958446		1		740	1.06	3.92	0.3	0.787629		1		381	2.4	4.03	0.6	0.553087		1		389	0.95	344	aparc-Desikan_lh_volume_caudalmiddlefrontal
0.15	1	0.1	0.883299		1		740	0.02	1.02	0	0.986862		1		725	5.24	3.64	1.4	0.150855		1		375	1.67	3.81	0.4	0.662292		1		380	0.73	1754	dti_MD___rh.hippoAmyg___hippocampal_fissure
-0.09	0.6	-0.1	0.883976		1		742	-0.14	0.61	-0.2	0.8157		1		727	1.04	2.14	0.5	0.626868		1		376	2.08	2.34	0.9	0.374841		1		381	0.7	1728	dti_FA___ThalamicNuclei___Right-LP
-0.18	1.21	-0.1	0.884157		1		756	-0.36	1.22	-0.3	0.770437		1		741	2.41	4.4	0.5	0.585245		1		382	7.16	4.76	1.5	0.13359		1		389	0.84	504	aparc-a2009s_lh_volume_G+S-cingul-Mid-Ant
-0.42	2.93	-0.1	0.884764		1		755	-0.71	2.95	-0.2	0.810065		1		740	1.54	11.16	0.1	0.890575		1		382	3.01	10.96	0.3	0.783532		1		388	0.56	203	aseg_lh_number_HolesBeforeFixing
0.16	1.13	0.1	0.884791		1		757	-0.02	1.15	0	0.985835		1		742	3.19	4.16	0.8	0.444483		1		383	3.69	4.35	0.8	0.396821		1		389	0.82	510	aparc-a2009s_lh_volume_G-front-inf-Orbital
0.85	5.9	0.1	0.885434		1		681	1.4	5.93	0.2	0.813961		1		666	-14.05	20.7	-0.7	0.497861		1		345	-27.61	22.09	-1.2	0.212117		1		351	0.53	1863	NODDI_ISOVF___rh.hippoAmyg___Anterior-amygdaloid-area-AAA
0.15	1.01	0.1	0.885495		1		756	0	1.03	0	0.998045		1		741	4	3.77	1.1	0.289243		1		382	3.33	3.84	0.9	0.385774		1		389	0.9	525	aparc-a2009s_lh_volume_G-postcentral
0.05	0.34	0.1	0.885595		1		754	0.04	0.34	0.1	0.911387		1		739	0.26	1.19	0.2	0.829454		1		381	0.7	1.33	0.5	0.600386		1		388	0.73	1045	wg_rh_intensity-contrast_rostralmiddlefrontal
0.14	1	0.1	0.886276		1		741	0.05	1.01	0	0.962365		1		726	2.5	3.66	0.7	0.494292		1		376	4.26	3.75	1.1	0.256896		1		380	0.74	1723	dti_FA___ThalamicNuclei___Right-AV
-0.12	0.83	-0.1	0.886612		1		743	-0.17	0.84	-0.2	0.843662		1		728	0.99	3.11	0.3	0.749807		1		378	1.45	3.12	0.5	0.643631		1		380	0.84	1302	IDP_dMRI_TBSS_OD_Retrolenticular_part_of_internal_capsule_L
-0.11	0.81	-0.1	0.887582		1		756	-0.17	0.82	-0.2	0.837078		1		741	0.97	3.02	0.3	0.749029		1		382	1.45	3.04	0.5	0.632817		1		389	0.86	526	aparc-a2009s_lh_volume_G-precentral
-0.16	1.14	-0.1	0.88762		1		757	-0.09	1.15	-0.1	0.940858		1		742	-1.96	4.14	-0.5	0.635272		1		383	-3.58	4.42	-0.8	0.41786		1		389	0.88	593	aparc-a2009s_rh_volume_G-oc-temp-med-Lingual
0.1	0.7	0.1	0.887751		1		740	0.12	0.71	0.2	0.861248		1		725	-0.18	2.66	-0.1	0.9472		1		378	-0.6	2.51	-0.2	0.81202		1		377	0.71	1112	IDP_dMRI_ProbtrackX_FA_cgh_r
0.08	0.54	0.1	0.887976		1		744	-0.07	0.55	-0.1	0.905468		1		729	3.11	2.07	1.5	0.135195		1		378	2.98	1.9	1.6	0.118157		1		381	0.8	1346	IDP_dMRI_ProbtrackX_OD_ml_l
0.06	0.43	0.1	0.888206		1		756	0.07	0.43	0.2	0.872858		1		741	-0.1	1.59	-0.1	0.948551		1		382	-0.91	1.62	-0.6	0.575363		1		389	0.73	738	BA-exvivo_rh_thickness_V2
0.45	3.21	0.1	0.888624		1		742	0.99	3.26	0.3	0.761653		1		727	-13.99	11.32	-1.2	0.217034		1		376	-18.61	12.63	-1.5	0.1416		1		381	0.68	1841	NODDI_ISOVF___lh.hippoAmyg___presubiculum-body
-0.07	0.47	-0.1	0.888642		1		742	-0.01	0.47	0	0.977288		1		727	-1.8	1.66	-1.1	0.278177		1		376	-2.29	1.86	-1.2	0.21805		1		381	0.59	1738	dti_FA___ThalamicNuclei___Right-VA
0.05	0.38	0.1	0.889042		1		756	0.1	0.38	0.2	0.803703		1		741	-1.04	1.36	-0.8	0.443975		1		382	-1.1	1.47	-0.8	0.451227		1		389	0.88	739	BA-exvivo_rh_thickness_MT
0.06	0.43	0.1	0.88928		1		757	-0.02	0.44	-0.1	0.959207		1		742	2.01	1.55	1.3	0.194129		1		383	1.9	1.67	1.1	0.256575		1		389	0.65	1053	wg_rh_intensity-contrast_insula
-0.05	0.35	-0.1	0.889474		1		757	-0.12	0.35	-0.3	0.741976		1		742	1.32	1.25	1.1	0.292309		1		383	2.38	1.35	1.8	0.079091		1		389	0.76	1011	wg_lh_intensity-contrast_rostralmiddlefrontal
0.04	0.27	0.1	0.889788		1		714	0.06	0.27	0.2	0.81737		1		701	-0.71	1.01	-0.7	0.480776		1		367	0.2	1.07	0.2	0.855287		1		360	0.88	1531	PIF_mean_intensity_mod=DTI_FA_threshold=0_warpResolution=2mm
0.05	0.38	0.1	0.891897		1		757	0.1	0.38	0.3	0.787811		1		742	-1.14	1.41	-0.8	0.420204		1		383	-1.81	1.42	-1.3	0.205262		1		389	0.73	694	aparc-Desikan_rh_thickness_middletemporal
-0.09	0.64	-0.1	0.892126		1		755	-0.14	0.65	-0.2	0.82367		1		740	1.24	2.36	0.5	0.601189		1		381	1.33	2.45	0.5	0.586755		1		389	0.73	714	BA-exvivo_lh_thickness_BA1
-0.1	0.77	-0.1	0.892429		1		653	-0.08	0.77	-0.1	0.916741		1		643	-1.08	3.26	-0.3	0.741192		1		333	-1.22	3.19	-0.4	0.702748		1		330	0.53	1486	HT_mean_intensity_mod=T2_star_threshold=0.3_warpResolution=2mm
-0.05	0.34	-0.1	0.892705		1		756	-0.1	0.35	-0.3	0.766797		1		741	1.14	1.25	0.9	0.364022		1		382	0.93	1.32	0.7	0.48161		1		389	0.81	819	aparc-a2009s_lh_thickness_G-front-sup
-0.14	1.05	-0.1	0.893179		1		778	-0.04	1.06	0	0.966813		1		763	-3.08	3.73	-0.8	0.409489		1		396	-1.98	4.21	-0.5	0.638836		1		397	0.96	32	IDP_T1_FAST_ROIs_L_mid_front_gyrus
0.12	0.86	0.1	0.893216		1		756	0.33	0.87	0.4	0.702751		1		741	-4.7	3.11	-1.5	0.13116		1		382	-5.05	3.34	-1.5	0.131385		1		389	0.87	392	aparc-Desikan_rh_volume_parsorbitalis
0.19	1.43	0.1	0.894028		1		765	0.14	1.45	0.1	0.921609		1		750	2.19	5.04	0.4	0.664095		1		390	-2.8	5.75	-0.5	0.626328		1		390	0.63	1474	rfMRI amplitudes (ICA100 node 48)
-0.05	0.36	-0.1	0.894253		1		757	-0.06	0.36	-0.2	0.875348		1		742	-0.12	1.37	-0.1	0.931797		1		383	0.55	1.35	0.4	0.685167		1		389	0.82	999	wg_lh_intensity-contrast_middletemporal
-0.35	2.63	-0.1	0.894347		1		737	-0.41	2.66	-0.2	0.878855		1		722	-1.77	9.95	-0.2	0.858531		1		371	-2.41	9.64	-0.2	0.803187		1		381	0.63	1961	NODDI_OD___lh.hippoAmyg___fimbria
0.04	0.31	0.1	0.894365		1		745	0.13	0.31	0.4	0.667819		1		730	-2.21	1.17	-1.9	0.059264		1		379	-1.81	1.2	-1.5	0.132065		1		381	0.94	1086	IDP_dMRI_TBSS_FA_Posterior_thalamic_radiation_L
-0.03	0.25	-0.1	0.894628		1		743	-0.1	0.25	-0.4	0.688352		1		728	1.52	0.96	1.6	0.113643		1		378	0.96	0.93	1	0.30389		1		380	0.8	1199	IDP_dMRI_ProbtrackX_MD_ptr_r
-0.17	1.32	-0.1	0.896781		1		745	-0.06	1.34	0	0.964819		1		730	-3.09	4.91	-0.6	0.529687		1		379	-2.87	4.99	-0.6	0.565095		1		381	0.77	1288	IDP_dMRI_TBSS_OD_Corticospinal_tract_L
0.05	0.4	0.1	0.897435		1		742	0.26	0.4	0.6	0.51826		1		727	-4.51	1.41	-3.2	0.001557		0.8449		378	-3.06	1.58	-1.9	0.053199		1		379	0.87	1249	IDP_dMRI_TBSS_ICVF_Superior_fronto-occipital_fasciculus_L
-0.16	1.23	-0.1	0.898719		1		755	-0.06	1.25	-0.1	0.959237		1		740	-2.43	4.42	-0.5	0.582718		1		381	-1.81	4.78	-0.4	0.704542		1		389	0.93	454	aparc-DKTatlas_lh_volume_pericalcarine
0.16	1.24	0.1	0.899169		1		755	0.23	1.26	0.2	0.857251		1		740	-1.23	4.51	-0.3	0.784915		1		381	-1.28	4.74	-0.3	0.787498		1		389	0.94	541	aparc-a2009s_lh_volume_S-calcarine
0.15	1.22	0.1	0.900556		1		780	0.24	1.23	0.2	0.847878		1		765	-1.26	4.56	-0.3	0.782674		1		396	-0.9	4.75	-0.2	0.84985		1		399	0.94	56	IDP_T1_FAST_ROIs_L_inf_temp_gyrus_tempocc
-0.1	0.84	-0.1	0.902031		1		742	-0.05	0.85	-0.1	0.954769		1		727	-0.68	3.19	-0.2	0.830808		1		376	-0.39	3.04	-0.1	0.899023		1		381	0.89	1995	NODDI_OD___lh.hippoAmyg___Lateral-nucleus
-0.08	0.68	-0.1	0.902119		1		740	-0.13	0.69	-0.2	0.854468		1		725	1.33	2.51	0.5	0.595427		1		375	0.53	2.52	0.2	0.833576		1		380	0.52	1877	NODDI_ICVF___lh.hippoAmyg___parasubiculum
-0.2	1.62	-0.1	0.902297		1		742	-0.05	1.64	0	0.975658		1		727	-3.83	5.77	-0.7	0.506894		1		376	-1.63	6.3	-0.3	0.795472		1		381	0.87	1970	NODDI_OD___rh.hippoAmyg___presubiculum-body
0.15	1.25	0.1	0.903142		1		742	0.32	1.27	0.3	0.801365		1		727	-4.18	4.55	-0.9	0.358581		1		376	-6.31	4.78	-1.3	0.187439		1		381	0.67	1713	dti_FA___ThalamicNuclei___Left-Pf
-0.04	0.33	-0.1	0.903244		1		756	-0.03	0.34	-0.1	0.930009		1		741	-0.41	1.22	-0.3	0.739163		1		382	-0.29	1.27	-0.2	0.82141		1		389	0.82	670	aparc-Desikan_lh_thickness_precuneus
0.08	0.7	0.1	0.904623		1		757	-0.01	0.7	0	0.983712		1		742	2.61	2.69	1	0.331457		1		383	3.84	2.6	1.5	0.141331		1		389	0.87	424	BA-exvivo_rh_volume_BA3a
-0.15	1.3	-0.1	0.906336		1		765	-0.39	1.31	-0.3	0.767095		1		750	4.94	4.69	1.1	0.293264		1		390	1.49	5.21	0.3	0.775696		1		390	0.55	1469	rfMRI amplitudes (ICA100 node 42)
-0.18	1.51	-0.1	0.906941		1		766	-0.29	1.53	-0.2	0.850806		1		751	3.92	5.76	0.7	0.496944		1		391	-0.81	5.62	-0.1	0.885167		1		390	0.67	1458	rfMRI amplitudes (ICA100 node 29)
-0.14	1.22	-0.1	0.907598		1		744	0.21	1.24	0.2	0.865861		1		729	-7.49	4.61	-1.6	0.104906		1		379	-8.82	4.49	-2	0.050009		1		380	0.55	1367	IDP_dMRI_TBSS_ISOVF_Superior_cerebellar_peduncle_L
0.04	0.31	0.1	0.908501		1		741	0.06	0.31	0.2	0.856479		1		726	-0.88	1.11	-0.8	0.429675		1		376	-0.85	1.18	-0.7	0.471452		1		380	0.67	1891	NODDI_ICVF___lh.hippoAmyg___CA1-head
0.04	0.32	0.1	0.908889		1		757	0.03	0.32	0.1	0.932761		1		742	0.33	1.19	0.3	0.780169		1		383	-0.1	1.25	-0.1	0.934278		1		389	0.76	686	aparc-Desikan_rh_thickness_fusiform
-0.15	1.34	-0.1	0.90889		1		743	-0.13	1.35	-0.1	0.92124		1		728	-1.86	5.01	-0.4	0.71068		1		374	0.06	5.01	0	0.990608		1		384	0.93	339	Brainstem_global_volume_SCP
0.07	0.64	0.1	0.909039		1		756	0.01	0.64	0	0.984437		1		741	1.59	2.42	0.7	0.511399		1		382	-0.23	2.43	-0.1	0.925594		1		389	0.7	898	aparc-a2009s_rh_thickness_G-oc-temp-med-Lingual
0.05	0.48	0.1	0.909505		1		708	0.11	0.49	0.2	0.824704		1		695	-1.34	1.8	-0.7	0.457061		1		366	-2.63	1.89	-1.4	0.16638		1		355	0.94	1568	PIF_95th_percentile_mod=NODDI_ISOVF_threshold=0_warpResolution=2mm
-0.25	2.21	-0.1	0.910016		1		740	-0.27	2.23	-0.1	0.903034		1		725	1.5	8.25	0.2	0.855834		1		375	0.81	8.12	0.1	0.920302		1		380	0.55	1982	NODDI_OD___rh.hippoAmyg___CA3-body
-0.09	0.83	-0.1	0.910429		1		756	-0.11	0.84	-0.1	0.897203		1		741	-0.13	3.01	0	0.964338		1		382	-1.07	3.18	-0.3	0.737651		1		389	0.73	528	aparc-a2009s_lh_volume_G-rectus
0.24	2.14	0.1	0.910807		1		765	0.21	2.17	0.1	0.922505		1		750	1.03	7.72	0.1	0.893857		1		390	-4.19	8.47	-0.5	0.621059		1		390	0.58	1434	rfMRI amplitudes (ICA25 node 18)
0.04	0.35	0.1	0.911125		1		714	0.04	0.35	0.1	0.898048		1		701	-0.19	1.32	-0.1	0.885895		1		367	0.23	1.36	0.2	0.865117		1		360	0.8	1530	AON_glm_mod=DTI_FA_threshold=0_warpResolution=2mm
0.05	0.41	0.1	0.91157		1		744	0.11	0.41	0.3	0.794039		1		729	-1.55	1.51	-1	0.305295		1		379	0.52	1.54	0.3	0.734457		1		380	0.88	1096	IDP_dMRI_TBSS_FA_Fornix_cres+Stria_terminalis_L
-0.47	4.21	-0.1	0.911881		1		742	-0.53	4.25	-0.1	0.900481		1		727	0.76	15.84	0	0.961753		1		376	7.03	15.55	0.5	0.651641		1		381	0.5	1834	NODDI_ISOVF___lh.hippoAmyg___HATA
0.1	0.93	0.1	0.911908		1		745	0.14	0.93	0.2	0.878164		1		730	-0.07	3.38	0	0.983821		1		379	-0.36	3.64	-0.1	0.921262		1		381	0.62	1375	IDP_dMRI_TBSS_ISOVF_Superior_corona_radiata_L
-0.12	1.08	-0.1	0.912713		1		756	-0.31	1.09	-0.3	0.777169		1		741	4.41	4	1.1	0.270357		1		382	3.37	4.06	0.8	0.407556		1		389	0.75	532	aparc-a2009s_lh_volume_G-temp-sup-Plan-polar
0.17	1.57	0.1	0.913613		1		766	-0.15	1.58	-0.1	0.926244		1		751	8.31	5.5	1.5	0.131852		1		391	8.15	6.33	1.3	0.199032		1		390	0.67	1454	rfMRI amplitudes (ICA100 node 25)
-0.03	0.24	-0.1	0.914951		1		741	-0.1	0.24	-0.4	0.683086		1		726	1.55	0.91	1.7	0.091216		1		375	1.62	0.93	1.7	0.083386		1		381	0.51	1818	dti_MD___ThalamicNuclei___Right-CM
0.12	1.18	0.1	0.916101		1		782	0.22	1.2	0.2	0.850954		1		767	-2.42	4.41	-0.5	0.58311		1		397	2.4	4.48	0.5	0.593265		1		400	0.84	156	IDP_T1_FAST_ROIs_L_cerebellum_VIIIb
0.08	0.76	0.1	0.916239		1		756	0.08	0.76	0.1	0.915579		1		741	0.16	2.86	0.1	0.95555		1		382	1.04	2.85	0.4	0.714595		1		389	0.94	347	aparc-Desikan_lh_volume_fusiform
0.17	1.66	0.1	0.916398		1		766	-0.52	1.67	-0.3	0.756713		1		751	14.71	6.14	2.4	0.017163		1		391	15.62	6.44	2.4	0.01575		0.9999		390	0.54	1430	rfMRI amplitudes (ICA25 node 14)
-0.49	4.67	-0.1	0.916921		1		726	0.19	4.72	0	0.967232		1		712	-14.56	17.98	-0.8	0.41877		1		366	-16.16	17.47	-0.9	0.355658		1		374	0.62	1872	NODDI_ISOVF___ThalamicNuclei___Right-PuM
-0.04	0.38	-0.1	0.917568		1		757	-0.07	0.38	-0.2	0.849758		1		742	0.6	1.38	0.4	0.662607		1		383	0.58	1.47	0.4	0.693918		1		389	0.82	995	wg_lh_intensity-contrast_lateraloccipital
0.04	0.35	0.1	0.918837		1		756	0.08	0.35	0.2	0.812724		1		741	-1.1	1.28	-0.9	0.389471		1		382	-1.68	1.35	-1.2	0.213848		1		389	0.74	785	aparc-DKTatlas_rh_thickness_middletemporal
0.1	1.01	0.1	0.919139		1		780	0.28	1.02	0.3	0.780724		1		765	-5.41	3.64	-1.5	0.138684		1		397	-0.11	3.92	0	0.977908		1		398	0.82	153	IDP_T1_FAST_ROIs_L_cerebellum_VIIIa
0.1	1	0.1	0.919508		1		756	0.19	1.01	0.2	0.850217		1		741	-3.2	3.78	-0.8	0.396892		1		382	-0.39	3.7	-0.1	0.915902		1		389	0.87	516	aparc-a2009s_lh_volume_G-occipital-middle
0.08	0.82	0.1	0.919642		1		754	0.01	0.83	0	0.992765		1		739	0.98	2.91	0.3	0.737737		1		380	1.28	3.26	0.4	0.694037		1		389	0.91	512	aparc-a2009s_lh_volume_G-front-middle
0.08	0.77	0.1	0.919734		1		756	-0.14	0.77	-0.2	0.852259		1		742	5.7	2.93	1.9	0.052399		1		382	5.85	2.98	2	0.050817		1		388	0.8	661	aparc-Desikan_lh_thickness_parahippocampal
-0.06	0.55	-0.1	0.920543		1		742	0.03	0.56	0	0.9642		1		727	-2.21	2.1	-1	0.294376		1		376	-1.45	2.03	-0.7	0.476128		1		381	0.73	2041	NODDI_OD___ThalamicNuclei___Right-PuL
-0.03	0.31	-0.1	0.920583		1		756	-0.01	0.31	0	0.980346		1		741	-0.69	1.11	-0.6	0.535642		1		382	-0.43	1.21	-0.4	0.720803		1		389	0.84	991	wg_lh_intensity-contrast_fusiform
0.09	0.88	0.1	0.920728		1		754	0.14	0.89	0.2	0.876421		1		739	-0.91	3.22	-0.3	0.778152		1		381	-1.71	3.43	-0.5	0.616928		1		388	0.85	586	aparc-a2009s_rh_volume_G-front-middle
0.19	1.94	0.1	0.921807		1		755	0.45	1.96	0.2	0.818823		1		740	-5.33	7.25	-0.7	0.462644		1		382	-9.54	7.28	-1.3	0.191133		1		388	0.88	610	aparc-a2009s_rh_volume_Lat-Fis-ant-Horizont
-0.12	1.2	-0.1	0.921962		1		774	-0.22	1.22	-0.2	0.859446		1		759	1.16	4.5	0.3	0.796661		1		394	2.56	4.66	0.5	0.582724		1		395	0.94	66	IDP_T1_FAST_ROIs_L_angular_gyrus
-0.1	0.99	-0.1	0.922197		1		779	-0.04	1	0	0.968397		1		764	-1.04	3.75	-0.3	0.781637		1		397	-1.65	3.76	-0.4	0.660169		1		397	0.93	30	IDP_T1_FAST_ROIs_L_sup_front_gyrus
-0.04	0.45	-0.1	0.925259		1		756	-0.03	0.45	-0.1	0.95259		1		741	-0.37	1.63	-0.2	0.820593		1		382	0.3	1.76	0.2	0.86393		1		389	0.69	793	aparc-DKTatlas_rh_thickness_posteriorcingulate
-0.08	0.88	-0.1	0.92633		1		656	0	0.89	0	0.999571		1		646	-3.79	3.82	-1	0.320827		1		335	-3.97	3.61	-1.1	0.271481		1		331	0.58	1487	SN_mean_intensity_mod=T2_star_threshold=0.3_warpResolution=2mm
0.09	0.99	0.1	0.926823		1		742	0.13	1	0.1	0.899573		1		727	-0.77	3.9	-0.2	0.843327		1		376	1.55	3.39	0.5	0.64842		1		381	0.69	1654	dti_FA___lh.hippoAmyg___fimbria
0.46	5.07	0.1	0.927205		1		733	1.16	5.14	0.2	0.822293		1		718	-18	18.51	-1	0.33143		1		370	-24.09	19.19	-1.3	0.210223		1		378	0.6	1871	NODDI_ISOVF___ThalamicNuclei___Right-LD
0.07	0.75	0.1	0.928022		1		731	0.03	0.76	0	0.963991		1		716	-0.26	2.77	-0.1	0.926315		1		370	0.7	2.73	0.3	0.796879		1		376	0.74	208	aseg_rh_volume_Cerebellum-White-Matter
-0.13	1.5	-0.1	0.92852		1		681	-0.24	1.49	-0.2	0.874343		1		666	1.47	5.4	0.3	0.786088		1		345	1.52	5.56	0.3	0.785116		1		351	0.53	2007	NODDI_OD___rh.hippoAmyg___Anterior-amygdaloid-area-AAA
0.13	1.47	0.1	0.929115		1		742	0.21	1.49	0.1	0.888452		1		727	-1.05	5.26	-0.2	0.842365		1		376	1.08	5.81	0.2	0.852773		1		381	0.69	1653	dti_FA___rh.hippoAmyg___HATA
-0.1	1.17	-0.1	0.929477		1		705	-0.09	1.18	-0.1	0.941698		1		694	-1.01	4.75	-0.2	0.831704		1		358	-2.71	4.93	-0.5	0.582482		1		358	0.65	1643	T2Star___rh.hippoAmyg___Corticoamygdaloid-transitio
0.03	0.31	0.1	0.92959		1		745	0.07	0.31	0.2	0.813066		1		730	-1.03	1.13	-0.9	0.358625		1		379	-0.38	1.17	-0.3	0.744114		1		381	0.82	1331	IDP_dMRI_ProbtrackX_OD_atr_l
-0.08	0.94	-0.1	0.929925		1		743	-0.13	0.96	-0.1	0.889224		1		728	1.41	3.5	0.4	0.687999		1		379	-1.64	3.49	-0.5	0.638646		1		379	0.84	1320	IDP_dMRI_TBSS_OD_Fornix_cres+Stria_terminalis_L
-0.21	2.41	-0.1	0.930171		1		689	-0.55	2.43	-0.2	0.819333		1		676	6.58	9.74	0.7	0.499714		1		352	9.58	8.84	1.1	0.278816		1		350	0.82	1286	IDP_dMRI_TBSS_OD_Fornix
0.11	1.29	0.1	0.930177		1		785	0.09	1.31	0.1	0.943582		1		770	-0.15	5.04	0	0.976577		1		399	0.1	4.85	0	0.98305		1		401	0.7	21	IDP_T1_FIRST_left_amygdala_volume
0.12	1.4	0.1	0.930424		1		755	0.6	1.42	0.4	0.672439		1		740	-11.57	4.96	-2.3	0.020245		1		382	-10.19	5.52	-1.8	0.065672		1		388	0.91	585	aparc-a2009s_rh_volume_G-front-inf-Triangul
-0.07	0.79	-0.1	0.930525		1		742	-0.35	0.79	-0.4	0.657476		1		727	5.76	2.69	2.1	0.033208		1		376	5.83	3.12	1.9	0.062917		1		381	0.83	1974	NODDI_OD___rh.hippoAmyg___subiculum-body
0.03	0.32	0.1	0.930701		1		741	0.01	0.32	0	0.985144		1		726	0.53	1.08	0.5	0.625721		1		377	-0.86	1.3	-0.7	0.510031		1		379	0.63	1171	IDP_dMRI_TBSS_MD_Fornix_cres+Stria_terminalis_L
-0.03	0.36	-0.1	0.930783		1		756	-0.08	0.36	-0.2	0.82368		1		741	1.11	1.29	0.9	0.389287		1		382	0.81	1.4	0.6	0.562463		1		389	0.78	994	wg_lh_intensity-contrast_isthmuscingulate
0.03	0.31	0.1	0.931047		1		756	0.05	0.31	0.2	0.876601		1		741	-0.45	1.18	-0.4	0.703068		1		382	-0.43	1.19	-0.4	0.717282		1		389	0.78	947	aparc-a2009s_rh_thickness_S-temporal-sup
-0.04	0.5	-0.1	0.931205		1		741	-0.09	0.5	-0.2	0.856576		1		726	1.25	1.74	0.7	0.471513		1		376	2.14	1.95	1.1	0.274021		1		380	0.72	2025	NODDI_OD___ThalamicNuclei___Left-VA
0.14	1.62	0.1	0.931819		1		766	-0.41	1.63	-0.2	0.802911		1		751	12.44	5.71	2.2	0.029936		1		391	12.28	6.52	1.9	0.060531		1		390	0.54	1422	rfMRI amplitudes (ICA25 node 5)
-0.04	0.44	-0.1	0.932979		1		755	-0.07	0.44	-0.2	0.869405		1		740	0.49	1.62	0.3	0.763061		1		382	1.18	1.66	0.7	0.477825		1		388	0.73	1044	wg_rh_intensity-contrast_rostralanteriorcingulate
-0.04	0.51	-0.1	0.933116		1		757	-0.11	0.51	-0.2	0.835528		1		742	1.08	1.94	0.6	0.577253		1		383	0.8	1.89	0.4	0.672384		1		389	0.76	662	aparc-Desikan_lh_thickness_paracentral
-0.06	0.76	-0.1	0.933197		1		757	-0.02	0.76	0	0.977076		1		742	-1.72	2.89	-0.6	0.551267		1		383	-1.42	2.83	-0.5	0.614973		1		389	0.83	620	aparc-a2009s_rh_volume_S-circular-insula-sup
0.02	0.28	0.1	0.934072		1		741	0.02	0.29	0.1	0.9393		1		726	0.33	1.05	0.3	0.752537		1		376	-0.15	1.03	-0.1	0.88443		1		380	0.67	1773	dti_MD___lh.hippoAmyg___CA4-head
0.04	0.43	0.1	0.934622		1		756	-0.01	0.44	0	0.980766		1		741	0.96	1.66	0.6	0.560334		1		382	0.53	1.57	0.3	0.736893		1		389	0.72	763	aparc-DKTatlas_lh_thickness_precentral
0.09	1.04	0.1	0.934947		1		755	0.01	1.06	0	0.991631		1		740	0.47	3.81	0.1	0.901938		1		381	1.9	4	0.5	0.634514		1		389	0.95	437	aparc-DKTatlas_lh_volume_caudalmiddlefrontal
0.12	1.47	0.1	0.935424		1		742	0.12	1.49	0.1	0.934476		1		727	0.02	5.58	0	0.996528		1		376	0.24	5.4	0	0.964921		1		381	0.78	1662	dti_FA___lh.hippoAmyg___presubiculum-body
0.04	0.49	0.1	0.939977		1		756	0.18	0.49	0.4	0.720731		1		741	-3.26	1.9	-1.7	0.08682		1		382	-2.7	1.74	-1.5	0.121684		1		389	0.58	784	aparc-DKTatlas_rh_thickness_medialorbitofrontal
0.03	0.46	0.1	0.939998		1		756	0.14	0.46	0.3	0.761321		1		741	-3.08	1.61	-1.9	0.057169		1		382	-3.43	1.83	-1.9	0.062373		1		389	0.82	807	aparc-a2009s_lh_thickness_G+S-subcentral
0.13	1.72	0.1	0.940661		1		757	0.4	1.73	0.2	0.815679		1		742	-5.79	6.49	-0.9	0.372281		1		383	-4.75	6.43	-0.7	0.460253		1		389	0.83	257	HippSubfield_lh_volume_fimbria
0.1	1.32	0.1	0.941203		1		740	0.44	1.34	0.3	0.741401		1		725	-7.11	4.88	-1.5	0.146049		1		375	-8.14	4.99	-1.6	0.103269		1		380	0.65	1664	dti_FA___lh.hippoAmyg___subiculum-head
-0.06	0.83	-0.1	0.942442		1		714	0.16	0.84	0.2	0.84694		1		701	-5.59	3.21	-1.7	0.082309		1		367	-5.12	3.18	-1.6	0.10758		1		360	0.73	1511	HT_mean_intensity_mod=NODDI_OD_threshold=0.3_warpResolution=2mm
-0.03	0.48	-0.1	0.943412		1		756	0	0.48	0	0.995691		1		741	-0.82	1.74	-0.5	0.639564		1		382	-0.31	1.83	-0.2	0.867312		1		389	0.92	476	aparc-DKTatlas_rh_volume_lateralorbitofrontal
0.03	0.36	0.1	0.94356		1		740	0.03	0.36	0.1	0.943916		1		725	-0.19	1.31	-0.1	0.887049		1		376	-0.84	1.34	-0.6	0.531769		1		379	0.59	1921	NODDI_ICVF___rh.hippoAmyg___Paralaminar-nucleus
-0.02	0.33	-0.1	0.943948		1		757	-0.03	0.34	-0.1	0.91929		1		742	0.05	1.26	0	0.96911		1		383	0.42	1.28	0.3	0.744706		1		389	0.85	1026	wg_rh_intensity-contrast_inferiorparietal
-0.07	0.97	-0.1	0.946423		1		754	0.29	0.98	0.3	0.767678		1		739	-8.99	3.54	-2.5	0.011645		0.9999		380	-10.21	3.73	-2.7	0.006471		0.9967		389	0.94	383	aparc-Desikan_rh_volume_isthmuscingulate
0.04	0.59	0.1	0.947426		1		757	0.12	0.6	0.2	0.842822		1		742	-1.15	2.21	-0.5	0.603898		1		383	-2.09	2.27	-0.9	0.356971		1		389	0.72	899	aparc-a2009s_rh_thickness_G-oc-temp-med-Parahip
0.05	0.73	0.1	0.947595		1		751	0.13	0.74	0.2	0.859065		1		736	-2.03	2.72	-0.7	0.456228		1		381	-1.26	2.72	-0.5	0.644088		1		385	0.88	191	aseg_lh_volume_Cerebellum-White-Matter
0.05	0.83	0.1	0.948195		1		756	-0.02	0.84	0	0.977138		1		741	1.29	3.03	0.4	0.669959		1		382	1.06	3.22	0.3	0.741494		1		389	0.79	500	aparc-a2009s_lh_volume_G+S-paracentral
-0.06	0.92	-0.1	0.948974		1		642	-0.04	0.93	0	0.968996		1		632	-1.49	3.85	-0.4	0.698548		1		329	-1.5	3.9	-0.4	0.700902		1		323	0.65	1615	T2starCorrected_L_PAL
-0.07	1.08	-0.1	0.94922		1		742	-0.02	1.09	0	0.986817		1		727	-2	4.1	-0.5	0.624933		1		376	-3.36	3.87	-0.9	0.385927		1		381	0.88	1688	dti_FA___lh.hippoAmyg___Lateral-nucleus
0.08	1.19	0.1	0.949281		1		756	-0.19	1.2	-0.2	0.87602		1		741	7.42	4.19	1.8	0.076973		1		382	8.14	4.74	1.7	0.08681		1		389	0.93	490	aparc-DKTatlas_rh_volume_rostralanteriorcingulate
-0.02	0.36	-0.1	0.950113		1		757	-0.04	0.36	-0.1	0.91396		1		742	0.33	1.35	0.2	0.808229		1		383	0.62	1.35	0.5	0.645862		1		389	0.78	1002	wg_lh_intensity-contrast_parsopercularis
[truncated: 102 more rows]

## Sheet: Age-modulated Hypothesis-driven
Main Inference = Model 1								Model 2								Model 3								Model 4
[truncated: 298 more rows]

[truncated: 1 more sheets: Age-modulated Exploratory]
