# Supplementary material for: SARS-CoV-2 is associated with changes in brain structure in UK Biobank
Source: Nature. 2022 Mar 7;604(7907):697–707. doi: 10.1038/s41586-022-04569-5 (PMC9046077; doi:10.1038/s41586-022-04569-5)
Supplement: Supplementary file 6 — Full list of the reproducible IDPs used in the hypothesis-driven and exploratory approaches, and corresponding statistics for the cross-sectional, second time point analysis comparing the SARS-CoV-2 and control groups (binary and age-modulated). [file 41586_2022_4569_MOESM6_ESM.xlsx]

## Sheet: Binary Hypothesis-driven
Main Inference = Model 1								Model 2								Model 3								Model 4
%	SE	z	p_raw	fdr	p_corr	fwe	n	%	SE	z	p_raw	fdr	p_corr	fwe	n	%	SE	z	p_raw	fdr	p_corr	fwe	n	%	SE	z	p_raw	fdr	p_corr	fwe	n	repro	id	IDP
0.81	0.26	3.1	0.001974		0.3027		780	0.75	0.26	2.8	0.004563		0.5265		765	2.1	0.97	2.2	0.029913		0.9852		397	0.36	1.01	0.4	0.718333		1		398	0.87	264	PIF_glm_mod=NODDI_OD_threshold=0_warpResolution=2mm
-1.73	0.57	-3	0.00235		0.3471		757	-1.57	0.58	-2.7	0.006535		0.647		742	-5.15	2.15	-2.4	0.017031		0.9199		383	-3.48	2.11	-1.6	0.100518		1		389	0.89	39	aseg_lh_volume_Pallidum
-3.84	1.32	-2.9	0.003777		0.4812		781	-3.73	1.33	-2.8	0.005341		0.5798		767	-5.71	5.18	-1.1	0.271597		1		397	-1.71	5.19	-0.3	0.741427		1		398	0.87	28	IDP_T1_FAST_ROIs_R_putamen
-1.63	0.56	-2.9	0.003917		0.4926		758	-1.49	0.57	-2.6	0.009131		0.7489		743	-4.39	2.17	-2	0.043561		0.9978		384	-2.71	2.08	-1.3	0.192304		1		389	0.92	45	aseg_rh_volume_Pallidum
3.32	1.15	2.9	0.004013		0.5009		779	2.95	1.16	2.5	0.010948		0.8034		764	11.62	4.19	2.8	0.00582		0.6244		397	1.68	4.45	0.4	0.706427		1		397	0.95	252	PIF_glm_mod=NODDI_ISOVF_threshold=0_warpResolution=2mm
-1.01	0.35	-2.8	0.004373		0.5249		758	-0.96	0.36	-2.7	0.007697		0.6984		743	-2.01	1.31	-1.5	0.125394		1		384	-1.09	1.38	-0.8	0.43113		1		389	0.62	116	aparc-DKTatlas_lh_thickness_lateralorbitofrontal
0.67	0.24	2.8	0.005128		0.5747		780	0.63	0.24	2.6	0.00903		0.7456		765	1.56	0.87	1.8	0.072698		1		397	-0.04	0.92	0	0.969232		1		398	0.84	269	TUB_glm_mod=NODDI_OD_threshold=0_warpResolution=2mm
-2.63	0.95	-2.8	0.005548		0.6005		758	-2.33	0.96	-2.4	0.015423		0.8943		743	-9.58	3.63	-2.6	0.008613		0.7471		384	-5.59	3.48	-1.6	0.109289		1		389	0.68	74	aparc-a2009s_lh_volume_G-Ins-lg+S-cent-ins
0.81	0.3	2.7	0.006021		0.6271		781	0.72	0.3	2.4	0.01464		0.8823		766	2.97	1.09	2.7	0.006826		0.6741		397	1.85	1.17	1.6	0.11396		1		399	0.66	190	OC_mean_intensity_mod=NODDI_ICVF_threshold=0.3_warpResolution=2mm
-2.01	0.73	-2.7	0.006061		0.6289		781	-2.02	0.74	-2.7	0.006224		0.6307		766	-1.13	2.81	-0.4	0.687969		1		398	1.19	2.75	0.4	0.665087		1		398	0.94	2	IDP_T1_FIRST_right_caudate_volume
-1.78	0.65	-2.7	0.006098		0.631		779	-1.63	0.65	-2.5	0.011814		0.8248		765	-5.04	2.67	-1.9	0.060033		0.9996		395	-2	2.45	-0.8	0.415368		1		398	0.88	6	IDP_T1_FIRST_right_pallidum_volume
-0.86	0.31	-2.7	0.006521		0.6538		784	-0.75	0.32	-2.3	0.019118		0.9343		769	-3.15	1.19	-2.6	0.008504		0.7433		399	-1.68	1.18	-1.4	0.155396		1		400	0.93	273	PIF_T1_MNI_glm_mod=T1_MNI_GM_mod_threshold=0_warpResolution=2mm
2.92	1.07	2.7	0.006718		0.661		778	2.57	1.08	2.4	0.017679		0.9191		763	10.98	3.91	2.8	0.005247		0.5919		397	1.8	4.16	0.4	0.665166		1		396	0.95	258	TUB_glm_mod=NODDI_ISOVF_threshold=0_warpResolution=2mm
-1.41	0.53	-2.6	0.008454		0.739		781	-1.29	0.54	-2.4	0.017118		0.9146		766	-3.58	2.01	-1.8	0.075709		1		399	-2.03	2.02	-1	0.316249		1		397	0.94	32	IDP_T1_FAST_ROIs_R_hippocampus
-0.84	0.32	-2.6	0.008994		0.7562		757	-0.82	0.32	-2.5	0.011049		0.8061		742	-1	1.19	-0.8	0.398967		1		383	0.1	1.26	0.1	0.934776		1		389	0.65	102	aparc-Desikan_lh_thickness_lateralorbitofrontal
0.55	0.21	2.6	0.009051		0.7585		780	0.51	0.21	2.4	0.017193		0.915		765	1.5	0.77	1.9	0.053001		0.9992		397	0.23	0.81	0.3	0.777304		1		398	0.84	266	PIT_glm_mod=NODDI_OD_threshold=0_warpResolution=2mm
2.77	1.07	2.6	0.009549		0.7748		779	2.5	1.08	2.3	0.020303		0.9437		764	9.13	3.86	2.4	0.0186		0.9361		397	0.01	4.14	0	0.997279		1		397	0.96	250	PIF_mean_intensity_mod=NODDI_ISOVF_threshold=0_warpResolution=2mm
1.07	0.41	2.6	0.009703		0.7798		780	0.92	0.41	2.2	0.026855		0.9749		765	4.36	1.52	2.9	0.004352		0.5332		397	1.24	1.6	0.8	0.439009		1		398	0.95	228	PIF_glm_mod=DTI_MD_threshold=0_warpResolution=2mm
-1.68	0.66	-2.5	0.010883		0.8115		758	-1.63	0.66	-2.4	0.014301		0.8772		743	-2.66	2.31	-1.1	0.250868		1		384	-0.66	2.67	-0.2	0.8046		1		389	0.58	126	aparc-a2009s_lh_thickness_G-Ins-lg+S-cent-ins
2.82	1.11	2.5	0.010961		0.8143		779	2.51	1.12	2.2	0.024737		0.9681		764	10.01	4.03	2.5	0.013518		0.8718		397	1.31	4.3	0.3	0.75991		1		397	0.95	255	PIT_glm_mod=NODDI_ISOVF_threshold=0_warpResolution=2mm
-0.78	0.31	-2.5	0.011232		0.8211		784	-0.67	0.31	-2.1	0.031599		0.987		769	-3.16	1.15	-2.7	0.006324		0.6511		399	-1.76	1.16	-1.5	0.130734		1		400	0.94	272	PIF_T1_MNI_sum_mod=T1_MNI_GM_mod_threshold=0_warpResolution=2mm
2.63	1.04	2.5	0.011366		0.824		779	2.36	1.04	2.3	0.023988		0.9652		764	8.9	3.74	2.4	0.017907		0.9302		397	0.07	4.03	0	0.985728		1		397	0.95	256	TUB_mean_intensity_mod=NODDI_ISOVF_threshold=0_warpResolution=2mm
2.99	1.19	2.5	0.012458		0.8485		779	2.68	1.2	2.2	0.02553		0.9717		764	10.42	4.36	2.4	0.017346		0.9234		397	-0.03	4.62	0	0.995303		1		397	0.94	249	AON_glm_mod=NODDI_ISOVF_threshold=0_warpResolution=2mm
2.58	1.05	2.5	0.01381		0.8721		779	2.3	1.05	2.2	0.029255		0.9827		764	9.28	3.81	2.4	0.015439		0.9021		397	1.04	4.07	0.3	0.799123		1		397	0.95	253	PIT_mean_intensity_mod=NODDI_ISOVF_threshold=0_warpResolution=2mm
-0.96	0.39	-2.5	0.013879		0.8733		758	-0.93	0.39	-2.4	0.017107		0.9143		743	-1.18	1.44	-0.8	0.412935		1		384	-0.44	1.52	-0.3	0.774208		1		389	0.63	129	aparc-a2009s_lh_thickness_G-orbital
2.7	1.1	2.5	0.013944		0.8745		779	2.42	1.1	2.2	0.028482		0.9806		764	9.29	3.97	2.3	0.01989		0.9457		397	0.36	4.27	0.1	0.932095		1		397	0.95	247	AON_mean_intensity_mod=NODDI_ISOVF_threshold=0_warpResolution=2mm
0.51	0.21	2.4	0.015615		0.901		779	0.48	0.21	2.3	0.023092		0.9607		764	1.07	0.78	1.4	0.173628		1		397	-0.47	0.8	-0.6	0.550871		1		397	0.87	267	TUB_mean_intensity_mod=NODDI_OD_threshold=0_warpResolution=2mm
-0.84	0.35	-2.4	0.017067		0.9189		758	-0.74	0.35	-2.1	0.036443		0.9931		743	-3.1	1.31	-2.4	0.018294		0.9338		384	-2.15	1.37	-1.6	0.118696		1		389	0.72	119	aparc-DKTatlas_lh_thickness_insula
-1.46	0.63	-2.3	0.019882		0.9454		781	-1.38	0.64	-2.2	0.029867		0.9841		766	-2.82	2.41	-1.2	0.2442		1		398	-1.47	2.36	-0.6	0.531869		1		398	0.85	34	IDP_T1_FAST_ROIs_R_amygdala
-1.29	0.56	-2.3	0.020731		0.9517		757	-1.2	0.56	-2.1	0.033143		0.9898		742	-3.11	2.13	-1.5	0.145343		1		383	-1.48	2.07	-0.7	0.476057		1		389	0.86	53	aparc-Desikan_lh_volume_insula
0.86	0.37	2.3	0.020948		0.9537		780	0.74	0.37	2	0.046355		0.9982		765	3.43	1.35	2.5	0.011363		0.8249		397	0.67	1.47	0.5	0.646046		1		398	0.94	234	TUB_glm_mod=DTI_MD_threshold=0_warpResolution=2mm
-0.68	0.3	-2.3	0.02171		0.9572		781	-0.58	0.3	-1.9	0.052521		0.9989		766	-2.78	1.08	-2.6	0.01059		0.8056		398	-1.14	1.14	-1	0.319256		1		398	0.93	271	AON_T1_MNI_glm_mod=T1_MNI_GM_mod_threshold=0_warpResolution=2mm
-1.16	0.51	-2.3	0.022779		0.9631		781	-0.98	0.51	-1.9	0.057409		0.9993		766	-5.19	1.94	-2.7	0.007805		0.7148		399	-2.64	1.9	-1.4	0.165625		1		397	0.95	13	IDP_T1_FAST_ROIs_L_insular_cortex
-1.56	0.68	-2.3	0.022801		0.9632		779	-1.62	0.69	-2.3	0.019312		0.9362		764	0.19	2.6	0.1	0.941883		1		397	2.99	2.61	1.1	0.252446		1		397	0.93	1	IDP_T1_FIRST_left_caudate_volume
-2.35	1.05	-2.2	0.025808		0.9764		774	-2.62	1.05	-2.5	0.012843		0.8479		760	5.33	4.16	1.3	0.20031		1		393	7.06	4.16	1.7	0.090139		1		395	0.92	26	IDP_T1_FAST_ROIs_R_caudate
-0.66	0.29	-2.2	0.026392		0.9785		781	-0.56	0.3	-1.9	0.063097		0.9996		766	-2.8	1.08	-2.6	0.009751		0.7861		398	-1.23	1.14	-1.1	0.278919		1		398	0.94	270	AON_T1_MNI_sum_mod=T1_MNI_GM_mod_threshold=0_warpResolution=2mm
0.44	0.2	2.2	0.030263		0.9881		779	0.42	0.21	2	0.040824		0.9959		764	0.92	0.75	1.2	0.219611		1		397	-0.4	0.79	-0.5	0.615308		1		397	0.85	259	AON_mean_intensity_mod=NODDI_OD_threshold=0_warpResolution=2mm
-0.6	0.28	-2.2	0.030336		0.9884		782	-0.5	0.28	-1.8	0.076133		0.9998		767	-2.93	1.02	-2.8	0.004473		0.5412		398	-1.24	1.07	-1.2	0.247095		1		399	0.95	276	TUB_T1_MNI_sum_mod=T1_MNI_GM_mod_threshold=0_warpResolution=2mm
0.55	0.25	2.2	0.030689		0.9892		780	0.51	0.26	2	0.047442		0.9982		765	1.58	0.93	1.7	0.091587		1		397	-0.09	0.98	-0.1	0.926606		1		398	0.86	261	AON_glm_mod=NODDI_OD_threshold=0_warpResolution=2mm
-1.54	0.72	-2.1	0.03359		0.9931		757	-1.55	0.73	-2.1	0.032815		0.9891		742	-0.88	2.72	-0.3	0.745612		1		384	2.09	2.79	0.8	0.452753		1		388	0.95	37	aseg_lh_volume_Caudate
-1.59	0.75	-2.1	0.034714		0.9941		755	-1.63	0.76	-2.2	0.031066		0.9864		740	-0.06	2.84	0	0.982317		1		381	1.32	2.87	0.5	0.644997		1		389	0.96	43	aseg_rh_volume_Caudate
0.41	0.2	2.1	0.035935		0.9949		779	0.39	0.2	2	0.048969		0.9984		764	0.94	0.73	1.3	0.196909		1		397	-0.27	0.77	-0.3	0.726354		1		397	0.85	265	PIT_mean_intensity_mod=NODDI_OD_threshold=0_warpResolution=2mm
0.46	0.22	2.1	0.036787		0.9954		780	0.44	0.22	2	0.047606		0.9982		765	0.89	0.8	1.1	0.267414		1		397	-0.56	0.86	-0.7	0.510614		1		398	0.88	262	PIF_mean_intensity_mod=NODDI_OD_threshold=0_warpResolution=2mm
-1.15	0.55	-2.1	0.03781		0.9962		758	-1	0.56	-1.8	0.072154		0.9998		743	-4.31	2.05	-2.1	0.036288		0.9933		384	-2.24	2.09	-1.1	0.284973		1		389	0.94	40	aseg_lh_volume_Hippocampus
-0.97	0.47	-2.1	0.037986		0.9966		758	-1.02	0.47	-2.2	0.030798		0.986		743	-0.08	1.8	0	0.963874		1		384	1.45	1.76	0.8	0.409967		1		389	0.73	131	aparc-a2009s_lh_thickness_S-circular-insula-ant
0.74	0.36	2.1	0.03993		0.9977		780	0.63	0.36	1.7	0.083262		1		765	3.24	1.34	2.4	0.015787		0.9065		397	0.9	1.41	0.6	0.523752		1		398	0.95	231	PIT_glm_mod=DTI_MD_threshold=0_warpResolution=2mm
-0.58	0.29	-2	0.042713		0.9985		783	-0.48	0.29	-1.6	0.099947		1		768	-2.89	1.05	-2.7	0.006017		0.6355		398	-1.25	1.1	-1.1	0.255865		1		400	0.94	277	TUB_T1_MNI_glm_mod=T1_MNI_GM_mod_threshold=0_warpResolution=2mm
-1	0.5	-2	0.045907		0.9988		758	-0.91	0.5	-1.8	0.071249		0.9998		743	-3.23	1.88	-1.7	0.087569		1		384	-1.69	1.94	-0.9	0.383066		1		389	0.69	132	aparc-a2009s_lh_thickness_S-circular-insula-inf
-0.63	0.31	-2	0.046897		0.9988		784	-0.52	0.32	-1.6	0.100994		1		769	-2.81	1.19	-2.4	0.018441		0.935		399	-1.49	1.19	-1.3	0.21006		1		400	0.94	275	PIT_T1_MNI_glm_mod=T1_MNI_GM_mod_threshold=0_warpResolution=2mm
-1.42	0.73	-2	0.050707		0.9994		774	-1.44	0.74	-2	0.050552		0.9986		760	-1.16	2.78	-0.4	0.677664		1		395	1.97	2.87	0.7	0.494273		1		393	0.87	7	IDP_T1_FIRST_left_hippocampus_volume
3.21	1.65	1.9	0.05191		0.9994		781	3.1	1.67	1.9	0.06385		0.9996		766	7.51	6.23	1.2	0.228539		1		397	-2.86	6.25	-0.5	0.647259		1		399	0.76	192	OC_mean_intensity_mod=NODDI_ISOVF_threshold=0.3_warpResolution=2mm
0.76	0.39	1.9	0.051944		0.9994		780	0.65	0.39	1.7	0.094655		1		765	3.08	1.41	2.2	0.029748		0.9847		397	0.18	1.52	0.1	0.905372		1		398	0.96	226	PIF_mean_intensity_mod=DTI_MD_threshold=0_warpResolution=2mm
-0.6	0.31	-1.9	0.054269		0.9995		783	-0.49	0.31	-1.6	0.11845		1		768	-2.88	1.15	-2.5	0.012564		0.8538		399	-1.55	1.18	-1.3	0.192976		1		399	0.95	274	PIT_T1_MNI_sum_mod=T1_MNI_GM_mod_threshold=0_warpResolution=2mm
-0.92	0.48	-1.9	0.056583		0.9996		780	-0.73	0.49	-1.5	0.132676		1		765	-5.15	1.84	-2.8	0.005325		0.5972		398	-3.1	1.81	-1.7	0.088603		1		397	0.92	14	IDP_T1_FAST_ROIs_R_insular_cortex
-1.32	0.69	-1.9	0.057022		0.9996		779	-1.18	0.7	-1.7	0.092483		1		764	-3.97	2.71	-1.5	0.143064		1		397	-3.53	2.56	-1.4	0.168413		1		397	0.82	33	IDP_T1_FAST_ROIs_L_amygdala
0.68	0.37	1.9	0.061325		0.9997		780	0.59	0.37	1.6	0.109524		1		765	2.82	1.33	2.1	0.034398		0.991		397	0.18	1.43	0.1	0.897129		1		398	0.95	232	TUB_mean_intensity_mod=DTI_MD_threshold=0_warpResolution=2mm
-1.76	0.95	-1.9	0.063819		0.9997		757	-1.71	0.97	-1.8	0.076668		0.9998		742	-3.45	3.46	-1	0.319858		1		383	-0.23	3.67	-0.1	0.94963		1		389	0.66	88	aparc-a2009s_rh_volume_G-Ins-lg+S-cent-ins
-1.94	1.05	-1.8	0.065121		0.9998		782	-2.09	1.07	-2	0.050113		0.9985		767	2.58	3.89	0.7	0.50843		1		397	6.81	4.05	1.7	0.0939		1		400	0.87	36	IDP_T1_FAST_ROIs_R_ventral_striatum
-1.56	0.85	-1.8	0.065936		0.9999		757	-1.47	0.86	-1.7	0.087309		1		742	-3.18	3.16	-1	0.31521		1		383	-1.08	3.21	-0.3	0.73756		1		389	0.81	57	aparc-Desikan_rh_volume_parahippocampal
0.74	0.41	1.8	0.068301		0.9999		780	0.63	0.41	1.5	0.122689		1		765	3.38	1.5	2.3	0.024277		0.9688		397	0.42	1.6	0.3	0.794731		1		398	0.95	225	AON_glm_mod=DTI_MD_threshold=0_warpResolution=2mm
-0.74	0.41	-1.8	0.068582		0.9999		758	-0.66	0.41	-1.6	0.103264		1		743	-2.09	1.52	-1.4	0.169622		1		384	-1.04	1.58	-0.7	0.509564		1		389	0.7	136	aparc-a2009s_lh_thickness_S-orbital-H-Shaped
0.68	0.37	1.8	0.068927		0.9999		780	0.58	0.37	1.5	0.121709		1		765	2.92	1.36	2.1	0.032507		0.9892		397	0.39	1.46	0.3	0.789926		1		398	0.96	223	AON_mean_intensity_mod=DTI_MD_threshold=0_warpResolution=2mm
0.43	0.24	1.8	0.069353		0.9999		781	0.43	0.24	1.8	0.070729		0.9998		766	0.5	0.91	0.6	0.581243		1		397	0.69	0.93	0.7	0.460018		1		399	0.83	240	PIF_glm_mod=NODDI_ICVF_threshold=0_warpResolution=2mm
2.06	1.14	1.8	0.070293		0.9999		781	2.03	1.16	1.7	0.080133		0.9999		766	3.15	4.35	0.7	0.469735		1		397	-1.55	4.19	-0.4	0.712329		1		399	0.75	193	OC_95th_percentile_mod=NODDI_ISOVF_threshold=0.3_warpResolution=2mm
7.51	4.24	1.8	0.077234		0.9999		665	8.14	4.29	1.9	0.058532		0.9994		655	-9.12	17.4	-0.5	0.600682		1		343	-26.87	18.46	-1.5	0.146341		1		332	0.91	281	QSM_L_PUT
0.63	0.36	1.7	0.081309		1		780	0.53	0.36	1.5	0.14216		1		765	2.87	1.32	2.2	0.031033		0.987		397	0.52	1.41	0.4	0.710555		1		398	0.96	229	PIT_mean_intensity_mod=DTI_MD_threshold=0_warpResolution=2mm
-1.53	0.88	-1.7	0.084242		1		666	-1.59	0.9	-1.8	0.076249		0.9998		656	0.26	3.71	0.1	0.944545		1		343	2.18	3.78	0.6	0.565043		1		333	0.8	294	T2starCorrected_R_PUT
-2.29	1.36	-1.7	0.092001		1		780	-2.45	1.37	-1.8	0.073775		0.9998		765	0.98	4.95	0.2	0.843582		1		397	3.38	5.39	0.6	0.531654		1		398	0.87	27	IDP_T1_FAST_ROIs_L_putamen
6.97	4.2	1.7	0.097555		1		664	7.47	4.25	1.8	0.079025		0.9998		654	-8.65	16.87	-0.5	0.608345		1		342	-24.48	18.54	-1.3	0.18753		1		332	0.91	282	QSM_R_PUT
-0.53	0.32	-1.7	0.098287		1		758	-0.54	0.33	-1.6	0.10127		1		743	-0.44	1.22	-0.4	0.717077		1		384	0.32	1.21	0.3	0.79022		1		389	0.79	164	wg_lh_intensity-contrast_lateralorbitofrontal
-2.56	1.56	-1.6	0.101226		1		665	-2.7	1.58	-1.7	0.08779		1		655	1.76	6.9	0.3	0.798696		1		343	3.43	6.16	0.6	0.577941		1		332	0.82	283	QSM_L_PAL
-1.22	0.74	-1.6	0.101437		1		780	-1.27	0.76	-1.7	0.093441		1		765	-0.51	2.9	-0.2	0.859774		1		397	2.58	2.74	0.9	0.345686		1		398	0.89	8	IDP_T1_FIRST_right_hippocampus_volume
-0.88	0.54	-1.6	0.101972		1		757	-0.75	0.54	-1.4	0.166217		1		742	-3.47	2.03	-1.7	0.08848		1		383	-2.21	2	-1.1	0.268452		1		389	0.92	67	aparc-DKTatlas_lh_volume_insula
-1.41	0.87	-1.6	0.104165		1		781	-1.27	0.88	-1.4	0.148201		1		766	-4.05	3.35	-1.2	0.228056		1		397	-1.18	3.23	-0.4	0.715419		1		399	0.92	18	IDP_T1_FAST_ROIs_R_parahipp_gyrus_ant
0.56	0.35	1.6	0.106543		1		777	0.54	0.35	1.5	0.125747		1		763	1.41	1.38	1	0.30753		1		393	-0.11	1.31	-0.1	0.930848		1		398	0.82	239	PIF_95th_percentile_mod=NODDI_ICVF_threshold=0_warpResolution=2mm
-1.12	0.71	-1.6	0.113573		1		757	-0.91	0.71	-1.3	0.203918		1		742	-5.89	2.52	-2.3	0.020238		0.9475		383	-3.19	2.76	-1.2	0.248485		1		389	0.88	85	aparc-a2009s_lh_volume_S-orbital-H-Shaped
-1.44	0.92	-1.6	0.116829		1		781	-1.43	0.93	-1.5	0.12422		1		766	-1.66	3.47	-0.5	0.633029		1		398	0.65	3.51	0.2	0.852349		1		398	0.96	22	IDP_T1_FAST_ROIs_R_cent_operc_cortex
-1.09	0.7	-1.6	0.11836		1		779	-1.01	0.69	-1.5	0.142302		1		765	-2.3	2.8	-0.8	0.411149		1		395	-2.17	2.75	-0.8	0.431526		1		398	0.88	5	IDP_T1_FIRST_left_pallidum_volume
-1.33	0.85	-1.6	0.120032		1		757	-1.22	0.86	-1.4	0.158862		1		742	-3.25	3.19	-1	0.308759		1		383	-1.78	3.24	-0.6	0.582225		1		389	0.85	71	aparc-DKTatlas_rh_volume_parahippocampal
-1.17	0.75	-1.6	0.121132		1		757	-0.91	0.76	-1.2	0.233807		1		742	-7.03	2.8	-2.5	0.0123		0.848		383	-4.11	2.86	-1.4	0.150851		1		389	0.79	95	aparc-a2009s_rh_volume_S-circular-insula-inf
-0.79	0.52	-1.5	0.126823		1		780	-0.67	0.53	-1.3	0.200594		1		765	-3.5	1.99	-1.8	0.07977		1		398	-1.91	1.94	-1	0.324049		1		397	0.93	31	IDP_T1_FAST_ROIs_L_hippocampus
-0.24	0.16	-1.5	0.132358		1		778	-0.23	0.16	-1.5	0.145659		1		764	-0.5	0.61	-0.8	0.417575		1		395	0.41	0.58	0.7	0.480341		1		397	0.63	203	PIF_95th_percentile_mod=T2_star_threshold=0_warpResolution=2mm
-1.32	0.88	-1.5	0.133053		1		781	-1.37	0.89	-1.5	0.122896		1		766	0.5	3.26	0.2	0.878956		1		398	4.21	3.42	1.2	0.219393		1		398	0.96	21	IDP_T1_FAST_ROIs_L_cent_operc_cortex
-0.73	0.49	-1.5	0.135505		1		758	-0.59	0.49	-1.2	0.232951		1		743	-3.73	1.77	-2.1	0.035235		0.9927		384	-3.18	1.93	-1.6	0.09974		1		389	0.55	130	aparc-a2009s_lh_thickness_G-rectus
1.83	1.23	1.5	0.138113		1		755	1.44	1.24	1.2	0.246477		1		740	11.27	4.66	2.4	0.016127		0.9105		381	10.9	4.64	2.3	0.019397		0.9344		389	0.77	49	aparc-Desikan_lh_volume_entorhinal
1.7	1.15	1.5	0.140657		1		757	1.48	1.16	1.3	0.201227		1		742	6.78	4.42	1.5	0.125697		1		383	6.02	4.27	1.4	0.15895		1		389	0.76	59	BA-exvivo_lh_volume_perirhinal
-0.83	0.57	-1.5	0.143542		1		757	-0.69	0.57	-1.2	0.231865		1		742	-3.48	2.15	-1.6	0.105535		1		383	-3.03	2.11	-1.4	0.150929		1		389	0.94	46	aseg_rh_volume_Hippocampus
1	0.68	1.5	0.144373		1		780	0.94	0.69	1.4	0.174227		1		765	2.03	2.48	0.8	0.41371		1		397	-1.47	2.68	-0.5	0.584382		1		398	0.96	224	AON_95th_percentile_mod=DTI_MD_threshold=0_warpResolution=2mm
-0.59	0.41	-1.4	0.149358		1		758	-0.49	0.42	-1.2	0.242415		1		743	-3.3	1.51	-2.2	0.02996		0.9853		384	-2.29	1.59	-1.4	0.150103		1		389	0.6	103	aparc-Desikan_lh_thickness_medialorbitofrontal
-0.26	0.18	-1.4	0.152013		1		776	-0.25	0.18	-1.4	0.162027		1		762	-0.45	0.69	-0.7	0.513286		1		393	0.55	0.65	0.9	0.391652		1		397	0.59	200	AON_95th_percentile_mod=T2_star_threshold=0_warpResolution=2mm
-0.65	0.45	-1.4	0.156223		1		780	-0.64	0.46	-1.4	0.163589		1		765	-1.02	1.74	-0.6	0.559043		1		396	-0.33	1.74	-0.2	0.848364		1		399	0.91	178	HT_volume_threshold=0.3_warpResolution=2mm
0.33	0.24	1.4	0.166219		1		781	0.35	0.24	1.5	0.145867		1		766	0	0.92	0	0.99578		1		397	0.32	0.95	0.3	0.734941		1		399	0.86	243	PIT_glm_mod=NODDI_ICVF_threshold=0_warpResolution=2mm
0.86	0.63	1.4	0.167917		1		780	0.82	0.64	1.3	0.199422		1		765	1.69	2.29	0.7	0.462003		1		397	-1.45	2.44	-0.6	0.55204		1		398	0.97	233	TUB_95th_percentile_mod=DTI_MD_threshold=0_warpResolution=2mm
0.89	0.64	1.4	0.168545		1		780	0.82	0.65	1.2	0.212347		1		765	2.41	2.36	1	0.30714		1		397	-0.57	2.53	-0.2	0.821977		1		398	0.96	230	PIT_95th_percentile_mod=DTI_MD_threshold=0_warpResolution=2mm
-1.6	1.16	-1.4	0.168912		1		781	-1.53	1.18	-1.3	0.196708		1		766	-4.15	4.34	-1	0.33964		1		398	-2.27	4.53	-0.5	0.616354		1		398	0.57	175	rfMRI amplitudes (ICA100 node 38)
-0.52	0.38	-1.4	0.175283		1		758	-0.43	0.39	-1.1	0.270742		1		743	-2.7	1.4	-1.9	0.053962		0.9992		384	-2.24	1.5	-1.5	0.136297		1		389	0.6	105	aparc-Desikan_lh_thickness_insula
-1.42	1.05	-1.3	0.177084		1		772	-1.62	1.06	-1.5	0.126294		1		758	4.22	3.96	1.1	0.286772		1		390	7.28	4.27	1.7	0.089418		1		396	0.9	25	IDP_T1_FAST_ROIs_L_caudate
1.69	1.25	1.3	0.17796		1		754	1.32	1.26	1	0.294592		1		739	10.17	4.65	2.2	0.029463		0.9841		381	9.91	4.76	2.1	0.038224		0.9938		388	0.78	63	aparc-DKTatlas_lh_volume_entorhinal
-0.21	0.16	-1.3	0.179448		1		778	-0.2	0.16	-1.3	0.206312		1		764	-0.59	0.6	-1	0.331285		1		395	0.24	0.58	0.4	0.684303		1		397	0.56	209	TUB_95th_percentile_mod=T2_star_threshold=0_warpResolution=2mm
-2.36	1.77	-1.3	0.182019		1		758	-2.95	1.78	-1.7	0.098561		1		743	9.44	6.54	1.4	0.149492		1		384	12.24	6.83	1.8	0.074051		0.9999		389	0.6	79	aparc-a2009s_lh_volume_G-subcallosal
-0.85	0.64	-1.3	0.182357		1		758	-0.79	0.65	-1.2	0.221507		1		743	-1.82	2.33	-0.8	0.434504		1		384	-1.26	2.49	-0.5	0.613721		1		389	0.9	47	aseg_rh_volume_Amygdala
-0.2	0.15	-1.3	0.183203		1		757	-0.16	0.15	-1.1	0.275697		1		742	-1.03	0.57	-1.8	0.070652		1		384	-0.83	0.54	-1.5	0.126904		1		388	0.71	160	aseg_rh_intensity_Hippocampus
-0.84	0.63	-1.3	0.185469		1		758	-0.81	0.64	-1.3	0.201718		1		743	-0.99	2.32	-0.4	0.67069		1		384	-1.45	2.48	-0.6	0.55963		1		389	0.56	140	aparc-a2009s_rh_thickness_G-insular-short
0.72	0.54	1.3	0.186372		1		757	0.86	0.55	1.6	0.118256		1		742	-2.61	1.97	-1.3	0.187029		1		383	-4.56	2.11	-2.2	0.031385		0.9843		389	0.8	138	aparc-a2009s_rh_thickness_G-front-inf-Orbital
-0.8	0.62	-1.3	0.197215		1		758	-0.62	0.63	-1	0.32607		1		743	-5.33	2.37	-2.2	0.025362		0.9726		384	-4.46	2.32	-1.9	0.055619		0.999		389	0.87	65	aparc-DKTatlas_lh_volume_medialorbitofrontal
-2.3	1.8	-1.3	0.203342		1		756	-1.87	1.84	-1	0.30832		1		741	-12.66	6.65	-1.9	0.057794		0.9996		383	-8.01	6.86	-1.2	0.243377		1		388	0.74	86	aparc-a2009s_lh_volume_S-suborbital
1.85	1.45	1.3	0.204814		1		774	1.67	1.47	1.1	0.255426		1		759	8.02	5.4	1.5	0.138484		1		392	5.16	5.65	0.9	0.36173		1		397	0.71	176	OB_left_volume_threshold=0.3_warpResolution=2mm
0.77	0.63	1.2	0.22157		1		780	0.73	0.64	1.1	0.254688		1		765	1.44	2.27	0.6	0.52715		1		397	-1.4	2.45	-0.6	0.569879		1		398	0.96	227	PIF_95th_percentile_mod=DTI_MD_threshold=0_warpResolution=2mm
-0.76	0.63	-1.2	0.227482		1		777	-0.76	0.63	-1.2	0.230684		1		762	-1.07	2.43	-0.4	0.659784		1		394	1.47	2.38	0.6	0.536874		1		398	0.9	3	IDP_T1_FIRST_left_putamen_volume
-0.46	0.39	-1.2	0.236254		1		758	-0.39	0.39	-1	0.325458		1		743	-1.7	1.42	-1.2	0.234187		1		384	-1.16	1.55	-0.7	0.456674		1		389	0.61	110	aparc-Desikan_rh_thickness_insula
0.56	0.48	1.2	0.238912		1		758	0.7	0.48	1.5	0.144542		1		743	-1.76	1.74	-1	0.313806		1		384	-2.64	1.89	-1.4	0.162168		1		389	0.77	147	aparc-a2009s_rh_thickness_S-orbital-lateral
-0.19	0.16	-1.2	0.239107		1		778	-0.18	0.16	-1.1	0.26345		1		764	-0.47	0.61	-0.8	0.443459		1		395	0.27	0.58	0.5	0.647382		1		397	0.62	206	PIT_95th_percentile_mod=T2_star_threshold=0_warpResolution=2mm
-0.62	0.53	-1.2	0.242491		1		758	-0.6	0.54	-1.1	0.258947		1		743	-1.2	1.95	-0.6	0.539044		1		384	-1.26	2.09	-0.6	0.545784		1		389	0.64	127	aparc-a2009s_lh_thickness_G-insular-short
3.99	3.52	1.1	0.257855		1		665	4.3	3.57	1.2	0.229343		1		655	-5.66	14.29	-0.4	0.692212		1		343	-13.77	15.59	-0.9	0.377779		1		332	0.9	279	QSM_L_CAU
0.14	0.13	1.1	0.258753		1		757	0.18	0.13	1.4	0.159037		1		742	-0.6	0.46	-1.3	0.190333		1		383	-0.6	0.49	-1.2	0.220355		1		389	0.76	152	aseg_lh_intensity_Putamen
0.29	0.26	1.1	0.26352		1		780	0.3	0.26	1.1	0.252829		1		765	0.28	0.97	0.3	0.772917		1		397	0.06	1	0.1	0.951546		1		398	0.86	237	AON_glm_mod=NODDI_ICVF_threshold=0_warpResolution=2mm
-0.56	0.5	-1.1	0.263689		1		758	-0.42	0.51	-0.8	0.408045		1		743	-3.3	1.83	-1.8	0.072128		1		384	-2.59	1.94	-1.3	0.183231		1		389	0.91	72	aparc-DKTatlas_rh_volume_insula
-0.71	0.64	-1.1	0.267594		1		758	-0.65	0.65	-1	0.314487		1		743	-1.23	2.46	-0.5	0.617679		1		384	-0.16	2.45	-0.1	0.948899		1		389	0.82	112	BA-exvivo_lh_thickness_entorhinal
0.24	0.21	1.1	0.268716		1		781	0.26	0.21	1.2	0.226129		1		766	-0.11	0.81	-0.1	0.89211		1		397	-0.11	0.82	-0.1	0.896985		1		399	0.8	246	TUB_glm_mod=NODDI_ICVF_threshold=0_warpResolution=2mm
0.36	0.32	1.1	0.269861		1		781	0.33	0.33	1	0.320315		1		766	1.14	1.25	0.9	0.364595		1		397	0.02	1.2	0	0.98666		1		399	0.83	242	PIT_95th_percentile_mod=NODDI_ICVF_threshold=0_warpResolution=2mm
-0.41	0.37	-1.1	0.270395		1		757	-0.31	0.37	-0.8	0.412663		1		742	-2.55	1.35	-1.9	0.060607		0.9996		384	-2.35	1.44	-1.6	0.102868		1		388	0.67	149	aparc-a2009s_rh_thickness_S-orbital-H-Shaped
3.86	3.5	1.1	0.270973		1		664	3.98	3.55	1.1	0.261806		1		654	0.49	14.51	0	0.972951		1		342	-8.75	15.14	-0.6	0.563644		1		332	0.89	280	QSM_R_CAU
0.54	0.5	1.1	0.273746		1		780	0.52	0.51	1	0.299557		1		765	0.85	1.83	0.5	0.643341		1		397	-0.88	1.93	-0.5	0.647585		1		398	0.95	254	PIT_95th_percentile_mod=NODDI_ISOVF_threshold=0_warpResolution=2mm
1.77	1.65	1.1	0.283123		1		755	2.25	1.65	1.4	0.171683		1		740	-6.25	6.07	-1	0.303912		1		383	-10.1	6.47	-1.6	0.119352		1		387	0.77	97	aparc-a2009s_rh_volume_S-orbital-lateral
0.15	0.14	1.1	0.283475		1		758	0.2	0.14	1.4	0.162199		1		743	-0.96	0.52	-1.9	0.064086		0.9998		384	-1.54	0.53	-2.9	0.003795		0.4774		389	0.73	162	aseg_rh_intensity_Accumbens-area
-0.84	0.79	-1.1	0.2876		1		781	-0.65	0.8	-0.8	0.416888		1		766	-4.88	2.99	-1.6	0.103296		1		398	-3.75	3.01	-1.2	0.214067		1		398	0.94	20	IDP_T1_FAST_ROIs_R_parahipp_gyrus_post
-1.03	0.97	-1.1	0.287648		1		757	-1.08	0.98	-1.1	0.270739		1		742	1.46	3.58	0.4	0.683551		1		383	4.69	3.76	1.2	0.212096		1		389	0.86	48	aseg_rh_volume_Accumbens-area
-0.55	0.52	-1.1	0.291618		1		757	-0.44	0.53	-0.8	0.40159		1		742	-2.99	1.92	-1.6	0.119291		1		383	-1.39	2.01	-0.7	0.490881		1		389	0.94	50	aparc-Desikan_lh_volume_lateralorbitofrontal
-0.93	0.89	-1	0.295565		1		666	-1.08	0.9	-1.2	0.229138		1		656	2.95	3.79	0.8	0.436253		1		343	5.51	3.74	1.5	0.141294		1		333	0.78	293	T2starCorrected_L_PUT
-0.66	0.63	-1	0.297074		1		753	-0.66	0.63	-1	0.296249		1		738	-0.06	2.38	0	0.97896		1		381	0.82	2.41	0.3	0.734729		1		387	0.95	44	aseg_rh_volume_Putamen
0.43	0.41	1	0.303076		1		780	0.42	0.42	1	0.314799		1		765	0.34	1.52	0.2	0.823607		1		397	-1.14	1.6	-0.7	0.479154		1		398	0.95	257	TUB_95th_percentile_mod=NODDI_ISOVF_threshold=0_warpResolution=2mm
0.48	0.47	1	0.303816		1		780	0.49	0.48	1	0.308043		1		765	0.25	1.71	0.1	0.885163		1		397	-1.56	1.83	-0.9	0.394958		1		398	0.95	248	AON_95th_percentile_mod=NODDI_ISOVF_threshold=0_warpResolution=2mm
0.44	0.43	1	0.305716		1		757	0.51	0.43	1.2	0.233753		1		742	-1.05	1.64	-0.6	0.520652		1		383	-1.78	1.58	-1.1	0.260489		1		389	0.72	171	wg_rh_intensity-contrast_parahippocampal
-1.71	1.66	-1	0.305743		1		665	-1.96	1.68	-1.2	0.244487		1		655	6.78	7.32	0.9	0.354815		1		343	6.46	6.73	1	0.337874		1		332	0.85	284	QSM_R_PAL
-0.75	0.74	-1	0.308537		1		758	-0.55	0.75	-0.7	0.467251		1		743	-5.43	2.61	-2.1	0.038404		0.9955		384	-4.95	2.95	-1.7	0.094284		1		389	0.87	41	aseg_lh_volume_Amygdala
0.37	0.38	1	0.321164		1		780	0.34	0.38	0.9	0.368948		1		765	1.46	1.48	1	0.325653		1		397	-0.23	1.34	-0.2	0.865546		1		398	0.84	245	TUB_95th_percentile_mod=NODDI_ICVF_threshold=0_warpResolution=2mm
-0.29	0.3	-0.9	0.343676		1		756	-0.12	0.3	-0.4	0.683712		1		741	-3.84	1.12	-3.4	0.000672		0.1387		383	-3.37	1.14	-2.9	0.003289		0.435		388	0.77	133	aparc-a2009s_lh_thickness_S-circular-insula-sup
-0.46	0.49	-0.9	0.348064		1		758	-0.31	0.5	-0.6	0.53118		1		743	-4.29	1.81	-2.4	0.018653		0.9365		384	-3.21	1.89	-1.7	0.089678		1		389	0.58	117	aparc-DKTatlas_lh_thickness_medialorbitofrontal
-0.56	0.59	-0.9	0.348201		1		779	-0.6	0.6	-1	0.316386		1		764	0.79	2.24	0.4	0.725581		1		397	1.66	2.3	0.7	0.472847		1		397	0.92	4	IDP_T1_FIRST_right_putamen_volume
0.13	0.14	0.9	0.349958		1		758	0.18	0.14	1.3	0.206354		1		743	-0.8	0.5	-1.6	0.109582		1		384	-0.89	0.53	-1.7	0.095092		1		389	0.8	158	aseg_rh_intensity_Putamen
-0.45	0.48	-0.9	0.351118		1		757	-0.39	0.49	-0.8	0.426065		1		742	-1.7	1.83	-0.9	0.35454		1		384	-0.57	1.79	-0.3	0.751305		1		388	0.73	166	wg_lh_intensity-contrast_parahippocampal
0.99	1.08	0.9	0.358845		1		769	0.81	1.09	0.7	0.456196		1		756	6.78	4.36	1.6	0.120702		1		388	0.74	4.3	0.2	0.8631		1		394	0.58	191	OC_95th_percentile_mod=NODDI_ICVF_threshold=0.3_warpResolution=2mm
-0.46	0.51	-0.9	0.365169		1		758	-0.36	0.52	-0.7	0.488107		1		743	-2.72	1.89	-1.4	0.150261		1		384	-1.35	1.95	-0.7	0.491379		1		389	0.93	64	aparc-DKTatlas_lh_volume_lateralorbitofrontal
-0.23	0.25	-0.9	0.367444		1		778	-0.22	0.26	-0.9	0.385512		1		764	-0.47	1	-0.5	0.637017		1		395	0.5	0.99	0.5	0.615086		1		397	0.82	220	TUB_mean_intensity_mod=DTI_FA_threshold=0_warpResolution=2mm
-0.41	0.46	-0.9	0.372741		1		781	-0.47	0.46	-1	0.303533		1		766	0.92	1.76	0.5	0.60351		1		397	1.01	1.74	0.6	0.561867		1		399	0.59	184	SN_mean_intensity_mod=DTI_FA_threshold=0.3_warpResolution=2mm
0.65	0.73	0.9	0.37396		1		758	0.69	0.74	0.9	0.348591		1		743	-1.57	2.78	-0.6	0.572523		1		384	-1.55	2.77	-0.6	0.576114		1		389	0.75	84	aparc-a2009s_lh_volume_S-orbital-med-olfact
-0.24	0.27	-0.9	0.375029		1		780	-0.19	0.27	-0.7	0.478818		1		765	-1.41	1.05	-1.3	0.180533		1		396	-0.55	1	-0.5	0.585677		1		399	0.83	222	TUB_glm_mod=DTI_FA_threshold=0_warpResolution=2mm
-0.25	0.29	-0.9	0.387422		1		773	-0.26	0.3	-0.9	0.377327		1		759	-0.3	1.17	-0.3	0.800357		1		392	1.49	1	1.5	0.136765		1		395	0.64	202	PIF_mean_intensity_mod=T2_star_threshold=0_warpResolution=2mm
-0.27	0.32	-0.8	0.398441		1		758	-0.17	0.33	-0.5	0.599232		1		743	-2.22	1.21	-1.8	0.067626		0.9999		384	-1.77	1.26	-1.4	0.162162		1		389	0.72	124	aparc-DKTatlas_rh_thickness_insula
1.06	1.27	0.8	0.402185		1		756	0.81	1.28	0.6	0.526733		1		741	6.81	4.94	1.4	0.169063		1		383	7.09	4.64	1.5	0.127454		1		388	0.77	68	aparc-DKTatlas_rh_volume_entorhinal
0.64	0.78	0.8	0.415168		1		781	0.71	0.79	0.9	0.368123		1		766	-0.89	2.91	-0.3	0.758516		1		397	-0.33	3.12	-0.1	0.916676		1		399	0.65	186	OC_95th_percentile_mod=DTI_FA_threshold=0.3_warpResolution=2mm
-0.63	0.78	-0.8	0.418738		1		662	-0.61	0.78	-0.8	0.439083		1		652	-0.98	3.32	-0.3	0.766658		1		340	-0.45	3.19	-0.1	0.88901		1		332	0.52	297	T2starCorrected_R_AMYG
0.12	0.15	0.8	0.419592		1		758	0.17	0.15	1.2	0.250127		1		743	-0.91	0.53	-1.7	0.088989		1		384	-0.99	0.56	-1.7	0.080915		1		389	0.71	157	aseg_rh_intensity_Caudate
-1.12	1.39	-0.8	0.419685		1		783	-0.84	1.41	-0.6	0.549388		1		768	-6.65	5.13	-1.3	0.195044		1		397	-0.33	5.44	-0.1	0.951165		1		401	0.8	11	IDP_T1_FIRST_left_accumbens_volume
0.15	0.19	0.8	0.420416		1		758	0.18	0.19	1	0.330511		1		743	-0.75	0.7	-1.1	0.283714		1		384	-1	0.72	-1.4	0.163179		1		389	0.53	155	aseg_lh_intensity_Amygdala
-0.58	0.73	-0.8	0.427809		1		758	-0.46	0.74	-0.6	0.534044		1		743	-4.45	2.66	-1.7	0.095078		1		384	-3.02	2.8	-1.1	0.28183		1		389	0.8	137	aparc-a2009s_lh_thickness_S-suborbital
-0.56	0.72	-0.8	0.432956		1		757	-0.58	0.73	-0.8	0.425634		1		743	0.06	2.83	0	0.983473		1		383	1.73	2.74	0.6	0.527846		1		388	0.81	118	aparc-DKTatlas_lh_thickness_parahippocampal
-0.81	1.04	-0.8	0.43308		1		756	-0.96	1.05	-0.9	0.362889		1		742	1.93	4.06	0.5	0.634711		1		383	3.73	3.99	0.9	0.34984		1		387	0.87	66	aparc-DKTatlas_lh_volume_parahippocampal
-0.44	0.56	-0.8	0.434811		1		757	-0.41	0.57	-0.7	0.475695		1		742	-1.9	2.06	-0.9	0.358542		1		383	-0.98	2.16	-0.5	0.649746		1		389	0.59	135	aparc-a2009s_lh_thickness_S-orbital-med-olfact
-0.3	0.4	-0.8	0.441312		1		758	-0.21	0.4	-0.5	0.592656		1		743	-1.76	1.45	-1.2	0.22666		1		384	-1.43	1.54	-0.9	0.352565		1		389	0.74	170	wg_rh_intensity-contrast_medialorbitofrontal
-0.36	0.47	-0.8	0.443133		1		758	-0.42	0.47	-0.9	0.374504		1		743	0.96	1.73	0.6	0.578745		1		384	1.1	1.8	0.6	0.541048		1		389	0.76	125	aparc-a2009s_lh_thickness_G-front-inf-Orbital
-0.77	1.02	-0.8	0.446953		1		758	-0.76	1.03	-0.7	0.463089		1		743	-0.11	3.73	0	0.97747		1		384	-2.62	3.81	-0.7	0.492516		1		389	0.81	80	aparc-a2009s_lh_volume_S-circular-insula-ant
0.99	1.32	0.7	0.453444		1		758	0.79	1.33	0.6	0.552834		1		743	5.75	4.98	1.2	0.248524		1		384	5.91	5.03	1.2	0.241085		1		389	0.88	76	aparc-a2009s_lh_volume_G-oc-temp-med-Parahip
-0.57	0.76	-0.7	0.453929		1		758	-0.51	0.77	-0.7	0.508395		1		743	-1.85	2.82	-0.7	0.513191		1		384	-1.29	2.89	-0.4	0.656013		1		389	0.83	96	aparc-a2009s_rh_volume_S-circular-insula-sup
-0.47	0.64	-0.7	0.45815		1		754	-0.46	0.64	-0.7	0.472243		1		739	-0.55	2.41	-0.2	0.818576		1		382	0.45	2.36	0.2	0.850598		1		387	0.94	38	aseg_lh_volume_Putamen
-1.09	1.48	-0.7	0.459815		1		758	-0.87	1.5	-0.6	0.561543		1		743	-5.5	5.08	-1.1	0.279875		1		384	-4.19	6.04	-0.7	0.489104		1		389	0.82	87	aparc-a2009s_rh_volume_G-front-inf-Orbital
-0.19	0.26	-0.7	0.462918		1		779	-0.2	0.27	-0.7	0.45587		1		765	-0.21	1.01	-0.2	0.835545		1		396	0.75	1.04	0.7	0.470897		1		397	0.78	211	AON_mean_intensity_mod=DTI_FA_threshold=0_warpResolution=2mm
-0.53	0.73	-0.7	0.469578		1		757	-0.55	0.74	-0.7	0.455288		1		743	0.27	2.87	0.1	0.925171		1		383	1.98	2.77	0.7	0.474973		1		388	0.8	104	aparc-Desikan_lh_thickness_parahippocampal
-0.22	0.3	-0.7	0.47488		1		773	-0.23	0.31	-0.7	0.455631		1		759	-0.15	1.21	-0.1	0.899847		1		392	1.53	1.05	1.5	0.143649		1		395	0.65	205	PIT_mean_intensity_mod=T2_star_threshold=0_warpResolution=2mm
0.3	0.42	0.7	0.477421		1		778	0.32	0.43	0.7	0.463045		1		763	-0.22	1.56	-0.1	0.889457		1		396	-1.63	1.66	-1	0.325736		1		397	0.94	251	PIF_95th_percentile_mod=NODDI_ISOVF_threshold=0_warpResolution=2mm
-0.3	0.43	-0.7	0.477757		1		758	-0.26	0.43	-0.6	0.549998		1		743	-1.34	1.61	-0.8	0.406204		1		384	-0.59	1.64	-0.4	0.717748		1		389	0.63	165	wg_lh_intensity-contrast_medialorbitofrontal
-0.72	1.01	-0.7	0.479044		1		757	-0.83	1.02	-0.8	0.418429		1		743	1.32	3.91	0.3	0.735844		1		383	2.82	3.94	0.7	0.474349		1		388	0.86	52	aparc-Desikan_lh_volume_parahippocampal
0.27	0.38	0.7	0.480019		1		758	0.36	0.39	0.9	0.359639		1		743	-1.57	1.42	-1.1	0.269082		1		384	-1.81	1.5	-1.2	0.227448		1		389	0.64	169	wg_rh_intensity-contrast_lateralorbitofrontal
-0.41	0.59	-0.7	0.488671		1		785	-0.43	0.6	-0.7	0.479688		1		770	0.3	2.19	0.1	0.890233		1		399	0.66	2.35	0.3	0.778827		1		401	0.77	278	OC_MNI_2mm_sum_mod=T1_MNI_GM_mod_threshold=0.3_warpResolution=2mm
-0.18	0.26	-0.7	0.49516		1		780	-0.17	0.27	-0.6	0.533807		1		765	-0.71	0.99	-0.7	0.470872		1		397	0.35	1.01	0.3	0.731636		1		398	0.88	214	PIF_mean_intensity_mod=DTI_FA_threshold=0_warpResolution=2mm
-0.22	0.33	-0.7	0.504295		1		779	-0.23	0.33	-0.7	0.494468		1		765	-0.11	1.28	-0.1	0.933112		1		395	0.76	1.28	0.6	0.555099		1		398	0.8	213	AON_glm_mod=DTI_FA_threshold=0_warpResolution=2mm
-2.12	3.19	-0.7	0.506282		1		764	-2.38	3.19	-0.7	0.454879		1		750	6.89	12.4	0.6	0.578748		1		386	-1.44	12.79	-0.1	0.910359		1		392	0.88	30	IDP_T1_FAST_ROIs_R_pallidum
0.83	1.27	0.7	0.512546		1		756	0.64	1.28	0.5	0.618533		1		741	5.94	4.92	1.2	0.227628		1		383	5.01	4.7	1.1	0.28672		1		388	0.77	54	aparc-Desikan_rh_volume_entorhinal
-0.36	0.55	-0.6	0.517742		1		781	-0.45	0.56	-0.8	0.423978		1		766	2.18	2.15	1	0.31036		1		397	1.86	2.03	0.9	0.35983		1		399	0.87	189	SN_mean_intensity_mod=NODDI_ICVF_threshold=0.3_warpResolution=2mm
1.02	1.59	0.6	0.518508		1		758	0.88	1.6	0.5	0.584853		1		743	5.11	5.82	0.9	0.380869		1		384	4.59	6.15	0.7	0.455802		1		389	0.62	93	aparc-a2009s_rh_volume_G-subcallosal
0.51	0.78	0.6	0.518678		1		778	0.53	0.8	0.7	0.505885		1		763	0.34	3.03	0.1	0.909365		1		396	-1.92	2.89	-0.7	0.506446		1		397	0.75	188	OC_95th_percentile_mod=DTI_MD_threshold=0.3_warpResolution=2mm
0.21	0.32	0.6	0.520882		1		781	0.21	0.32	0.7	0.513002		1		766	0.31	1.23	0.3	0.801311		1		397	-1.04	1.22	-0.9	0.394341		1		399	0.72	187	OC_mean_intensity_mod=DTI_MD_threshold=0.3_warpResolution=2mm
0.33	0.52	0.6	0.523038		1		774	0.34	0.53	0.6	0.519523		1		759	0.35	2.03	0.2	0.86307		1		396	0.43	1.93	0.2	0.825603		1		393	0.52	198	OC_95th_percentile_mod=NODDI_OD_threshold=0.3_warpResolution=2mm
7.34	11.56	-0.6	0.525478		1		663	7.31	11.66	-0.6	0.5308		1		653	14.79	47.49	-0.3	0.755643		1		343	-11.59	50.38	0.2	0.818204		1		330	0.5	287	QSM_L_ACCU
-0.43	0.68	-0.6	0.527574		1		776	-0.4	0.68	-0.6	0.555851		1		762	-1.1	2.68	-0.4	0.682332		1		394	0.51	2.56	0.2	0.841578		1		396	0.53	179	HT_mean_intensity_mod=T2_star_threshold=0.3_warpResolution=2mm
0.55	0.88	0.6	0.530029		1		758	0.59	0.89	0.7	0.506249		1		743	-0.98	3.15	-0.3	0.755996		1		384	-1.66	3.53	-0.5	0.638882		1		389	0.72	89	aparc-a2009s_rh_volume_G-insular-short
-0.55	0.87	-0.6	0.530505		1		777	-0.59	0.88	-0.7	0.498313		1		762	2.09	3.39	0.6	0.536839		1		396	-0.15	3.26	0	0.962267		1		396	0.7	196	SN_95th_percentile_mod=NODDI_OD_threshold=0.3_warpResolution=2mm
-0.4	0.65	-0.6	0.534555		1		758	-0.5	0.65	-0.8	0.443472		1		743	2.37	2.34	1	0.312047		1		384	3.04	2.53	1.2	0.230623		1		389	0.59	101	aparc-Desikan_lh_thickness_entorhinal
-0.16	0.26	-0.6	0.545006		1		780	-0.16	0.26	-0.6	0.553426		1		765	-0.44	0.98	-0.5	0.650694		1		397	0.58	1.01	0.6	0.569922		1		398	0.87	217	PIT_mean_intensity_mod=DTI_FA_threshold=0_warpResolution=2mm
0.23	0.38	0.6	0.548342		1		779	0.2	0.38	0.5	0.595206		1		764	0.91	1.49	0.6	0.542026		1		397	-0.55	1.39	-0.4	0.694146		1		397	0.81	236	AON_95th_percentile_mod=NODDI_ICVF_threshold=0_warpResolution=2mm
-0.74	1.24	-0.6	0.549236		1		758	-0.79	1.26	-0.6	0.529197		1		743	0.26	4.76	0.1	0.957154		1		384	1.56	4.57	0.3	0.732139		1		389	0.83	90	aparc-a2009s_rh_volume_G-oc-temp-med-Parahip
0.34	0.56	0.6	0.551415		1		756	0.37	0.57	0.6	0.523737		1		742	-0.35	2.11	-0.2	0.867913		1		385	-1.65	2.28	-0.7	0.469599		1		385	0.91	268	TUB_95th_percentile_mod=NODDI_OD_threshold=0_warpResolution=2mm
0.65	1.11	0.6	0.554719		1		758	0.59	1.12	0.5	0.598714		1		743	2.88	4.25	0.7	0.498072		1		384	2.29	4.1	0.6	0.576554		1		389	0.73	61	BA-exvivo_rh_volume_perirhinal
-1.1	1.87	-0.6	0.555834		1		665	-1.39	1.89	-0.7	0.463503		1		655	9.28	7.91	1.2	0.241077		1		343	5.03	7.9	0.6	0.52476		1		332	0.82	289	QSM_L_SN
-0.39	0.67	-0.6	0.55904		1		757	-0.34	0.68	-0.5	0.617535		1		742	-1.19	2.4	-0.5	0.622272		1		383	-0.23	2.62	-0.1	0.929754		1		389	0.68	106	aparc-Desikan_rh_thickness_entorhinal
0.17	0.29	0.6	0.571075		1		758	0.29	0.29	1	0.323682		1		743	-2.26	1.08	-2.1	0.037165		0.9944		384	-2.35	1.13	-2.1	0.037478		0.9935		389	0.76	146	aparc-a2009s_rh_thickness_S-circular-insula-sup
0.32	0.57	0.6	0.572421		1		758	0.39	0.58	0.7	0.496982		1		743	-0.75	2.12	-0.4	0.723246		1		384	-0.8	2.18	-0.4	0.713751		1		389	0.72	141	aparc-a2009s_rh_thickness_G-oc-temp-med-Parahip
-0.22	0.4	-0.6	0.577231		1		758	-0.25	0.41	-0.6	0.544133		1		743	0.86	1.42	0.6	0.545024		1		384	0.55	1.61	0.3	0.734561		1		389	0.65	172	wg_rh_intensity-contrast_insula
0.26	0.48	0.6	0.582312		1		758	0.43	0.48	0.9	0.374522		1		743	-2.95	1.69	-1.7	0.082683		1		384	-3.01	1.91	-1.6	0.115454		1		389	0.92	69	aparc-DKTatlas_rh_volume_lateralorbitofrontal
-0.17	0.32	-0.5	0.588755		1		776	-0.19	0.33	-0.6	0.555982		1		762	0	1.3	0	0.997684		1		393	1.51	1.13	1.3	0.183165		1		397	0.66	208	TUB_mean_intensity_mod=T2_star_threshold=0_warpResolution=2mm
0.11	0.21	0.5	0.59171		1		781	0.13	0.21	0.6	0.541481		1		766	-0.27	0.8	-0.3	0.738798		1		397	0.2	0.85	0.2	0.816461		1		399	0.86	241	PIT_mean_intensity_mod=NODDI_ICVF_threshold=0_warpResolution=2mm
1.03	1.93	0.5	0.59476		1		758	1.25	1.96	0.6	0.521605		1		743	-8.17	7.31	-1.1	0.264715		1		384	-4.53	7.09	-0.6	0.523581		1		389	0.7	100	aparc-a2009s_rh_volume_S-suborbital
0.39	0.74	0.5	0.595495		1		757	0.55	0.74	0.7	0.463286		1		742	-3.56	2.82	-1.3	0.206938		1		383	-3.39	2.8	-1.2	0.226795		1		389	0.62	98	aparc-a2009s_rh_volume_S-orbital-med-olfact
-0.57	1.08	-0.5	0.59799		1		758	-0.42	1.1	-0.4	0.701719		1		743	-3.48	3.97	-0.9	0.380804		1		384	-4.02	4.18	-1	0.336488		1		389	0.82	73	aparc-a2009s_lh_volume_G-front-inf-Orbital
0.43	0.83	0.5	0.599313		1		758	0.81	0.84	1	0.330864		1		743	-7.72	3.03	-2.5	0.011088		0.8187		384	-7.26	3.17	-2.3	0.022315		0.9544		389	0.76	92	aparc-a2009s_rh_volume_G-rectus
-0.41	0.81	-0.5	0.610079		1		779	-0.35	0.82	-0.4	0.673134		1		764	-1.86	3.15	-0.6	0.554218		1		397	1.15	3.01	0.4	0.701993		1		397	0.9	17	IDP_T1_FAST_ROIs_L_parahipp_gyrus_ant
0.33	0.67	0.5	0.623542		1		758	0.28	0.68	0.4	0.680071		1		743	1.6	2.54	0.6	0.528019		1		384	2.29	2.5	0.9	0.359653		1		389	0.56	111	BA-exvivo_lh_thickness_perirhinal
0.44	0.91	0.5	0.623585		1		662	0.5	0.92	0.5	0.582728		1		652	-1.16	3.9	-0.3	0.765386		1		341	-1.3	3.74	-0.3	0.728712		1		331	0.65	295	T2starCorrected_L_PAL
-0.33	0.69	-0.5	0.630218		1		779	-0.45	0.7	-0.7	0.514301		1		765	2.66	2.71	1	0.326386		1		396	2.53	2.61	1	0.33293		1		397	0.65	181	OC_mean_intensity_mod=T2_star_threshold=0.3_warpResolution=2mm
-0.29	0.61	-0.5	0.633738		1		758	-0.04	0.62	-0.1	0.945863		1		743	-5.88	2.24	-2.6	0.00905		0.7631		384	-4.8	2.37	-2	0.043453		0.9971		389	0.85	70	aparc-DKTatlas_rh_volume_medialorbitofrontal
0.26	0.54	0.5	0.635433		1		753	0.31	0.55	0.6	0.576045		1		739	-1.27	2	-0.6	0.524337		1		381	-2.15	2.17	-1	0.321265		1		386	0.87	263	PIF_95th_percentile_mod=NODDI_OD_threshold=0_warpResolution=2mm
-0.31	0.66	-0.5	0.641851		1		758	-0.21	0.66	-0.3	0.747204		1		743	-1.75	2.47	-0.7	0.478708		1		384	-1.73	2.5	-0.7	0.490253		1		389	0.63	139	aparc-a2009s_rh_thickness_G-Ins-lg+S-cent-ins
-0.53	1.15	-0.5	0.645698		1		783	-0.61	1.17	-0.5	0.602443		1		768	1.54	4.22	0.4	0.71508		1		398	5.95	4.53	1.3	0.189268		1		400	0.87	35	IDP_T1_FAST_ROIs_L_ventral_striatum
-0.07	0.15	-0.5	0.64708		1		758	-0.04	0.15	-0.3	0.794299		1		743	-0.78	0.58	-1.3	0.179354		1		384	-0.45	0.57	-0.8	0.437119		1		389	0.69	154	aseg_lh_intensity_Hippocampus
-0.31	0.69	-0.5	0.650219		1		757	-0.29	0.7	-0.4	0.679427		1		742	-0.61	2.48	-0.2	0.805638		1		383	0.44	2.69	0.2	0.870698		1		389	0.68	120	aparc-DKTatlas_rh_thickness_entorhinal
0.32	0.72	0.5	0.652073		1		781	0.35	0.72	0.5	0.631438		1		766	0.9	2.73	0.3	0.742963		1		397	-0.97	2.71	-0.4	0.71992		1		399	0.8	195	SN_mean_intensity_mod=NODDI_OD_threshold=0.3_warpResolution=2mm
-3.93	8.76	0.4	0.653491		1		665	-3.19	8.8	0.4	0.717017		1		655	-29.81	36.09	0.8	0.409387		1		343	3.12	38.65	-0.1	0.935709		1		332	0.65	286	QSM_R_HIPPO
-0.23	0.53	-0.4	0.664457		1		758	-0.03	0.53	-0.1	0.958485		1		743	-4.56	1.99	-2.3	0.022395		0.9606		384	-3.49	1.97	-1.8	0.077326		1		389	0.73	145	aparc-a2009s_rh_thickness_S-circular-insula-inf
-0.25	0.61	-0.4	0.679802		1		757	-0.14	0.62	-0.2	0.818699		1		742	-2.26	2.25	-1	0.316849		1		383	-1.66	2.37	-0.7	0.484925		1		389	0.84	82	aparc-a2009s_lh_volume_S-circular-insula-sup
0.41	1.01	0.4	0.687113		1		757	0.34	1.03	0.3	0.741094		1		742	4.02	3.78	1.1	0.288635		1		383	2.4	3.78	0.6	0.525146		1		389	0.8	94	aparc-a2009s_rh_volume_S-circular-insula-ant
-0.3	0.76	-0.4	0.690889		1		780	-0.3	0.78	-0.4	0.699365		1		765	-0.7	2.88	-0.2	0.807287		1		397	0.63	2.89	0.2	0.827043		1		398	0.93	19	IDP_T1_FAST_ROIs_L_parahipp_gyrus_post
-0.5	1.27	-0.4	0.694013		1		779	-0.53	1.28	-0.4	0.68127		1		764	-0.47	4.69	-0.1	0.919793		1		397	1.96	4.89	0.4	0.688808		1		397	0.97	24	IDP_T1_FAST_ROIs_R_parietal_operc_cortex
0.24	0.61	0.4	0.700787		1		758	0.25	0.62	0.4	0.684318		1		743	0.01	2.26	0	0.996793		1		384	1	2.34	0.4	0.670296		1		389	0.66	163	wg_lh_intensity-contrast_entorhinal
0.08	0.2	0.4	0.701918		1		780	0.1	0.2	0.5	0.615235		1		765	-0.4	0.76	-0.5	0.600363		1		397	0.09	0.79	0.1	0.91141		1		398	0.84	244	TUB_mean_intensity_mod=NODDI_ICVF_threshold=0_warpResolution=2mm
0.08	0.22	0.4	0.712092		1		780	0.11	0.22	0.5	0.632334		1		765	-0.48	0.83	-0.6	0.564921		1		397	0.25	0.88	0.3	0.773554		1		398	0.86	238	PIF_mean_intensity_mod=NODDI_ICVF_threshold=0_warpResolution=2mm
-0.24	0.64	-0.4	0.713167		1		781	-0.04	0.65	-0.1	0.955281		1		766	-5.05	2.39	-2.1	0.035059		0.9922		398	-3.44	2.52	-1.4	0.172903		1		398	0.93	16	IDP_T1_FAST_ROIs_R_front_orb_cortex
0.17	0.47	0.4	0.716133		1		781	0.17	0.48	0.3	0.728989		1		766	0.49	1.79	0.3	0.782079		1		397	-0.28	1.82	-0.2	0.879365		1		399	0.73	197	OC_mean_intensity_mod=NODDI_OD_threshold=0.3_warpResolution=2mm
1.2	3.37	0.4	0.721353		1		763	-0.34	3.35	-0.1	0.918124		1		749	39.34	13.34	2.9	0.003395		0.4559		385	30.7	13.01	2.4	0.01876		0.9303		392	0.88	29	IDP_T1_FAST_ROIs_L_pallidum
0.05	0.15	0.4	0.724114		1		758	0.09	0.15	0.6	0.570632		1		743	-0.64	0.56	-1.1	0.259332		1		384	-0.87	0.57	-1.5	0.132084		1		389	0.73	156	aseg_lh_intensity_Accumbens-area
0.07	0.21	0.3	0.727971		1		780	0.09	0.2	0.5	0.650184		1		765	-0.43	0.78	-0.6	0.581336		1		397	0.08	0.82	0.1	0.926559		1		398	0.85	235	AON_mean_intensity_mod=NODDI_ICVF_threshold=0_warpResolution=2mm
-0.12	0.35	-0.3	0.740771		1		776	-0.14	0.36	-0.4	0.694325		1		762	0.21	1.4	0.1	0.881033		1		393	1.77	1.24	1.4	0.15298		1		397	0.64	199	AON_mean_intensity_mod=T2_star_threshold=0_warpResolution=2mm
-0.08	0.24	-0.3	0.746809		1		780	-0.09	0.25	-0.4	0.718124		1		766	0.07	0.97	0.1	0.94522		1		396	0.54	0.96	0.6	0.573993		1		398	0.88	212	AON_95th_percentile_mod=DTI_FA_threshold=0_warpResolution=2mm
-0.16	0.5	-0.3	0.748518		1		758	0.04	0.51	0.1	0.934377		1		743	-4.61	1.83	-2.5	0.012279		0.8478		384	-3.9	1.93	-2	0.044458		0.9979		389	0.58	122	aparc-DKTatlas_rh_thickness_medialorbitofrontal
-0.34	1.06	-0.3	0.75119		1		758	-0.28	1.07	-0.3	0.7933		1		743	-1.23	3.89	-0.3	0.751242		1		384	-1.41	4.17	-0.3	0.73659		1		389	0.82	150	aparc-a2009s_rh_thickness_S-suborbital
0.1	0.33	0.3	0.755574		1		775	0.06	0.33	0.2	0.846748		1		761	0.76	1.3	0.6	0.559516		1		393	1.94	1.16	1.7	0.093643		1		396	0.7	204	PIF_glm_mod=T2_star_threshold=0_warpResolution=2mm
-0.05	0.16	-0.3	0.757249		1		758	-0.03	0.16	-0.2	0.83226		1		743	-0.54	0.58	-0.9	0.35251		1		384	-0.57	0.61	-0.9	0.352483		1		389	0.57	161	aseg_rh_intensity_Amygdala
-0.11	0.35	-0.3	0.758105		1		775	-0.13	0.35	-0.4	0.716902		1		761	0.13	1.38	0.1	0.923144		1		393	1.89	1.2	1.6	0.118308		1		396	0.67	207	PIT_glm_mod=T2_star_threshold=0_warpResolution=2mm
0.18	0.59	0.3	0.758228		1		781	0.21	0.6	0.3	0.730605		1		766	-0.63	2.2	-0.3	0.775363		1		397	0.23	2.35	0.1	0.922513		1		399	0.72	185	OC_mean_intensity_mod=DTI_FA_threshold=0.3_warpResolution=2mm
0.4	1.33	0.3	0.764015		1		778	0.65	1.34	0.5	0.630296		1		763	-5.64	5.07	-1.1	0.266632		1		395	-5.42	5.02	-1.1	0.280843		1		398	0.97	23	IDP_T1_FAST_ROIs_L_parietal_operc_cortex
-0.38	1.3	-0.3	0.768157		1		758	-0.37	1.32	-0.3	0.778704		1		743	-0.16	4.69	0	0.973395		1		384	4.27	5.06	0.8	0.399344		1		389	0.83	42	aseg_lh_volume_Accumbens-area
-0.14	0.47	-0.3	0.772432		1		757	-0.11	0.48	-0.2	0.816597		1		742	-0.36	1.72	-0.2	0.834283		1		384	0.21	1.86	0.1	0.909387		1		388	0.8	144	aparc-a2009s_rh_thickness_S-circular-insula-ant
-2.24	7.88	0.3	0.775791		1		665	-3.11	7.95	0.4	0.695811		1		655	25.26	31.84	-0.8	0.428106		1		343	30.67	35.19	-0.9	0.38406		1		332	0.62	285	QSM_L_HIPPO
0.56	1.97	0.3	0.777755		1		758	0.4	1.98	0.2	0.838406		1		743	5.94	7.25	0.8	0.412704		1		384	5.34	7.75	0.7	0.491319		1		389	0.94	60	BA-exvivo_lh_volume_entorhinal
-0.2	0.7	-0.3	0.778669		1		666	-0.27	0.7	-0.4	0.697175		1		656	2.13	2.95	0.7	0.470763		1		343	2.73	2.98	0.9	0.359296		1		333	0.57	292	T2starCorrected_R_CAU
0.15	0.58	0.3	0.790972		1		758	0.28	0.58	0.5	0.626189		1		743	-3.28	2.19	-1.5	0.136375		1		384	-4.13	2.2	-1.9	0.061064		0.9995		389	0.59	148	aparc-a2009s_rh_thickness_S-orbital-med-olfact
0.13	0.51	0.3	0.795103		1		758	0.33	0.51	0.6	0.52101		1		743	-3.74	1.92	-1.9	0.051491		0.9992		384	-3.61	1.91	-1.9	0.059917		0.9993		389	0.6	143	aparc-a2009s_rh_thickness_G-rectus
-0.11	0.43	-0.3	0.795764		1		758	0.06	0.43	0.1	0.893479		1		743	-3.79	1.57	-2.4	0.016331		0.9131		384	-3.34	1.63	-2	0.041771		0.9965		389	0.7	108	aparc-Desikan_rh_thickness_medialorbitofrontal
-0.17	0.69	-0.2	0.805346		1		757	-0.06	0.7	-0.1	0.928717		1		742	-2.13	2.53	-0.8	0.398922		1		383	-1.27	2.7	-0.5	0.639159		1		389	0.66	113	BA-exvivo_rh_thickness_perirhinal
0.09	0.37	0.2	0.806264		1		776	0.05	0.37	0.1	0.888622		1		762	0.71	1.45	0.5	0.62372		1		393	1.76	1.33	1.3	0.187152		1		397	0.69	210	TUB_glm_mod=T2_star_threshold=0_warpResolution=2mm
0.18	0.72	0.2	0.807329		1		781	0.46	0.73	0.6	0.528544		1		766	-5.62	2.74	-2	0.040587		0.9969		397	-5.16	2.74	-1.9	0.060107		0.9993		399	0.73	194	HT_mean_intensity_mod=NODDI_OD_threshold=0.3_warpResolution=2mm
-0.15	0.63	-0.2	0.811842		1		758	0.09	0.64	0.1	0.882202		1		743	-5.75	2.23	-2.6	0.010168		0.7953		384	-4.17	2.48	-1.7	0.09295		1		389	0.83	134	aparc-a2009s_lh_thickness_S-orbital-lateral
-0.28	1.19	-0.2	0.816896		1		782	-0.52	1.21	-0.4	0.66719		1		767	6.14	4.47	1.4	0.169761		1		398	4.41	4.61	1	0.338972		1		399	0.65	173	rfMRI amplitudes (ICA100 node 2)
-0.14	0.63	-0.2	0.819355		1		758	-0.03	0.63	-0.1	0.95947		1		743	-2.33	2.36	-1	0.323251		1		384	-2.05	2.39	-0.9	0.3932		1		389	0.89	77	aparc-a2009s_lh_volume_G-orbital
-0.35	1.56	-0.2	0.819716		1		785	-0.42	1.58	-0.3	0.791984		1		770	0.94	5.81	0.2	0.872234		1		399	8.49	5.94	1.4	0.153868		1		401	0.81	12	IDP_T1_FIRST_right_accumbens_volume
-0.33	1.52	-0.2	0.826518		1		769	-0.71	1.52	-0.5	0.643318		1		754	9.1	5.89	1.5	0.122731		1		392	11.98	5.74	2.1	0.037501		0.9935		392	0.72	177	OB_right_volume_threshold=0.3_warpResolution=2mm
0.12	0.55	0.2	0.829089		1		758	0.35	0.56	0.6	0.527276		1		743	-4.88	2	-2.4	0.014877		0.894		384	-4.78	2.13	-2.2	0.025438		0.9683		389	0.82	91	aparc-a2009s_rh_volume_G-orbital
0.17	0.83	0.2	0.836088		1		758	0.25	0.83	0.3	0.761096		1		743	-1.63	2.98	-0.5	0.585233		1		384	-2.38	3.25	-0.7	0.46416		1		389	0.73	78	aparc-a2009s_lh_volume_G-rectus
-0.35	1.91	-0.2	0.855533		1		665	-0.41	1.93	-0.2	0.831707		1		655	2.9	7.85	0.4	0.712632		1		343	-1.58	8.35	-0.2	0.850177		1		332	0.84	290	QSM_R_SN
0.02	0.09	0.2	0.859167		1		754	0.02	0.09	0.2	0.841126		1		739	0.01	0.36	0	0.983333		1		382	0.16	0.36	0.5	0.645696		1		387	0.68	153	aseg_lh_intensity_Pallidum
-0.11	0.64	-0.2	0.859694		1		757	0.04	0.65	0.1	0.955734		1		742	-2.69	2.56	-1.1	0.293378		1		383	-2.22	2.32	-1	0.338808		1		389	0.8	123	aparc-DKTatlas_rh_thickness_parahippocampal
0.07	0.41	0.2	0.860679		1		777	0	0.41	0	0.999999		1		763	1.56	1.64	0.9	0.344002		1		394	2.39	1.51	1.6	0.114188		1		397	0.66	201	AON_glm_mod=T2_star_threshold=0_warpResolution=2mm
-0.11	0.64	-0.2	0.866058		1		756	-0.23	0.64	-0.4	0.717209		1		741	2.93	2.35	1.2	0.213815		1		384	3.85	2.45	1.6	0.116684		1		387	0.59	115	aparc-DKTatlas_lh_thickness_entorhinal
-0.12	0.74	-0.2	0.869994		1		757	-0.07	0.75	-0.1	0.9249		1		742	-2.22	2.72	-0.8	0.414562		1		383	-0.04	2.91	0	0.987988		1		389	0.8	81	aparc-a2009s_lh_volume_S-circular-insula-inf
-0.11	0.71	-0.2	0.87306		1		757	0.09	0.72	0.1	0.896054		1		742	-4.71	2.66	-1.8	0.0772		1		383	-4.34	2.7	-1.6	0.109164		1		389	0.8	75	aparc-a2009s_lh_volume_G-insular-short
0.04	0.25	0.2	0.876336		1		781	0.07	0.25	0.3	0.793418		1		766	-0.77	0.96	-0.8	0.423002		1		397	-0.18	0.96	-0.2	0.855185		1		399	0.92	215	PIF_95th_percentile_mod=DTI_FA_threshold=0_warpResolution=2mm
-0.19	1.23	-0.2	0.878136		1		781	-0.57	1.24	-0.5	0.646684		1		766	8.34	4.67	1.8	0.075025		1		397	5.69	4.71	1.2	0.227147		1		399	0.63	174	rfMRI amplitudes (ICA100 node 15)
-1.43	10.01	0.1	0.886821		1		664	-1.94	10.11	0.2	0.848141		1		654	23.94	42.39	-0.6	0.57262		1		343	-13.12	42.13	0.3	0.755608		1		331	0.52	288	QSM_R_ACCU
0.04	0.28	0.1	0.893151		1		781	0.03	0.28	0.1	0.904404		1		766	-0.11	1.06	-0.1	0.919014		1		397	0.68	1.05	0.6	0.518639		1		399	0.87	216	PIF_glm_mod=DTI_FA_threshold=0_warpResolution=2mm
-0.1	0.75	-0.1	0.893392		1		781	-0.4	0.76	-0.5	0.598776		1		766	6.34	2.81	2.2	0.024616		0.9702		397	5.12	2.97	1.7	0.085918		1		399	0.56	183	HT_95th_percentile_mod=DTI_FA_threshold=0.3_warpResolution=2mm
-0.07	0.55	-0.1	0.89361		1		757	0.06	0.55	0.1	0.910337		1		742	-3.11	1.97	-1.6	0.114593		1		383	-3.05	2.16	-1.4	0.159321		1		389	0.82	58	aparc-Desikan_rh_volume_insula
-0.05	0.38	-0.1	0.900647		1		758	0.1	0.38	0.3	0.785177		1		743	-2.88	1.41	-2	0.041698		0.9973		384	-2.83	1.46	-1.9	0.052897		0.9988		389	0.62	142	aparc-a2009s_rh_thickness_G-orbital
-0.2	1.58	-0.1	0.901096		1		785	-0.72	1.6	-0.5	0.652651		1		770	11.92	6.14	1.9	0.052957		0.9992		399	11.31	5.94	1.9	0.057571		0.9992		401	0.64	10	IDP_T1_FIRST_right_amygdala_volume
0.04	0.29	0.1	0.90333		1		780	0.04	0.3	0.1	0.889533		1		765	-0.31	1.1	-0.3	0.776943		1		397	0.71	1.15	0.6	0.533312		1		398	0.87	219	PIT_glm_mod=DTI_FA_threshold=0_warpResolution=2mm
-0.07	0.58	-0.1	0.908823		1		758	-0.1	0.59	-0.2	0.861435		1		743	1.05	2.2	0.5	0.633641		1		384	1.67	2.19	0.8	0.445249		1		389	0.7	128	aparc-a2009s_lh_thickness_G-oc-temp-med-Parahip
-0.18	1.62	-0.1	0.910442		1		755	0.04	1.64	0	0.98284		1		740	-4.36	6.09	-0.7	0.474172		1		384	-6.18	6.1	-1	0.311604		1		386	0.9	62	BA-exvivo_rh_volume_entorhinal
-0.04	0.38	-0.1	0.911804		1		758	-0.01	0.39	0	0.971432		1		743	-0.5	1.42	-0.4	0.721955		1		384	-0.68	1.47	-0.5	0.644421		1		389	0.68	167	wg_lh_intensity-contrast_insula
0.1	0.92	0.1	0.915057		1		659	0.33	0.93	0.4	0.722279		1		649	-7.27	4.02	-1.8	0.071176		1		338	-6.49	3.69	-1.8	0.080114		1		331	0.68	296	T2starCorrected_R_PAL
-0.02	0.24	-0.1	0.920671		1		781	-0.03	0.24	-0.1	0.900076		1		766	-0.1	0.92	-0.1	0.913861		1		397	0.43	0.93	0.5	0.642868		1		399	0.92	218	PIT_95th_percentile_mod=DTI_FA_threshold=0_warpResolution=2mm
0.01	0.14	0.1	0.923316		1		758	0.06	0.15	0.4	0.688131		1		743	-0.85	0.53	-1.6	0.109364		1		384	-0.88	0.56	-1.6	0.115557		1		389	0.72	151	aseg_lh_intensity_Caudate
0.06	0.61	0.1	0.924725		1		779	0.18	0.61	0.3	0.76639		1		764	-2.79	2.29	-1.2	0.22354		1		397	-3.13	2.39	-1.3	0.190924		1		397	0.94	15	IDP_T1_FAST_ROIs_L_front_orb_cortex
-0.02	0.23	-0.1	0.925785		1		781	0.01	0.23	0	0.981427		1		766	-0.76	0.89	-0.9	0.394993		1		397	-0.26	0.85	-0.3	0.75726		1		399	0.88	221	TUB_95th_percentile_mod=DTI_FA_threshold=0_warpResolution=2mm
-0.11	1.22	-0.1	0.930141		1		785	-0.14	1.23	-0.1	0.911076		1		770	0.83	4.64	0.2	0.857525		1		399	0.03	4.68	0	0.995087		1		401	0.7	9	IDP_T1_FIRST_left_amygdala_volume
0.06	0.67	0.1	0.931591		1		757	0.32	0.67	0.5	0.636126		1		742	-5.33	2.48	-2.1	0.03242		0.9892		384	-5.98	2.53	-2.4	0.018563		0.9285		388	0.8	114	BA-exvivo_rh_thickness_entorhinal
0.06	0.73	0.1	0.932652		1		666	-0.05	0.73	-0.1	0.951031		1		656	3.01	3.12	1	0.335287		1		343	4.02	3.19	1.3	0.208194		1		333	0.64	291	T2starCorrected_L_CAU
-0.07	0.8	-0.1	0.934642		1		755	0.11	0.82	0.1	0.894376		1		740	-3.55	2.89	-1.2	0.219114		1		382	-2.25	3.12	-0.7	0.471106		1		388	0.9	99	aparc-a2009s_rh_volume_S-orbital-H-Shaped
-0.12	1.55	-0.1	0.937054		1		758	0.13	1.57	0.1	0.934784		1		743	-3.72	5.84	-0.6	0.524139		1		384	-10.72	5.81	-1.8	0.065679		0.9997		389	0.78	83	aparc-a2009s_lh_volume_S-orbital-lateral
-0.04	0.61	-0.1	0.944806		1		758	0.12	0.62	0.2	0.845023		1		743	-3.66	2.24	-1.6	0.103333		1		384	-3.31	2.39	-1.4	0.166004		1		389	0.82	51	aparc-Desikan_lh_volume_medialorbitofrontal
0.01	0.09	0.1	0.95472		1		758	-0.01	0.09	-0.1	0.928435		1		743	0.36	0.34	1	0.294545		1		384	0.45	0.33	1.4	0.171489		1		389	0.78	159	aseg_rh_intensity_Pallidum
0.02	0.62	0	0.969028		1		756	0.1	0.63	0.2	0.876573		1		742	-1.34	2.56	-0.5	0.599447		1		382	-1.04	2.28	-0.5	0.647653		1		388	0.8	109	aparc-Desikan_rh_thickness_parahippocampal
-0.01	0.34	0	0.970568		1		758	0.12	0.34	0.4	0.714729		1		743	-2.77	1.24	-2.2	0.025572		0.9733		384	-3.13	1.31	-2.4	0.017223		0.9156		389	0.62	121	aparc-DKTatlas_rh_thickness_lateralorbitofrontal
0.02	0.62	0	0.972076		1		758	0.07	0.63	0.1	0.916155		1		743	-1.16	2.35	-0.5	0.619873		1		384	-0.4	2.34	-0.2	0.863117		1		389	0.7	168	wg_rh_intensity-contrast_entorhinal
-0.02	0.59	0	0.974761		1		771	0.05	0.6	0.1	0.938665		1		756	-1.85	2.15	-0.9	0.388454		1		394	-2.94	2.31	-1.3	0.20357		1		392	0.9	260	AON_95th_percentile_mod=NODDI_OD_threshold=0_warpResolution=2mm
0	0.35	0	0.990033		1		758	0.14	0.36	0.4	0.694531		1		743	-2.82	1.27	-2.2	0.027288		0.9788		384	-3.23	1.39	-2.3	0.020939		0.9454		389	0.56	107	aparc-Desikan_rh_thickness_lateralorbitofrontal
-0.01	0.61	0	0.990065		1		758	0.17	0.62	0.3	0.785403		1		743	-4.36	2.22	-2	0.050387		0.999		384	-3.15	2.32	-1.4	0.175838		1		389	0.88	56	aparc-Desikan_rh_volume_medialorbitofrontal
-0.01	0.52	0	0.99116		1		758	0.12	0.52	0.2	0.817587		1		743	-2.25	1.88	-1.2	0.231993		1		384	-1.71	2.05	-0.8	0.40494		1		389	0.85	55	aparc-Desikan_rh_volume_lateralorbitofrontal
-0.01	0.78	0	0.991753		1		778	-0.11	0.79	-0.1	0.887457		1		764	1.61	3.13	0.5	0.606498		1		395	2.69	2.99	0.9	0.36864		1		397	0.58	180	SN_mean_intensity_mod=T2_star_threshold=0.3_warpResolution=2mm
0	0.72	0	0.99767		1		780	-0.4	0.72	-0.6	0.580919		1		765	8.68	2.75	3.1	0.001722		0.2817		396	8	2.7	2.9	0.003271		0.4334		399	0.76	182	HT_mean_intensity_mod=DTI_FA_threshold=0.3_warpResolution=2mm

## Sheet: Binary Exploratory
Main Inference = Model 1								Model 2								Model 3								Model 4
%	SE	z	p_raw	fdr	p_corr	fwe	n	%	SE	z	p_raw	fdr	p_corr	fwe	n	%	SE	z	p_raw	fdr	p_corr	fwe	n	%	SE	z	p_raw	fdr	p_corr	fwe	n	repro	id	IDP
-2.7	0.61	-4.4	1.3e-05	*	0.0197	*	757	-2.62	0.63	-4.2	3.2e-05		0.0443	*	742	-5.04	2.33	-2.2	0.030867		1		383	0.09	2.22	0	0.967979		1		389	0.87	294	ThalamNuclei_lh_volume_MDm
-2.48	0.6	-4.1	4.3e-05		0.0639		756	-2.41	0.61	-3.9	9e-05		0.1191		741	-4.67	2.25	-2.1	0.038298		1		383	0.22	2.23	0.1	0.920634		1		388	0.88	318	ThalamNuclei_rh_volume_MDm
-2.25	0.57	-3.9	8.1e-05		0.1102		780	-2.21	0.57	-3.8	0.000126		0.1555		765	-3.48	2.23	-1.6	0.119143		1		399	-1.57	2.12	-0.7	0.460221		1		396	0.84	123	IDP_T1_FAST_ROIs_R_thalamus
-2.62	0.67	-3.9	0.000116		0.1497		757	-2.7	0.68	-4	7.6e-05		0.1038		742	-1.68	2.6	-0.6	0.520244		1		383	0.82	2.51	0.3	0.744705		1		389	0.84	297	ThalamNuclei_lh_volume_MDl
1	0.27	3.7	0.00021		0.2436		783	0.96	0.27	3.5	0.000396		0.3852		768	1.78	1	1.8	0.074842		1		398	-0.81	1.02	-0.8	0.426577		1		400	0.91	1128	IDP_dMRI_ProbtrackX_FA_str_l
-1.84	0.5	-3.6	0.000265		0.2953		758	-1.66	0.5	-3.3	0.000953		0.6585		743	-5.73	1.88	-3	0.00249		0.929		384	-5.15	1.92	-2.7	0.007645		0.9991		389	0.83	293	ThalamNuclei_lh_volume_PuA
-1.91	0.55	-3.5	0.000505		0.4654		757	-1.91	0.55	-3.5	0.000548		0.4736		742	-2.72	2.05	-1.3	0.185732		1		384	0.98	2.07	0.5	0.636997		1		388	0.83	321	ThalamNuclei_rh_volume_MDl
-3.52	1.02	-3.4	0.000583		0.5093		753	-3.63	1.03	-3.5	0.000445		0.4169		738	-0.54	3.98	-0.1	0.892357		1		380	1.9	3.74	0.5	0.611333		1		388	0.87	625	aparc-a2009s_rh_volume_S-front-sup
-3.71	1.08	-3.4	0.000641		0.5373		757	-3.71	1.1	-3.4	0.000734		0.5678		742	-5.56	3.93	-1.4	0.158344		1		384	1.22	4.22	0.3	0.772961		1		388	0.86	298	ThalamNuclei_lh_volume_CeM
4.67	1.39	3.4	0.000802		0.6094		782	4.21	1.38	3	0.002348		0.9087		767	17.34	5.18	3.3	0.000896		0.6935		398	5.57	5.5	1	0.311447		1		399	0.82	1358	IDP_dMRI_TBSS_ISOVF_Genu_of_corpus_callosum
0.85	0.25	3.3	0.000867		0.6357		757	0.85	0.26	3.3	0.000967		0.6623		742	0.94	0.92	1	0.309071		1		383	-0.6	1	-0.6	0.548896		1		389	0.61	1927	NODDI_ICVF___ThalamicNuclei___Left-MDm
-2.67	0.8	-3.3	0.00088		0.641		758	-2.56	0.81	-3.1	0.001661		0.8256		743	-5.32	2.95	-1.8	0.071902		1		384	-4.06	3.04	-1.3	0.183186		1		389	0.76	310	ThalamNuclei_rh_volume_MGN
0.93	0.28	3.3	0.000982		0.6771		782	0.9	0.28	3.2	0.001629		0.8191		767	1.67	1.06	1.6	0.11584		1		397	-0.61	1.08	-0.6	0.5761		1		400	0.91	1129	IDP_dMRI_ProbtrackX_FA_str_r
0.82	0.26	3.2	0.00138		0.7773		783	0.75	0.26	2.9	0.004045		0.9773		768	2.35	0.95	2.5	0.014046		1		398	1.02	1	1	0.306213		1		400	0.79	1113	IDP_dMRI_ProbtrackX_FA_cst_l
-3.59	1.13	-3.2	0.001514		0.8041		751	-3.56	1.14	-3.1	0.001965		0.8686		736	-5.35	4.39	-1.2	0.223574		1		381	-0.71	4.05	-0.2	0.860129		1		385	0.87	184	aseg_global_volume_CC-Anterior
-1.41	0.44	-3.2	0.001567		0.8142		782	-1.36	0.45	-3	0.002636		0.9281		767	-3.06	1.67	-1.8	0.068557		1		399	0.3	1.68	0.2	0.860607		1		398	0.95	11	IDP_T1_FIRST_left_thalamus_volume
-1.96	0.62	-3.2	0.00158		0.8163		780	-1.8	0.63	-2.9	0.003993		0.9761		765	-5.37	2.34	-2.3	0.022411		1		398	-4.3	2.34	-1.8	0.066656		1		397	0.84	122	IDP_T1_FAST_ROIs_L_thalamus
-2.2	0.7	-3.1	0.001715		0.837		780	-1.83	0.7	-2.6	0.008847		0.9993		766	-12.02	2.64	-4.5	7e-06	*	0.0296	*	396	-6.42	2.75	-2.3	0.020112		1		398	0.94	1305	IDP_dMRI_TBSS_OD_Superior_corona_radiata_R
-1.46	0.46	-3.1	0.001725		0.8387		781	-1.31	0.47	-2.8	0.005273		0.9913		766	-5.14	1.73	-2.9	0.003233		0.9639		398	-2.43	1.78	-1.4	0.173766		1		398	0.93	12	IDP_T1_FIRST_right_thalamus_volume
0.81	0.26	3.1	0.001974		0.8706		780	0.75	0.26	2.8	0.004563		0.9852		765	2.1	0.97	2.2	0.029913		1		397	0.36	1.01	0.4	0.718333		1		398	0.87	1581	PIF_glm_mod=NODDI_OD_threshold=0_warpResolution=2mm
7.64	2.48	3.1	0.002115		0.8883		775	7.35	2.48	3	0.003119		0.9515		760	16.93	9.23	1.8	0.067176		1		396	-5.46	9.58	-0.6	0.569066		1		394	0.64	1392	IDP_dMRI_TBSS_ISOVF_Superior_fronto-occipital_fasciculus_L
9.48	3.09	3.1	0.002215		0.8968		758	8.52	3.1	2.7	0.006094		0.9955		743	32.08	11.36	2.8	0.005012		0.9912		383	7.69	11.89	0.6	0.517985		1		390	0.7	1836	NODDI_ISOVF___rh.hippoAmyg___fimbria
-1.15	0.37	-3.1	0.002253		0.8997		782	-1	0.38	-2.6	0.008062		0.9983		767	-4.87	1.39	-3.5	0.000534		0.5448		398	-1.46	1.43	-1	0.308611		1		399	0.94	1353	IDP_dMRI_ProbtrackX_OD_str_r
-1.13	0.37	-3	0.002297		0.9033		782	-0.99	0.37	-2.6	0.008364		0.9992		767	-4.7	1.37	-3.4	0.000664		0.6048		398	-1.12	1.42	-0.8	0.428816		1		399	0.94	1352	IDP_dMRI_ProbtrackX_OD_str_l
11.43	3.74	3	0.002302		0.9039		758	11.28	3.79	3	0.003014		0.9473		743	16.03	13.54	1.2	0.237152		1		383	-16.12	14.32	-1.1	0.26101		1		390	0.81	1851	NODDI_ISOVF___rh.hippoAmyg___CA3-body
1.98	0.65	3	0.002342		0.9077		754	1.69	0.64	2.6	0.008501		0.9992		739	8.21	2.36	3.4	0.000563		0.5571		381	3.3	2.55	1.3	0.195635		1		388	0.76	1752	dti_MD___rh.hippoAmyg___fimbria
-1.73	0.57	-3	0.00235		0.9085		757	-1.57	0.58	-2.7	0.006535		0.9966		742	-5.15	2.15	-2.4	0.017031		1		383	-3.48	2.11	-1.6	0.100518		1		389	0.89	196	aseg_lh_volume_Pallidum
0.87	0.29	3	0.002371		0.91		780	0.82	0.29	2.8	0.004801		0.9877		765	1.9	1.06	1.8	0.075163		1		396	0	1.08	0	0.998168		1		399	0.82	1114	IDP_dMRI_ProbtrackX_FA_cst_r
-1.22	0.4	-3	0.002398		0.9138		757	-1.14	0.4	-2.8	0.004847		0.9885		742	-3.13	1.45	-2.2	0.031374		1		383	-2.61	1.57	-1.7	0.097862		1		389	0.94	335	ThalamNuclei_lh_volume_Whole-thalamus
1.36	0.45	3	0.00289		0.9438		757	1.34	0.46	2.9	0.00395		0.9757		742	1.87	1.66	1.1	0.259602		1		382	-0.33	1.73	-0.2	0.847154		1		390	0.66	1894	NODDI_ICVF___rh.hippoAmyg___CA1-body
5.12	1.76	2.9	0.003722		0.9724		756	4.53	1.76	2.6	0.010206		0.9998		741	19.07	6.11	3.1	0.001935		0.883		384	2.28	7.04	0.3	0.745712		1		387	0.98	174	aseg_global_volume_3rd-Ventricle
-3.84	1.32	-2.9	0.003777		0.974		781	-3.73	1.33	-2.8	0.005341		0.9913		767	-5.71	5.18	-1.1	0.271597		1		397	-1.71	5.19	-0.3	0.741427		1		398	0.87	127	IDP_T1_FAST_ROIs_R_putamen
2.89	0.99	2.9	0.003779		0.974		758	2.89	1.01	2.9	0.004197		0.9803		743	1.81	3.74	0.5	0.629714		1		383	-2.1	3.8	-0.6	0.581751		1		390	0.62	1980	NODDI_OD___rh.hippoAmyg___CA3-head
-1.63	0.56	-2.9	0.003917		0.9771		758	-1.49	0.57	-2.6	0.009131		0.9996		743	-4.39	2.17	-2	0.043561		1		384	-2.71	2.08	-1.3	0.192304		1		389	0.92	213	aseg_rh_volume_Pallidum
3.32	1.15	2.9	0.004013		0.979		779	2.95	1.16	2.5	0.010948		1		764	11.62	4.19	2.8	0.00582		0.9948		397	1.68	4.45	0.4	0.706427		1		397	0.95	1569	PIF_glm_mod=NODDI_ISOVF_threshold=0_warpResolution=2mm
-1.01	0.35	-2.8	0.004373		0.9852		758	-0.96	0.36	-2.7	0.007697		0.9979		743	-2.01	1.31	-1.5	0.125394		1		384	-1.09	1.38	-0.8	0.43113		1		389	0.62	751	aparc-DKTatlas_lh_thickness_lateralorbitofrontal
-1.3	0.46	-2.8	0.004437		0.9859		757	-1.16	0.46	-2.5	0.012139		1		742	-3.85	1.74	-2.2	0.027463		1		383	-2.79	1.69	-1.6	0.100765		1		389	0.76	804	aparc-a2009s_lh_thickness_G+S-frontomargin
-0.94	0.33	-2.8	0.004596		0.9869		758	-0.85	0.33	-2.6	0.01069		1		743	-2.64	1.2	-2.2	0.027908		1		384	-1.44	1.3	-1.1	0.265933		1		389	0.98	168	aseg_global_volume_SubCortGray
-1.18	0.42	-2.8	0.004651		0.9878		756	-1.06	0.42	-2.5	0.011478		1		741	-4.18	1.5	-2.8	0.005788		0.9946		383	-3.63	1.63	-2.2	0.027152		1		388	0.94	336	ThalamNuclei_rh_volume_Whole-thalamus
-4.73	1.67	-2.8	0.004744		0.9886		756	-4.42	1.69	-2.6	0.008899		0.9993		741	-13.52	6.19	-2.2	0.029585		1		384	-2.91	6.32	-0.5	0.645311		1		387	0.83	323	ThalamNuclei_rh_volume_MV(Re)
-1.51	0.54	-2.8	0.005052		0.9917		758	-1.42	0.55	-2.6	0.009784		0.9997		743	-3.64	2	-1.8	0.069957		1		384	-0.77	2.04	-0.4	0.707219		1		389	0.67	671	aparc-Desikan_lh_thickness_rostralanteriorcingulate
1.04	0.37	2.8	0.005061		0.9918		782	0.93	0.37	2.5	0.012205		1		767	3.65	1.35	2.7	0.00726		0.9985		397	1.27	1.46	0.9	0.383816		1		400	0.94	1081	IDP_dMRI_TBSS_FA_Superior_corona_radiata_R
0.67	0.24	2.8	0.005128		0.9921		780	0.63	0.24	2.6	0.00903		0.9995		765	1.56	0.87	1.8	0.072698		1		397	-0.04	0.92	0	0.969232		1		398	0.84	1586	TUB_glm_mod=NODDI_OD_threshold=0_warpResolution=2mm
-4.15	1.48	-2.8	0.005239		0.9928		757	-4.1	1.5	-2.7	0.006474		0.9966		742	-7.44	5.47	-1.4	0.174922		1		384	-0.23	5.71	0	0.968034		1		388	0.83	300	ThalamNuclei_lh_volume_MV(Re)
-2.07	0.74	-2.8	0.005435		0.9935		758	-1.86	0.75	-2.5	0.013075		1		743	-7.05	2.63	-2.7	0.007736		0.9988		384	-3.19	2.98	-1.1	0.284285		1		389	0.87	252	HippSubfield_lh_volume_GC-ML-DG-head
-2.63	0.95	-2.8	0.005548		0.9937		758	-2.33	0.96	-2.4	0.015423		1		743	-9.58	3.63	-2.6	0.008613		0.9993		384	-5.59	3.48	-1.6	0.109289		1		389	0.68	514	aparc-a2009s_lh_volume_G-Ins-lg+S-cent-ins
0.8	0.29	2.8	0.005778		0.9948		757	0.86	0.29	3	0.003028		0.9479		742	-0.66	1.09	-0.6	0.543846		1		383	-1.79	1.09	-1.6	0.102088		1		389	0.72	1934	NODDI_ICVF___ThalamicNuclei___Left-VLa
-2.91	1.05	-2.8	0.005857		0.9951		758	-2.62	1.06	-2.5	0.013732		1		743	-8.89	3.73	-2.4	0.017731		1		384	-3.57	4.19	-0.9	0.394678		1		389	0.77	306	ThalamNuclei_lh_volume_Pc
0.75	0.27	2.8	0.00586		0.9951		758	0.77	0.27	2.8	0.004985		0.9899		743	0.44	1.01	0.4	0.66251		1		383	-0.84	1.05	-0.8	0.423777		1		390	0.64	1943	NODDI_ICVF___ThalamicNuclei___Right-MDm
0.81	0.3	2.7	0.006021		0.996		781	0.72	0.3	2.4	0.01464		1		766	2.97	1.09	2.7	0.006826		0.9976		397	1.85	1.17	1.6	0.11396		1		399	0.66	1503	OC_mean_intensity_mod=NODDI_ICVF_threshold=0.3_warpResolution=2mm
-2.01	0.73	-2.7	0.006061		0.9962		781	-2.02	0.74	-2.7	0.006224		0.9959		766	-1.13	2.81	-0.4	0.687969		1		398	1.19	2.75	0.4	0.665087		1		398	0.94	14	IDP_T1_FIRST_right_caudate_volume
-1.78	0.65	-2.7	0.006098		0.9963		779	-1.63	0.65	-2.5	0.011814		1		765	-5.04	2.67	-1.9	0.060033		1		395	-2	2.45	-0.8	0.415368		1		398	0.88	18	IDP_T1_FIRST_right_pallidum_volume
-0.86	0.31	-2.7	0.006521		0.9978		784	-0.75	0.32	-2.3	0.019118		1		769	-3.15	1.19	-2.6	0.008504		0.9992		399	-1.68	1.18	-1.4	0.155396		1		400	0.93	1590	PIF_T1_MNI_glm_mod=T1_MNI_GM_mod_threshold=0_warpResolution=2mm
2.92	1.07	2.7	0.006718		0.9984		778	2.57	1.08	2.4	0.017679		1		763	10.98	3.91	2.8	0.005247		0.9925		397	1.8	4.16	0.4	0.665166		1		396	0.95	1575	TUB_glm_mod=NODDI_ISOVF_threshold=0_warpResolution=2mm
1.25	0.46	2.7	0.006799		0.9986		756	1.12	0.47	2.4	0.016761		1		741	3.98	1.74	2.3	0.023037		1		382	1.22	1.7	0.7	0.471169		1		389	0.61	1898	NODDI_ICVF___rh.hippoAmyg___CA3-body
-2.16	0.8	-2.7	0.007045		0.9987		757	-1.99	0.81	-2.5	0.014206		1		742	-6.22	2.9	-2.1	0.032335		1		384	-4.57	3.13	-1.5	0.144511		1		388	0.76	285	ThalamNuclei_lh_volume_MGN
3.2	1.2	2.7	0.007706		0.9993		756	3.38	1.22	2.8	0.005654		0.9939		741	0.71	4.47	0.2	0.874091		1		382	-6.13	4.55	-1.3	0.178515		1		389	0.71	1977	NODDI_OD___lh.hippoAmyg___CA1-body
-1.87	0.7	-2.7	0.007972		0.9995		782	-1.53	0.71	-2.2	0.030559		1		767	-9.9	2.59	-3.8	0.000155		0.2576		397	-5.46	2.71	-2	0.045065		1		400	0.94	1306	IDP_dMRI_TBSS_OD_Superior_corona_radiata_L
2.07	0.78	2.6	0.008366		0.9997		755	2.01	0.79	2.5	0.011618		1		740	3.77	2.71	1.4	0.164033		1		381	-2.29	3.14	-0.7	0.466948		1		389	0.82	1772	dti_MD___rh.hippoAmyg___CA3-body
-1.41	0.53	-2.6	0.008454		0.9997		781	-1.29	0.54	-2.4	0.017118		1		766	-3.58	2.01	-1.8	0.075709		1		399	-2.03	2.02	-1	0.316249		1		397	0.94	131	IDP_T1_FAST_ROIs_R_hippocampus
-1.44	0.55	-2.6	0.008473		0.9997		757	-1.27	0.55	-2.3	0.020678		1		742	-5.53	2.01	-2.7	0.006215		0.9963		383	-5.18	2.13	-2.4	0.015346		1		389	0.85	317	ThalamNuclei_rh_volume_PuA
-2.24	0.85	-2.6	0.008927		0.9997		758	-2.15	0.86	-2.5	0.013175		1		743	-4.74	3.06	-1.5	0.121858		1		384	0.11	3.37	0	0.973882		1		389	0.87	258	HippSubfield_lh_volume_CA3-head
-0.84	0.32	-2.6	0.008994		0.9997		757	-0.82	0.32	-2.5	0.011049		1		742	-1	1.19	-0.8	0.398967		1		383	0.1	1.26	0.1	0.934776		1		389	0.65	657	aparc-Desikan_lh_thickness_lateralorbitofrontal
-1.43	0.55	-2.6	0.009031		0.9997		758	-1.36	0.55	-2.5	0.013565		1		743	-2.18	2.01	-1.1	0.278802		1		384	-0.37	2.13	-0.2	0.863098		1		389	0.67	1010	wg_lh_intensity-contrast_rostralanteriorcingulate
0.55	0.21	2.6	0.009051		0.9997		780	0.51	0.21	2.4	0.017193		1		765	1.5	0.77	1.9	0.053001		1		397	0.23	0.81	0.3	0.777304		1		398	0.84	1583	PIT_glm_mod=NODDI_OD_threshold=0_warpResolution=2mm
1.59	0.61	2.6	0.009302		0.9998		758	1.42	0.61	2.3	0.020923		1		743	4.95	2.25	2.2	0.028612		1		383	3.52	2.35	1.5	0.134778		1		390	0.66	1987	NODDI_OD___lh.hippoAmyg___GC-ML-DG-head
2.77	1.07	2.6	0.009549		0.9998		779	2.5	1.08	2.3	0.020303		1		764	9.13	3.86	2.4	0.0186		1		397	0.01	4.14	0	0.997279		1		397	0.96	1567	PIF_mean_intensity_mod=NODDI_ISOVF_threshold=0_warpResolution=2mm
1.07	0.41	2.6	0.009703		0.9999		780	0.92	0.41	2.2	0.026855		1		765	4.36	1.52	2.9	0.004352		0.9842		397	1.24	1.6	0.8	0.439009		1		398	0.95	1545	PIF_glm_mod=DTI_MD_threshold=0_warpResolution=2mm
-1.53	0.59	-2.6	0.00981		0.9999		783	-1.31	0.6	-2.2	0.028459		1		768	-6.44	2.26	-2.8	0.004593		0.9875		398	-3.36	2.23	-1.5	0.132135		1		400	0.86	1337	IDP_dMRI_ProbtrackX_OD_cst_l
0.65	0.25	2.6	0.009861		0.9999		758	0.69	0.25	2.8	0.00585		0.9944		743	-0.13	0.94	-0.1	0.887449		1		383	-0.82	0.99	-0.8	0.408966		1		390	0.65	1932	NODDI_ICVF___ThalamicNuclei___Left-PuM
-3.25	1.26	-2.6	0.010175		0.9999		755	-3.34	1.28	-2.6	0.009228		0.9996		740	-2.13	4.91	-0.4	0.664518		1		382	3.99	4.54	0.9	0.380128		1		388	0.7	1670	dti_FA___lh.hippoAmyg___CA1-body
-2.36	0.92	-2.6	0.010629		0.9999		781	-2.16	0.94	-2.3	0.021572		1		766	-7.3	3.57	-2	0.041589		1		398	-3.54	3.44	-1	0.303954		1		398	0.94	113	IDP_T1_FAST_ROIs_R_planum_polare
-1.5	0.59	-2.6	0.010687		0.9999		782	-1.35	0.59	-2.3	0.023016		1		767	-5.14	2.22	-2.3	0.020938		1		398	-0.63	2.2	-0.3	0.776492		1		399	0.83	1338	IDP_dMRI_ProbtrackX_OD_cst_r
-1.53	0.6	-2.5	0.010882		0.9999		757	-1.34	0.61	-2.2	0.027164		1		742	-5.44	2.19	-2.5	0.013352		1		383	-4.22	2.35	-1.8	0.07303		1		389	0.91	221	AmygNuclei_lh_volume_Lateral-nucleus
-1.68	0.66	-2.5	0.010883		0.9999		758	-1.63	0.66	-2.4	0.014301		1		743	-2.66	2.31	-1.1	0.250868		1		384	-0.66	2.67	-0.2	0.8046		1		389	0.58	820	aparc-a2009s_lh_thickness_G-Ins-lg+S-cent-ins
2.82	1.11	2.5	0.010961		0.9999		779	2.51	1.12	2.2	0.024737		1		764	10.01	4.03	2.5	0.013518		1		397	1.31	4.3	0.3	0.75991		1		397	0.95	1572	PIT_glm_mod=NODDI_ISOVF_threshold=0_warpResolution=2mm
-0.78	0.31	-2.5	0.011232		0.9999		784	-0.67	0.31	-2.1	0.031599		1		769	-3.16	1.15	-2.7	0.006324		0.9966		399	-1.76	1.16	-1.5	0.130734		1		400	0.94	1589	PIF_T1_MNI_sum_mod=T1_MNI_GM_mod_threshold=0_warpResolution=2mm
2.63	1.04	2.5	0.011366		0.9999		779	2.36	1.04	2.3	0.023988		1		764	8.9	3.74	2.4	0.017907		1		397	0.07	4.03	0	0.985728		1		397	0.95	1573	TUB_mean_intensity_mod=NODDI_ISOVF_threshold=0_warpResolution=2mm
-1.76	0.7	-2.5	0.011508		0.9999		758	-1.58	0.7	-2.2	0.025028		1		743	-5.98	2.51	-2.4	0.01773		1		384	-3.18	2.74	-1.2	0.246981		1		389	0.85	255	HippSubfield_lh_volume_CA4-head
-2.03	0.8	-2.5	0.01163		0.9999		782	-1.81	0.81	-2.2	0.02673		1		767	-7.21	2.99	-2.4	0.016456		1		397	-3.98	3.08	-1.3	0.197719		1		400	0.93	1299	IDP_dMRI_TBSS_OD_Posterior_limb_of_internal_capsule_R
-2.81	1.11	-2.5	0.011654		0.9999		781	-2.72	1.13	-2.4	0.016032		1		766	-3.84	4.21	-0.9	0.362428		1		398	0.74	4.26	0.2	0.861862		1		398	0.97	47	IDP_T1_FAST_ROIs_R_mid_temp_gyrus_ant
-2.61	1.04	-2.5	0.012301		0.9999		758	-2.45	1.05	-2.3	0.020351		1		743	-7.59	3.75	-2	0.043761		1		384	-1.1	4.05	-0.3	0.785917		1		389	0.86	324	ThalamNuclei_rh_volume_CeM
-1.56	0.62	-2.5	0.012437		0.9999		756	-1.43	0.63	-2.3	0.023037		1		741	-4.39	2.27	-1.9	0.054433		1		383	-1.81	2.39	-0.8	0.450444		1		388	0.94	261	HippSubfield_lh_volume_Whole-hippocampal-head
2.99	1.19	2.5	0.012458		0.9999		779	2.68	1.2	2.2	0.02553		1		764	10.42	4.36	2.4	0.017346		1		397	-0.03	4.62	0	0.995303		1		397	0.94	1566	AON_glm_mod=NODDI_ISOVF_threshold=0_warpResolution=2mm
-2.08	0.83	-2.5	0.012608		0.9999		758	-1.99	0.84	-2.4	0.018397		1		743	-4.32	3.08	-1.4	0.16196		1		384	-0.69	3.19	-0.2	0.82935		1		389	0.89	242	HippSubfield_lh_volume_subiculum-body
2.58	1.05	2.5	0.01381		1		779	2.3	1.05	2.2	0.029255		1		764	9.28	3.81	2.4	0.015439		1		397	1.04	4.07	0.3	0.799123		1		397	0.95	1570	PIT_mean_intensity_mod=NODDI_ISOVF_threshold=0_warpResolution=2mm
-0.96	0.39	-2.5	0.013879		1		758	-0.93	0.39	-2.4	0.017107		1		743	-1.18	1.44	-0.8	0.412935		1		384	-0.44	1.52	-0.3	0.774208		1		389	0.63	827	aparc-a2009s_lh_thickness_G-orbital
2.7	1.1	2.5	0.013944		1		779	2.42	1.1	2.2	0.028482		1		764	9.29	3.97	2.3	0.01989		1		397	0.36	4.27	0.1	0.932095		1		397	0.95	1564	AON_mean_intensity_mod=NODDI_ISOVF_threshold=0_warpResolution=2mm
-2.49	1.01	-2.5	0.014154		1		774	-2.29	1.03	-2.2	0.025844		1		760	-7.73	3.87	-2	0.046399		1		394	-4.04	3.99	-1	0.311405		1		394	0.91	147	IDP_T1_FAST_ROIs_L_cerebellum_crus_II
-2.04	0.83	-2.4	0.014429		1		758	-1.75	0.83	-2.1	0.035952		1		743	-7.47	3.1	-2.4	0.016395		1		384	-4.84	3.15	-1.5	0.125595		1		389	0.73	372	aparc-Desikan_lh_volume_frontalpole
-1.35	0.55	-2.4	0.014639		1		757	-1.23	0.56	-2.2	0.029145		1		742	-4.34	2.05	-2.1	0.034879		1		384	-2.34	2.09	-1.1	0.265436		1		388	0.95	262	HippSubfield_lh_volume_Whole-hippocampus
2.13	0.88	2.4	0.01523		1		778	2.3	0.89	2.6	0.009669		0.9997		764	-1.13	3.25	-0.3	0.728371		1		395	-7.31	3.54	-2.1	0.039525		1		397	0.88	1310	IDP_dMRI_TBSS_OD_Posterior_thalamic_radiation_L
-1.52	0.63	-2.4	0.015246		1		757	-1.48	0.64	-2.3	0.020301		1		742	-1.92	2.3	-0.8	0.404075		1		384	-1.17	2.41	-0.5	0.628488		1		388	0.92	231	AmygNuclei_rh_volume_Lateral-nucleus
-2.39	0.98	-2.4	0.015379		1		758	-2.1	1	-2.1	0.0354		1		743	-9.53	3.54	-2.7	0.007487		0.9987		384	-3.51	3.81	-0.9	0.35755		1		389	0.77	329	ThalamNuclei_rh_volume_Pc
0.51	0.21	2.4	0.015615		1		779	0.48	0.21	2.3	0.023092		1		764	1.07	0.78	1.4	0.173628		1		397	-0.47	0.8	-0.6	0.550871		1		397	0.87	1584	TUB_mean_intensity_mod=NODDI_OD_threshold=0_warpResolution=2mm
-1.8	0.74	-2.4	0.015756		1		782	-1.82	0.75	-2.4	0.015509		1		767	-1.1	2.78	-0.4	0.693042		1		398	-0.36	2.9	-0.1	0.900344		1		399	0.55	1477	rfMRI amplitudes (ICA100 node 55)
-1.16	0.48	-2.4	0.015793		1		758	-1	0.49	-2.1	0.039558		1		743	-4.81	1.68	-2.8	0.004455		0.9859		384	-2.77	1.9	-1.5	0.144465		1		389	0.91	193	aseg_lh_volume_Thalamus-Proper
-1.87	0.78	-2.4	0.016261		1		758	-1.85	0.79	-2.3	0.019227		1		743	-2.42	2.92	-0.8	0.408561		1		384	0.59	2.93	0.2	0.839989		1		389	0.76	250	HippSubfield_lh_volume_molecular-layer-HP-head
12.4	5.16	2.4	0.016405		1		680	11.66	5.22	2.2	0.025766		1		666	23.32	18.07	1.3	0.197788		1		342	3.18	19.8	0.2	0.872469		1		352	0.53	1863	NODDI_ISOVF___rh.hippoAmyg___Anterior-amygdaloid-area-AAA
-1.31	0.54	-2.4	0.016442		1		779	-1.18	0.55	-2.1	0.031919		1		764	-3.86	2.05	-1.9	0.059979		1		397	-2.15	2.07	-1	0.300215		1		397	0.92	26	IDP_T1_FAST_ROIs_L_frontal_pole
-2.45	1.03	-2.4	0.016992		1		782	-2.41	1.04	-2.3	0.020827		1		767	-4.35	3.78	-1.1	0.250167		1		398	3.37	3.98	0.8	0.397638		1		399	0.94	1062	IDP_dMRI_TBSS_FA_Fornix
-0.84	0.35	-2.4	0.017067		1		758	-0.74	0.35	-2.1	0.036443		1		743	-3.1	1.31	-2.4	0.018294		1		384	-2.15	1.37	-1.6	0.118696		1		389	0.72	772	aparc-DKTatlas_lh_thickness_insula
-2.42	1.01	-2.4	0.017129		1		758	-2.56	1.03	-2.5	0.012822		1		743	0.9	3.89	0.2	0.8164		1		383	3.92	3.78	1	0.299589		1		390	0.68	1673	dti_FA___rh.hippoAmyg___CA3-head
0.92	0.38	2.4	0.017193		1		757	0.98	0.39	2.5	0.011504		1		742	-0.42	1.44	-0.3	0.771788		1		383	-1.89	1.47	-1.3	0.199348		1		389	0.62	1720	dti_FA___ThalamicNuclei___Left-VLa
-3.26	1.37	-2.4	0.017602		1		757	-3.28	1.39	-2.3	0.019021		1		742	-2.6	5	-0.5	0.603098		1		383	0.54	5.36	0.1	0.919958		1		389	0.84	624	aparc-a2009s_rh_volume_S-front-middle
0.88	0.37	2.4	0.017853		1		783	0.77	0.37	2.1	0.038834		1		768	3.83	1.39	2.7	0.006187		0.9961		398	3.25	1.44	2.2	0.024476		1		400	0.82	1250	IDP_dMRI_TBSS_ICVF_Uncinate_fasciculus_R
0.71	0.3	2.4	0.018191		1		758	0.67	0.3	2.2	0.02715		1		743	1.47	1.1	1.3	0.18242		1		383	0.27	1.18	0.2	0.817501		1		390	0.63	1904	NODDI_ICVF___rh.hippoAmyg___GC-ML-DG-head
-0.75	0.32	-2.4	0.018216		1		758	-0.61	0.32	-1.9	0.054618		1		743	-3.26	1.18	-2.7	0.005985		0.9952		384	-2.75	1.2	-2.3	0.022235		1		389	0.8	672	aparc-Desikan_lh_thickness_rostralmiddlefrontal
-1.57	0.67	-2.3	0.01882		1		758	-1.53	0.67	-2.3	0.023624		1		743	-2.04	2.46	-0.8	0.406593		1		384	-1.65	2.56	-0.6	0.519739		1		389	0.86	239	AmygNuclei_rh_volume_Paralaminar-nucleus
18.61	7.92	2.3	0.018964		1		718	17.8	7.94	2.2	0.02535		1		704	30.44	27.26	1.1	0.264889		1		363	-4.96	33.16	-0.1	0.881201		1		369	0.64	1855	NODDI_ISOVF___rh.hippoAmyg___molecular_layer_HP-head
-1.08	0.46	-2.3	0.019418		1		758	-1.01	0.47	-2.2	0.030113		1		743	-2.57	1.71	-1.5	0.134877		1		384	-1.12	1.78	-0.6	0.529104		1		389	0.93	200	aseg_lh_volume_VentralDC
-1.25	0.53	-2.3	0.019787		1		757	-1.14	0.54	-2.1	0.036256		1		742	-3.65	2.03	-1.8	0.073141		1		383	-2.25	1.98	-1.1	0.257928		1		389	0.95	284	HippSubfield_rh_volume_Whole-hippocampus
8.06	3.46	2.3	0.019874		1		754	6.61	3.48	1.9	0.0575		1		739	38.55	13.15	2.9	0.003583		0.9707		382	26.06	12.86	2	0.043401		1		387	0.7	1840	NODDI_ISOVF___rh.hippoAmyg___HP_tail
-1.46	0.63	-2.3	0.019882		1		781	-1.38	0.64	-2.2	0.029867		1		766	-2.82	2.41	-1.2	0.2442		1		398	-1.47	2.36	-0.6	0.531869		1		398	0.85	133	IDP_T1_FAST_ROIs_R_amygdala
1.56	0.67	2.3	0.019981		1		758	1.5	0.67	2.2	0.026427		1		743	2.55	2.44	1	0.29704		1		383	0.55	2.62	0.2	0.834795		1		390	0.68	1983	NODDI_OD___lh.hippoAmyg___CA4-head
-1.01	0.43	-2.3	0.020018		1		758	-0.92	0.44	-2.1	0.035574		1		743	-2.81	1.64	-1.7	0.0881		1		383	-0.8	1.61	-0.5	0.621637		1		390	0.85	2027	NODDI_OD___ThalamicNuclei___Left-VLp
-1.34	0.58	-2.3	0.020521		1		757	-1.22	0.59	-2.1	0.038462		1		742	-3.94	2.23	-1.8	0.078239		1		383	-2.59	2.12	-1.2	0.224242		1		389	0.93	282	HippSubfield_rh_volume_Whole-hippocampal-body
2.75	1.18	2.3	0.020701		1		783	2.74	1.2	2.3	0.022719		1		768	2.97	4.56	0.7	0.515633		1		398	-1.4	4.47	-0.3	0.754689		1		400	0.55	1367	IDP_dMRI_TBSS_ISOVF_Superior_cerebellar_peduncle_L
-1.29	0.56	-2.3	0.020731		1		757	-1.2	0.56	-2.1	0.033143		1		742	-3.11	2.13	-1.5	0.145343		1		383	-1.48	2.07	-0.7	0.476057		1		389	0.86	374	aparc-Desikan_lh_volume_insula
0.86	0.37	2.3	0.020948		1		780	0.74	0.37	2	0.046355		1		765	3.43	1.35	2.5	0.011363		1		397	0.67	1.47	0.5	0.646046		1		398	0.94	1551	TUB_glm_mod=DTI_MD_threshold=0_warpResolution=2mm
-2.21	0.96	-2.3	0.021405		1		779	-2.14	0.97	-2.2	0.027805		1		764	-3.58	3.8	-0.9	0.346674		1		398	0.34	3.46	0.1	0.921989		1		396	0.94	112	IDP_T1_FAST_ROIs_L_planum_polare
-1.39	0.6	-2.3	0.021495		1		757	-1.31	0.61	-2.1	0.032864		1		742	-3.23	2.15	-1.5	0.133233		1		383	-4	2.38	-1.7	0.093596		1		389	0.89	314	ThalamNuclei_rh_volume_VPL
-0.37	0.16	-2.3	0.021678		1		757	-0.39	0.16	-2.4	0.017063		1		742	-0.18	0.56	-0.3	0.743245		1		383	0.61	0.67	0.9	0.356999		1		389	0.68	957	aseg_global_intensity_CC-Mid-Anterior
-0.68	0.3	-2.3	0.02171		1		781	-0.58	0.3	-1.9	0.052521		1		766	-2.78	1.08	-2.6	0.01059		0.9999		398	-1.14	1.14	-1	0.319256		1		398	0.93	1588	AON_T1_MNI_glm_mod=T1_MNI_GM_mod_threshold=0_warpResolution=2mm
1	0.44	2.3	0.022674		1		758	1.07	0.44	2.4	0.015099		1		743	-0.63	1.54	-0.4	0.684277		1		383	-1.18	1.76	-0.7	0.504716		1		390	0.56	1938	NODDI_ICVF___ThalamicNuclei___Right-CeM
1.95	0.85	2.3	0.02277		1		778	2.01	0.86	2.3	0.019453		1		763	1.88	3.15	0.6	0.550766		1		394	-3.85	3.37	-1.1	0.254243		1		399	0.87	1309	IDP_dMRI_TBSS_OD_Posterior_thalamic_radiation_R
-1.16	0.51	-2.3	0.022779		1		781	-0.98	0.51	-1.9	0.057409		1		766	-5.19	1.94	-2.7	0.007805		0.9989		399	-2.64	1.9	-1.4	0.165625		1		397	0.95	28	IDP_T1_FAST_ROIs_L_insular_cortex
-1.56	0.68	-2.3	0.022801		1		779	-1.62	0.69	-2.3	0.019312		1		764	0.19	2.6	0.1	0.941883		1		397	2.99	2.61	1.1	0.252446		1		397	0.93	13	IDP_T1_FIRST_left_caudate_volume
-1.86	0.82	-2.3	0.023195		1		758	-1.83	0.82	-2.2	0.02714		1		743	-3.34	3.03	-1.1	0.271096		1		384	1.45	3.14	0.5	0.645293		1		389	0.89	534	aparc-a2009s_lh_volume_G-temporal-inf
2.32	1.02	2.3	0.023212		1		757	2.58	1.04	2.5	0.01284		1		742	-2.88	3.87	-0.7	0.457503		1		383	-3.71	3.78	-1	0.327349		1		389	0.91	378	aparc-Desikan_rh_volume_cuneus
2.04	0.9	2.3	0.02363		1		757	2.3	0.91	2.5	0.012057		1		742	-3.25	3.33	-1	0.328952		1		383	-3.86	3.43	-1.1	0.261858		1		389	0.91	469	aparc-DKTatlas_rh_volume_cuneus
-1.83	0.81	-2.3	0.023698		1		756	-1.61	0.81	-2	0.047694		1		741	-6.77	3.08	-2.2	0.028639		1		382	-5.92	3.03	-1.9	0.051682		1		389	0.91	527	aparc-a2009s_lh_volume_G-precuneus
0.7	0.31	2.3	0.024228		1		758	0.79	0.31	2.5	0.011113		1		743	-1.16	1.15	-1	0.316467		1		383	-2.21	1.18	-1.9	0.062017		1		390	0.71	1926	NODDI_ICVF___ThalamicNuclei___Left-MDl
-2.01	0.89	-2.3	0.02434		1		783	-1.79	0.9	-2	0.047428		1		768	-7.94	3.44	-2.3	0.021376		1		397	-3.89	3.36	-1.2	0.248006		1		401	0.81	136	IDP_T1_FAST_ROIs_brain_stem
0.52	0.23	2.3	0.024376		1		782	0.47	0.23	2	0.042788		1		767	1.43	0.88	1.6	0.104325		1		397	0.82	0.87	0.9	0.343618		1		400	0.88	1075	IDP_dMRI_TBSS_FA_Posterior_limb_of_internal_capsule_R
-1.66	0.74	-2.3	0.024426		1		781	-1.51	0.75	-2	0.044037		1		766	-5.18	2.78	-1.9	0.063427		1		397	-1.69	2.79	-0.6	0.544488		1		399	0.92	1300	IDP_dMRI_TBSS_OD_Posterior_limb_of_internal_capsule_L
0.51	0.23	2.2	0.02503		1		783	0.45	0.23	2	0.04944		1		768	1.64	0.85	1.9	0.053128		1		398	1.28	0.88	1.5	0.142866		1		400	0.7	1270	IDP_dMRI_ProbtrackX_ICVF_mcp
4.35	1.94	2.2	0.025499		1		783	3.78	1.94	1.9	0.051763		1		768	19.89	7.44	2.7	0.007789		0.9989		398	13.66	7.54	1.8	0.070765		1		400	0.62	1419	IDP_dMRI_ProbtrackX_ISOVF_unc_r
-2.35	1.05	-2.2	0.025808		1		774	-2.62	1.05	-2.5	0.012843		1		760	5.33	4.16	1.3	0.20031		1		393	7.06	4.16	1.7	0.090139		1		395	0.92	125	IDP_T1_FAST_ROIs_R_caudate
13.15	5.9	2.2	0.026122		1		742	13.79	5.9	2.3	0.019755		1		728	9.78	20.74	0.5	0.637627		1		374	-25.67	24.72	-1	0.29972		1		382	0.55	1852	NODDI_ISOVF___lh.hippoAmyg___GC-ML-DG-head
3.51	1.58	2.2	0.026135		1		780	3.44	1.59	2.2	0.030557		1		765	9.39	5.6	1.7	0.094811		1		395	-3.75	6.39	-0.6	0.557394		1		400	0.62	1388	IDP_dMRI_TBSS_ISOVF_Fornix_cres+Stria_terminalis_L
-0.66	0.29	-2.2	0.026392		1		781	-0.56	0.3	-1.9	0.063097		1		766	-2.8	1.08	-2.6	0.009751		0.9996		398	-1.23	1.14	-1.1	0.278919		1		398	0.94	1587	AON_T1_MNI_sum_mod=T1_MNI_GM_mod_threshold=0_warpResolution=2mm
0.47	0.21	2.2	0.027483		1		782	0.47	0.22	2.2	0.030215		1		767	0.41	0.81	0.5	0.612253		1		397	-0.25	0.81	-0.3	0.761224		1		400	0.87	1076	IDP_dMRI_TBSS_FA_Posterior_limb_of_internal_capsule_L
0.69	0.31	2.2	0.027981		1		758	0.76	0.31	2.4	0.015593		1		743	-1.22	1.15	-1.1	0.286607		1		383	-2.14	1.21	-1.8	0.076972		1		390	0.74	1933	NODDI_ICVF___ThalamicNuclei___Left-VA
-1.65	0.75	-2.2	0.028687		1		757	-1.55	0.76	-2	0.042743		1		742	-3.44	2.85	-1.2	0.228362		1		383	-1.53	2.89	-0.5	0.595426		1		389	0.86	264	HippSubfield_rh_volume_subiculum-body
0.76	0.35	2.2	0.029129		1		782	0.68	0.35	1.9	0.052705		1		767	2.72	1.3	2.1	0.037225		1		397	0.82	1.36	0.6	0.54591		1		400	0.94	1082	IDP_dMRI_TBSS_FA_Superior_corona_radiata_L
0.44	0.2	2.2	0.030263		1		779	0.42	0.21	2	0.040824		1		764	0.92	0.75	1.2	0.219611		1		397	-0.4	0.79	-0.5	0.615308		1		397	0.85	1576	AON_mean_intensity_mod=NODDI_OD_threshold=0_warpResolution=2mm
-0.6	0.28	-2.2	0.030336		1		782	-0.5	0.28	-1.8	0.076133		1		767	-2.93	1.02	-2.8	0.004473		0.9865		398	-1.24	1.07	-1.2	0.247095		1		399	0.95	1593	TUB_T1_MNI_sum_mod=T1_MNI_GM_mod_threshold=0_warpResolution=2mm
-2.03	0.93	-2.2	0.030541		1		780	-1.84	0.94	-1.9	0.052157		1		765	-5.73	3.45	-1.7	0.097653		1		397	-4.28	3.69	-1.2	0.246734		1		398	0.94	120	IDP_T1_FAST_ROIs_L_occ_pole
0.55	0.25	2.2	0.030689		1		780	0.51	0.26	2	0.047442		1		765	1.58	0.93	1.7	0.091587		1		397	-0.09	0.98	-0.1	0.926606		1		398	0.86	1578	AON_glm_mod=NODDI_OD_threshold=0_warpResolution=2mm
-0.85	0.39	-2.2	0.030797		1		758	-0.69	0.4	-1.7	0.082903		1		743	-3.72	1.46	-2.5	0.011062		1		384	-3.65	1.48	-2.5	0.013862		1		389	0.83	869	aparc-a2009s_lh_thickness_S-postcentral
0.78	0.36	2.2	0.031515		1		782	0.72	0.36	2	0.049338		1		767	1.74	1.44	1.2	0.227734		1		397	0.96	1.33	0.7	0.468097		1		400	0.7	1121	IDP_dMRI_ProbtrackX_FA_mcp
0.86	0.4	2.1	0.031849		1		758	0.83	0.41	2	0.041093		1		743	1.32	1.48	0.9	0.376049		1		383	-0.03	1.52	0	0.982384		1		390	0.69	1902	NODDI_ICVF___rh.hippoAmyg___CA4-body
-2.81	1.31	-2.1	0.031985		1		782	-2.73	1.33	-2.1	0.039664		1		767	-3.93	4.83	-0.8	0.416195		1		397	-1.35	5.15	-0.3	0.793113		1		400	0.9	148	IDP_T1_FAST_ROIs_V_cerebellum_crus_II
-1.92	0.9	-2.1	0.032968		1		758	-1.88	0.91	-2.1	0.039225		1		743	-2.3	3.45	-0.7	0.506712		1		383	-2.58	3.29	-0.8	0.432929		1		390	0.53	1692	dti_FA___lh.hippoAmyg___Central-nucleus
-1.2	0.57	-2.1	0.033494		1		757	-1.13	0.57	-2	0.048198		1		742	-3.06	2.09	-1.5	0.142627		1		383	-2.77	2.21	-1.2	0.211613		1		389	0.9	288	ThalamNuclei_lh_volume_PuM
-1.54	0.72	-2.1	0.03359		1		757	-1.55	0.73	-2.1	0.032815		1		742	-0.88	2.72	-0.3	0.745612		1		384	2.09	2.79	0.8	0.452753		1		388	0.95	194	aseg_lh_volume_Caudate
0.73	0.35	2.1	0.034504		1		783	0.7	0.35	2	0.043912		1		768	1.6	1.27	1.3	0.210953		1		398	1.44	1.4	1	0.30496		1		400	0.85	1280	IDP_dMRI_ProbtrackX_ICVF_unc_r
-1.59	0.75	-2.1	0.034714		1		755	-1.63	0.76	-2.2	0.031066		1		740	-0.06	2.84	0	0.982317		1		381	1.32	2.87	0.5	0.644997		1		389	0.96	211	aseg_rh_volume_Caudate
-0.92	0.44	-2.1	0.034881		1		752	-0.96	0.44	-2.2	0.029984		1		738	-0.46	1.59	-0.3	0.774743		1		379	2.83	1.65	1.7	0.086415		1		387	0.54	1619	T2Star___brainstemS___Pons
1.46	0.7	2.1	0.035901		1		758	1.47	0.71	2.1	0.038023		1		743	1.23	2.54	0.5	0.628784		1		383	-1.03	2.72	-0.4	0.705842		1		390	0.7	2015	NODDI_OD___ThalamicNuclei___Left-LP
0.41	0.2	2.1	0.035935		1		779	0.39	0.2	2	0.048969		1		764	0.94	0.73	1.3	0.196909		1		397	-0.27	0.77	-0.3	0.726354		1		397	0.85	1582	PIT_mean_intensity_mod=NODDI_OD_threshold=0_warpResolution=2mm
0.6	0.29	2.1	0.036269		1		757	0.7	0.28	2.5	0.012996		1		742	-1.43	1.05	-1.4	0.172846		1		383	-1.88	1.14	-1.6	0.100487		1		389	0.7	1929	NODDI_ICVF___ThalamicNuclei___Left-PuA
0.46	0.22	2.1	0.036787		1		780	0.44	0.22	2	0.047606		1		765	0.89	0.8	1.1	0.267414		1		397	-0.56	0.86	-0.7	0.510614		1		398	0.88	1579	PIF_mean_intensity_mod=NODDI_OD_threshold=0_warpResolution=2mm
1.47	0.7	2.1	0.037114		1		758	1.39	0.71	1.9	0.051926		1		743	3.19	2.58	1.2	0.216776		1		383	0.12	2.72	0	0.964163		1		390	0.66	1724	dti_FA___ThalamicNuclei___Right-CeM
-169.6	81.41	2.1	0.037551		1		781	-178.76	82.64	2.2	0.030853		1		766	54.55	307.87	-0.2	0.859462		1		398	61.99	313.13	-0.2	0.843165		1		398	0.94	1478	rfMRI connectivity ICA-features 2
-1.15	0.55	-2.1	0.03781		1		758	-1	0.56	-1.8	0.072154		1		743	-4.31	2.05	-2.1	0.036288		1		384	-2.24	2.09	-1.1	0.284973		1		389	0.94	197	aseg_lh_volume_Hippocampus
-1.97	0.95	-2.1	0.037823		1		758	-1.84	0.96	-1.9	0.056157		1		743	-4.83	3.4	-1.4	0.155782		1		383	-2.99	3.73	-0.8	0.423994		1		390	0.7	1680	dti_FA___lh.hippoAmyg___GC-ML-DG-head
-0.97	0.47	-2.1	0.037986		1		758	-1.02	0.47	-2.2	0.030798		1		743	-0.08	1.8	0	0.963874		1		384	1.45	1.76	0.8	0.409967		1		389	0.73	849	aparc-a2009s_lh_thickness_S-circular-insula-ant
1.54	0.74	2.1	0.038354		1		758	1.33	0.74	1.8	0.074835		1		743	5.78	2.86	2	0.043627		1		383	2.1	2.72	0.8	0.44087		1		390	0.82	1751	dti_MD___lh.hippoAmyg___fimbria
-1.28	0.62	-2.1	0.038478		1		758	-1.25	0.62	-2	0.044043		1		743	-2.23	2.22	-1	0.31532		1		384	1.55	2.45	0.6	0.526394		1		389	0.95	442	aparc-DKTatlas_lh_volume_inferiortemporal
2.86	1.38	2.1	0.038524		1		756	2.79	1.39	2	0.044348		1		742	3.71	5.25	0.7	0.479793		1		382	1.99	5.42	0.4	0.714259		1		388	0.62	1620	T2Star___lh.hippoAmyg___parasubiculum
-1.06	0.51	-2.1	0.039465		1		758	-0.91	0.52	-1.7	0.080426		1		743	-4.44	1.9	-2.3	0.020168		1		383	-3.19	1.98	-1.6	0.108327		1		390	0.84	2046	NODDI_OD___ThalamicNuclei___Right-VPL
0.74	0.36	2.1	0.03993		1		780	0.63	0.36	1.7	0.083262		1		765	3.24	1.34	2.4	0.015787		1		397	0.9	1.41	0.6	0.523752		1		398	0.95	1548	PIT_glm_mod=DTI_MD_threshold=0_warpResolution=2mm
-1.39	0.67	-2.1	0.040246		1		758	-1.38	0.68	-2	0.043114		1		743	-2.03	2.45	-0.8	0.406537		1		384	1.86	2.64	0.7	0.481041		1		389	0.96	349	aparc-Desikan_lh_volume_inferiortemporal
0.84	0.41	2	0.040441		1		758	0.81	0.41	2	0.04893		1		743	0.78	1.52	0.5	0.608843		1		383	-0.59	1.59	-0.4	0.710346		1		390	0.68	1740	dti_FA___ThalamicNuclei___Right-VLa
-1.64	0.8	-2	0.040866		1		758	-1.61	0.81	-2	0.046781		1		743	-3.07	3.09	-1	0.320385		1		384	-0.11	3	0	0.969991		1		389	0.76	272	HippSubfield_rh_volume_molecular-layer-HP-head
-1.5	0.73	-2	0.041153		1		756	-1.4	0.75	-1.9	0.060831		1		741	-4.02	2.91	-1.4	0.168009		1		383	-1.83	2.6	-0.7	0.482862		1		388	0.88	1996	NODDI_OD___rh.hippoAmyg___Lateral-nucleus
1.45	0.71	2	0.041272		1		758	1.19	0.71	1.7	0.096187		1		743	7.81	2.52	3.1	0.002091		0.8982		383	5.11	2.8	1.8	0.068675		1		390	0.58	1993	NODDI_OD___lh.hippoAmyg___molecular_layer_HP-body
3.06	1.5	2	0.041356		1		783	3.11	1.52	2	0.041148		1		768	3.51	5.52	0.6	0.525699		1		398	-6.46	5.84	-1.1	0.269113		1		400	0.95	1361	IDP_dMRI_TBSS_ISOVF_Fornix
-1.73	0.85	-2	0.041726		1		758	-1.66	0.86	-1.9	0.05361		1		743	-3.37	3.13	-1.1	0.282329		1		384	-1.47	3.31	-0.4	0.656481		1		389	0.81	309	ThalamNuclei_rh_volume_LGN
3.54	1.73	2	0.041749		1		756	3.51	1.74	2	0.043935		1		741	6.01	6.25	1	0.336476		1		383	7.44	6.94	1.1	0.284699		1		388	0.91	628	aparc-a2009s_rh_volume_S-oc-middle+Lunatus
-1.7	0.84	-2	0.041837		1		778	-1.42	0.84	-1.7	0.093589		1		763	-8.3	3.13	-2.6	0.008475		0.9992		395	-6.27	3.21	-1.9	0.051605		1		398	0.95	68	IDP_T1_FAST_ROIs_L_latocc_cortex_sup
-2.69	1.32	-2	0.041891		1		756	-2.17	1.34	-1.6	0.105793		1		741	-13.68	4.92	-2.8	0.005759		0.9946		382	-12.93	4.97	-2.6	0.009711		0.9997		389	0.92	511	aparc-a2009s_lh_volume_G-front-inf-Triangul
0.95	0.47	2	0.041923		1		783	0.83	0.47	1.7	0.08174		1		768	3.87	1.76	2.2	0.028375		1		398	2.37	1.8	1.3	0.189108		1		400	0.64	1212	IDP_dMRI_TBSS_ICVF_Corticospinal_tract_R
0.95	0.47	2	0.041938		1		758	0.86	0.47	1.8	0.066552		1		743	2.37	1.75	1.4	0.176581		1		383	1.51	1.8	0.8	0.403898		1		390	0.61	1895	NODDI_ICVF___lh.hippoAmyg___CA3-head
-1.13	0.56	-2	0.042033		1		758	-1.08	0.57	-1.9	0.056087		1		743	-2.3	2.07	-1.1	0.267386		1		384	-1.27	2.12	-0.6	0.550424		1		389	0.92	240	AmygNuclei_rh_volume_Whole-amygdala
-0.58	0.29	-2	0.042713		1		783	-0.48	0.29	-1.6	0.099947		1		768	-2.89	1.05	-2.7	0.006017		0.9952		398	-1.25	1.1	-1.1	0.255865		1		400	0.94	1594	TUB_T1_MNI_glm_mod=T1_MNI_GM_mod_threshold=0_warpResolution=2mm
-1.46	0.72	-2	0.042975		1		758	-1.36	0.73	-1.9	0.063926		1		743	-3.81	2.73	-1.4	0.162962		1		384	-2.39	2.68	-0.9	0.373069		1		389	0.85	246	HippSubfield_lh_volume_presubiculum-head
0.55	0.27	2	0.043227		1		758	0.63	0.27	2.3	0.020338		1		743	-1.17	1	-1.2	0.241712		1		383	-1.75	1.06	-1.6	0.099277		1		390	0.65	1948	NODDI_ICVF___ThalamicNuclei___Right-PuM
7.13	3.53	2	0.043443		1		758	6.47	3.57	1.8	0.070279		1		743	19.9	13.65	1.5	0.145609		1		383	2.54	12.89	0.2	0.843956		1		390	0.76	1835	NODDI_ISOVF___lh.hippoAmyg___fimbria
-1.23	0.61	-2	0.043573		1		782	-1.19	0.62	-1.9	0.052793		1		767	-0.94	2.31	-0.4	0.683133		1		397	-1.95	2.32	-0.8	0.401204		1		400	0.86	1283	IDP_dMRI_TBSS_OD_Genu_of_corpus_callosum
-0.94	0.46	-2	0.043582		1		758	-0.87	0.47	-1.8	0.065233		1		743	-2.66	1.67	-1.6	0.113222		1		384	-0.33	1.82	-0.2	0.855802		1		389	0.69	765	aparc-DKTatlas_lh_thickness_rostralanteriorcingulate
-0.92	0.46	-2	0.044859		1		757	-0.81	0.47	-1.7	0.081715		1		742	-3.53	1.62	-2.2	0.02948		1		384	-2.92	1.85	-1.6	0.115174		1		388	0.91	210	aseg_rh_volume_Thalamus-Proper
0.81	0.4	2	0.045016		1		770	0.76	0.4	1.9	0.060861		1		757	2.65	1.47	1.8	0.071878		1		391	-0.61	1.75	-0.3	0.728428		1		392	0.9	1175	IDP_dMRI_TBSS_MD_Superior_fronto-occipital_fasciculus_L
0.64	0.32	2	0.045825		1		758	0.61	0.32	1.9	0.062107		1		743	1.25	1.19	1.1	0.291388		1		383	-0.01	1.24	0	0.993052		1		390	0.68	1900	NODDI_ICVF___rh.hippoAmyg___CA4-head
-1	0.5	-2	0.045907		1		758	-0.91	0.5	-1.8	0.071249		1		743	-3.23	1.88	-1.7	0.087569		1		384	-1.69	1.94	-0.9	0.383066		1		389	0.69	850	aparc-a2009s_lh_thickness_S-circular-insula-inf
-0.63	0.31	-2	0.046897		1		784	-0.52	0.32	-1.6	0.100994		1		769	-2.81	1.19	-2.4	0.018441		1		399	-1.49	1.19	-1.3	0.21006		1		400	0.94	1592	PIT_T1_MNI_glm_mod=T1_MNI_GM_mod_threshold=0_warpResolution=2mm
1.44	0.72	2	0.047573		1		758	1.49	0.73	2	0.041316		1		743	1.17	2.69	0.4	0.662147		1		383	-0.8	2.83	-0.3	0.778586		1		390	0.64	1715	dti_FA___ThalamicNuclei___Left-PuI
-1.17	0.59	-2	0.047682		1		758	-1.1	0.6	-1.8	0.066258		1		743	-2.77	2.18	-1.3	0.203329		1		384	-1.06	2.26	-0.5	0.63841		1		389	0.95	283	HippSubfield_rh_volume_Whole-hippocampal-head
-1.21	0.61	-2	0.047689		1		758	-1.06	0.62	-1.7	0.085623		1		743	-4.13	2.15	-1.9	0.055659		1		384	-1.88	2.41	-0.8	0.436856		1		389	0.85	960	aseg_lh_intensity_Inf-Lat-Vent
0.6	0.3	2	0.047763		1		758	0.63	0.31	2.1	0.039979		1		743	-0.04	1.16	0	0.973671		1		383	-1.13	1.15	-1	0.327985		1		390	0.63	1923	NODDI_ICVF___ThalamicNuclei___Left-CM
1.12	0.56	2	0.04829		1		758	1.04	0.57	1.8	0.068054		1		743	2.64	2.06	1.3	0.200969		1		383	1.18	2.18	0.5	0.589933		1		390	0.72	1975	NODDI_OD___lh.hippoAmyg___CA1-head
12.2	6.18	2	0.048865		1		730	13.2	6.23	2.1	0.03437		1		717	-4.07	20.97	-0.2	0.846049		1		369	-34.34	27.46	-1.2	0.211897		1		374	0.62	1857	NODDI_ISOVF___rh.hippoAmyg___molecular_layer_HP-body
-1.06	0.54	-2	0.049651		1		780	-0.89	0.54	-1.6	0.10341		1		765	-4.75	2.02	-2.3	0.01913		1		398	-3.22	2.13	-1.5	0.130246		1		397	0.92	27	IDP_T1_FAST_ROIs_R_frontal_pole
0.98	0.5	2	0.049881		1		758	1.02	0.51	2	0.045805		1		743	0.71	1.87	0.4	0.70369		1		384	-0.69	1.9	-0.4	0.717587		1		389	0.79	684	aparc-Desikan_rh_thickness_cuneus
4.59	2.34	2	0.05035		1		780	3.9	2.34	1.7	0.095906		1		765	16.25	8.75	1.9	0.063871		1		397	8.53	9.34	0.9	0.361837		1		398	0.52	1386	IDP_dMRI_TBSS_ISOVF_Cingulum_hippocampus_L
-2.06	1.05	-2	0.050647		1		738	-2.1	1.06	-2	0.047379		1		725	-0.26	4.12	-0.1	0.950616		1		374	3.66	4.22	0.9	0.385734		1		377	0.89	180	aseg_global_volume_CC-Posterior
-1.42	0.73	-2	0.050707		1		774	-1.44	0.74	-2	0.050552		1		760	-1.16	2.78	-0.4	0.677664		1		395	1.97	2.87	0.7	0.494273		1		393	0.87	19	IDP_T1_FIRST_left_hippocampus_volume
-0.62	0.32	-1.9	0.051472		1		758	-0.52	0.32	-1.6	0.107352		1		743	-2.43	1.18	-2.1	0.039694		1		384	-1.96	1.24	-1.6	0.114816		1		389	0.81	766	aparc-DKTatlas_lh_thickness_rostralmiddlefrontal
3.21	1.65	1.9	0.05191		1		781	3.1	1.67	1.9	0.06385		1		766	7.51	6.23	1.2	0.228539		1		397	-2.86	6.25	-0.5	0.647259		1		399	0.76	1507	OC_mean_intensity_mod=NODDI_ISOVF_threshold=0.3_warpResolution=2mm
0.76	0.39	1.9	0.051944		1		780	0.65	0.39	1.7	0.094655		1		765	3.08	1.41	2.2	0.029748		1		397	0.18	1.52	0.1	0.905372		1		398	0.96	1543	PIF_mean_intensity_mod=DTI_MD_threshold=0_warpResolution=2mm
-0.68	0.35	-1.9	0.053915		1		782	-0.56	0.35	-1.6	0.114		1		767	-3.38	1.29	-2.6	0.00933		0.9995		398	-1.54	1.35	-1.1	0.254646		1		399	0.88	1351	IDP_dMRI_ProbtrackX_OD_slf_r
4.32	2.24	1.9	0.05417		1		781	4.03	2.27	1.8	0.07646		1		766	11.23	8.12	1.4	0.167469		1		398	-5.52	8.69	-0.6	0.525768		1		398	0.98	4	IDP_T1_SIENAX_CSF_unnormalised_volume
-1.64	0.85	-1.9	0.054219		1		777	-1.55	0.86	-1.8	0.072783		1		762	-3.17	3.2	-1	0.322211		1		396	-0.21	3.26	-0.1	0.948849		1		396	0.92	69	IDP_T1_FAST_ROIs_R_latocc_cortex_sup
-0.6	0.31	-1.9	0.054269		1		783	-0.49	0.31	-1.6	0.11845		1		768	-2.88	1.15	-2.5	0.012564		1		399	-1.55	1.18	-1.3	0.192976		1		399	0.95	1591	PIT_T1_MNI_sum_mod=T1_MNI_GM_mod_threshold=0_warpResolution=2mm
1.93	1	1.9	0.054307		1		781	1.97	1.01	1.9	0.05257		1		766	1.76	3.7	0.5	0.634171		1		397	-4.05	3.92	-1	0.301884		1		399	0.82	1319	IDP_dMRI_TBSS_OD_Fornix_cres+Stria_terminalis_R
-1.17	0.61	-1.9	0.054416		1		758	-1.1	0.62	-1.8	0.074452		1		743	-2.9	2.28	-1.3	0.20359		1		384	-1.76	2.3	-0.8	0.446511		1		389	0.9	232	AmygNuclei_rh_volume_Basal-nucleus
8.71	4.53	1.9	0.055093		1		738	7.25	4.44	1.6	0.102613		1		724	51.21	17.66	2.9	0.003971		0.9786		374	34.74	17.71	2	0.050621		1		378	0.59	1870	NODDI_ISOVF___ThalamicNuclei___Left-VPL
-2.62	1.36	-1.9	0.055276		1		782	-2.87	1.38	-2.1	0.038338		1		767	3.66	5.05	0.7	0.468456		1		398	4.81	5.32	0.9	0.366409		1		399	0.56	1371	IDP_dMRI_TBSS_ISOVF_Retrolenticular_part_of_internal_capsule_L
-1.26	0.66	-1.9	0.055809		1		757	-1.17	0.66	-1.8	0.077533		1		742	-3.73	2.36	-1.6	0.114712		1		384	-2.19	2.61	-0.8	0.400652		1		388	0.88	320	ThalamNuclei_rh_volume_VAmc
-0.97	0.51	-1.9	0.055893		1		757	-0.78	0.51	-1.5	0.124618		1		742	-4.47	1.92	-2.3	0.020672		1		383	-3.62	1.89	-1.9	0.056311		1		389	0.7	677	aparc-Desikan_lh_thickness_frontalpole
-1.08	0.56	-1.9	0.055903		1		783	-0.99	0.56	-1.8	0.078439		1		768	-3.79	2.21	-1.7	0.087112		1		398	0.03	2.15	0	0.99027		1		400	0.87	1099	IDP_dMRI_TBSS_FA_Superior_fronto-occipital_fasciculus_R
0.48	0.25	1.9	0.05602		1		783	0.51	0.26	2	0.044771		1		768	-0.11	0.94	-0.1	0.907267		1		398	-1.12	0.99	-1.1	0.258753		1		400	0.7	1216	IDP_dMRI_TBSS_ICVF_Inferior_cerebellar_peduncle_R
-1.28	0.67	-1.9	0.056437		1		783	-1.11	0.68	-1.6	0.103493		1		768	-5.91	2.51	-2.3	0.019163		1		398	-0.94	2.52	-0.4	0.709342		1		400	0.79	1211	IDP_dMRI_TBSS_ICVF_Fornix
-0.92	0.48	-1.9	0.056583		1		780	-0.73	0.49	-1.5	0.132676		1		765	-5.15	1.84	-2.8	0.005325		0.9927		398	-3.1	1.81	-1.7	0.088603		1		397	0.92	29	IDP_T1_FAST_ROIs_R_insular_cortex
0.48	0.25	1.9	0.056933		1		755	0.5	0.25	2	0.051037		1		740	0.08	0.97	0.1	0.934141		1		383	-0.43	0.93	-0.5	0.641946		1		387	0.61	1912	NODDI_ICVF___rh.hippoAmyg___Lateral-nucleus
-1.32	0.69	-1.9	0.057022		1		779	-1.18	0.7	-1.7	0.092483		1		764	-3.97	2.71	-1.5	0.143064		1		397	-3.53	2.56	-1.4	0.168413		1		397	0.82	132	IDP_T1_FAST_ROIs_L_amygdala
0.55	0.29	1.9	0.057091		1		758	0.56	0.29	1.9	0.052457		1		743	0.34	1.06	0.3	0.747085		1		383	-0.58	1.11	-0.5	0.605736		1		390	0.74	1950	NODDI_ICVF___ThalamicNuclei___Right-VLa
-1.12	0.59	-1.9	0.057661		1		756	-1.01	0.6	-1.7	0.093218		1		741	-3.86	2.22	-1.7	0.083156		1		382	-1.97	2.23	-0.9	0.376513		1		389	0.92	260	HippSubfield_lh_volume_Whole-hippocampal-body
1.95	1.03	1.9	0.058161		1		780	1.89	1.04	1.8	0.068925		1		765	3.78	3.78	1	0.318104		1		397	-2.41	4.02	-0.6	0.549708		1		398	0.97	1137	IDP_dMRI_TBSS_MD_Fornix
2.55	1.35	1.9	0.058861		1		779	2.64	1.36	1.9	0.052172		1		764	1.48	4.86	0.3	0.760752		1		397	-3.48	5.44	-0.6	0.523077		1		397	0.69	1412	IDP_dMRI_ProbtrackX_ISOVF_ptr_l
-0.89	0.47	-1.9	0.059337		1		758	-0.73	0.48	-1.5	0.12593		1		743	-3.91	1.78	-2.2	0.028544		1		384	-3.27	1.78	-1.8	0.067346		1		389	0.66	796	aparc-DKTatlas_rh_thickness_rostralanteriorcingulate
-1.87	0.99	-1.9	0.059687		1		774	-1.48	1	-1.5	0.139247		1		759	-10.34	3.66	-2.8	0.005023		0.9913		395	-6.42	3.83	-1.7	0.094595		1		394	0.87	152	IDP_T1_FAST_ROIs_R_cerebellum_VIIb
4.44	2.36	1.9	0.059955		1		778	4.1	2.38	1.7	0.085456		1		763	12.01	8.82	1.4	0.17439		1		395	0.8	9.2	0.1	0.930595		1		398	0.62	1402	IDP_dMRI_ProbtrackX_ISOVF_cgh_r
0.58	0.31	1.9	0.060204		1		782	0.57	0.31	1.8	0.070187		1		767	0.74	1.18	0.6	0.529399		1		397	0.07	1.16	0.1	0.950992		1		400	0.62	1145	IDP_dMRI_TBSS_MD_Superior_cerebellar_peduncle_L
-1.13	0.6	-1.9	0.061093		1		756	-0.93	0.6	-1.5	0.124415		1		741	-5.86	2.28	-2.6	0.010582		0.9999		382	-5.01	2.25	-2.2	0.026627		1		389	0.93	458	aparc-DKTatlas_lh_volume_precuneus
0.94	0.5	1.9	0.061279		1		758	0.85	0.51	1.7	0.095654		1		743	3.3	1.84	1.8	0.073402		1		383	1.98	1.99	1	0.318492		1		390	0.74	1743	dti_FA___ThalamicNuclei___Right-VPL
0.68	0.37	1.9	0.061325		1		780	0.59	0.37	1.6	0.109524		1		765	2.82	1.33	2.1	0.034398		1		397	0.18	1.43	0.1	0.897129		1		398	0.95	1549	TUB_mean_intensity_mod=DTI_MD_threshold=0_warpResolution=2mm
-1.07	0.57	-1.9	0.062309		1		782	-0.94	0.58	-1.6	0.102524		1		767	-4.38	2.14	-2	0.041059		1		397	-1.45	2.24	-0.6	0.518539		1		400	0.88	1100	IDP_dMRI_TBSS_FA_Superior_fronto-occipital_fasciculus_L
0.41	0.22	1.9	0.062846		1		783	0.37	0.22	1.7	0.091827		1		768	1.01	0.8	1.3	0.20557		1		398	0.69	0.85	0.8	0.421313		1		400	0.8	1206	IDP_dMRI_TBSS_ICVF_Middle_cerebellar_peduncle
-1.14	0.61	-1.9	0.063137		1		758	-0.96	0.62	-1.5	0.123408		1		743	-5.14	2.21	-2.3	0.0204		1		384	-3.95	2.43	-1.6	0.104676		1		389	0.92	230	AmygNuclei_lh_volume_Whole-amygdala
-1.76	0.95	-1.9	0.063819		1		757	-1.71	0.97	-1.8	0.076668		1		742	-3.45	3.46	-1	0.319858		1		383	-0.23	3.67	-0.1	0.94963		1		389	0.66	588	aparc-a2009s_rh_volume_G-Ins-lg+S-cent-ins
-1.01	0.55	-1.9	0.063859		1		758	-0.9	0.55	-1.6	0.104625		1		743	-3.55	1.95	-1.8	0.070213		1		383	-1.8	2.15	-0.8	0.404709		1		390	0.86	2028	NODDI_OD___ThalamicNuclei___Left-VPL
6.06	3.27	1.8	0.064409		1		758	5.91	3.28	1.8	0.071857		1		743	11.13	11.63	1	0.339467		1		383	-3.67	13.24	-0.3	0.781634		1		390	0.82	1848	NODDI_ISOVF___lh.hippoAmyg___CA3-head
4.03	2.18	1.8	0.064451		1		780	3.81	2.21	1.7	0.085419		1		765	9.72	7.94	1.2	0.221203		1		398	-5.69	8.42	-0.7	0.49977		1		397	0.98	3	IDP_T1_SIENAX_CSF_normalised_volume
-1.94	1.05	-1.8	0.065121		1		782	-2.09	1.07	-2	0.050113		1		767	2.58	3.89	0.7	0.50843		1		397	6.81	4.05	1.7	0.0939		1		400	0.87	135	IDP_T1_FAST_ROIs_R_ventral_striatum
4.73	2.56	1.8	0.065175		1		758	4	2.6	1.5	0.123752		1		743	20.24	9.83	2.1	0.040149		1		384	7.24	9.42	0.8	0.442919		1		389	0.67	179	aseg_global_volume_Optic-Chiasm
-0.8	0.44	-1.8	0.065422		1		781	-0.6	0.43	-1.4	0.162219		1		766	-5.94	1.53	-3.8	0.000126		0.2228		396	-2.69	1.8	-1.5	0.135423		1		400	0.87	1248	IDP_dMRI_TBSS_ICVF_Superior_fronto-occipital_fasciculus_R
8.38	4.54	1.8	0.065535		1		745	5.94	4.43	1.3	0.180959		1		731	60.21	17.41	3.4	0.000608		0.5782		375	45.82	18.17	2.5	0.012087		0.9999		384	0.51	1869	NODDI_ISOVF___ThalamicNuclei___Left-VLp
-1.56	0.85	-1.8	0.065936		1		757	-1.47	0.86	-1.7	0.087309		1		742	-3.18	3.16	-1	0.31521		1		383	-1.08	3.21	-0.3	0.73756		1		389	0.81	389	aparc-Desikan_rh_volume_parahippocampal
0.52	0.28	1.8	0.066099		1		758	0.55	0.28	1.9	0.052565		1		743	-0.14	1.04	-0.1	0.896227		1		383	-1.01	1.09	-0.9	0.354786		1		390	0.75	1951	NODDI_ICVF___ThalamicNuclei___Right-VLp
7.01	3.81	1.8	0.066511		1		757	6.82	3.86	1.8	0.077301		1		742	11.79	13.93	0.8	0.397693		1		383	-7	14.79	-0.5	0.636227		1		389	0.8	1850	NODDI_ISOVF___lh.hippoAmyg___CA3-body
0.92	0.5	1.8	0.067098		1		758	0.99	0.51	2	0.050117		1		743	-0.44	1.86	-0.2	0.810887		1		384	-1.81	1.91	-0.9	0.344598		1		389	0.79	775	aparc-DKTatlas_rh_thickness_cuneus
1.96	1.07	1.8	0.06788		1		781	2.21	1.09	2	0.043073		1		766	-2.85	3.93	-0.7	0.467847		1		398	-9.38	4.23	-2.2	0.027171		1		398	0.82	1324	IDP_dMRI_TBSS_OD_Superior_fronto-occipital_fasciculus_L
0.74	0.41	1.8	0.068301		1		780	0.63	0.41	1.5	0.122689		1		765	3.38	1.5	2.3	0.024277		1		397	0.42	1.6	0.3	0.794731		1		398	0.95	1542	AON_glm_mod=DTI_MD_threshold=0_warpResolution=2mm
-0.52	0.28	-1.8	0.068407		1		785	-0.41	0.29	-1.4	0.152081		1		770	-2.83	1.03	-2.7	0.006202		0.9961		399	-1.54	1.13	-1.4	0.173141		1		401	0.94	5	IDP_T1_SIENAX_grey_normalised_volume
-0.74	0.41	-1.8	0.068582		1		758	-0.66	0.41	-1.6	0.103264		1		743	-2.09	1.52	-1.4	0.169622		1		384	-1.04	1.58	-0.7	0.509564		1		389	0.7	866	aparc-a2009s_lh_thickness_S-orbital-H-Shaped
0.68	0.37	1.8	0.068927		1		780	0.58	0.37	1.5	0.121709		1		765	2.92	1.36	2.1	0.032507		1		397	0.39	1.46	0.3	0.789926		1		398	0.96	1540	AON_mean_intensity_mod=DTI_MD_threshold=0_warpResolution=2mm
-2.34	1.28	-1.8	0.06933		1		750	-2.48	1.3	-1.9	0.056708		1		736	0.65	5.01	0.1	0.897157		1		381	3.71	4.97	0.7	0.455483		1		383	0.9	181	aseg_global_volume_CC-Mid-Posterior
0.43	0.24	1.8	0.069353		1		781	0.43	0.24	1.8	0.070729		1		766	0.5	0.91	0.6	0.581243		1		397	0.69	0.93	0.7	0.460018		1		399	0.83	1557	PIF_glm_mod=NODDI_ICVF_threshold=0_warpResolution=2mm
0.48	0.27	1.8	0.069394		1		782	0.5	0.27	1.9	0.059064		1		767	-0.49	1.05	-0.5	0.641529		1		397	-0.23	1	-0.2	0.81673		1		400	0.9	1074	IDP_dMRI_TBSS_FA_Anterior_limb_of_internal_capsule_L
-1.6	0.88	-1.8	0.069876		1		758	-1.6	0.89	-1.8	0.074233		1		743	-1.15	3.09	-0.4	0.710392		1		383	1.47	3.55	0.4	0.679363		1		390	0.64	2011	NODDI_OD___ThalamicNuclei___Left-CeM
-2.15	1.18	-1.8	0.070081		1		756	-1.9	1.2	-1.6	0.114309		1		741	-6.89	4.36	-1.6	0.115027		1		382	-5.34	4.53	-1.2	0.239074		1		389	0.91	265	HippSubfield_rh_volume_CA1-body
-2.87	1.58	-1.8	0.070204		1		758	-2.46	1.61	-1.5	0.126694		1		743	-12.97	6.03	-2.1	0.031975		1		383	-5.57	5.87	-0.9	0.343189		1		390	0.65	1652	dti_FA___lh.hippoAmyg___HATA
2.06	1.14	1.8	0.070293		1		781	2.03	1.16	1.7	0.080133		1		766	3.15	4.35	0.7	0.469735		1		397	-1.55	4.19	-0.4	0.712329		1		399	0.75	1508	OC_95th_percentile_mod=NODDI_ISOVF_threshold=0.3_warpResolution=2mm
3.66	2.02	1.8	0.070735		1		753	3.46	2.05	1.7	0.091272		1		738	6.56	7.46	0.9	0.379968		1		381	1.42	7.73	0.2	0.854483		1		387	0.68	2013	NODDI_OD___ThalamicNuclei___Left-LD
-0.46	0.26	-1.8	0.070829		1		754	-0.56	0.26	-2.2	0.029018		1		740	1.69	1.02	1.6	0.09992		1		381	2.45	0.96	2.5	0.011601		0.9998		387	0.66	1804	dti_MD___ThalamicNuclei___Left-MDl
0.92	0.51	1.8	0.07124		1		758	0.97	0.52	1.9	0.060524		1		743	0.04	1.94	0	0.981998		1		383	-1.33	1.93	-0.7	0.490598		1		390	0.76	1737	dti_FA___ThalamicNuclei___Right-PuM
-0.47	0.26	-1.8	0.072198		1		785	-0.42	0.27	-1.6	0.115347		1		770	-1.85	0.99	-1.9	0.061989		1		399	-0.44	1.01	-0.4	0.660727		1		401	0.99	10	IDP_T1_SIENAX_brain-unnormalised_volume
-0.57	0.31	-1.8	0.072327		1		758	-0.49	0.32	-1.5	0.125288		1		743	-1.84	1.19	-1.5	0.121852		1		384	-1.88	1.19	-1.6	0.116696		1		389	0.8	856	aparc-a2009s_lh_thickness_S-front-sup
-1.82	1.02	-1.8	0.072896		1		771	-1.57	1.03	-1.5	0.127552		1		756	-7.39	3.65	-2	0.043811		1		395	-4.74	4.01	-1.2	0.238321		1		391	0.93	149	IDP_T1_FAST_ROIs_R_cerebellum_crus_II
-0.42	0.24	-1.8	0.073052		1		756	-0.43	0.24	-1.8	0.066919		1		741	-0.04	0.91	0	0.961292		1		381	0.42	0.89	0.5	0.635001		1		390	0.61	1805	dti_MD___ThalamicNuclei___Left-MDm
0.5	0.28	1.8	0.073272		1		758	0.55	0.28	1.9	0.052786		1		743	-0.58	1.01	-0.6	0.567106		1		383	-1.34	1.1	-1.2	0.223369		1		390	0.77	1935	NODDI_ICVF___ThalamicNuclei___Left-VLp
1.89	1.05	1.8	0.073638		1		680	1.83	1.06	1.7	0.085688		1		666	2.05	3.77	0.5	0.586891		1		342	-0.88	4.02	-0.2	0.826093		1		352	0.54	1797	dti_MD___rh.hippoAmyg___Anterior-amygdaloid-area-AAA
0.58	0.32	1.8	0.073784		1		754	0.43	0.32	1.3	0.182049		1		739	3.79	1.2	3.1	0.001663		0.8527		382	2.73	1.23	2.2	0.027127		1		387	0.6	1758	dti_MD___rh.hippoAmyg___presubiculum-head
6.94	3.88	1.8	0.074331		1		752	6.42	3.88	1.7	0.09842		1		738	27.65	15.45	1.8	0.074244		1		380	-1.67	14.66	-0.1	0.909501		1		386	0.72	1839	NODDI_ISOVF___lh.hippoAmyg___HP_tail
1.39	0.78	1.8	0.074903		1		758	1.25	0.79	1.6	0.111553		1		743	4.72	2.82	1.7	0.094756		1		383	2.25	3.03	0.7	0.458607		1		390	0.81	1973	NODDI_OD___lh.hippoAmyg___subiculum-body
0.79	0.44	1.8	0.075112		1		758	0.93	0.44	2.1	0.035981		1		743	-2.02	1.62	-1.2	0.213237		1		384	-3.12	1.72	-1.8	0.070631		1		389	0.87	939	aparc-a2009s_rh_thickness_S-parieto-occipital
-0.37	0.21	-1.8	0.075525		1		754	-0.44	0.21	-2.1	0.036819		1		740	1.11	0.78	1.4	0.15829		1		381	1.13	0.84	1.4	0.17616		1		387	0.58	1812	dti_MD___ThalamicNuclei___Left-VLa
-0.3	0.17	-1.8	0.075567		1		754	-0.29	0.17	-1.7	0.094897		1		739	-0.57	0.6	-1	0.340433		1		383	-0.01	0.69	0	0.991212		1		386	0.68	956	aseg_global_intensity_CC-Central
10.68	6.01	1.8	0.076168		1		743	9.78	6.09	1.6	0.108686		1		729	28.58	21.92	1.3	0.193009		1		374	12.6	24.39	0.5	0.605919		1		383	0.62	1853	NODDI_ISOVF___rh.hippoAmyg___GC-ML-DG-head
-0.49	0.28	-1.8	0.076288		1		758	-0.42	0.28	-1.5	0.13793		1		743	-2.07	0.99	-2.1	0.038087		1		384	-0.66	1.07	-0.6	0.535895		1		389	0.98	171	aseg_global_volume_SupraTentorialNotVent
7.51	4.24	1.8	0.077234		1		665	8.14	4.29	1.9	0.058532		1		655	-9.12	17.4	-0.5	0.600682		1		343	-26.87	18.46	-1.5	0.146341		1		332	0.91	1600	QSM_L_PUT
1.13	0.64	1.8	0.077545		1		758	1.2	0.65	1.8	0.066816		1		743	-0.51	2.41	-0.2	0.833206		1		384	-0.6	2.39	-0.2	0.802793		1		389	0.92	577	aparc-a2009s_rh_volume_G+S-cingul-Ant
-1.31	0.74	-1.8	0.077827		1		757	-1.12	0.75	-1.5	0.136191		1		742	-5.48	2.71	-2	0.043711		1		383	-3.15	2.87	-1.1	0.272418		1		389	0.91	247	HippSubfield_lh_volume_CA1-head
-1.04	0.59	-1.8	0.077884		1		757	-0.84	0.6	-1.4	0.160858		1		742	-5.45	2.1	-2.6	0.009865		0.9996		383	-5.52	2.34	-2.3	0.018908		1		389	0.94	328	ThalamNuclei_rh_volume_VLp
-0.68	0.38	-1.8	0.078006		1		757	-0.45	0.38	-1.2	0.239793		1		742	-5.1	1.41	-3.6	0.000349		0.4275		384	-4.65	1.46	-3.2	0.001544		0.8349		388	0.82	855	aparc-a2009s_lh_thickness_S-front-middle
0.58	0.33	1.8	0.078397		1		756	0.57	0.33	1.7	0.088103		1		741	0.69	1.23	0.6	0.575075		1		382	-0.39	1.28	-0.3	0.76012		1		389	0.65	1913	NODDI_ICVF___lh.hippoAmyg___Basal-nucleus
1.07	0.61	1.8	0.078481		1		758	1.1	0.62	1.8	0.073704		1		743	0.49	2.3	0.2	0.831764		1		383	-1.44	2.34	-0.6	0.5391		1		390	0.7	1988	NODDI_OD___rh.hippoAmyg___GC-ML-DG-head
-1.38	0.79	-1.8	0.078508		1		756	-1.16	0.79	-1.5	0.144193		1		741	-6.19	2.93	-2.1	0.034961		1		382	-5.46	2.99	-1.8	0.068315		1		389	0.91	263	HippSubfield_rh_volume_Hippocampal-tail
0.46	0.26	1.8	0.078795		1		781	0.48	0.26	1.9	0.063576		1		766	-0.53	1.04	-0.5	0.607722		1		397	-0.24	0.98	-0.2	0.808673		1		399	0.9	1073	IDP_dMRI_TBSS_FA_Anterior_limb_of_internal_capsule_R
0.79	0.45	1.8	0.079472		1		783	0.73	0.46	1.6	0.110251		1		768	2.19	1.64	1.3	0.182231		1		398	1.95	1.78	1.1	0.273066		1		400	0.85	1110	IDP_dMRI_ProbtrackX_FA_cgc_r
0.63	0.36	1.7	0.081309		1		780	0.53	0.36	1.5	0.14216		1		765	2.87	1.32	2.2	0.031033		1		397	0.52	1.41	0.4	0.710555		1		398	0.96	1546	PIT_mean_intensity_mod=DTI_MD_threshold=0_warpResolution=2mm
-0.93	0.53	-1.7	0.081648		1		757	-0.82	0.54	-1.5	0.129108		1		742	-3.41	1.93	-1.8	0.077928		1		383	-4.43	2.06	-2.1	0.032008		1		389	0.88	290	ThalamNuclei_lh_volume_VPL
-0.44	0.25	-1.7	0.0823		1		756	-0.36	0.25	-1.4	0.158142		1		741	-2.08	0.9	-2.3	0.021239		1		383	-0.8	0.97	-0.8	0.40763		1		388	0.98	166	aseg_global_volume_BrainSegNotVent
-1.53	0.88	-1.7	0.084242		1		666	-1.59	0.9	-1.8	0.076249		1		656	0.26	3.71	0.1	0.944545		1		343	2.18	3.78	0.6	0.565043		1		333	0.8	1614	T2starCorrected_R_PUT
-0.45	0.26	-1.7	0.084813		1		785	-0.41	0.26	-1.6	0.121031		1		770	-1.51	0.96	-1.6	0.117515		1		399	-0.1	1.03	-0.1	0.921584		1		401	0.95	9	IDP_T1_SIENAX_brain-normalised_volume
9.94	5.76	1.7	0.085036		1		735	10.69	5.82	1.8	0.066562		1		720	-4.16	18.81	-0.2	0.825255		1		371	-22.27	24.35	-0.9	0.360986		1		379	0.53	1858	NODDI_ISOVF___lh.hippoAmyg___Lateral-nucleus
-0.98	0.57	-1.7	0.086768		1		756	-0.8	0.57	-1.4	0.164876		1		741	-5.29	2.16	-2.4	0.014879		1		382	-4.39	2.14	-2	0.040967		1		389	0.93	365	aparc-Desikan_lh_volume_precuneus
-1.01	0.59	-1.7	0.087341		1		756	-0.84	0.59	-1.4	0.159993		1		741	-4.86	2.09	-2.3	0.020657		1		383	-4.5	2.36	-1.9	0.056816		1		388	0.95	316	ThalamNuclei_rh_volume_VLa
-0.43	0.25	-1.7	0.087521		1		758	-0.35	0.25	-1.4	0.167477		1		743	-2.1	0.9	-2.3	0.019974		1		384	-0.81	0.97	-0.8	0.404548		1		389	0.99	167	aseg_global_volume_BrainSegNotVentSurf
1.67	0.98	1.7	0.087684		1		780	1.68	0.99	1.7	0.090586		1		765	0.49	3.66	0.1	0.893347		1		397	1.4	3.78	0.4	0.71071		1		398	0.9	162	IDP_T1_FAST_ROIs_L_cerebellum_X
4.38	2.57	1.7	0.088405		1		782	4.03	2.55	1.6	0.114419		1		767	12.89	10.25	1.3	0.209195		1		397	6.51	9.71	0.7	0.502737		1		400	0.86	1393	IDP_dMRI_TBSS_ISOVF_Tapetum_R
-2.31	1.35	-1.7	0.088483		1		755	-2.41	1.37	-1.8	0.07816		1		740	-0.28	5.17	-0.1	0.956355		1		383	4.13	5.06	0.8	0.414605		1		387	0.84	550	aparc-a2009s_lh_volume_S-front-middle
-1.8	1.06	-1.7	0.090006		1		758	-1.81	1.07	-1.7	0.091075		1		743	-0.87	3.72	-0.2	0.814723		1		383	0.14	4.29	0	0.973614		1		390	0.7	1676	dti_FA___lh.hippoAmyg___CA4-head
-0.57	0.34	-1.7	0.091529		1		756	-0.47	0.34	-1.4	0.163635		1		741	-2.4	1.23	-1.9	0.051269		1		382	-1.91	1.31	-1.5	0.144793		1		389	0.84	926	aparc-a2009s_rh_thickness_S-front-inf
-0.58	0.34	-1.7	0.091564		1		758	-0.5	0.35	-1.4	0.149764		1		743	-2.12	1.26	-1.7	0.094175		1		384	-1.17	1.31	-0.9	0.37227		1		389	0.82	721	BA-exvivo_lh_thickness_BA44
1.79	1.06	1.7	0.091789		1		757	1.87	1.07	1.7	0.080896		1		742	0.64	3.86	0.2	0.867529		1		383	-0.58	4.11	-0.1	0.888692		1		389	0.91	345	aparc-Desikan_lh_volume_cuneus
-2.29	1.36	-1.7	0.092001		1		780	-2.45	1.37	-1.8	0.073775		1		765	0.98	4.95	0.2	0.843582		1		397	3.38	5.39	0.6	0.531654		1		398	0.87	126	IDP_T1_FAST_ROIs_L_putamen
-0.55	0.33	-1.7	0.092264		1		757	-0.4	0.33	-1.2	0.223328		1		742	-3.5	1.21	-2.9	0.004174		0.982		383	-3.53	1.25	-2.8	0.004899		0.9903		389	0.81	676	aparc-Desikan_lh_thickness_supramarginal
-1.82	1.09	-1.7	0.093562		1		757	-1.74	1.1	-1.6	0.114567		1		742	-2.58	3.9	-0.7	0.507975		1		383	0.41	4.28	0.1	0.922862		1		389	0.81	569	aparc-a2009s_lh_volume_S-temporal-inf
0.62	0.37	1.7	0.094054		1		757	0.58	0.38	1.5	0.125435		1		742	1.14	1.42	0.8	0.423569		1		383	-0.21	1.35	-0.2	0.876225		1		389	0.62	1909	NODDI_ICVF___lh.hippoAmyg___molecular_layer_HP-body
1.49	0.89	1.7	0.094338		1		758	1.53	0.9	1.7	0.088804		1		743	1.24	3.16	0.4	0.695945		1		383	-3.36	3.52	-1	0.341098		1		390	0.81	1771	dti_MD___lh.hippoAmyg___CA3-body
-1.59	0.95	-1.7	0.094441		1		756	-1.56	0.95	-1.6	0.100618		1		742	-2.91	3.51	-0.8	0.407621		1		382	0.28	3.81	0.1	0.940864		1		388	0.59	1639	T2Star___rh.hippoAmyg___Basal-nucleus
0.55	0.33	1.7	0.095525		1		780	0.48	0.34	1.4	0.15006		1		765	2.21	1.21	1.8	0.068442		1		396	0.83	1.32	0.6	0.532079		1		399	0.93	1084	IDP_dMRI_TBSS_FA_Posterior_corona_radiata_L
-0.47	0.28	-1.7	0.096949		1		783	-0.38	0.29	-1.3	0.188905		1		769	-2.73	1.07	-2.5	0.010828		1		398	-1.73	1.13	-1.5	0.125612		1		399	0.97	6	IDP_T1_SIENAX_grey_unnormalised_volume
-0.94	0.57	-1.7	0.09727		1		757	-0.86	0.57	-1.5	0.136483		1		742	-3.05	2.14	-1.4	0.155537		1		384	-1.14	2.16	-0.5	0.597657		1		388	0.98	176	aseg_global_volume_Brain-Stem
-0.75	0.45	-1.7	0.097491		1		757	-0.77	0.46	-1.7	0.093011		1		742	0.25	1.72	0.1	0.883809		1		383	1.21	1.72	0.7	0.482773		1		389	0.88	863	aparc-a2009s_lh_thickness_S-oc-temp-med+Lingual
6.97	4.2	1.7	0.097555		1		664	7.47	4.25	1.8	0.079025		1		654	-8.65	16.87	-0.5	0.608345		1		342	-24.48	18.54	-1.3	0.18753		1		332	0.91	1601	QSM_R_PUT
2.01	1.21	1.7	0.097592		1		758	1.83	1.23	1.5	0.137925		1		743	6.2	4.6	1.3	0.178324		1		383	0.94	4.58	0.2	0.836533		1		390	0.72	1959	NODDI_OD___lh.hippoAmyg___HATA
4.44	2.68	1.7	0.097898		1		731	2.98	2.64	1.1	0.259416		1		718	43.25	10.15	4.2	2.6e-05	*	0.0732		368	31.07	11.15	2.8	0.005616		0.9948		376	0.92	178	aseg_global_volume_WM-hypointensities
1.14	0.69	1.7	0.097938		1		754	1.19	0.7	1.7	0.089409		1		739	0.15	2.62	0.1	0.95501		1		381	-3.07	2.53	-1.2	0.224972		1		388	0.66	1790	dti_MD___lh.hippoAmyg___Cortical-nucleus
1.99	1.2	1.7	0.098048		1		782	1.73	1.2	1.4	0.149656		1		767	9.56	4.59	2.1	0.037954		1		397	4.47	4.66	1	0.337702		1		400	0.67	1398	IDP_dMRI_ProbtrackX_ISOVF_atr_r
-0.53	0.32	-1.7	0.098287		1		758	-0.54	0.33	-1.6	0.10127		1		743	-0.44	1.22	-0.4	0.717077		1		384	0.32	1.21	0.3	0.79022		1		389	0.79	996	wg_lh_intensity-contrast_lateralorbitofrontal
-0.55	0.33	-1.7	0.098842		1		757	-0.38	0.33	-1.1	0.260936		1		742	-3.94	1.22	-3.2	0.001375		0.8107		383	-3.98	1.26	-3.1	0.001722		0.8593		389	0.81	770	aparc-DKTatlas_lh_thickness_supramarginal
1.59	0.97	1.6	0.099624		1		782	1.56	0.97	1.6	0.109109		1		767	2.94	3.83	0.8	0.442578		1		397	-1.27	3.58	-0.4	0.723406		1		400	0.77	1359	IDP_dMRI_TBSS_ISOVF_Body_of_corpus_callosum
-0.6	0.36	-1.6	0.100261		1		757	-0.51	0.37	-1.4	0.161429		1		742	-1.61	1.32	-1.2	0.223852		1		383	-1.98	1.41	-1.4	0.161787		1		389	0.81	870	aparc-a2009s_lh_thickness_S-precentral-inf-part
0.64	0.39	1.6	0.100629		1		758	0.61	0.4	1.5	0.121353		1		743	1.44	1.41	1	0.308233		1		383	-0.25	1.52	-0.2	0.868761		1		390	0.74	1721	dti_FA___ThalamicNuclei___Left-VLp
-2.56	1.56	-1.6	0.101226		1		665	-2.7	1.58	-1.7	0.08779		1		655	1.76	6.9	0.3	0.798696		1		343	3.43	6.16	0.6	0.577941		1		332	0.82	1602	QSM_L_PAL
-1.22	0.74	-1.6	0.101437		1		780	-1.27	0.76	-1.7	0.093441		1		765	-0.51	2.9	-0.2	0.859774		1		397	2.58	2.74	0.9	0.345686		1		398	0.89	20	IDP_T1_FIRST_right_hippocampus_volume
0.63	0.38	1.6	0.101586		1		781	0.57	0.39	1.5	0.137867		1		766	1.61	1.44	1.1	0.263341		1		397	2.46	1.47	1.7	0.095138		1		399	0.92	1091	IDP_dMRI_TBSS_FA_Cingulum_cingulate_gyrus_R
-0.88	0.54	-1.6	0.101972		1		757	-0.75	0.54	-1.4	0.166217		1		742	-3.47	2.03	-1.7	0.08848		1		383	-2.21	2	-1.1	0.268452		1		389	0.92	466	aparc-DKTatlas_lh_volume_insula
-0.93	0.57	-1.6	0.102005		1		758	-1.03	0.57	-1.8	0.072733		1		743	1.2	2.07	0.6	0.561937		1		384	1.93	2.26	0.9	0.392065		1		389	0.7	852	aparc-a2009s_lh_thickness_S-collat-transv-ant
1.07	0.66	1.6	0.102295		1		756	0.91	0.66	1.4	0.172972		1		742	5.78	2.3	2.5	0.01221		1		382	1.27	2.78	0.5	0.648313		1		388	0.54	1886	NODDI_ICVF___rh.hippoAmyg___presubiculum-body
-0.7	0.43	-1.6	0.102363		1		757	-0.67	0.43	-1.5	0.123938		1		742	-1.41	1.56	-0.9	0.367442		1		383	0.96	1.63	0.6	0.553796		1		389	0.98	205	aseg_rh_volume_CerebralWhiteMatter
-1.12	0.68	-1.6	0.10239		1		758	-0.96	0.69	-1.4	0.166749		1		743	-4.93	2.5	-2	0.049291		1		384	-4.08	2.66	-1.5	0.125541		1		389	0.91	222	AmygNuclei_lh_volume_Basal-nucleus
1.32	0.81	1.6	0.102492		1		781	1.38	0.81	1.7	0.089495		1		766	0.19	2.79	0.1	0.945931		1		396	-2.51	3.35	-0.7	0.454545		1		400	0.93	1179	IDP_dMRI_TBSS_MD_Tapetum_L
1.52	0.93	1.6	0.102739		1		757	1.57	0.94	1.7	0.097273		1		742	1.09	3.41	0.3	0.74924		1		383	0.91	3.57	0.3	0.799605		1		389	0.91	438	aparc-DKTatlas_lh_volume_cuneus
-1.41	0.87	-1.6	0.104165		1		781	-1.27	0.88	-1.4	0.148201		1		766	-4.05	3.35	-1.2	0.228056		1		397	-1.18	3.23	-0.4	0.715419		1		399	0.92	93	IDP_T1_FAST_ROIs_R_parahipp_gyrus_ant
0.82	0.51	1.6	0.104843		1		754	0.85	0.51	1.7	0.098712		1		740	1.09	1.96	0.6	0.579095		1		382	-1.58	1.91	-0.8	0.408712		1		386	0.53	1880	NODDI_ICVF___rh.hippoAmyg___hippocampal_fissure
-1.13	0.7	-1.6	0.105141		1		758	-1.04	0.71	-1.5	0.141884		1		743	-2.71	2.59	-1	0.296384		1		384	-1.14	2.66	-0.4	0.668262		1		389	0.93	269	HippSubfield_rh_volume_CA1-head
1.99	1.23	1.6	0.105248		1		778	2.28	1.25	1.8	0.067163		1		763	-5.97	4.49	-1.3	0.184316		1		396	-3.13	4.78	-0.7	0.512917		1		397	0.95	89	IDP_T1_FAST_ROIs_R_cuneal_cortex
6.07	3.74	1.6	0.105373		1		754	6.24	3.79	1.6	0.09999		1		740	-0.85	14.17	-0.1	0.952383		1		381	-14.67	14.8	-1	0.322482		1		387	0.51	1868	NODDI_ISOVF___ThalamicNuclei___Left-VA
1.19	0.73	1.6	0.105739		1		758	0.99	0.74	1.3	0.182638		1		743	5.28	2.67	2	0.048428		1		383	4.36	2.83	1.5	0.123922		1		390	0.83	1974	NODDI_OD___rh.hippoAmyg___subiculum-body
0.56	0.35	1.6	0.106086		1		758	0.69	0.35	2	0.046963		1		743	-2.29	1.32	-1.7	0.083396		1		383	-2.86	1.3	-2.2	0.02868		1		390	0.64	1939	NODDI_ICVF___ThalamicNuclei___Right-CM
0.56	0.35	1.6	0.106543		1		777	0.54	0.35	1.5	0.125747		1		763	1.41	1.38	1	0.30753		1		393	-0.11	1.31	-0.1	0.930848		1		398	0.82	1556	PIF_95th_percentile_mod=NODDI_ICVF_threshold=0_warpResolution=2mm
-1.51	0.94	-1.6	0.106668		1		757	-1.66	0.95	-1.7	0.080832		1		742	0.1	3.51	0	0.976347		1		384	4.79	3.52	1.4	0.173771		1		388	0.88	305	ThalamNuclei_lh_volume_AV
0.47	0.29	1.6	0.107196		1		782	0.45	0.29	1.5	0.123302		1		768	1.23	1.09	1.1	0.260657		1		397	-0.32	1.22	-0.3	0.793895		1		399	0.91	1134	IDP_dMRI_TBSS_MD_Genu_of_corpus_callosum
0.55	0.34	1.6	0.10758		1		757	0.46	0.34	1.3	0.182128		1		742	2.38	1.29	1.8	0.065041		1		382	1	1.25	0.8	0.422818		1		390	0.62	1910	NODDI_ICVF___rh.hippoAmyg___molecular_layer_HP-body
-0.54	0.34	-1.6	0.107627		1		758	-0.48	0.34	-1.4	0.162663		1		743	-1.43	1.23	-1.2	0.248258		1		384	-1	1.33	-0.8	0.451626		1		389	0.84	854	aparc-a2009s_lh_thickness_S-front-inf
0.82	0.51	1.6	0.10807		1		758	0.79	0.52	1.5	0.12578		1		743	1.93	1.89	1	0.308021		1		384	0.45	1.96	0.2	0.819298		1		389	0.76	887	aparc-a2009s_rh_thickness_G-cuneus
-1.17	0.73	-1.6	0.108424		1		757	-1.08	0.74	-1.5	0.144255		1		742	-3.14	2.7	-1.2	0.245612		1		383	-0.81	2.77	-0.3	0.771579		1		389	0.85	268	HippSubfield_rh_volume_presubiculum-head
-1.57	0.99	-1.6	0.111613		1		758	-1.45	1	-1.5	0.146122		1		743	-4.66	3.68	-1.3	0.206531		1		383	-1.03	3.75	-0.3	0.783049		1		390	0.61	1674	dti_FA___lh.hippoAmyg___CA3-body
-1.44	0.9	-1.6	0.111677		1		758	-1.44	0.92	-1.6	0.117418		1		743	-1.27	3.37	-0.4	0.706595		1		383	-3.14	3.39	-0.9	0.354287		1		390	0.61	1693	dti_FA___rh.hippoAmyg___Central-nucleus
-1.89	1.19	-1.6	0.112686		1		757	-1.65	1.2	-1.4	0.170145		1		742	-5.62	4.35	-1.3	0.197199		1		383	-5.29	4.62	-1.1	0.252936		1		389	0.89	519	aparc-a2009s_lh_volume_G-oc-temp-med-Lingual
-1.12	0.71	-1.6	0.113573		1		757	-0.91	0.71	-1.3	0.203918		1		742	-5.89	2.52	-2.3	0.020238		1		383	-3.19	2.76	-1.2	0.248485		1		389	0.88	561	aparc-a2009s_lh_volume_S-orbital-H-Shaped
-1.15	0.73	-1.6	0.113906		1		758	-1.01	0.74	-1.4	0.168113		1		743	-4.28	2.7	-1.6	0.114668		1		384	-4.21	2.77	-1.5	0.128676		1		389	0.85	229	AmygNuclei_lh_volume_Paralaminar-nucleus
0.43	0.27	1.6	0.114307		1		758	0.4	0.28	1.5	0.144159		1		743	0.94	0.98	1	0.340236		1		383	0.4	1.06	0.4	0.706377		1		390	0.76	1874	NODDI_ICVF___brainstemS___Pons
-0.58	0.37	-1.6	0.114313		1		756	-0.48	0.37	-1.3	0.197739		1		741	-2.85	1.33	-2.1	0.032966		1		383	-1.84	1.43	-1.3	0.1996		1		388	0.78	809	aparc-a2009s_lh_thickness_G+S-cingul-Ant
0.42	0.27	1.6	0.114833		1		783	0.44	0.27	1.6	0.106121		1		768	0.04	1.01	0	0.964806		1		398	-0.79	1	-0.8	0.43225		1		400	0.68	1217	IDP_dMRI_TBSS_ICVF_Inferior_cerebellar_peduncle_L
3.14	2	1.6	0.116161		1		758	3.42	2.03	1.7	0.09277		1		743	-1.5	7.27	-0.2	0.836616		1		383	-7.73	7.81	-1	0.322767		1		390	0.57	2001	NODDI_OD___rh.hippoAmyg___Cortical-nucleus
-2.17	1.38	-1.6	0.116313		1		753	-2.23	1.4	-1.6	0.112466		1		738	-2.2	5.15	-0.4	0.670295		1		380	-0.74	5.27	-0.1	0.888549		1		388	0.84	249	HippSubfield_lh_volume_parasubiculum
0.57	0.36	1.6	0.116623		1		780	0.53	0.37	1.4	0.153559		1		765	1.36	1.37	1	0.319881		1		397	0.61	1.37	0.4	0.656591		1		398	0.93	1097	IDP_dMRI_TBSS_FA_Superior_longitudinal_fasciculus_R
-1.44	0.92	-1.6	0.116829		1		781	-1.43	0.93	-1.5	0.12422		1		766	-1.66	3.47	-0.5	0.633029		1		398	0.65	3.51	0.2	0.852349		1		398	0.96	109	IDP_T1_FAST_ROIs_R_cent_operc_cortex
-0.51	0.32	-1.6	0.117392		1		785	-0.39	0.33	-1.2	0.233286		1		770	-2.95	1.16	-2.5	0.011356		1		399	-1.91	1.29	-1.5	0.138421		1		401	0.95	1	IDP_T1_SIENAX_peripheral_grey_normalised_volume
-0.64	0.41	-1.6	0.117569		1		758	-0.58	0.41	-1.4	0.156622		1		743	-1.82	1.5	-1.2	0.225069		1		384	-1.63	1.58	-1	0.304297		1		389	0.71	664	aparc-Desikan_lh_thickness_parsorbitalis
-1.27	0.81	-1.6	0.11768		1		753	-1.27	0.83	-1.5	0.123721		1		738	-0.25	3.07	-0.1	0.935377		1		383	0.42	3.01	0.1	0.889516		1		385	0.88	857	aparc-a2009s_lh_thickness_S-interm-prim-Jensen
-0.52	0.33	-1.6	0.117818		1		784	-0.37	0.33	-1.1	0.263194		1		769	-3.55	1.21	-2.9	0.003626		0.9719		399	-2.54	1.3	-1.9	0.052759		1		400	0.98	2	IDP_T1_SIENAX_peripheral_grey_unnormalised_volume
0.52	0.33	1.6	0.117856		1		782	0.41	0.34	1.2	0.226866		1		767	3.14	1.24	2.5	0.011487		1		398	2.12	1.28	1.7	0.098254		1		399	0.76	1261	IDP_dMRI_ProbtrackX_ICVF_cgh_r
-0.71	0.45	-1.6	0.117917		1		758	-0.58	0.45	-1.3	0.202818		1		743	-3.36	1.7	-2	0.048277		1		383	-2.43	1.73	-1.4	0.159821		1		390	0.85	2045	NODDI_OD___ThalamicNuclei___Right-VLp
1.6	1.03	1.6	0.118341		1		757	1.81	1.04	1.7	0.083308		1		742	-2.28	3.85	-0.6	0.55377		1		383	-2.64	3.86	-0.7	0.494735		1		389	0.89	582	aparc-a2009s_rh_volume_G-cuneus
-1.09	0.7	-1.6	0.11836		1		779	-1.01	0.69	-1.5	0.142302		1		765	-2.3	2.8	-0.8	0.411149		1		395	-2.17	2.75	-0.8	0.431526		1		398	0.88	17	IDP_T1_FIRST_left_pallidum_volume
-1.33	0.85	-1.6	0.120032		1		757	-1.22	0.86	-1.4	0.158862		1		742	-3.25	3.19	-1	0.308759		1		383	-1.78	3.24	-0.6	0.582225		1		389	0.85	480	aparc-DKTatlas_rh_volume_parahippocampal
2.24	1.44	1.6	0.120113		1		756	2.09	1.46	1.4	0.153307		1		742	6.42	5.49	1.2	0.242849		1		382	4.83	5.51	0.9	0.380764		1		388	0.64	1622	T2Star___lh.hippoAmyg___HATA
6.82	4.39	1.6	0.120629		1		781	7.63	4.44	1.7	0.085922		1		766	-14.74	16.92	-0.9	0.384122		1		397	-15.46	16.64	-0.9	0.353616		1		399	0.6	1497	PG_95th_percentile_mod=DTI_MD_threshold=0.3_warpResolution=2mm
-1.17	0.75	-1.6	0.121132		1		757	-0.91	0.76	-1.2	0.233807		1		742	-7.03	2.8	-2.5	0.0123		1		383	-4.11	2.86	-1.4	0.150851		1		389	0.79	619	aparc-a2009s_rh_volume_S-circular-insula-inf
0.45	0.29	1.5	0.121172		1		783	0.45	0.3	1.5	0.126		1		768	0.2	1.11	0.2	0.855776		1		398	-0.57	1.1	-0.5	0.60709		1		400	0.92	1126	IDP_dMRI_ProbtrackX_FA_slf_l
-1.35	0.87	-1.5	0.121233		1		758	-1.24	0.88	-1.4	0.162746		1		743	-4.95	3.1	-1.6	0.111296		1		384	-2.44	3.49	-0.7	0.483664		1		389	0.9	280	HippSubfield_rh_volume_CA3-head
1.03	0.66	1.5	0.121326		1		758	0.98	0.67	1.5	0.146619		1		743	2.78	2.36	1.2	0.238447		1		384	1.6	2.64	0.6	0.545988		1		389	0.71	733	BA-exvivo_rh_thickness_BA4p
-2.19	1.41	-1.5	0.121939		1		750	-1.96	1.44	-1.4	0.173177		1		736	-7.36	5.36	-1.4	0.171036		1		377	-4.07	5.52	-0.7	0.461718		1		387	0.84	1767	dti_MD___lh.hippoAmyg___CA1-body
0.55	0.36	1.5	0.121971		1		758	0.52	0.36	1.4	0.149609		1		743	0.7	1.35	0.5	0.601132		1		383	-0.18	1.35	-0.1	0.892167		1		390	0.62	1905	NODDI_ICVF___lh.hippoAmyg___GC-ML-DG-body
-0.52	0.34	-1.5	0.122152		1		782	-0.38	0.34	-1.1	0.258685		1		767	-3.65	1.27	-2.8	0.004399		0.9847		398	-2.52	1.3	-1.9	0.053338		1		399	0.87	1350	IDP_dMRI_ProbtrackX_OD_slf_l
0.43	0.28	1.5	0.122297		1		756	0.45	0.28	1.6	0.1082		1		741	0.39	1.04	0.4	0.711793		1		382	-0.68	1.02	-0.7	0.504429		1		389	0.59	1875	NODDI_ICVF___brainstemS___Medulla
0.57	0.37	1.5	0.12268		1		781	0.51	0.37	1.4	0.174165		1		766	1.91	1.4	1.4	0.174271		1		397	0.86	1.42	0.6	0.546047		1		399	0.94	1083	IDP_dMRI_TBSS_FA_Posterior_corona_radiata_R
-1.02	0.66	-1.5	0.123227		1		781	-0.95	0.67	-1.4	0.156588		1		766	-1.26	2.52	-0.5	0.618175		1		397	-3.39	2.5	-1.4	0.176296		1		399	0.82	1298	IDP_dMRI_TBSS_OD_Anterior_limb_of_internal_capsule_L
-1.21	0.78	-1.5	0.123234		1		758	-1.04	0.8	-1.3	0.19102		1		743	-5.5	2.8	-2	0.050172		1		384	-5.12	3.09	-1.7	0.098503		1		389	0.91	241	HippSubfield_lh_volume_Hippocampal-tail
-1.44	0.93	-1.5	0.123283		1		780	-1.19	0.94	-1.3	0.206173		1		765	-7.04	3.69	-1.9	0.057314		1		398	-4.19	3.4	-1.2	0.2185		1		397	0.95	121	IDP_T1_FAST_ROIs_R_occ_pole
1.2	0.78	1.5	0.12403		1		758	1.16	0.79	1.5	0.14267		1		743	1.77	2.76	0.6	0.520655		1		383	-1.72	3.11	-0.6	0.581098		1		390	0.65	1703	dti_FA___ThalamicNuclei___Left-CeM
0.47	0.31	1.5	0.124279		1		758	0.43	0.31	1.4	0.165538		1		743	1.2	1.1	1.1	0.273447		1		383	0.4	1.2	0.3	0.736413		1		390	0.57	1908	NODDI_ICVF___rh.hippoAmyg___molecular_layer_HP-head
-0.35	0.23	-1.5	0.124505		1		783	-0.43	0.23	-1.9	0.064274		1		768	1.38	0.88	1.6	0.117169		1		398	1.47	0.88	1.7	0.096261		1		400	0.77	1153	IDP_dMRI_TBSS_MD_Retrolenticular_part_of_internal_capsule_L
0.57	0.37	1.5	0.125086		1		783	0.57	0.37	1.5	0.124694		1		768	0.57	1.36	0.4	0.673935		1		398	0.46	1.47	0.3	0.75262		1		400	0.86	1259	IDP_dMRI_ProbtrackX_ICVF_cgc_r
1.7	1.11	1.5	0.126237		1		755	1.71	1.12	1.5	0.128251		1		740	1.1	4.01	0.3	0.784202		1		382	0.73	4.34	0.2	0.865953		1		388	0.95	433	BA-exvivo_rh_volume_MT
1.8	1.18	1.5	0.126472		1		757	1.81	1.18	1.5	0.126998		1		742	2.13	4.25	0.5	0.616253		1		382	-1.7	4.71	-0.4	0.718634		1		390	0.57	1712	dti_FA___ThalamicNuclei___Left-MV(Re)
-0.79	0.52	-1.5	0.126823		1		780	-0.67	0.53	-1.3	0.200594		1		765	-3.5	1.99	-1.8	0.07977		1		398	-1.91	1.94	-1	0.324049		1		397	0.93	130	IDP_T1_FAST_ROIs_L_hippocampus
-1.84	1.21	-1.5	0.127055		1		758	-2	1.22	-1.6	0.103054		1		743	-0.7	4.42	-0.2	0.873575		1		384	2.76	4.68	0.6	0.555369		1		389	0.7	235	AmygNuclei_rh_volume_Central-nucleus
-1.71	1.12	-1.5	0.127921		1		756	-1.32	1.14	-1.2	0.246467		1		741	-9.59	4.28	-2.2	0.025496		1		382	-9.67	4.14	-2.3	0.019952		1		389	0.94	453	aparc-DKTatlas_lh_volume_parstriangularis
4.19	2.75	1.5	0.128217		1		750	4.03	2.8	1.4	0.150253		1		735	7.65	9.44	0.8	0.418167		1		381	-9.45	10.96	-0.9	0.389102		1		384	0.98	206	aseg_rh_volume_Lateral-Ventricle
0.79	0.52	1.5	0.129295		1		755	0.69	0.52	1.3	0.182499		1		741	2.35	1.94	1.2	0.228209		1		381	1.14	2.11	0.5	0.590621		1		388	0.67	1897	NODDI_ICVF___lh.hippoAmyg___CA3-body
1.27	0.84	1.5	0.129997		1		778	1.33	0.85	1.5	0.121142		1		763	0.01	3.13	0	0.997757		1		397	1.05	3.22	0.3	0.744754		1		396	0.89	141	IDP_T1_FAST_ROIs_L_cerebellum_VI
0.7	0.46	1.5	0.130665		1		758	0.79	0.47	1.7	0.094758		1		743	-0.81	1.64	-0.5	0.620374		1		383	-2.15	1.84	-1.2	0.242264		1		390	0.57	1780	dti_MD___rh.hippoAmyg___GC-ML-DG-body
-1.19	0.79	-1.5	0.13068		1		758	-1.18	0.8	-1.5	0.140109		1		743	-1.58	2.96	-0.5	0.594948		1		383	-0.14	2.99	0	0.96359		1		390	0.75	1668	dti_FA___lh.hippoAmyg___CA1-head
-0.52	0.34	-1.5	0.130988		1		758	-0.38	0.35	-1.1	0.272873		1		743	-3.6	1.23	-2.9	0.003689		0.9731		384	-2.74	1.33	-2	0.040591		1		389	0.89	985	aseg_rh_intensity_choroid-plexus
-1.39	0.92	-1.5	0.131483		1		779	-1.25	0.93	-1.3	0.180719		1		764	-4.45	3.22	-1.4	0.168164		1		396	-1.48	3.78	-0.4	0.695074		1		398	0.94	105	IDP_T1_FAST_ROIs_R_occ_fusif_gyrus
0.48	0.32	1.5	0.132131		1		782	0.47	0.32	1.5	0.14085		1		767	0.31	1.18	0.3	0.79188		1		398	-0.24	1.22	-0.2	0.845573		1		399	0.93	1127	IDP_dMRI_ProbtrackX_FA_slf_r
-0.24	0.16	-1.5	0.132358		1		778	-0.23	0.16	-1.5	0.145659		1		764	-0.5	0.61	-0.8	0.417575		1		395	0.41	0.58	0.7	0.480341		1		397	0.63	1520	PIF_95th_percentile_mod=T2_star_threshold=0_warpResolution=2mm
-0.98	0.65	-1.5	0.132544		1		757	-1	0.66	-1.5	0.131317		1		742	-0.62	2.31	-0.3	0.787423		1		383	-0.51	2.63	-0.2	0.845959		1		389	0.93	299	ThalamNuclei_lh_volume_VA
-1.32	0.88	-1.5	0.133053		1		781	-1.37	0.89	-1.5	0.122896		1		766	0.5	3.26	0.2	0.878956		1		398	4.21	3.42	1.2	0.219393		1		398	0.96	108	IDP_T1_FAST_ROIs_L_cent_operc_cortex
4.79	3.18	1.5	0.133264		1		752	3.9	3.2	1.2	0.222354		1		737	22.12	11.49	1.9	0.055082		1		384	3.63	12.22	0.3	0.766635		1		383	0.94	190	aseg_lh_volume_Inf-Lat-Vent
-1.02	0.68	-1.5	0.134236		1		758	-0.89	0.69	-1.3	0.196303		1		743	-3.67	2.44	-1.5	0.132501		1		384	-1.97	2.67	-0.7	0.461823		1		389	0.96	473	aparc-DKTatlas_rh_volume_inferiortemporal
-1.03	0.69	-1.5	0.134703		1		779	-0.77	0.69	-1.1	0.270814		1		764	-7.52	2.61	-2.9	0.004232		0.9827		397	-5.1	2.56	-2	0.047123		1		397	0.93	1321	IDP_dMRI_TBSS_OD_Superior_longitudinal_fasciculus_R
-2.7	1.81	-1.5	0.135247		1		757	-2.5	1.82	-1.4	0.169941		1		742	-6.75	6.48	-1	0.297991		1		383	-3.85	7.27	-0.5	0.597076		1		389	0.83	279	HippSubfield_rh_volume_fimbria
-0.73	0.49	-1.5	0.135505		1		758	-0.59	0.49	-1.2	0.232951		1		743	-3.73	1.77	-2.1	0.035235		1		384	-3.18	1.93	-1.6	0.09974		1		389	0.55	834	aparc-a2009s_lh_thickness_G-rectus
0.5	0.34	1.5	0.136321		1		782	0.43	0.34	1.3	0.20211		1		767	2.18	1.29	1.7	0.091039		1		397	0.91	1.27	0.7	0.47331		1		400	0.75	1260	IDP_dMRI_ProbtrackX_ICVF_cgh_l
-2.03	1.36	-1.5	0.13654		1		773	-1.65	1.37	-1.2	0.229802		1		759	-11.4	5.27	-2.2	0.031125		1		393	-8.41	5.5	-1.5	0.126957		1		394	0.93	61	IDP_T1_FAST_ROIs_R_sup_parietal_lobule
-1.77	1.19	-1.5	0.136549		1		758	-1.72	1.21	-1.4	0.156664		1		743	-2.96	4.37	-0.7	0.498083		1		383	-0.98	4.6	-0.2	0.830887		1		390	0.77	1666	dti_FA___lh.hippoAmyg___subiculum-body
-0.12	0.08	-1.5	0.136681		1		758	-0.1	0.08	-1.2	0.237728		1		743	-0.84	0.3	-2.8	0.005637		0.9942		384	-0.44	0.31	-1.4	0.152071		1		389	0.75	951	aseg_global_intensity_Brain-Stem
1.46	0.98	1.5	0.137039		1		757	1.39	1	1.4	0.163465		1		742	3.31	3.76	0.9	0.378454		1		383	1.13	3.64	0.3	0.755368		1		389	0.89	1689	dti_FA___rh.hippoAmyg___Lateral-nucleus
1.52	1.02	1.5	0.137096		1		758	1.75	1.02	1.7	0.08767		1		743	-3.46	3.65	-0.9	0.343103		1		384	-4.64	4.06	-1.1	0.254288		1		389	0.93	363	aparc-Desikan_lh_volume_posteriorcingulate
0.42	0.28	1.5	0.137507		1		780	0.36	0.28	1.3	0.192133		1		765	1	1.09	0.9	0.358312		1		396	0.2	1.05	0.2	0.845486		1		399	0.8	1057	IDP_dMRI_TBSS_FA_Middle_cerebellar_peduncle
1.83	1.23	1.5	0.138113		1		755	1.44	1.24	1.2	0.246477		1		740	11.27	4.66	2.4	0.016127		1		381	10.9	4.64	2.3	0.019397		1		389	0.77	346	aparc-Desikan_lh_volume_entorhinal
1.61	1.09	1.5	0.138511		1		758	1.57	1.1	1.4	0.15622		1		743	2.74	3.99	0.7	0.492742		1		383	-0.16	4.19	0	0.970092		1		390	0.62	1979	NODDI_OD___lh.hippoAmyg___CA3-head
-0.68	0.46	-1.5	0.138966		1		758	-0.63	0.46	-1.4	0.175232		1		743	-1.39	1.69	-0.8	0.411277		1		383	0.2	1.8	0.1	0.912821		1		390	0.76	2044	NODDI_OD___ThalamicNuclei___Right-VLa
-1.35	0.91	-1.5	0.139078		1		757	-1.16	0.93	-1.3	0.209576		1		742	-5.88	3.48	-1.7	0.091892		1		383	-3.21	3.41	-0.9	0.346581		1		389	0.8	273	HippSubfield_rh_volume_molecular-layer-HP-body
1.98	1.34	1.5	0.139615		1		774	2.29	1.36	1.7	0.091023		1		759	-3.82	4.8	-0.8	0.426456		1		392	-7.92	5.28	-1.5	0.134314		1		397	0.96	67	IDP_T1_FAST_ROIs_R_angular_gyrus
1.7	1.15	1.5	0.140657		1		757	1.48	1.16	1.3	0.201227		1		742	6.78	4.42	1.5	0.125697		1		383	6.02	4.27	1.4	0.15895		1		389	0.76	420	BA-exvivo_lh_volume_perirhinal
1.92	1.3	1.5	0.14107		1		780	2.31	1.31	1.8	0.079258		1		765	-8.91	4.81	-1.8	0.064446		1		397	-7.98	5.08	-1.6	0.116677		1		398	0.94	88	IDP_T1_FAST_ROIs_L_cuneal_cortex
-1.99	1.36	-1.5	0.142588		1		757	-2.05	1.38	-1.5	0.137665		1		742	-0.27	4.91	-0.1	0.955369		1		383	-0.01	5.34	0	0.99893		1		389	0.86	271	HippSubfield_rh_volume_parasubiculum
1.4	0.95	1.5	0.143025		1		757	1.3	0.96	1.3	0.177959		1		742	3.5	3.52	1	0.320697		1		383	3.67	3.65	1	0.314854		1		389	0.68	606	aparc-a2009s_rh_volume_G-temp-sup-Plan-polar
-1.73	1.18	-1.5	0.143308		1		780	-1.69	1.2	-1.4	0.158405		1		765	-3.82	4.56	-0.8	0.40342		1		398	0.46	4.4	0.1	0.916344		1		397	0.96	115	IDP_T1_FAST_ROIs_R_heschl_gyrus
-1.24	0.85	-1.5	0.143322		1		757	-1.19	0.85	-1.4	0.163354		1		742	-3.83	3.22	-1.2	0.235196		1		384	-0.53	3.24	-0.2	0.870553		1		388	0.87	331	ThalamNuclei_rh_volume_AV
3.08	2.1	1.5	0.143326		1		753	2.97	2.12	1.4	0.160945		1		738	6.42	7.93	0.8	0.41866		1		381	-2.3	7.95	-0.3	0.772592		1		387	0.68	2032	NODDI_OD___ThalamicNuclei___Right-LD
-0.65	0.44	-1.5	0.143535		1		756	-0.64	0.45	-1.4	0.156502		1		741	-1.03	1.62	-0.6	0.527973		1		382	1.34	1.7	0.8	0.431702		1		389	0.98	188	aseg_lh_volume_CerebralWhiteMatter
-0.83	0.57	-1.5	0.143542		1		757	-0.69	0.57	-1.2	0.231865		1		742	-3.48	2.15	-1.6	0.105535		1		383	-3.03	2.11	-1.4	0.150929		1		389	0.94	214	aseg_rh_volume_Hippocampus
-1.35	0.92	-1.5	0.143931		1		755	-1.31	0.94	-1.4	0.161124		1		740	-2.66	3.54	-0.8	0.451458		1		381	-1.77	3.46	-0.5	0.609299		1		389	0.85	248	HippSubfield_lh_volume_presubiculum-body
-0.57	0.39	-1.5	0.144324		1		757	-0.6	0.4	-1.5	0.127363		1		742	-0.14	1.5	-0.1	0.92665		1		383	1.1	1.46	0.8	0.453198		1		389	0.79	1646	dti_FA___brainstemS___Midbrain
1	0.68	1.5	0.144373		1		780	0.94	0.69	1.4	0.174227		1		765	2.03	2.48	0.8	0.41371		1		397	-1.47	2.68	-0.5	0.584382		1		398	0.96	1541	AON_95th_percentile_mod=DTI_MD_threshold=0_warpResolution=2mm
0.52	0.36	1.5	0.144696		1		757	0.57	0.36	1.6	0.113021		1		742	-0.51	1.31	-0.4	0.695773		1		382	-0.96	1.4	-0.7	0.492936		1		390	0.7	1947	NODDI_ICVF___ThalamicNuclei___Right-PuL
-0.42	0.29	-1.5	0.144885		1		756	-0.45	0.29	-1.5	0.121495		1		741	0.5	1.06	0.5	0.639772		1		382	1.42	1.13	1.3	0.210644		1		389	0.59	1787	dti_MD___lh.hippoAmyg___Basal-nucleus
-1.07	0.74	-1.5	0.14537		1		758	-0.99	0.75	-1.3	0.183932		1		743	-3.91	2.72	-1.4	0.151677		1		383	-2.14	2.82	-0.8	0.447592		1		390	0.8	2022	NODDI_OD___ThalamicNuclei___Left-PuI
0.48	0.33	1.5	0.145461		1		757	0.45	0.34	1.3	0.182501		1		742	1.61	1.21	1.3	0.183848		1		383	1.19	1.3	0.9	0.36073		1		389	0.64	1756	dti_MD___rh.hippoAmyg___HP_tail
2.03	1.4	1.5	0.146431		1		782	1.64	1.42	1.2	0.246501		1		767	11.67	5.02	2.3	0.020664		1		398	9	5.6	1.6	0.108796		1		399	0.64	1465	rfMRI amplitudes (ICA100 node 37)
-0.86	0.59	-1.5	0.146953		1		757	-0.8	0.6	-1.3	0.182462		1		742	-2.95	2.08	-1.4	0.157275		1		384	-1.65	2.41	-0.7	0.493435		1		388	0.93	322	ThalamNuclei_rh_volume_VA
0.63	0.43	1.4	0.147215		1		758	0.56	0.44	1.3	0.205432		1		743	1.74	1.61	1.1	0.280619		1		383	0.7	1.65	0.4	0.670461		1		390	0.69	1901	NODDI_ICVF___lh.hippoAmyg___CA4-body
-1.34	0.92	-1.4	0.147398		1		779	-1.15	0.94	-1.2	0.219188		1		764	-4.64	3.45	-1.3	0.179418		1		396	-3.95	3.51	-1.1	0.261164		1		398	0.94	104	IDP_T1_FAST_ROIs_L_occ_fusif_gyrus
0.46	0.32	1.4	0.147792		1		758	0.39	0.32	1.2	0.23524		1		743	1.98	1.21	1.6	0.1022		1		383	1.25	1.21	1	0.304447		1		390	0.64	1892	NODDI_ICVF___rh.hippoAmyg___CA1-head
0.87	0.6	1.4	0.147885		1		758	0.8	0.61	1.3	0.190778		1		743	2.35	2.2	1.1	0.285525		1		383	1.19	2.32	0.5	0.60908		1		390	0.77	1710	dti_FA___ThalamicNuclei___Left-MDm
-0.53	0.37	-1.4	0.14833		1		778	-0.53	0.37	-1.4	0.1513		1		764	-0.75	1.44	-0.5	0.602939		1		396	0.88	1.4	0.6	0.53134		1		396	0.98	8	IDP_T1_SIENAX_white_unnormalised_volume
-1.54	1.06	-1.4	0.148443		1		757	-1.67	1.08	-1.5	0.122286		1		742	1.53	4	0.4	0.702637		1		383	1.28	3.95	0.3	0.745776		1		389	0.78	1691	dti_FA___rh.hippoAmyg___Basal-nucleus
-0.92	0.64	-1.4	0.148618		1		757	-0.81	0.64	-1.3	0.208419		1		742	-3.54	2.41	-1.5	0.143002		1		384	-1.99	2.4	-0.8	0.407306		1		388	0.99	338	Brainstem_global_volume_Pons
0.91	0.63	1.4	0.149333		1		758	0.97	0.64	1.5	0.125945		1		743	-0.77	2.35	-0.3	0.743992		1		383	-1.99	2.41	-0.8	0.40968		1		390	0.69	1984	NODDI_OD___rh.hippoAmyg___CA4-head
-0.59	0.41	-1.4	0.149358		1		758	-0.49	0.42	-1.2	0.242415		1		743	-3.3	1.51	-2.2	0.02996		1		384	-2.29	1.59	-1.4	0.150103		1		389	0.6	659	aparc-Desikan_lh_thickness_medialorbitofrontal
-2.05	1.42	-1.4	0.150442		1		758	-1.9	1.44	-1.3	0.188821		1		743	-5.79	5.43	-1.1	0.286564		1		383	-2.32	5.33	-0.4	0.663846		1		390	0.69	1653	dti_FA___rh.hippoAmyg___HATA
0.52	0.36	1.4	0.151087		1		758	0.67	0.36	1.8	0.065912		1		743	-2.6	1.35	-1.9	0.0559		1		384	-3.45	1.35	-2.5	0.010833		0.9998		389	0.75	812	aparc-a2009s_lh_thickness_G-cingul-Post-dorsal
0.44	0.3	1.4	0.151426		1		758	0.34	0.31	1.1	0.262091		1		743	1.88	1.11	1.7	0.090068		1		383	1.41	1.17	1.2	0.227317		1		390	0.62	1882	NODDI_ICVF___rh.hippoAmyg___HP_tail
-1.45	1.01	-1.4	0.151956		1		755	-1.63	1.03	-1.6	0.113674		1		740	2.76	3.67	0.8	0.452243		1		381	4.84	3.89	1.2	0.214573		1		389	0.91	551	aparc-a2009s_lh_volume_S-front-sup
-0.26	0.18	-1.4	0.152013		1		776	-0.25	0.18	-1.4	0.162027		1		762	-0.45	0.69	-0.7	0.513286		1		393	0.55	0.65	0.9	0.391652		1		397	0.59	1517	AON_95th_percentile_mod=T2_star_threshold=0_warpResolution=2mm
-0.99	0.69	-1.4	0.152507		1		779	-0.78	0.7	-1.1	0.263501		1		765	-5.95	2.59	-2.3	0.021939		1		397	-5.5	2.83	-1.9	0.052408		1		396	0.9	59	IDP_T1_FAST_ROIs_R_postcent_gyrus
-0.55	0.39	-1.4	0.152923		1		758	-0.42	0.39	-1.1	0.28348		1		743	-2.85	1.4	-2	0.042404		1		384	-2.74	1.5	-1.8	0.067648		1		389	0.82	715	BA-exvivo_lh_thickness_BA2
1.41	0.99	1.4	0.152996		1		757	1.37	1	1.4	0.171132		1		742	2.95	3.82	0.8	0.441184		1		382	4.07	3.61	1.1	0.261186		1		390	0.54	1999	NODDI_OD___lh.hippoAmyg___Central-nucleus
-0.81	0.57	-1.4	0.153927		1		758	-0.74	0.57	-1.3	0.195794		1		743	-2.85	2.16	-1.3	0.186483		1		383	-2.17	2.13	-1	0.308866		1		390	0.75	2021	NODDI_OD___ThalamicNuclei___Left-PuA
0.47	0.33	1.4	0.153947		1		758	0.57	0.33	1.7	0.085757		1		743	-1.4	1.2	-1.2	0.244019		1		383	-2.03	1.3	-1.6	0.118152		1		390	0.74	1936	NODDI_ICVF___ThalamicNuclei___Left-VPL
0.72	0.51	1.4	0.154546		1		758	0.72	0.51	1.4	0.162425		1		743	1.03	1.81	0.6	0.569023		1		383	-0.87	2	-0.4	0.662668		1		390	0.77	1722	dti_FA___ThalamicNuclei___Left-VPL
0.68	0.48	1.4	0.154966		1		758	0.68	0.48	1.4	0.157048		1		743	1.28	1.81	0.7	0.480051		1		383	-0.65	1.8	-0.4	0.717578		1		390	0.83	1953	NODDI_OD___brainstemS___Midbrain
0.82	0.58	1.4	0.155166		1		757	0.88	0.59	1.5	0.132691		1		742	0.21	1.93	0.1	0.913299		1		383	-1.1	2.44	-0.5	0.652641		1		389	0.81	929	aparc-a2009s_rh_thickness_S-interm-prim-Jensen
-0.65	0.45	-1.4	0.156223		1		780	-0.64	0.46	-1.4	0.163589		1		765	-1.02	1.74	-0.6	0.559043		1		396	-0.33	1.74	-0.2	0.848364		1		399	0.91	1484	HT_volume_threshold=0.3_warpResolution=2mm
0.34	0.24	1.4	0.15676		1		757	0.36	0.24	1.5	0.130895		1		742	-0.11	0.87	-0.1	0.899601		1		383	-0.93	0.93	-1	0.31487		1		389	0.64	1911	NODDI_ICVF___lh.hippoAmyg___Lateral-nucleus
-1.04	0.73	-1.4	0.157169		1		757	-1.06	0.74	-1.4	0.153284		1		742	-0.59	2.53	-0.2	0.815936		1		383	1.15	2.93	0.4	0.695771		1		389	0.87	542	aparc-a2009s_lh_volume_S-central
-1.2	0.84	-1.4	0.15726		1		758	-1.07	0.85	-1.3	0.211286		1		743	-4.51	3.17	-1.4	0.155323		1		383	-2.72	3.2	-0.9	0.394878		1		390	0.8	2018	NODDI_OD___ThalamicNuclei___Left-MGN
0.48	0.34	1.4	0.157426		1		782	0.41	0.34	1.2	0.227707		1		767	1.74	1.25	1.4	0.163789		1		398	1.11	1.35	0.8	0.412196		1		399	0.73	1105	IDP_dMRI_ProbtrackX_FA_ar_l
1.46	1.03	1.4	0.157619		1		758	2.02	1.03	2	0.049617		1		743	-10.32	3.9	-2.6	0.008455		0.9992		384	-8.99	3.95	-2.3	0.023586		1		389	0.6	682	aparc-Desikan_rh_thickness_caudalanteriorcingulate
-1.06	0.75	-1.4	0.158262		1		757	-0.96	0.76	-1.3	0.209347		1		742	-3.2	2.67	-1.2	0.231367		1		383	-1.28	2.95	-0.4	0.66418		1		389	0.93	382	aparc-Desikan_rh_volume_inferiortemporal
3.45	2.44	1.4	0.158683		1		779	3.85	2.48	1.6	0.120918		1		764	-4.12	8.55	-0.5	0.62998		1		395	-6.1	9.85	-0.6	0.536402		1		399	0.59	1364	IDP_dMRI_TBSS_ISOVF_Medial_lemniscus_R
-0.26	0.19	-1.4	0.159836		1		756	-0.3	0.19	-1.6	0.105971		1		741	0.48	0.73	0.7	0.515493		1		383	0.92	0.7	1.3	0.185777		1		388	0.55	1829	dti_MD___ThalamicNuclei___Right-VLa
-0.46	0.33	-1.4	0.160509		1		758	-0.39	0.33	-1.2	0.241896		1		743	-2.08	1.23	-1.7	0.092611		1		384	-1.65	1.26	-1.3	0.190262		1		389	0.76	748	aparc-DKTatlas_lh_thickness_inferiortemporal
-2.62	1.87	-1.4	0.161656		1		757	-2.4	1.9	-1.3	0.20589		1		742	-9.17	6.8	-1.3	0.178768		1		382	-2.67	7.27	-0.4	0.713386		1		390	0.66	1660	dti_FA___lh.hippoAmyg___presubiculum-head
2.02	1.44	1.4	0.161669		1		782	2.03	1.45	1.4	0.161508		1		767	5.47	5.7	1	0.337815		1		398	-2.91	5.25	-0.6	0.579612		1		399	0.67	1387	IDP_dMRI_TBSS_ISOVF_Fornix_cres+Stria_terminalis_R
-0.39	0.28	-1.4	0.161688		1		757	-0.31	0.28	-1.1	0.265302		1		742	-2.32	1.01	-2.3	0.021849		1		384	-0.91	1.12	-0.8	0.417726		1		388	0.89	955	aseg_global_intensity_CC-Mid-Posterior
-2.42	1.73	-1.4	0.161818		1		756	-2.25	1.76	-1.3	0.200143		1		741	-7.38	6.24	-1.2	0.237671		1		382	-3.59	6.82	-0.5	0.598766		1		389	0.84	622	aparc-a2009s_rh_volume_S-collat-transv-post
-1.49	1.07	-1.4	0.162651		1		782	-1.71	1.07	-1.6	0.111745		1		767	4.16	4.13	1	0.314358		1		397	7.99	4.03	2	0.047934		1		400	0.66	1390	IDP_dMRI_TBSS_ISOVF_Superior_longitudinal_fasciculus_L
0.43	0.31	1.4	0.163883		1		758	0.46	0.31	1.5	0.139558		1		743	-0.3	1.11	-0.3	0.78512		1		383	-0.67	1.22	-0.5	0.582675		1		390	0.72	1949	NODDI_ICVF___ThalamicNuclei___Right-VA
-0.51	0.36	-1.4	0.165619		1		758	-0.43	0.37	-1.2	0.246477		1		743	-2.13	1.36	-1.6	0.116999		1		384	-1.03	1.39	-0.7	0.457821		1		389	0.83	722	BA-exvivo_lh_thickness_BA45
-0.54	0.39	-1.4	0.166164		1		758	-0.5	0.4	-1.3	0.201975		1		743	-1.32	1.46	-0.9	0.363664		1		384	-0.08	1.48	-0.1	0.959412		1		389	0.79	815	aparc-a2009s_lh_thickness_G-front-inf-Opercular
0.33	0.24	1.4	0.166219		1		781	0.35	0.24	1.5	0.145867		1		766	0	0.92	0	0.99578		1		397	0.32	0.95	0.3	0.734941		1		399	0.86	1560	PIT_glm_mod=NODDI_ICVF_threshold=0_warpResolution=2mm
-1.32	0.95	-1.4	0.166223		1		756	-0.99	0.97	-1	0.304404		1		741	-8.79	3.47	-2.5	0.011736		1		382	-8.47	3.68	-2.3	0.021964		1		389	0.92	553	aparc-a2009s_lh_volume_S-intrapariet+P-trans
-0.93	0.67	-1.4	0.166331		1		758	-0.82	0.68	-1.2	0.231615		1		743	-3.41	2.62	-1.3	0.193544		1		384	-3.03	2.42	-1.2	0.212094		1		389	0.88	276	HippSubfield_rh_volume_GC-ML-DG-body
0.5	0.36	1.4	0.166359		1		757	0.41	0.36	1.1	0.266003		1		742	2.9	1.31	2.2	0.026931		1		383	1.55	1.44	1.1	0.283436		1		389	0.58	1757	dti_MD___lh.hippoAmyg___presubiculum-head
1.2	0.86	1.4	0.166702		1		758	0.98	0.87	1.1	0.261273		1		743	5.71	3.11	1.8	0.067162		1		383	4.61	3.43	1.3	0.179868		1		390	0.53	1719	dti_FA___ThalamicNuclei___Left-VAmc
-0.44	0.32	-1.4	0.167051		1		757	-0.32	0.32	-1	0.31703		1		742	-3.11	1.16	-2.7	0.00792		0.9989		383	-2.26	1.21	-1.9	0.062219		1		389	0.78	927	aparc-a2009s_rh_thickness_S-front-middle
1.06	0.76	1.4	0.167502		1		758	1.03	0.78	1.3	0.186473		1		743	1.85	2.92	0.6	0.527162		1		383	-0.72	2.84	-0.3	0.799955		1		390	0.81	1704	dti_FA___ThalamicNuclei___Left-CM
0.86	0.63	1.4	0.167917		1		780	0.82	0.64	1.3	0.199422		1		765	1.69	2.29	0.7	0.462003		1		397	-1.45	2.44	-0.6	0.55204		1		398	0.97	1550	TUB_95th_percentile_mod=DTI_MD_threshold=0_warpResolution=2mm
-0.75	0.54	-1.4	0.168105		1		758	-0.66	0.55	-1.2	0.231465		1		743	-2.9	2.05	-1.4	0.158646		1		384	-1.66	2.04	-0.8	0.416756		1		389	0.99	341	Brainstem_global_volume_Whole-brainstem
4.57	3.31	1.4	0.168204		1		782	4.83	3.32	1.5	0.146809		1		767	0.51	11.72	0	0.965182		1		397	-8.16	13.72	-0.6	0.552486		1		400	0.82	1394	IDP_dMRI_TBSS_ISOVF_Tapetum_L
-0.94	0.68	-1.4	0.16825		1		757	-0.87	0.69	-1.3	0.20777		1		742	-2.23	2.64	-0.8	0.398552		1		383	-2.63	2.43	-1.1	0.279844		1		389	0.87	278	HippSubfield_rh_volume_CA4-body
0.89	0.64	1.4	0.168545		1		780	0.82	0.65	1.2	0.212347		1		765	2.41	2.36	1	0.30714		1		397	-0.57	2.53	-0.2	0.821977		1		398	0.96	1547	PIT_95th_percentile_mod=DTI_MD_threshold=0_warpResolution=2mm
-1.7	1.23	-1.4	0.168868		1		780	-1.54	1.25	-1.2	0.217929		1		765	-4.54	4.76	-1	0.340416		1		397	1.67	4.62	0.4	0.717669		1		398	0.96	42	IDP_T1_FAST_ROIs_L_sup_temp_gyrus_ant
-1.6	1.16	-1.4	0.168912		1		781	-1.53	1.18	-1.3	0.196708		1		766	-4.15	4.34	-1	0.33964		1		398	-2.27	4.53	-0.5	0.616354		1		398	0.57	1466	rfMRI amplitudes (ICA100 node 38)
0.43	0.31	1.4	0.169784		1		758	0.32	0.31	1	0.309191		1		743	2.39	1.16	2.1	0.040096		1		383	1.79	1.18	1.5	0.128994		1		390	0.64	1881	NODDI_ICVF___lh.hippoAmyg___HP_tail
0.39	0.28	1.4	0.169871		1		752	0.44	0.29	1.5	0.12248		1		737	-0.46	1.04	-0.4	0.658353		1		379	-1.74	1.11	-1.6	0.116118		1		388	0.71	1781	dti_MD___lh.hippoAmyg___molecular_layer_HP-head
-1.34	0.98	-1.4	0.169944		1		756	-1.38	0.99	-1.4	0.163081		1		742	-1.03	3.51	-0.3	0.769679		1		382	3.49	3.92	0.9	0.3741		1		388	0.55	1637	T2Star___rh.hippoAmyg___Lateral-nucleus
0.83	0.61	1.4	0.170045		1		758	0.89	0.62	1.4	0.149301		1		743	0.19	2.28	0.1	0.93456		1		383	-1.05	2.26	-0.5	0.643006		1		390	0.72	1714	dti_FA___ThalamicNuclei___Left-PuA
1.33	0.97	1.4	0.170312		1		781	1.53	0.98	1.6	0.117882		1		766	-2.47	3.69	-0.7	0.504035		1		398	-2.9	3.77	-0.8	0.4425		1		398	0.97	103	IDP_T1_FAST_ROIs_R_temp_occ_fusif_cortex
-1.67	1.22	-1.4	0.170405		1		754	-1.54	1.23	-1.3	0.210275		1		739	-4.43	4.32	-1	0.30653		1		382	1.31	4.82	0.3	0.786442		1		387	0.59	1726	dti_FA___ThalamicNuclei___Right-LD
0.63	0.46	1.4	0.170493		1		758	0.63	0.46	1.3	0.177415		1		743	0.11	1.73	0.1	0.949638		1		383	-0.66	1.75	-0.4	0.707498		1		390	0.53	1922	NODDI_ICVF___ThalamicNuclei___Left-CeM
0.89	0.65	1.4	0.170668		1		758	0.84	0.66	1.3	0.20188		1		743	1.79	2.45	0.7	0.46559		1		383	0.16	2.49	0.1	0.949812		1		390	0.79	1746	dti_MD___brainstemS___SCP
-1.27	0.92	-1.4	0.171072		1		757	-1.2	0.94	-1.3	0.203902		1		742	-2.48	3.36	-0.7	0.46116		1		383	-0.56	3.59	-0.2	0.877099		1		389	0.92	608	aparc-a2009s_rh_volume_G-temporal-inf
0.51	0.37	1.4	0.171135		1		783	0.48	0.37	1.3	0.199537		1		768	1.53	1.46	1.1	0.292544		1		398	1.47	1.44	1	0.308402		1		400	0.69	1244	IDP_dMRI_TBSS_ICVF_Fornix_cres+Stria_terminalis_R
-1.11	0.81	-1.4	0.171352		1		758	-0.86	0.82	-1.1	0.290747		1		743	-6.74	2.8	-2.4	0.016463		1		384	-6.08	3.3	-1.8	0.066255		1		389	0.77	286	ThalamNuclei_lh_volume_LGN
0.49	0.36	1.4	0.172331		1		783	0.47	0.36	1.3	0.19714		1		768	1	1.34	0.7	0.454081		1		398	1.83	1.43	1.3	0.202423		1		400	0.9	1240	IDP_dMRI_TBSS_ICVF_Cingulum_cingulate_gyrus_R
1.65	1.21	1.4	0.172344		1		783	1.89	1.22	1.5	0.122492		1		768	-2.96	4.37	-0.7	0.498109		1		398	-8.86	4.84	-1.8	0.068047		1		400	0.8	1323	IDP_dMRI_TBSS_OD_Superior_fronto-occipital_fasciculus_R
-0.94	0.69	-1.4	0.17248		1		758	-0.88	0.7	-1.3	0.210377		1		743	-2.76	2.57	-1.1	0.284387		1		384	-0.97	2.6	-0.4	0.708482		1		389	0.86	233	AmygNuclei_rh_volume_Accessory-Basal-nucleus
1.15	0.84	1.4	0.173278		1		758	0.94	0.84	1.1	0.264776		1		743	6.4	3.25	2	0.049674		1		383	3.3	3.1	1.1	0.288771		1		390	0.54	1963	NODDI_OD___lh.hippoAmyg___hippocampal_fissure
-1.18	0.87	-1.4	0.17381		1		757	-0.9	0.88	-1	0.306468		1		742	-7.05	3.31	-2.1	0.033691		1		384	-4.71	3.21	-1.5	0.143567		1		388	0.91	949	aseg_global_intensity_3rd-Ventricle
-1.94	1.43	-1.4	0.174383		1		779	-1.72	1.45	-1.2	0.236667		1		764	-6.03	5.12	-1.2	0.23954		1		396	-6.01	5.77	-1	0.298323		1		398	0.95	52	IDP_T1_FAST_ROIs_L_inf_temp_gyrus_ant
-1.78	1.31	-1.4	0.174659		1		780	-1.23	1.33	-0.9	0.352388		1		765	-14.15	4.76	-3	0.003141		0.9612		397	-11.25	5.16	-2.2	0.02997		1		398	0.96	46	IDP_T1_FAST_ROIs_L_mid_temp_gyrus_ant
-0.99	0.73	-1.4	0.174776		1		781	-0.74	0.73	-1	0.312476		1		766	-7.76	2.69	-2.9	0.004111		0.9807		397	-4.92	2.86	-1.7	0.086032		1		399	0.93	1307	IDP_dMRI_TBSS_OD_Posterior_corona_radiata_R
-0.52	0.38	-1.4	0.175283		1		758	-0.43	0.39	-1.1	0.270742		1		743	-2.7	1.4	-1.9	0.053962		1		384	-2.24	1.5	-1.5	0.136297		1		389	0.6	679	aparc-Desikan_lh_thickness_insula
1.12	0.83	1.4	0.175463		1		777	1.23	0.84	1.5	0.141248		1		762	-1.22	3.1	-0.4	0.693277		1		397	-0.2	3.19	-0.1	0.950501		1		395	0.9	143	IDP_T1_FAST_ROIs_R_cerebellum_VI
-0.85	0.63	-1.4	0.175471		1		757	-0.78	0.63	-1.2	0.219876		1		742	-2.77	2.21	-1.3	0.211069		1		383	-3.49	2.52	-1.4	0.167125		1		389	0.85	301	ThalamNuclei_lh_volume_VM
-1.26	0.93	-1.4	0.17566		1		753	-1.35	0.94	-1.4	0.152158		1		739	0.16	3.55	0	0.964545		1		380	5.34	3.52	1.5	0.130426		1		387	0.53	1636	T2Star___lh.hippoAmyg___Lateral-nucleus
-1.42	1.05	-1.3	0.177084		1		772	-1.62	1.06	-1.5	0.126294		1		758	4.22	3.96	1.1	0.286772		1		390	7.28	4.27	1.7	0.089418		1		396	0.9	124	IDP_T1_FAST_ROIs_L_caudate
1.69	1.25	1.3	0.17796		1		754	1.32	1.26	1	0.294592		1		739	10.17	4.65	2.2	0.029463		1		381	9.91	4.76	2.1	0.038224		1		388	0.78	439	aparc-DKTatlas_lh_volume_entorhinal
0.77	0.57	1.3	0.178197		1		758	0.69	0.57	1.2	0.23215		1		743	3.14	2.12	1.5	0.139012		1		383	2.18	2.2	1	0.321417		1		390	0.66	1992	NODDI_OD___rh.hippoAmyg___molecular_layer_HP-head
-1.66	1.23	-1.3	0.178602		1		757	-1.75	1.25	-1.4	0.16287		1		742	-0.16	4.59	0	0.972131		1		383	2.9	4.69	0.6	0.536499		1		389	0.89	604	aparc-a2009s_rh_volume_G-temp-sup-G-T-transv
0.77	0.57	1.3	0.179091		1		756	0.68	0.58	1.2	0.240774		1		742	2.98	2.14	1.4	0.165334		1		381	0.01	2.29	0	0.997067		1		389	0.51	1885	NODDI_ICVF___lh.hippoAmyg___presubiculum-body
-0.21	0.16	-1.3	0.179448		1		778	-0.2	0.16	-1.3	0.206312		1		764	-0.59	0.6	-1	0.331285		1		395	0.24	0.58	0.4	0.684303		1		397	0.56	1526	TUB_95th_percentile_mod=T2_star_threshold=0_warpResolution=2mm
-0.43	0.32	-1.3	0.179586		1		758	-0.38	0.33	-1.1	0.250891		1		743	-1.35	1.17	-1.2	0.249613		1		384	-0.75	1.26	-0.6	0.550674		1		389	0.76	1011	wg_lh_intensity-contrast_rostralmiddlefrontal
-1.09	0.82	-1.3	0.179943		1		757	-0.97	0.83	-1.2	0.240763		1		742	-3.84	3.08	-1.2	0.214076		1		383	-4.07	3.04	-1.3	0.180922		1		389	0.89	601	aparc-a2009s_rh_volume_G-precuneus
-2.36	1.77	-1.3	0.182019		1		758	-2.95	1.78	-1.7	0.098561		1		743	9.44	6.54	1.4	0.149492		1		384	12.24	6.83	1.8	0.074051		1		389	0.6	529	aparc-a2009s_lh_volume_G-subcallosal
0.94	0.71	1.3	0.182311		1		756	1.11	0.72	1.6	0.120861		1		741	-2.79	2.65	-1.1	0.292976		1		383	-3.79	2.64	-1.4	0.151595		1		388	0.79	1998	NODDI_OD___rh.hippoAmyg___Basal-nucleus
-0.85	0.64	-1.3	0.182357		1		758	-0.79	0.65	-1.2	0.221507		1		743	-1.82	2.33	-0.8	0.434504		1		384	-1.26	2.49	-0.5	0.613721		1		389	0.9	215	aseg_rh_volume_Amygdala
-0.6	0.45	-1.3	0.182473		1		758	-0.44	0.45	-1	0.324809		1		743	-3.24	1.68	-1.9	0.055228		1		384	-3.24	1.7	-1.9	0.058073		1		389	0.6	845	aparc-a2009s_lh_thickness_Pole-temporal
-1.08	0.81	-1.3	0.18283		1		756	-1.04	0.82	-1.3	0.202733		1		742	-2.12	3.13	-0.7	0.498648		1		382	-0.42	3.06	-0.1	0.88982		1		388	0.51	1641	T2Star___rh.hippoAmyg___Accessory-Basal-nucleus
-0.2	0.15	-1.3	0.183203		1		757	-0.16	0.15	-1.1	0.275697		1		742	-1.03	0.57	-1.8	0.070652		1		384	-0.83	0.54	-1.5	0.126904		1		388	0.71	980	aseg_rh_intensity_Hippocampus
1.3	0.97	1.3	0.183531		1		756	1.4	0.99	1.4	0.156156		1		741	-0.09	3.41	0	0.979609		1		381	-0.6	3.9	-0.2	0.877993		1		390	0.54	2000	NODDI_OD___rh.hippoAmyg___Central-nucleus
-0.4	0.3	-1.3	0.183701		1		757	-0.35	0.3	-1.1	0.255243		1		742	-1.61	1.08	-1.5	0.135732		1		383	-1.15	1.2	-1	0.337462		1		389	0.76	652	aparc-Desikan_lh_thickness_fusiform
-1.01	0.76	-1.3	0.184817		1		753	-1.03	0.77	-1.3	0.178831		1		739	-1.14	2.85	-0.4	0.690123		1		379	3.48	2.85	1.2	0.222979		1		388	0.58	1631	T2Star___rh.hippoAmyg___CA1-head
-0.84	0.63	-1.3	0.185469		1		758	-0.81	0.64	-1.3	0.201718		1		743	-0.99	2.32	-0.4	0.67069		1		384	-1.45	2.48	-0.6	0.55963		1		389	0.56	894	aparc-a2009s_rh_thickness_G-insular-short
-0.38	0.29	-1.3	0.185733		1		751	-0.4	0.28	-1.4	0.155995		1		737	0.48	1.11	0.4	0.667201		1		377	0.39	1.16	0.3	0.736817		1		388	0.7	1810	dti_MD___ThalamicNuclei___Left-PuM
-0.58	0.44	-1.3	0.186283		1		758	-0.55	0.45	-1.2	0.216768		1		743	-0.93	1.65	-0.6	0.574083		1		383	0.56	1.65	0.3	0.731831		1		390	0.74	2026	NODDI_OD___ThalamicNuclei___Left-VLa
-0.75	0.57	-1.3	0.18636		1		758	-0.64	0.58	-1.1	0.268476		1		743	-2.95	2.07	-1.4	0.155029		1		384	-1.92	2.25	-0.9	0.392753		1		389	0.61	1051	wg_rh_intensity-contrast_temporalpole
0.72	0.54	1.3	0.186372		1		757	0.86	0.55	1.6	0.118256		1		742	-2.61	1.97	-1.3	0.187029		1		383	-4.56	2.11	-2.2	0.031385		1		389	0.8	889	aparc-a2009s_rh_thickness_G-front-inf-Orbital
0.36	0.27	1.3	0.18686		1		783	0.37	0.27	1.4	0.176854		1		768	-0.21	1.08	-0.2	0.847441		1		398	-0.57	1.02	-0.6	0.578353		1		400	0.87	1107	IDP_dMRI_ProbtrackX_FA_atr_l
-0.46	0.35	-1.3	0.18737		1		757	-0.41	0.35	-1.2	0.246563		1		742	-1.55	1.3	-1.2	0.234128		1		383	-0.62	1.31	-0.5	0.6377		1		389	0.81	757	aparc-DKTatlas_lh_thickness_parsopercularis
-0.34	0.26	-1.3	0.190631		1		758	-0.27	0.26	-1	0.310518		1		743	-1.85	0.94	-2	0.049733		1		384	-1.13	1.01	-1.1	0.263579		1		389	0.99	170	aseg_global_volume_SupraTentorial
-1.11	0.85	-1.3	0.190928		1		755	-0.91	0.86	-1.1	0.292355		1		740	-6.3	3.14	-2	0.045673		1		381	-4.5	3.28	-1.4	0.170773		1		389	0.93	462	aparc-DKTatlas_lh_volume_superiorparietal
1.86	1.42	1.3	0.191116		1		782	1.42	1.43	1	0.32224		1		767	11.55	5.01	2.3	0.021745		1		398	8.43	5.79	1.5	0.146471		1		399	0.65	1475	rfMRI amplitudes (ICA100 node 49)
0.29	0.22	1.3	0.191146		1		783	0.29	0.22	1.3	0.184982		1		768	0.1	0.83	0.1	0.902951		1		398	-0.32	0.83	-0.4	0.704484		1		400	0.83	1263	IDP_dMRI_ProbtrackX_ICVF_cst_r
0.36	0.27	1.3	0.191457		1		783	0.39	0.27	1.4	0.151004		1		768	-0.65	1.06	-0.6	0.538315		1		398	-0.38	1.05	-0.4	0.719134		1		400	0.91	1116	IDP_dMRI_ProbtrackX_FA_fmi
-1.3	1	-1.3	0.191815		1		757	-1.08	1.01	-1.1	0.286331		1		742	-5.13	3.62	-1.4	0.157045		1		383	-4.83	3.91	-1.2	0.217152		1		389	0.91	446	aparc-DKTatlas_lh_volume_lingual
0.78	0.59	1.3	0.191955		1		757	1.01	0.6	1.7	0.090492		1		742	-3.9	2.14	-1.8	0.069612		1		383	-5.91	2.36	-2.5	0.012658		1		389	0.87	913	aparc-a2009s_rh_thickness_Lat-Fis-ant-Horizont
-0.19	0.15	-1.3	0.192263		1		747	-0.2	0.15	-1.3	0.186975		1		734	-0.52	0.56	-0.9	0.347395		1		377	0.62	0.61	1	0.308526		1		383	0.81	954	aseg_global_intensity_CC-Posterior
0.41	0.32	1.3	0.19422		1		758	0.53	0.32	1.7	0.095445		1		743	-1.93	1.15	-1.7	0.095174		1		384	-3.31	1.22	-2.7	0.007077		0.9981		389	0.78	774	aparc-DKTatlas_rh_thickness_caudalmiddlefrontal
1.43	1.1	1.3	0.194308		1		758	1.52	1.12	1.4	0.174626		1		743	0.44	4.03	0.1	0.913345		1		383	-3.15	4.33	-0.7	0.467004		1		390	0.7	1960	NODDI_OD___rh.hippoAmyg___HATA
-0.87	0.67	-1.3	0.194359		1		780	-0.79	0.68	-1.2	0.239371		1		765	-1.63	2.6	-0.6	0.530622		1		397	-2.62	2.5	-1	0.294177		1		398	0.82	1297	IDP_dMRI_TBSS_OD_Anterior_limb_of_internal_capsule_R
-1.3	1	-1.3	0.194996		1		757	-0.96	1.02	-0.9	0.344106		1		742	-8.27	3.76	-2.2	0.028551		1		383	-8.51	3.77	-2.2	0.024617		1		389	0.93	360	aparc-Desikan_lh_volume_parstriangularis
-0.87	0.67	-1.3	0.195185		1		783	-0.79	0.67	-1.2	0.243927		1		768	-2	2.6	-0.8	0.442054		1		398	-0.9	2.54	-0.4	0.722569		1		400	0.69	1345	IDP_dMRI_ProbtrackX_OD_mcp
0.76	0.59	1.3	0.195598		1		758	0.6	0.6	1	0.316968		1		743	5.04	2.15	2.3	0.019346		1		383	3.85	2.29	1.7	0.092835		1		390	0.68	1991	NODDI_OD___lh.hippoAmyg___molecular_layer_HP-head
1.78	1.37	1.3	0.195965		1		782	1.28	1.39	0.9	0.356995		1		767	12.8	5.02	2.5	0.011216		1		398	8.62	5.35	1.6	0.108097		1		399	0.67	1449	rfMRI amplitudes (ICA100 node 19)
0.41	0.32	1.3	0.196188		1		757	0.53	0.32	1.7	0.098681		1		742	-1.9	1.15	-1.6	0.099023		1		383	-3.2	1.22	-2.6	0.009399		0.9995		389	0.77	683	aparc-Desikan_rh_thickness_caudalmiddlefrontal
5.62	4.35	1.3	0.196361		1		781	6.62	4.4	1.5	0.132825		1		766	-20.38	16.9	-1.2	0.22846		1		397	-20.08	16.32	-1.2	0.219247		1		399	0.6	1506	PG_95th_percentile_mod=NODDI_ISOVF_threshold=0.3_warpResolution=2mm
-0.43	0.33	-1.3	0.19654		1		758	-0.37	0.34	-1.1	0.280999		1		743	-1.82	1.31	-1.4	0.163729		1		384	-1.55	1.2	-1.3	0.197291		1		389	0.72	875	aparc-a2009s_lh_thickness_S-temporal-sup
-0.8	0.62	-1.3	0.197215		1		758	-0.62	0.63	-1	0.32607		1		743	-5.33	2.37	-2.2	0.025362		1		384	-4.46	2.32	-1.9	0.055619		1		389	0.87	447	aparc-DKTatlas_lh_volume_medialorbitofrontal
-1.32	1.02	-1.3	0.197288		1		757	-1.09	1.04	-1	0.295184		1		742	-5.3	3.72	-1.4	0.154702		1		383	-5.17	4.03	-1.3	0.199603		1		389	0.91	353	aparc-Desikan_lh_volume_lingual
0.26	0.2	1.3	0.197654		1		782	0.26	0.21	1.2	0.215632		1		767	0.67	0.74	0.9	0.362682		1		397	0.04	0.79	0	0.964149		1		400	0.7	1218	IDP_dMRI_TBSS_ICVF_Superior_cerebellar_peduncle_R
-0.45	0.35	-1.3	0.198065		1		757	-0.33	0.35	-0.9	0.345826		1		742	-2.27	1.29	-1.8	0.079679		1		383	-2.06	1.35	-1.5	0.127726		1		389	0.83	930	aparc-a2009s_rh_thickness_S-intrapariet+P-trans
-1.15	0.89	-1.3	0.198191		1		781	-0.91	0.91	-1	0.313104		1		766	-6.98	3.33	-2.1	0.036489		1		398	-5.84	3.51	-1.7	0.096556		1		398	0.96	48	IDP_T1_FAST_ROIs_L_mid_temp_gyrus_post
-0.92	0.71	-1.3	0.198329		1		756	-0.86	0.72	-1.2	0.237782		1		741	-2.52	2.71	-0.9	0.351781		1		382	-1.01	2.65	-0.4	0.702028		1		389	0.87	254	HippSubfield_lh_volume_GC-ML-DG-body
0.89	0.69	1.3	0.198417		1		757	0.95	0.7	1.4	0.175812		1		742	-0.75	2.63	-0.3	0.776479		1		383	-3.04	2.58	-1.2	0.240299		1		389	0.78	1052	wg_rh_intensity-contrast_transversetemporal
-0.92	0.72	-1.3	0.19898		1		749	-0.82	0.73	-1.1	0.262627		1		734	-3.66	2.62	-1.4	0.16393		1		379	-1.73	2.77	-0.6	0.533445		1		385	0.7	1783	dti_MD___lh.hippoAmyg___molecular_layer_HP-body
0.43	0.34	1.3	0.199134		1		758	0.37	0.34	1.1	0.270435		1		743	1.61	1.22	1.3	0.186011		1		383	0.46	1.28	0.4	0.717912		1		390	0.65	1906	NODDI_ICVF___rh.hippoAmyg___GC-ML-DG-body
-0.49	0.38	-1.3	0.199156		1		779	-0.53	0.38	-1.4	0.167893		1		764	-0.08	1.45	-0.1	0.9586		1		397	1.72	1.46	1.2	0.239357		1		397	0.9	7	IDP_T1_SIENAX_white_normalised_volume
-1.35	1.05	-1.3	0.199428		1		756	-0.92	1.07	-0.9	0.386115		1		741	-10.13	3.97	-2.5	0.011189		1		382	-10.74	3.93	-2.7	0.006622		0.997		389	0.94	416	BA-exvivo_lh_volume_BA45
-1.29	1.01	-1.3	0.199863		1		780	-1.58	1.01	-1.6	0.116866		1		765	5.5	3.81	1.4	0.14998		1		397	10.13	3.92	2.6	0.010182		0.9997		398	0.93	1285	IDP_dMRI_TBSS_OD_Splenium_of_corpus_callosum
0.98	0.77	1.3	0.201371		1		757	0.97	0.77	1.3	0.210198		1		742	1.42	2.79	0.5	0.610519		1		383	1.48	2.99	0.5	0.621434		1		389	0.92	380	aparc-Desikan_rh_volume_fusiform
1.31	1.02	1.3	0.201418		1		757	1.45	1.04	1.4	0.161315		1		742	-0.74	3.67	-0.2	0.84098		1		383	-1.33	4.06	-0.3	0.742333		1		389	0.89	590	aparc-a2009s_rh_volume_G-occipital-middle
-2.13	1.67	-1.3	0.202333		1		745	-2.05	1.7	-1.2	0.227256		1		730	-4.29	6.01	-0.7	0.47608		1		378	1.89	6.36	0.3	0.766301		1		382	0.9	182	aseg_global_volume_CC-Central
-0.53	0.41	-1.3	0.203207		1		758	-0.48	0.42	-1.1	0.255457		1		743	-1.79	1.57	-1.1	0.253591		1		384	-0.74	1.53	-0.5	0.627735		1		389	0.75	675	aparc-Desikan_lh_thickness_superiortemporal
2.36	1.85	1.3	0.203255		1		758	2.32	1.87	1.2	0.215146		1		743	2.39	6.98	0.3	0.731711		1		383	-1.89	6.99	-0.3	0.786529		1		390	0.81	1833	NODDI_ISOVF___brainstemS___SCP
-0.35	0.27	-1.3	0.203293		1		756	-0.42	0.27	-1.6	0.119302		1		742	1.53	1.04	1.5	0.141242		1		382	1.7	1.08	1.6	0.115146		1		388	0.65	1807	dti_MD___ThalamicNuclei___Left-PuA
-2.3	1.8	-1.3	0.203342		1		756	-1.87	1.84	-1	0.30832		1		741	-12.66	6.65	-1.9	0.057794		1		383	-8.01	6.86	-1.2	0.243377		1		388	0.74	567	aparc-a2009s_lh_volume_S-suborbital
4.05	3.18	1.3	0.203842		1		758	3.63	3.23	1.1	0.261251		1		743	12.79	11.31	1.1	0.258968		1		383	-0.55	12.59	0	0.965425		1		390	0.58	1861	NODDI_ISOVF___lh.hippoAmyg___Corticoamygdaloid-transitio
1	0.79	1.3	0.204563		1		757	1.29	0.8	1.6	0.105868		1		742	-4.79	2.77	-1.7	0.085234		1		383	-5.76	3.12	-1.8	0.065559		1		389	0.93	381	aparc-Desikan_rh_volume_inferiorparietal
-0.58	0.46	-1.3	0.204681		1		758	-0.62	0.46	-1.3	0.17849		1		743	0.43	1.65	0.3	0.793017		1		383	0.98	1.81	0.5	0.58823		1		390	0.59	1817	dti_MD___ThalamicNuclei___Right-CeM
-0.35	0.28	-1.3	0.204808		1		758	-0.27	0.28	-1	0.335112		1		743	-1.87	1.03	-1.8	0.068853		1		384	-1.86	1.05	-1.8	0.078278		1		389	0.73	646	aparc-Desikan_lh_thickness_GlobalMeanThickness
1.85	1.45	1.3	0.204814		1		774	1.67	1.47	1.1	0.255426		1		759	8.02	5.4	1.5	0.138484		1		392	5.16	5.65	0.9	0.36173		1		397	0.71	1482	OB_left_volume_threshold=0.3_warpResolution=2mm
0.73	0.58	1.3	0.2058		1		782	0.73	0.59	1.3	0.211056		1		767	0.92	2.08	0.4	0.657034		1		398	0.33	2.31	0.1	0.887375		1		399	0.82	1339	IDP_dMRI_ProbtrackX_OD_fma
0.26	0.21	1.3	0.206288		1		783	0.3	0.21	1.4	0.150663		1		768	-0.45	0.76	-0.6	0.55642		1		398	-1	0.8	-1.3	0.211211		1		400	0.73	1219	IDP_dMRI_TBSS_ICVF_Superior_cerebellar_peduncle_L
2.19	1.73	1.3	0.206895		1		782	2.29	1.75	1.3	0.190261		1		767	1.3	6.94	0.2	0.851156		1		398	-2.27	6.22	-0.4	0.715872		1		399	0.58	1381	IDP_dMRI_TBSS_ISOVF_Sagittal_stratum_L
-1.26	1	-1.3	0.207716		1		758	-1.12	1.01	-1.1	0.265813		1		743	-5.77	3.85	-1.5	0.135123		1		383	-1.6	3.66	-0.4	0.661425		1		390	0.6	1656	dti_FA___lh.hippoAmyg___hippocampal_fissure
0.41	0.32	1.3	0.207845		1		758	0.39	0.33	1.2	0.232933		1		743	0.6	1.24	0.5	0.629119		1		383	0.01	1.21	0	0.991268		1		390	0.65	1903	NODDI_ICVF___lh.hippoAmyg___GC-ML-DG-head
-0.82	0.66	-1.3	0.209088		1		773	-0.74	0.66	-1.1	0.265552		1		758	-3.18	2.35	-1.3	0.177533		1		396	-0.35	2.6	-0.1	0.892096		1		392	0.87	25	IDP_T1_FIRST_brain_stem+4th_ventricle_volume
-0.4	0.32	-1.3	0.20981		1		757	-0.3	0.32	-1	0.340034		1		742	-2.12	1.17	-1.8	0.070793		1		383	-2.24	1.22	-1.8	0.066954		1		389	0.8	767	aparc-DKTatlas_lh_thickness_superiorfrontal
0.44	0.35	1.2	0.211382		1		757	0.32	0.35	0.9	0.36462		1		742	2.54	1.33	1.9	0.057483		1		382	1.97	1.27	1.5	0.122033		1		390	0.72	1647	dti_FA___brainstemS___Pons
0.57	0.46	1.2	0.211538		1		758	0.59	0.46	1.3	0.201442		1		743	0.57	1.69	0.3	0.734583		1		383	-0.71	1.78	-0.4	0.688995		1		390	0.68	1976	NODDI_OD___rh.hippoAmyg___CA1-head
0.48	0.38	1.2	0.212371		1		758	0.61	0.38	1.6	0.108662		1		743	-2.6	1.43	-1.8	0.070804		1		383	-2.91	1.47	-2	0.048209		1		390	0.68	1931	NODDI_ICVF___ThalamicNuclei___Left-PuL
-0.48	0.39	-1.2	0.212984		1		758	-0.44	0.39	-1.1	0.266195		1		743	-1.53	1.48	-1	0.301813		1		384	-0.77	1.42	-0.5	0.586765		1		389	0.72	769	aparc-DKTatlas_lh_thickness_superiortemporal
-7.22	5.8	-1.2	0.213039		1		756	-6.27	5.89	-1.1	0.287901		1		742	-29.89	22.44	-1.3	0.183579		1		381	-25.13	22.08	-1.1	0.255652		1		389	0.85	1846	NODDI_ISOVF___lh.hippoAmyg___CA1-body
0.86	0.69	1.2	0.213728		1		758	0.6	0.7	0.9	0.389315		1		743	6.53	2.5	2.6	0.009379		0.9995		383	5.42	2.7	2	0.045281		1		390	0.62	1994	NODDI_OD___rh.hippoAmyg___molecular_layer_HP-body
-0.29	0.23	-1.2	0.214347		1		756	-0.21	0.23	-0.9	0.361042		1		741	-1.81	0.83	-2.2	0.030294		1		383	-1.18	0.9	-1.3	0.191252		1		388	0.98	165	aseg_global_volume_BrainSeg
-0.71	0.57	-1.2	0.214556		1		757	-0.59	0.58	-1	0.30956		1		742	-3.33	2.06	-1.6	0.107879		1		383	-4	2.27	-1.8	0.07915		1		389	0.94	292	ThalamNuclei_lh_volume_VLa
-1.12	0.9	-1.2	0.214752		1		758	-0.91	0.91	-1	0.318428		1		743	-6.58	3.44	-1.9	0.056719		1		383	-3.73	3.39	-1.1	0.272343		1		390	0.63	1686	dti_FA___lh.hippoAmyg___molecular_layer_HP-body
-1.17	0.94	-1.2	0.214884		1		757	-1.09	0.95	-1.1	0.254074		1		742	-3.33	3.65	-0.9	0.360932		1		383	-1.6	3.46	-0.5	0.644289		1		389	0.83	234	AmygNuclei_rh_volume_Anterior-amygdaloid-area-AAA
1.36	1.1	1.2	0.215027		1		757	1.24	1.1	1.1	0.257779		1		742	4.85	4.06	1.2	0.232733		1		383	2.14	4.28	0.5	0.616354		1		389	0.93	342	aparc-Desikan_lh_volume_bankssts
1.06	0.86	1.2	0.215226		1		758	1.06	0.86	1.2	0.217626		1		743	1.7	3.03	0.6	0.57509		1		383	-1.72	3.49	-0.5	0.622249		1		390	0.84	1769	dti_MD___lh.hippoAmyg___CA3-head
-0.6	0.48	-1.2	0.215392		1		757	-0.52	0.49	-1.1	0.288447		1		742	-1.98	1.83	-1.1	0.280145		1		383	-2.11	1.8	-1.2	0.240987		1		389	0.85	647	aparc-Desikan_lh_thickness_bankssts
0.63	0.51	1.2	0.215552		1		758	0.81	0.51	1.6	0.111531		1		743	-3.39	1.88	-1.8	0.071497		1		384	-4.23	1.93	-2.2	0.028902		1		389	0.78	946	aparc-a2009s_rh_thickness_S-temporal-inf
0.69	0.56	1.2	0.215764		1		758	0.79	0.57	1.4	0.162677		1		743	-1.27	1.95	-0.7	0.513669		1		384	-2.96	2.28	-1.3	0.195447		1		389	0.88	878	aparc-a2009s_rh_thickness_G+S-occipital-inf
11.13	8.99	1.2	0.216081		1		664	10.69	9.08	1.2	0.239404		1		654	25.08	36.98	0.7	0.498035		1		342	20.57	39.17	0.5	0.599763		1		332	0.67	1618	T2starCorrected_WMH
0.93	0.75	1.2	0.216229		1		756	1.2	0.76	1.6	0.113537		1		741	-4.52	2.63	-1.7	0.086326		1		383	-5.45	2.98	-1.8	0.068342		1		388	0.93	472	aparc-DKTatlas_rh_volume_inferiorparietal
-0.86	0.7	-1.2	0.217506		1		758	-0.73	0.71	-1	0.3043		1		743	-3.44	2.63	-1.3	0.191591		1		384	-2.92	2.64	-1.1	0.269977		1		389	0.73	806	aparc-a2009s_lh_thickness_G+S-paracentral
-1.3	1.05	-1.2	0.218633		1		757	-1.29	1.07	-1.2	0.229574		1		742	-1.31	3.88	-0.3	0.735586		1		383	-1.42	4	-0.4	0.723246		1		389	0.88	275	HippSubfield_rh_volume_CA3-body
1.2	0.97	1.2	0.219911		1		758	1.71	0.97	1.8	0.077884		1		743	-9.64	3.64	-2.6	0.008391		0.9992		384	-8.15	3.75	-2.2	0.030396		1		389	0.59	773	aparc-DKTatlas_rh_thickness_caudalanteriorcingulate
-1.21	0.98	-1.2	0.22026		1		757	-0.92	0.99	-0.9	0.351693		1		742	-7.8	3.61	-2.2	0.031395		1		383	-5.48	3.83	-1.4	0.153176		1		389	0.82	224	AmygNuclei_lh_volume_Anterior-amygdaloid-area-AAA
-0.31	0.25	-1.2	0.220324		1		781	-0.3	0.26	-1.2	0.238291		1		766	-0.71	0.94	-0.7	0.453908		1		398	-0.51	0.98	-0.5	0.605706		1		398	0.64	1176	IDP_dMRI_TBSS_MD_Uncinate_fasciculus_R
-0.72	0.59	-1.2	0.220601		1		758	-0.77	0.6	-1.3	0.199423		1		743	0.34	2.19	0.2	0.875511		1		384	0.52	2.26	0.2	0.817164		1		389	0.66	723	BA-exvivo_lh_thickness_V1
0.99	0.81	1.2	0.221062		1		757	0.93	0.82	1.1	0.254367		1		742	2.38	2.96	0.8	0.423558		1		383	2.6	3.14	0.8	0.40912		1		389	0.94	471	aparc-DKTatlas_rh_volume_fusiform
-0.9	0.74	-1.2	0.221417		1		755	-0.74	0.75	-1	0.320381		1		740	-4.77	2.73	-1.7	0.081661		1		381	-3.3	2.82	-1.2	0.243698		1		389	0.92	369	aparc-Desikan_lh_volume_superiorparietal
0.77	0.63	1.2	0.22157		1		780	0.73	0.64	1.1	0.254688		1		765	1.44	2.27	0.6	0.52715		1		397	-1.4	2.45	-0.6	0.569879		1		398	0.96	1544	PIF_95th_percentile_mod=DTI_MD_threshold=0_warpResolution=2mm
-0.34	0.28	-1.2	0.222635		1		780	-0.39	0.28	-1.4	0.171339		1		766	0.73	1.11	0.7	0.507641		1		396	2.07	1.09	1.9	0.057769		1		398	0.88	1161	IDP_dMRI_TBSS_MD_Posterior_thalamic_radiation_L
0.89	0.73	1.2	0.224495		1		781	0.71	0.73	1	0.326817		1		766	5.11	2.88	1.8	0.076068		1		396	3.55	2.77	1.3	0.200068		1		400	0.93	1178	IDP_dMRI_TBSS_MD_Tapetum_R
0.87	0.72	1.2	0.225128		1		756	0.83	0.73	1.1	0.257623		1		741	1.33	2.59	0.5	0.607456		1		381	-0.05	2.83	0	0.985285		1		390	0.82	1725	dti_FA___ThalamicNuclei___Right-CM
-1.24	1.02	-1.2	0.225142		1		783	-1.42	1.03	-1.4	0.168966		1		768	4.39	4.04	1.1	0.277721		1		398	6.15	3.74	1.6	0.10117		1		400	0.79	1414	IDP_dMRI_ProbtrackX_ISOVF_slf_l
-0.8	0.66	-1.2	0.225196		1		781	-0.65	0.67	-1	0.329518		1		766	-3.35	2.43	-1.4	0.167965		1		398	-2.35	2.58	-0.9	0.362903		1		398	0.91	38	IDP_T1_FAST_ROIs_L_precentral_gyrus
1.8	1.48	1.2	0.225365		1		757	1.67	1.5	1.1	0.266249		1		742	3.7	5.47	0.7	0.499665		1		383	4.09	5.62	0.7	0.467279		1		389	0.9	554	aparc-a2009s_lh_volume_S-oc-middle+Lunatus
-0.9	0.74	-1.2	0.225468		1		758	-0.86	0.75	-1.1	0.254045		1		743	-1.97	2.83	-0.7	0.485988		1		384	-0.8	2.73	-0.3	0.769791		1		389	0.87	256	HippSubfield_lh_volume_CA4-body
1.6	1.32	1.2	0.225742		1		782	1.62	1.33	1.2	0.221698		1		767	0.57	5.13	0.1	0.912384		1		398	-0.68	4.9	-0.1	0.889062		1		399	0.66	1366	IDP_dMRI_TBSS_ISOVF_Superior_cerebellar_peduncle_R
-0.76	0.63	-1.2	0.227482		1		777	-0.76	0.63	-1.2	0.230684		1		762	-1.07	2.43	-0.4	0.659784		1		394	1.47	2.38	0.6	0.536874		1		398	0.9	15	IDP_T1_FIRST_left_putamen_volume
0.4	0.33	1.2	0.227669		1		756	0.39	0.34	1.2	0.240611		1		741	0.56	1.3	0.4	0.66374		1		383	-0.26	1.21	-0.2	0.829284		1		388	0.71	1914	NODDI_ICVF___rh.hippoAmyg___Basal-nucleus
0.35	0.29	1.2	0.22917		1		783	0.41	0.29	1.4	0.16164		1		768	-0.89	1.11	-0.8	0.420659		1		398	-0.72	1.15	-0.6	0.531249		1		400	0.89	1238	IDP_dMRI_TBSS_ICVF_External_capsule_R
-0.74	0.62	-1.2	0.229694		1		758	-0.72	0.63	-1.2	0.249857		1		743	-1.15	2.32	-0.5	0.619668		1		384	-0.7	2.29	-0.3	0.759717		1		389	0.64	844	aparc-a2009s_lh_thickness_Pole-occipital
0.49	0.41	1.2	0.230151		1		758	0.61	0.41	1.5	0.131712		1		743	-2.34	1.49	-1.6	0.116673		1		383	-2.75	1.61	-1.7	0.087561		1		390	0.56	1925	NODDI_ICVF___ThalamicNuclei___Left-LP
-1.65	1.37	-1.2	0.230264		1		755	-1.45	1.4	-1	0.298653		1		740	-5.12	5.04	-1	0.310239		1		381	-1.65	5.27	-0.3	0.754159		1		389	0.9	243	HippSubfield_lh_volume_CA1-body
0.3	0.25	1.2	0.230509		1		781	0.25	0.25	1	0.323104		1		766	1.88	0.93	2	0.044318		1		396	1.05	1.03	1	0.309673		1		400	0.8	1198	IDP_dMRI_ProbtrackX_MD_ptr_l
-0.43	0.36	-1.2	0.23054		1		758	-0.32	0.36	-0.9	0.380023		1		743	-2.27	1.32	-1.7	0.087905		1		384	-2.7	1.37	-2	0.049958		1		389	0.78	818	aparc-a2009s_lh_thickness_G-front-middle
-0.38	0.31	-1.2	0.231218		1		758	-0.34	0.32	-1.1	0.292337		1		743	-1.34	1.13	-1.2	0.237821		1		384	-0.94	1.25	-0.8	0.450564		1		389	0.79	746	aparc-DKTatlas_lh_thickness_fusiform
-0.55	0.46	-1.2	0.231774		1		757	-0.41	0.47	-0.9	0.380391		1		742	-3.67	1.68	-2.2	0.029267		1		383	-2.94	1.81	-1.6	0.104692		1		389	0.92	217	aseg_rh_volume_VentralDC
0.54	0.45	1.2	0.232795		1		783	0.41	0.45	0.9	0.368504		1		768	3.25	1.64	2	0.04829		1		398	3.05	1.79	1.7	0.090065		1		400	0.61	1213	IDP_dMRI_TBSS_ICVF_Corticospinal_tract_L
0.73	0.61	1.2	0.232908		1		757	0.85	0.62	1.4	0.170791		1		742	-1.32	2.2	-0.6	0.550858		1		383	-2.68	2.41	-1.1	0.267371		1		389	0.75	904	aparc-a2009s_rh_thickness_G-postcentral
0.41	0.35	1.2	0.233321		1		782	0.4	0.35	1.1	0.251717		1		767	0.75	1.26	0.6	0.548833		1		397	0.58	1.42	0.4	0.682359		1		400	0.79	1251	IDP_dMRI_TBSS_ICVF_Uncinate_fasciculus_L
-1.15	0.96	-1.2	0.233382		1		776	-0.9	0.97	-0.9	0.356042		1		762	-8.27	3.52	-2.3	0.019436		1		394	-4.64	3.92	-1.2	0.237679		1		396	0.87	150	IDP_T1_FAST_ROIs_L_cerebellum_VIIb
-0.78	0.66	-1.2	0.233708		1		781	-0.42	0.66	-0.6	0.52576		1		766	-9.7	2.36	-4.1	4.7e-05	*	0.1107		397	-7.1	2.6	-2.7	0.006612		0.997		399	0.9	1308	IDP_dMRI_TBSS_OD_Posterior_corona_radiata_L
-0.47	0.4	-1.2	0.233955		1		758	-0.41	0.4	-1	0.313093		1		743	-1.8	1.47	-1.2	0.223042		1		384	-0.78	1.53	-0.5	0.607644		1		389	0.83	759	aparc-DKTatlas_lh_thickness_parstriangularis
0.64	0.54	1.2	0.236035		1		757	0.6	0.54	1.1	0.272112		1		742	0.97	1.96	0.5	0.620512		1		383	0.02	2.06	0	0.993487		1		389	0.6	1896	NODDI_ICVF___rh.hippoAmyg___CA3-head
-0.46	0.39	-1.2	0.236254		1		758	-0.39	0.39	-1	0.325458		1		743	-1.7	1.42	-1.2	0.234187		1		384	-1.16	1.55	-0.7	0.456674		1		389	0.61	713	aparc-Desikan_rh_thickness_insula
8.67	7.31	1.2	0.236257		1		759	8.03	7.25	1.1	0.268771		1		745	28.61	28.39	1	0.314239		1		387	34.19	29.68	1.2	0.250006		1		386	0.6	1490	PG_95th_percentile_mod=DTI_FA_threshold=0.3_warpResolution=2mm
-0.45	0.38	-1.2	0.236451		1		757	-0.48	0.38	-1.3	0.210758		1		742	0.07	1.48	0	0.964231		1		384	0.84	1.45	0.6	0.561787		1		388	0.77	758	aparc-DKTatlas_lh_thickness_parsorbitalis
2.22	1.87	1.2	0.237039		1		783	1.93	1.89	1	0.306812		1		768	9.12	7.09	1.3	0.199373		1		398	13.23	7.25	1.8	0.068641		1		400	0.63	1400	IDP_dMRI_ProbtrackX_ISOVF_cgc_r
1.07	0.9	1.2	0.237267		1		758	1.3	0.91	1.4	0.152313		1		743	-3.79	3.2	-1.2	0.238119		1		384	-4.55	3.6	-1.3	0.20746		1		389	0.93	456	aparc-DKTatlas_lh_volume_posteriorcingulate
-1.63	1.38	-1.2	0.237381		1		782	-1.77	1.4	-1.3	0.206012		1		767	1.99	5.18	0.4	0.700385		1		398	-1.48	5.27	-0.3	0.77971		1		399	0.59	1463	rfMRI amplitudes (ICA100 node 35)
-0.5	0.43	-1.2	0.238305		1		758	-0.43	0.43	-1	0.319936		1		743	-1.95	1.54	-1.3	0.206321		1		384	-1.55	1.67	-0.9	0.354678		1		389	0.76	1003	wg_lh_intensity-contrast_parsorbitalis
-0.76	0.64	-1.2	0.238745		1		757	-0.61	0.65	-0.9	0.353411		1		742	-3.61	2.43	-1.5	0.138235		1		383	-2.68	2.38	-1.1	0.260486		1		389	0.88	587	aparc-a2009s_rh_volume_G-front-sup
0.56	0.48	1.2	0.238912		1		758	0.7	0.48	1.5	0.144542		1		743	-1.76	1.74	-1	0.313806		1		384	-2.64	1.89	-1.4	0.162168		1		389	0.77	936	aparc-a2009s_rh_thickness_S-orbital-lateral
-0.19	0.16	-1.2	0.239107		1		778	-0.18	0.16	-1.1	0.26345		1		764	-0.47	0.61	-0.8	0.443459		1		395	0.27	0.58	0.5	0.647382		1		397	0.62	1523	PIT_95th_percentile_mod=T2_star_threshold=0_warpResolution=2mm
9.8	8.33	1.2	0.239847		1		730	9.58	8.42	1.1	0.255545		1		715	13.19	32.28	0.4	0.682953		1		368	-13	30.03	-0.4	0.665281		1		377	0.53	1860	NODDI_ISOVF___lh.hippoAmyg___Cortical-nucleus
-1.54	1.31	-1.2	0.240356		1		756	-1.32	1.33	-1	0.320694		1		742	-6.09	4.87	-1.2	0.212125		1		382	-4.85	5.19	-0.9	0.351034		1		388	0.59	1640	T2Star___lh.hippoAmyg___Cortical-nucleus
-0.6	0.51	-1.2	0.242103		1		758	-0.45	0.52	-0.9	0.382866		1		743	-3.08	1.96	-1.6	0.117287		1		384	-2.7	1.93	-1.4	0.162038		1		389	0.68	705	aparc-Desikan_rh_thickness_rostralanteriorcingulate
-0.52	0.44	-1.2	0.242348		1		757	-0.42	0.44	-1	0.341791		1		742	-1.81	1.59	-1.1	0.256625		1		383	-1.09	1.76	-0.6	0.534045		1		389	0.78	2043	NODDI_OD___ThalamicNuclei___Right-VA
-0.62	0.53	-1.2	0.242491		1		758	-0.6	0.54	-1.1	0.258947		1		743	-1.2	1.95	-0.6	0.539044		1		384	-1.26	2.09	-0.6	0.545784		1		389	0.64	821	aparc-a2009s_lh_thickness_G-insular-short
-1.9	1.63	-1.2	0.243315		1		782	-2.03	1.64	-1.2	0.216335		1		767	3.12	5.88	0.5	0.596438		1		398	2.62	6.52	0.4	0.687833		1		399	0.64	1461	rfMRI amplitudes (ICA100 node 33)
0.32	0.28	1.2	0.24406		1		758	0.4	0.28	1.4	0.154309		1		743	-1.04	1.04	-1	0.318755		1		383	-1.61	1.07	-1.5	0.134624		1		390	0.71	1942	NODDI_ICVF___ThalamicNuclei___Right-MDl
1.04	0.89	1.2	0.244239		1		758	0.82	0.9	0.9	0.360184		1		743	5.65	3.04	1.9	0.064207		1		383	3.22	3.7	0.9	0.385012		1		390	0.55	1989	NODDI_OD___lh.hippoAmyg___GC-ML-DG-body
0.81	0.7	1.2	0.244771		1		757	0.7	0.7	1	0.321109		1		742	3.54	2.67	1.3	0.185656		1		384	3.92	2.62	1.5	0.135931		1		388	0.86	841	aparc-a2009s_lh_thickness_Lat-Fis-ant-Horizont
0.36	0.31	1.2	0.244797		1		757	0.33	0.32	1	0.297215		1		742	1.21	1.21	1	0.316598		1		383	0.84	1.15	0.7	0.46313		1		389	0.62	1930	NODDI_ICVF___ThalamicNuclei___Left-PuI
0.47	0.4	1.2	0.245086		1		758	0.46	0.41	1.1	0.2552		1		743	0.43	1.48	0.3	0.771328		1		383	0.09	1.51	0.1	0.951683		1		390	0.65	1944	NODDI_ICVF___ThalamicNuclei___Right-MGN
1.45	1.25	1.2	0.245139		1		773	1.49	1.27	1.2	0.240164		1		758	0.65	4.71	0.1	0.890955		1		394	-0.02	4.72	0	0.996796		1		394	0.96	65	IDP_T1_FAST_ROIs_R_supramarg_gyrus_post
-0.4	0.35	-1.2	0.245265		1		758	-0.34	0.35	-1	0.327291		1		743	-1.71	1.3	-1.3	0.1918		1		384	-1.47	1.32	-1.1	0.266505		1		389	0.76	654	aparc-Desikan_lh_thickness_inferiortemporal
1.52	1.31	1.2	0.245432		1		756	1.2	1.32	0.9	0.365712		1		742	8.42	5.12	1.6	0.100998		1		382	9.05	4.87	1.9	0.064133		1		388	0.67	1625	T2Star___lh.hippoAmyg___presubiculum-head
5.33	4.6	1.2	0.247175		1		781	6.04	4.65	1.3	0.194633		1		766	-13.14	17.78	-0.7	0.460297		1		397	-11.72	17.34	-0.7	0.499604		1		399	0.56	1510	PG_95th_percentile_mod=NODDI_OD_threshold=0.3_warpResolution=2mm
-1.38	1.19	-1.2	0.247599		1		757	-1.12	1.21	-0.9	0.354788		1		742	-7.5	4.3	-1.7	0.082099		1		383	-3.73	4.56	-0.8	0.414821		1		389	0.84	259	HippSubfield_lh_volume_HATA
-0.57	0.49	-1.2	0.247864		1		757	-0.49	0.5	-1	0.324566		1		742	-2.46	1.8	-1.4	0.173653		1		383	-1.55	1.91	-0.8	0.416542		1		389	0.76	1035	wg_rh_intensity-contrast_paracentral
1.56	1.35	1.2	0.247939		1		781	1.56	1.35	1.2	0.249632		1		766	-0.76	5.18	-0.1	0.8837		1		397	-0.34	5.22	-0.1	0.948143		1		399	0.95	118	IDP_T1_FAST_ROIs_L_supracalc_cortex
-0.52	0.45	-1.2	0.248036		1		758	-0.46	0.45	-1	0.315267		1		743	-1.87	1.7	-1.1	0.269938		1		384	-1.9	1.77	-1.1	0.282238		1		389	0.76	846	aparc-a2009s_lh_thickness_S-calcarine
-0.4	0.35	-1.2	0.248297		1		783	-0.39	0.35	-1.1	0.265671		1		768	-0.02	1.26	0	0.984708		1		398	-1.49	1.36	-1.1	0.274496		1		400	0.62	1348	IDP_dMRI_ProbtrackX_OD_ptr_l
-1.13	0.98	-1.2	0.248682		1		755	-0.93	0.99	-0.9	0.34944		1		740	-6.02	3.55	-1.7	0.090264		1		381	-5.05	3.82	-1.3	0.186962		1		389	0.91	524	aparc-a2009s_lh_volume_G-parietal-sup
0.87	0.76	1.2	0.249234		1		777	0.9	0.77	1.2	0.244733		1		763	0.43	2.85	0.2	0.878911		1		393	-2.7	3.05	-0.9	0.37666		1		398	0.71	1291	IDP_dMRI_TBSS_OD_Inferior_cerebellar_peduncle_R
-0.53	0.46	-1.1	0.250377		1		758	-0.47	0.46	-1	0.305672		1		743	-1.87	1.71	-1.1	0.272357		1		384	-1.08	1.78	-0.6	0.542528		1		389	0.98	340	Brainstem_global_volume_Midbrain
0.36	0.32	1.1	0.250425		1		779	0.37	0.32	1.2	0.2417		1		764	-0.07	1.2	-0.1	0.951729		1		395	-0.24	1.2	-0.2	0.842253		1		399	0.66	1144	IDP_dMRI_TBSS_MD_Superior_cerebellar_peduncle_R
-1.47	1.28	-1.1	0.250459		1		782	-1.71	1.28	-1.3	0.183677		1		767	3.54	4.94	0.7	0.47378		1		398	3.49	4.89	0.7	0.476482		1		399	0.56	1447	rfMRI amplitudes (ICA100 node 17)
0.35	0.3	1.1	0.250963		1		783	0.4	0.31	1.3	0.189619		1		768	-0.89	1.13	-0.8	0.429475		1		398	-0.97	1.19	-0.8	0.415655		1		400	0.91	1256	IDP_dMRI_ProbtrackX_ICVF_atr_l
0.27	0.23	1.1	0.251173		1		758	0.24	0.24	1	0.309201		1		743	0.85	0.81	1.1	0.291831		1		383	0.56	0.97	0.6	0.56117		1		390	0.59	1828	dti_MD___ThalamicNuclei___Right-VA
5.48	4.77	1.1	0.251281		1		749	5.55	4.82	1.2	0.249956		1		735	8.24	17.77	0.5	0.643081		1		378	-10.33	19.14	-0.5	0.589563		1		385	0.52	1866	NODDI_ISOVF___ThalamicNuclei___Left-MDm
0.4	0.35	1.1	0.251361		1		782	0.43	0.35	1.2	0.223059		1		767	-0.29	1.3	-0.2	0.823643		1		397	0.37	1.4	0.3	0.79385		1		400	0.89	1241	IDP_dMRI_TBSS_ICVF_Cingulum_cingulate_gyrus_L
-0.47	0.41	-1.1	0.251593		1		758	-0.59	0.41	-1.4	0.147672		1		743	2.42	1.51	1.6	0.109385		1		383	2.53	1.6	1.6	0.114332		1		390	0.56	1803	dti_MD___ThalamicNuclei___Left-LP
-1.69	1.48	-1.1	0.251637		1		781	-1.78	1.5	-1.2	0.23501		1		766	-0.34	5.49	-0.1	0.95135		1		398	1.59	5.74	0.3	0.781649		1		398	0.67	1454	rfMRI amplitudes (ICA100 node 25)
-0.36	0.31	-1.1	0.25207		1		782	-0.28	0.31	-0.9	0.363185		1		767	-2.76	1.16	-2.4	0.01835		1		397	-2.04	1.26	-1.6	0.107177		1		400	0.93	1085	IDP_dMRI_TBSS_FA_Posterior_thalamic_radiation_R
0.38	0.34	1.1	0.253511		1		756	0.39	0.34	1.1	0.258338		1		741	0.33	1.23	0.3	0.79051		1		382	0.07	1.29	0.1	0.954733		1		389	0.66	1946	NODDI_ICVF___ThalamicNuclei___Right-PuI
1.04	0.91	1.1	0.254546		1		758	0.85	0.92	0.9	0.357004		1		743	6.02	3.29	1.8	0.068262		1		384	6.01	3.52	1.7	0.088226		1		389	0.85	427	BA-exvivo_rh_volume_BA4p
0.77	0.68	1.1	0.255023		1		758	0.73	0.69	1.1	0.286352		1		743	1.4	2.49	0.6	0.573327		1		383	-0.62	2.62	-0.2	0.812755		1		390	0.53	1878	NODDI_ICVF___lh.hippoAmyg___fimbria
0.63	0.55	1.1	0.255268		1		757	0.88	0.55	1.6	0.112869		1		742	-4.55	2.06	-2.2	0.028105		1		384	-4.92	2.12	-2.3	0.020674		1		388	0.68	711	aparc-Desikan_rh_thickness_frontalpole
-1.01	0.88	-1.1	0.256052		1		757	-0.82	0.9	-0.9	0.358445		1		742	-5.94	3.21	-1.8	0.065081		1		382	-4.01	3.44	-1.2	0.24517		1		390	0.7	1684	dti_FA___lh.hippoAmyg___molecular_layer_HP-head
-0.7	0.62	-1.1	0.25714		1		757	-0.74	0.63	-1.2	0.237691		1		742	-0.27	2.21	-0.1	0.903836		1		384	-1.22	2.47	-0.5	0.620345		1		388	0.85	304	ThalamNuclei_lh_volume_Pt
-0.58	0.51	-1.1	0.257194		1		756	-0.36	0.51	-0.7	0.482653		1		741	-5.28	1.92	-2.7	0.006235		0.9964		382	-3.85	1.96	-2	0.050505		1		389	0.85	952	aseg_global_intensity_CSF
3.99	3.52	1.1	0.257855		1		665	4.3	3.57	1.2	0.229343		1		655	-5.66	14.29	-0.4	0.692212		1		343	-13.77	15.59	-0.9	0.377779		1		332	0.9	1598	QSM_L_CAU
-2.02	1.78	-1.1	0.258205		1		781	-2	1.81	-1.1	0.270283		1		766	-2.63	6.68	-0.4	0.694476		1		397	-3.26	6.87	-0.5	0.635032		1		399	0.58	1434	rfMRI amplitudes (ICA25 node 18)
0.14	0.13	1.1	0.258753		1		757	0.18	0.13	1.4	0.159037		1		742	-0.6	0.46	-1.3	0.190333		1		383	-0.6	0.49	-1.2	0.220355		1		389	0.76	965	aseg_lh_intensity_Putamen
-0.65	0.57	-1.1	0.25879		1		754	-0.61	0.58	-1	0.296474		1		739	-1.44	2.14	-0.7	0.499783		1		381	-0.18	2.16	-0.1	0.93483		1		388	0.9	492	aparc-DKTatlas_rh_volume_superiorfrontal
0.3	0.26	1.1	0.259407		1		783	0.28	0.26	1.1	0.282343		1		768	0.82	1	0.8	0.40835		1		398	-0.03	1	0	0.974954		1		400	0.71	1220	IDP_dMRI_TBSS_ICVF_Cerebral_peduncle_R
-1.62	1.44	-1.1	0.259917		1		758	-1.8	1.46	-1.2	0.218071		1		743	2.72	5.6	0.5	0.627102		1		384	5.18	5.18	1	0.317811		1		389	0.71	536	aparc-a2009s_lh_volume_Lat-Fis-ant-Horizont
-0.99	0.88	-1.1	0.260068		1		758	-0.98	0.9	-1.1	0.276159		1		743	-1.33	3.16	-0.4	0.674492		1		384	0.17	3.41	0	0.960565		1		389	0.84	413	BA-exvivo_lh_volume_BA4p
-0.95	0.84	-1.1	0.260831		1		757	-0.82	0.86	-1	0.339948		1		742	-3.91	3.15	-1.2	0.214166		1		383	-1.88	3.23	-0.6	0.562167		1		389	0.88	270	HippSubfield_rh_volume_presubiculum-body
1.07	0.95	1.1	0.262026		1		783	1.19	0.96	1.2	0.213741		1		768	-1.03	3.53	-0.3	0.769445		1		398	-4.32	3.72	-1.2	0.24612		1		400	0.68	1282	IDP_dMRI_TBSS_OD_Pontine_crossing_tract
0.39	0.34	1.1	0.262394		1		758	0.5	0.35	1.4	0.147719		1		743	-1.69	1.26	-1.3	0.17976		1		384	-2.64	1.35	-1.9	0.052182		1		389	0.86	704	aparc-Desikan_rh_thickness_precuneus
0.48	0.43	1.1	0.263116		1		758	0.46	0.43	1.1	0.285994		1		743	1.42	1.62	0.9	0.383321		1		384	0.57	1.61	0.4	0.724388		1		389	0.75	918	aparc-a2009s_rh_thickness_S-calcarine
0.29	0.26	1.1	0.26352		1		780	0.3	0.26	1.1	0.252829		1		765	0.28	0.97	0.3	0.772917		1		397	0.06	1	0.1	0.951546		1		398	0.86	1554	AON_glm_mod=NODDI_ICVF_threshold=0_warpResolution=2mm
-0.56	0.5	-1.1	0.263689		1		758	-0.42	0.51	-0.8	0.408045		1		743	-3.3	1.83	-1.8	0.072128		1		384	-2.59	1.94	-1.3	0.183231		1		389	0.91	497	aparc-DKTatlas_rh_volume_insula
-1.38	1.24	-1.1	0.263899		1		757	-1.23	1.25	-1	0.325933		1		742	-3.59	4.49	-0.8	0.425413		1		383	-2.58	4.84	-0.5	0.594303		1		389	0.93	566	aparc-a2009s_lh_volume_S-precentral-sup-part
0.46	0.41	1.1	0.264778		1		757	0.47	0.42	1.1	0.262318		1		742	-0.11	1.53	-0.1	0.941144		1		383	-1.28	1.6	-0.8	0.425715		1		389	0.52	1718	dti_FA___ThalamicNuclei___Left-VA
-1.01	0.91	-1.1	0.265374		1		758	-1.09	0.91	-1.2	0.23436		1		743	0.78	3.36	0.2	0.816166		1		383	2.64	3.53	0.7	0.454098		1		390	0.69	1681	dti_FA___rh.hippoAmyg___GC-ML-DG-head
1.05	0.94	1.1	0.265375		1		783	0.88	0.95	0.9	0.354343		1		768	6.48	3.56	1.8	0.069403		1		398	4.57	3.64	1.3	0.209584		1		400	0.63	1405	IDP_dMRI_ProbtrackX_ISOVF_fmi
-0.77	0.69	-1.1	0.266058		1		758	-0.64	0.7	-0.9	0.360173		1		743	-2.99	2.61	-1.1	0.252086		1		383	-1.26	2.63	-0.5	0.633196		1		390	0.84	2035	NODDI_OD___ThalamicNuclei___Right-MDl
0.72	0.65	1.1	0.266157		1		758	0.76	0.66	1.2	0.248537		1		743	0.73	2.4	0.3	0.760636		1		383	-1.95	2.5	-0.8	0.435962		1		390	0.64	1760	dti_MD___rh.hippoAmyg___presubiculum-body
-0.76	0.68	-1.1	0.266157		1		756	-0.68	0.69	-1	0.327438		1		741	-2.19	2.39	-0.9	0.360635		1		382	-1.15	2.75	-0.4	0.677731		1		389	0.92	367	aparc-Desikan_lh_volume_rostralmiddlefrontal
-0.96	0.86	-1.1	0.266653		1		757	-0.98	0.88	-1.1	0.263496		1		742	-0.18	3.29	-0.1	0.955353		1		383	1.8	3.2	0.6	0.574523		1		389	0.89	266	HippSubfield_rh_volume_subiculum-head
4.03	3.63	1.1	0.26676		1		757	3.85	3.65	1.1	0.292094		1		742	5.27	13.6	0.4	0.698614		1		382	-4.09	13.93	-0.3	0.769148		1		390	0.55	1864	NODDI_ISOVF___ThalamicNuclei___Left-AV
0.38	0.35	1.1	0.266778		1		783	0.35	0.35	1	0.31835		1		768	1.18	1.29	0.9	0.361015		1		398	1.46	1.35	1.1	0.279094		1		400	0.79	1131	IDP_dMRI_ProbtrackX_FA_unc_r
0.89	0.8	1.1	0.267318		1		758	0.71	0.82	0.9	0.386654		1		743	5.04	3.03	1.7	0.097169		1		383	4.39	2.95	1.5	0.136795		1		390	0.68	2008	NODDI_OD___lh.hippoAmyg___Paralaminar-nucleus
2.95	2.66	1.1	0.267532		1		750	2.66	2.7	1	0.324769		1		735	7.47	9.13	0.8	0.41394		1		382	-8.65	10.54	-0.8	0.412213		1		383	0.98	189	aseg_lh_volume_Lateral-Ventricle
-1.24	1.12	-1.1	0.267544		1		757	-1.09	1.13	-1	0.3366		1		742	-5.08	4.02	-1.3	0.207065		1		383	-5.05	4.36	-1.2	0.247452		1		389	0.77	1667	dti_FA___rh.hippoAmyg___subiculum-body
-0.71	0.64	-1.1	0.267594		1		758	-0.65	0.65	-1	0.314487		1		743	-1.23	2.46	-0.5	0.617679		1		384	-0.16	2.45	-0.1	0.948899		1		389	0.82	727	BA-exvivo_lh_thickness_entorhinal
-1.28	1.15	-1.1	0.268149		1		758	-1.22	1.17	-1	0.297737		1		743	-3.65	4.22	-0.9	0.387588		1		383	0.24	4.48	0.1	0.957753		1		390	0.72	1672	dti_FA___lh.hippoAmyg___CA3-head
0.24	0.21	1.1	0.268716		1		781	0.26	0.21	1.2	0.226129		1		766	-0.11	0.81	-0.1	0.89211		1		397	-0.11	0.82	-0.1	0.896985		1		399	0.8	1563	TUB_glm_mod=NODDI_ICVF_threshold=0_warpResolution=2mm
0.36	0.32	1.1	0.269861		1		781	0.33	0.33	1	0.320315		1		766	1.14	1.25	0.9	0.364595		1		397	0.02	1.2	0	0.98666		1		399	0.83	1559	PIT_95th_percentile_mod=NODDI_ICVF_threshold=0_warpResolution=2mm
-0.6	0.54	-1.1	0.270018		1		757	-0.49	0.55	-0.9	0.365959		1		742	-3.13	1.99	-1.6	0.117185		1		383	-4.06	2.13	-1.9	0.05704		1		389	0.91	312	ThalamNuclei_rh_volume_PuM
-1.24	1.13	-1.1	0.270234		1		756	-1.29	1.14	-1.1	0.258093		1		742	-0.09	4.08	0	0.983295		1		382	-0.92	4.56	-0.2	0.841055		1		388	0.65	1643	T2Star___rh.hippoAmyg___Corticoamygdaloid-transitio
-0.41	0.37	-1.1	0.270395		1		757	-0.31	0.37	-0.8	0.412663		1		742	-2.55	1.35	-1.9	0.060607		1		384	-2.35	1.44	-1.6	0.102868		1		388	0.67	938	aparc-a2009s_rh_thickness_S-orbital-H-Shaped
3.86	3.5	1.1	0.270973		1		664	3.98	3.55	1.1	0.261806		1		654	0.49	14.51	0	0.972951		1		342	-8.75	15.14	-0.6	0.563644		1		332	0.89	1599	QSM_R_CAU
-0.81	0.74	-1.1	0.271075		1		738	-0.69	0.75	-0.9	0.358559		1		723	-3.54	2.72	-1.3	0.192855		1		376	-1.37	2.76	-0.5	0.620127		1		377	0.74	208	aseg_rh_volume_Cerebellum-White-Matter
0.55	0.5	1.1	0.271093		1		757	0.59	0.5	1.2	0.241989		1		742	0.21	1.77	0.1	0.90543		1		383	-0.27	2	-0.1	0.894323		1		389	0.67	919	aparc-a2009s_rh_thickness_S-central
-0.41	0.38	-1.1	0.271134		1		758	-0.34	0.38	-0.9	0.372759		1		743	-1.65	1.41	-1.2	0.240012		1		384	-1.16	1.41	-0.8	0.413699		1		389	0.78	1004	wg_lh_intensity-contrast_parstriangularis
1.2	1.09	1.1	0.272027		1		758	1.03	1.1	0.9	0.348102		1		743	6.48	3.96	1.6	0.102762		1		383	2.53	4.25	0.6	0.551349		1		390	0.65	1967	NODDI_OD___lh.hippoAmyg___presubiculum-head
6.28	5.72	1.1	0.272229		1		758	6.44	5.8	1.1	0.267283		1		743	7.19	21.32	0.3	0.736027		1		383	-15.65	21.84	-0.7	0.474117		1		390	0.68	1837	NODDI_ISOVF___lh.hippoAmyg___hippocampal_fissure
0.54	0.5	1.1	0.273746		1		780	0.52	0.51	1	0.299557		1		765	0.85	1.83	0.5	0.643341		1		397	-0.88	1.93	-0.5	0.647585		1		398	0.95	1571	PIT_95th_percentile_mod=NODDI_ISOVF_threshold=0_warpResolution=2mm
-0.4	0.36	-1.1	0.274795		1		758	-0.29	0.37	-0.8	0.437034		1		743	-3.03	1.35	-2.2	0.025432		1		384	-2.66	1.39	-1.9	0.057613		1		389	0.82	999	wg_lh_intensity-contrast_middletemporal
0.36	0.33	1.1	0.274819		1		780	0.35	0.33	1.1	0.285514		1		765	0.22	1.27	0.2	0.861397		1		397	0.94	1.24	0.8	0.449344		1		398	0.93	1092	IDP_dMRI_TBSS_FA_Cingulum_cingulate_gyrus_L
-0.34	0.31	-1.1	0.275614		1		782	-0.29	0.31	-0.9	0.35596		1		767	-2.01	1.21	-1.7	0.097042		1		397	-1.41	1.23	-1.1	0.253614		1		400	0.94	1086	IDP_dMRI_TBSS_FA_Posterior_thalamic_radiation_L
1.02	0.94	1.1	0.276022		1		758	1.23	0.94	1.3	0.191452		1		743	-3.95	3.38	-1.2	0.243293		1		384	-3.68	3.66	-1	0.315431		1		389	0.91	505	aparc-a2009s_lh_volume_G+S-cingul-Mid-Post
1.34	1.23	1.1	0.276084		1		780	1.47	1.24	1.2	0.235238		1		765	-3.58	4.57	-0.8	0.434379		1		397	-3.25	4.81	-0.7	0.499866		1		398	0.96	119	IDP_T1_FAST_ROIs_R_supracalc_cortex
-1.38	1.27	-1.1	0.276123		1		781	-1.4	1.28	-1.1	0.275284		1		766	-0.3	4.59	-0.1	0.947159		1		397	2.78	5.01	0.6	0.579548		1		399	0.84	161	IDP_T1_FAST_ROIs_R_cerebellum_IX
1.07	0.98	1.1	0.276459		1		780	1.09	0.99	1.1	0.272511		1		765	1.87	3.72	0.5	0.616426		1		396	-2.72	3.68	-0.7	0.460197		1		399	0.84	1320	IDP_dMRI_TBSS_OD_Fornix_cres+Stria_terminalis_L
1.3	1.2	1.1	0.278358		1		783	1.18	1.22	1	0.330734		1		768	5.61	4.53	1.2	0.21587		1		398	0.94	4.65	0.2	0.839713		1		400	0.71	1406	IDP_dMRI_ProbtrackX_ISOVF_ifo_l
-0.76	0.71	-1.1	0.278871		1		758	-0.59	0.72	-0.8	0.412015		1		743	-4.58	2.49	-1.8	0.066734		1		384	-2.97	2.81	-1.1	0.291364		1		389	0.86	223	AmygNuclei_lh_volume_Accessory-Basal-nucleus
0.29	0.26	1.1	0.279205		1		782	0.32	0.27	1.2	0.232509		1		767	-0.53	0.97	-0.5	0.587526		1		398	-1.1	1.05	-1	0.297462		1		399	0.64	1344	IDP_dMRI_ProbtrackX_OD_ilf_r
-0.93	0.86	-1.1	0.279487		1		758	-0.91	0.87	-1.1	0.291985		1		743	-0.14	3.09	0	0.96373		1		384	1.77	3.38	0.5	0.600531		1		389	0.88	974	aseg_rh_intensity_Inf-Lat-Vent
0.97	0.89	1.1	0.279893		1		758	1	0.91	1.1	0.268241		1		743	0.45	3.46	0.1	0.897596		1		383	-0.99	3.28	-0.3	0.762815		1		390	0.72	1978	NODDI_OD___rh.hippoAmyg___CA1-body
-1.74	1.61	-1.1	0.280344		1		773	-1.13	1.63	-0.7	0.486834		1		758	-14.86	5.99	-2.5	0.01362		1		393	-14.99	6.17	-2.4	0.015682		1		395	0.96	34	IDP_T1_FAST_ROIs_L_inf_front_gyrus_parstri
-1.73	1.61	-1.1	0.280943		1		748	-1.8	1.63	-1.1	0.26996		1		733	-0.13	6.05	0	0.982562		1		378	5.3	5.97	0.9	0.375447		1		385	0.82	183	aseg_global_volume_CC-Mid-Anterior
0.08	0.07	1.1	0.282106		1		758	0.09	0.08	1.3	0.210632		1		743	-0.31	0.27	-1.1	0.261491		1		384	-0.35	0.29	-1.2	0.234659		1		389	0.6	983	aseg_rh_intensity_VentralDC
-1	0.93	-1.1	0.282201		1		757	-0.8	0.95	-0.8	0.396426		1		742	-5.5	3.3	-1.7	0.096074		1		383	-3.75	3.7	-1	0.311113		1		389	0.82	228	AmygNuclei_lh_volume_Corticoamygdaloid-transitio
1.77	1.65	1.1	0.283123		1		755	2.25	1.65	1.4	0.171683		1		740	-6.25	6.07	-1	0.303912		1		383	-10.1	6.47	-1.6	0.119352		1		387	0.77	633	aparc-a2009s_rh_volume_S-orbital-lateral
0.15	0.14	1.1	0.283475		1		758	0.2	0.14	1.4	0.162199		1		743	-0.96	0.52	-1.9	0.064086		1		384	-1.54	0.53	-2.9	0.003795		0.9758		389	0.73	982	aseg_rh_intensity_Accumbens-area
0.3	0.28	1.1	0.28369		1		783	0.28	0.28	1	0.317899		1		768	0.58	1.05	0.6	0.581423		1		398	0.11	1.07	0.1	0.916086		1		400	0.94	1209	IDP_dMRI_TBSS_ICVF_Body_of_corpus_callosum
0.17	0.16	1.1	0.284293		1		781	0.2	0.16	1.3	0.20976		1		766	-0.56	0.61	-0.9	0.36244		1		396	-0.96	0.62	-1.6	0.120908		1		400	0.87	1061	IDP_dMRI_TBSS_FA_Splenium_of_corpus_callosum
0.39	0.37	1.1	0.286408		1		783	0.44	0.37	1.2	0.233847		1		768	-0.08	1.44	-0.1	0.954774		1		398	-0.6	1.38	-0.4	0.664329		1		400	0.76	1245	IDP_dMRI_TBSS_ICVF_Fornix_cres+Stria_terminalis_L
-0.74	0.69	-1.1	0.286426		1		758	-0.7	0.7	-1	0.310899		1		743	-1.88	2.67	-0.7	0.482659		1		384	-0.14	2.56	-0.1	0.957683		1		389	0.67	810	aparc-a2009s_lh_thickness_G+S-cingul-Mid-Ant
-0.72	0.67	-1.1	0.286488		1		758	-0.66	0.68	-1	0.332316		1		743	-2.25	2.46	-0.9	0.359937		1		384	-2.02	2.61	-0.8	0.439437		1		389	0.85	277	HippSubfield_rh_volume_CA4-head
0.56	0.52	1.1	0.286505		1		782	0.5	0.53	1	0.339842		1		767	1.52	1.96	0.8	0.440936		1		397	1.51	2.05	0.7	0.460149		1		400	0.9	1102	IDP_dMRI_TBSS_FA_Uncinate_fasciculus_L
0.44	0.41	1.1	0.287193		1		758	0.57	0.41	1.4	0.169408		1		743	-2.1	1.49	-1.4	0.160596		1		384	-3.21	1.6	-2	0.046009		1		389	0.82	906	aparc-a2009s_rh_thickness_G-precuneus
-1.17	1.1	-1.1	0.287232		1		752	-1.05	1.12	-0.9	0.348557		1		737	-4.18	4.03	-1	0.300909		1		380	-2.66	4.26	-0.6	0.533729		1		387	0.93	638	aparc-a2009s_rh_volume_S-postcentral
-0.57	0.53	-1.1	0.287308		1		758	-0.47	0.54	-0.9	0.378848		1		743	-2.99	1.92	-1.6	0.119381		1		384	-1.99	2.1	-0.9	0.344062		1		389	0.87	838	aparc-a2009s_lh_thickness_G-temp-sup-Plan-tempo
-0.84	0.79	-1.1	0.2876		1		781	-0.65	0.8	-0.8	0.416888		1		766	-4.88	2.99	-1.6	0.103296		1		398	-3.75	3.01	-1.2	0.214067		1		398	0.94	95	IDP_T1_FAST_ROIs_R_parahipp_gyrus_post
-1.03	0.97	-1.1	0.287648		1		757	-1.08	0.98	-1.1	0.270739		1		742	1.46	3.58	0.4	0.683551		1		383	4.69	3.76	1.2	0.212096		1		389	0.86	216	aseg_rh_volume_Accumbens-area
-0.73	0.69	-1.1	0.288116		1		758	-0.49	0.69	-0.7	0.481338		1		743	-5.53	2.43	-2.3	0.02343		1		384	-5.93	2.75	-2.1	0.031791		1		389	0.94	355	aparc-Desikan_lh_volume_middletemporal
-0.37	0.35	-1.1	0.288411		1		758	-0.33	0.36	-0.9	0.352097		1		743	-1.22	1.31	-0.9	0.350421		1		384	-0.56	1.33	-0.4	0.67611		1		389	0.81	663	aparc-Desikan_lh_thickness_parsopercularis
-1.04	0.98	-1.1	0.289069		1		758	-0.94	1	-0.9	0.345056		1		743	-3.04	3.53	-0.9	0.388542		1		383	0.86	3.86	0.2	0.823005		1		390	0.62	1675	dti_FA___rh.hippoAmyg___CA3-body
0.38	0.36	1.1	0.289565		1		782	0.28	0.36	0.8	0.442683		1		767	2.67	1.33	2	0.045078		1		398	1.89	1.4	1.3	0.177038		1		399	0.85	1242	IDP_dMRI_TBSS_ICVF_Cingulum_hippocampus_R
-0.99	0.94	-1.1	0.291457		1		757	-1	0.95	-1	0.294698		1		742	0.45	3.43	0.1	0.894955		1		384	0.13	3.67	0	0.97204		1		388	0.9	876	aparc-a2009s_lh_thickness_S-temporal-transverse
-0.55	0.52	-1.1	0.291618		1		757	-0.44	0.53	-0.8	0.40159		1		742	-2.99	1.92	-1.6	0.119291		1		383	-1.39	2.01	-0.7	0.490881		1		389	0.94	352	aparc-Desikan_lh_volume_lateralorbitofrontal
0.81	0.77	1.1	0.292314		1		758	0.82	0.79	1	0.298659		1		743	0.42	2.98	0.1	0.887512		1		383	0.55	2.82	0.2	0.845205		1		390	0.81	1997	NODDI_OD___lh.hippoAmyg___Basal-nucleus
0.4	0.38	1.1	0.292578		1		783	0.41	0.38	1.1	0.275755		1		768	0.2	1.43	0.1	0.889679		1		398	0.59	1.47	0.4	0.686271		1		400	0.83	1258	IDP_dMRI_ProbtrackX_ICVF_cgc_l
0.7	0.67	1.1	0.292643		1		758	0.87	0.68	1.3	0.198722		1		743	-2.11	2.41	-0.9	0.383018		1		384	-3.78	2.61	-1.4	0.148351		1		389	0.71	728	BA-exvivo_rh_thickness_BA1
-1.32	1.25	-1.1	0.293571		1		756	-1.09	1.27	-0.9	0.392188		1		741	-6.95	4.41	-1.6	0.115435		1		382	-7.25	5.03	-1.4	0.150031		1		389	0.91	568	aparc-a2009s_lh_volume_S-subparietal
-0.29	0.28	-1	0.29417		1		754	-0.35	0.28	-1.2	0.211954		1		739	1.15	1.04	1.1	0.270081		1		380	1.61	1.09	1.5	0.139408		1		389	0.68	1827	dti_MD___ThalamicNuclei___Right-PuM
-0.93	0.89	-1	0.295565		1		666	-1.08	0.9	-1.2	0.229138		1		656	2.95	3.79	0.8	0.436253		1		343	5.51	3.74	1.5	0.141294		1		333	0.78	1613	T2starCorrected_L_PUT
-0.77	0.74	-1	0.29602		1		754	-0.64	0.75	-0.9	0.393038		1		739	-3.5	2.66	-1.3	0.189487		1		382	-3.65	2.88	-1.3	0.205796		1		387	0.91	429	BA-exvivo_rh_volume_BA44
-5.51	5.27	-1	0.296336		1		732	-5.18	5.3	-1	0.328893		1		717	-14.12	19.38	-0.7	0.466913		1		371	-11.42	19.98	-0.6	0.567937		1		376	0.64	1856	NODDI_ISOVF___lh.hippoAmyg___molecular_layer_HP-body
0.41	0.39	1	0.296381		1		756	0.5	0.39	1.3	0.203659		1		741	-1.16	1.44	-0.8	0.419233		1		382	-1.67	1.52	-1.1	0.272718		1		389	0.67	730	BA-exvivo_rh_thickness_BA3a
0.39	0.37	1	0.296477		1		783	0.38	0.37	1	0.315881		1		768	1.27	1.38	0.9	0.357437		1		398	-0.42	1.45	-0.3	0.771846		1		400	0.67	1123	IDP_dMRI_ProbtrackX_FA_ml_r
1.11	1.06	1	0.29694		1		757	1.26	1.08	1.2	0.244604		1		742	-1.5	3.95	-0.4	0.704143		1		383	-2.07	4.07	-0.5	0.610313		1		389	0.88	508	aparc-a2009s_lh_volume_G-cuneus
-0.66	0.63	-1	0.297074		1		753	-0.66	0.63	-1	0.296249		1		738	-0.06	2.38	0	0.97896		1		381	0.82	2.41	0.3	0.734729		1		387	0.95	212	aseg_rh_volume_Putamen
-0.33	0.32	-1	0.298563		1		758	-0.22	0.32	-0.7	0.493005		1		743	-2.67	1.13	-2.3	0.019034		1		384	-2.23	1.28	-1.7	0.082846		1		389	0.93	187	aseg_lh_volume_Cortex
-0.5	0.48	-1	0.299565		1		758	-0.36	0.49	-0.7	0.464465		1		743	-3.06	1.76	-1.7	0.082487		1		384	-2.98	1.91	-1.6	0.1195		1		389	0.72	808	aparc-a2009s_lh_thickness_G+S-transv-frontopol
0.43	0.42	1	0.299919		1		758	0.37	0.42	0.9	0.37443		1		743	1.47	1.53	1	0.339443		1		383	0.42	1.64	0.3	0.797181		1		390	0.76	1741	dti_FA___ThalamicNuclei___Right-VLp
1.45	1.4	1	0.300201		1		753	0.91	1.4	0.6	0.519035		1		738	12.89	5.09	2.5	0.011672		1		382	6.37	5.38	1.2	0.237434		1		386	0.93	177	aseg_global_volume_CSF
-0.39	0.38	-1	0.302017		1		758	-0.26	0.38	-0.7	0.489023		1		743	-2.62	1.42	-1.8	0.065296		1		384	-3.02	1.41	-2.1	0.032203		1		389	0.68	660	aparc-Desikan_lh_thickness_middletemporal
1.8	1.74	1	0.302239		1		782	1.68	1.76	1	0.339118		1		767	3.7	6.74	0.5	0.583032		1		397	1.53	6.54	0.2	0.815844		1		400	0.57	1410	IDP_dMRI_ProbtrackX_ISOVF_mcp
-0.21	0.2	-1	0.302627		1		756	-0.26	0.2	-1.3	0.20057		1		742	1.08	0.76	1.4	0.156969		1		382	1.35	0.79	1.7	0.090607		1		388	0.58	1813	dti_MD___ThalamicNuclei___Left-VLp
0.84	0.81	1	0.302701		1		758	0.98	0.82	1.2	0.234844		1		743	-1.91	2.96	-0.6	0.517485		1		384	-5.68	3.16	-1.8	0.073184		1		389	0.84	311	ThalamNuclei_rh_volume_PuI
0.43	0.41	1	0.303076		1		780	0.42	0.42	1	0.314799		1		765	0.34	1.52	0.2	0.823607		1		397	-1.14	1.6	-0.7	0.479154		1		398	0.95	1574	TUB_95th_percentile_mod=NODDI_ISOVF_threshold=0_warpResolution=2mm
0.48	0.47	1	0.303816		1		780	0.49	0.48	1	0.308043		1		765	0.25	1.71	0.1	0.885163		1		397	-1.56	1.83	-0.9	0.394958		1		398	0.95	1565	AON_95th_percentile_mod=NODDI_ISOVF_threshold=0_warpResolution=2mm
-0.61	0.59	-1	0.304399		1		757	-0.66	0.6	-1.1	0.267108		1		742	0.63	2.09	0.3	0.761293		1		383	-0.88	2.4	-0.4	0.71378		1		389	0.87	291	ThalamNuclei_lh_volume_CM
1.82	1.78	1	0.304954		1		782	1.82	1.8	1	0.312639		1		767	1.41	6.33	0.2	0.82385		1		398	-2.53	7.27	-0.3	0.728151		1		399	0.57	1433	rfMRI amplitudes (ICA25 node 17)
0.44	0.43	1	0.305716		1		757	0.51	0.43	1.2	0.233753		1		742	-1.05	1.64	-0.6	0.520652		1		383	-1.78	1.58	-1.1	0.260489		1		389	0.72	1034	wg_rh_intensity-contrast_parahippocampal
-1.71	1.66	-1	0.305743		1		665	-1.96	1.68	-1.2	0.244487		1		655	6.78	7.32	0.9	0.354815		1		343	6.46	6.73	1	0.337874		1		332	0.85	1603	QSM_R_PAL
0.81	0.79	1	0.30578		1		757	0.87	0.8	1.1	0.278704		1		742	0.36	2.84	0.1	0.899243		1		383	1.08	3.14	0.3	0.73049		1		389	0.9	475	aparc-DKTatlas_rh_volume_lateraloccipital
0.65	0.64	1	0.307924		1		758	0.6	0.65	0.9	0.350875		1		743	2.31	2.37	1	0.32967		1		383	0.49	2.49	0.2	0.844358		1		390	0.63	1749	dti_MD___lh.hippoAmyg___HATA
-1.47	1.44	-1	0.308274		1		782	-1.76	1.45	-1.2	0.224096		1		767	5.69	5.34	1.1	0.287568		1		398	5.61	5.73	1	0.328501		1		399	0.69	1451	rfMRI amplitudes (ICA100 node 21)
-0.75	0.74	-1	0.308537		1		758	-0.55	0.75	-0.7	0.467251		1		743	-5.43	2.61	-2.1	0.038404		1		384	-4.95	2.95	-1.7	0.094284		1		389	0.87	198	aseg_lh_volume_Amygdala
-0.5	0.49	-1	0.30916		1		758	-0.48	0.5	-1	0.3374		1		743	-1.06	1.81	-0.6	0.558555		1		384	-1.11	1.88	-0.6	0.55673		1		389	0.88	862	aparc-a2009s_lh_thickness_S-oc-temp-lat
-0.72	0.7	-1	0.309812		1		758	-0.62	0.71	-0.9	0.383723		1		743	-3.24	2.53	-1.3	0.20079		1		384	-2.52	2.78	-0.9	0.3644		1		389	0.87	274	HippSubfield_rh_volume_GC-ML-DG-head
-2.28	2.24	-1	0.309835		1		778	-2.77	2.25	-1.2	0.21869		1		763	7.78	8.22	0.9	0.344662		1		397	13.07	8.94	1.5	0.144357		1		396	0.82	1328	IDP_dMRI_TBSS_OD_Tapetum_L
0.89	0.87	1	0.310366		1		758	1.01	0.88	1.1	0.253623		1		743	-0.93	3.23	-0.3	0.772842		1		384	-2.22	3.36	-0.7	0.509893		1		389	0.91	543	aparc-a2009s_lh_volume_S-cingul-Marginalis
-0.7	0.69	-1	0.310644		1		780	-0.55	0.69	-0.8	0.42583		1		765	-4.05	2.52	-1.6	0.10831		1		398	-2.77	2.72	-1	0.309958		1		397	0.95	86	IDP_T1_FAST_ROIs_L_precun_cortex
-0.49	0.48	-1	0.310897		1		758	-0.48	0.48	-1	0.323223		1		743	-0.56	1.8	-0.3	0.755577		1		384	0.54	1.81	0.3	0.764708		1		389	0.81	817	aparc-a2009s_lh_thickness_G-front-inf-Triangul
0.57	0.56	1	0.311602		1		756	0.72	0.57	1.3	0.205458		1		741	-2.65	2.05	-1.3	0.197154		1		382	-2.83	2.17	-1.3	0.192397		1		389	0.62	731	BA-exvivo_rh_thickness_BA3b
0.51	0.51	1	0.311865		1		779	0.42	0.51	0.8	0.408538		1		764	2.56	1.91	1.3	0.180483		1		396	1.52	1.94	0.8	0.433975		1		398	0.87	1093	IDP_dMRI_TBSS_FA_Cingulum_hippocampus_R
0.34	0.33	1	0.313687		1		783	0.46	0.33	1.4	0.171114		1		768	-2.44	1.27	-1.9	0.054842		1		398	-2.86	1.3	-2.2	0.028613		1		400	0.93	1273	IDP_dMRI_ProbtrackX_ICVF_ptr_l
2.62	2.61	1	0.314029		1		749	2.29	2.65	0.9	0.387814		1		734	7.99	9.24	0.9	0.387899		1		382	-6.38	10.05	-0.6	0.526137		1		382	0.98	173	aseg_global_volume_VentricleChoroid
0.19	0.18	1	0.315534		1		758	0.2	0.19	1.1	0.288777		1		743	-0.43	0.7	-0.6	0.539517		1		384	-0.65	0.7	-0.9	0.357522		1		389	0.65	975	aseg_rh_intensity_Cerebellum-Cortex
1.05	1.05	1	0.315885		1		781	0.74	1.05	0.7	0.479515		1		766	9.54	4.01	2.4	0.017879		1		398	3.74	4.02	0.9	0.353355		1		398	0.64	1397	IDP_dMRI_ProbtrackX_ISOVF_atr_l
0.26	0.26	1	0.31589		1		758	0.21	0.26	0.8	0.4214		1		743	1.15	0.97	1.2	0.239169		1		383	0.71	1	0.7	0.477662		1		390	0.63	1889	NODDI_ICVF___lh.hippoAmyg___subiculum-body
-0.38	0.38	-1	0.315893		1		757	-0.21	0.39	-0.5	0.593085		1		742	-3.94	1.42	-2.8	0.005872		0.9951		383	-3.91	1.44	-2.7	0.007167		0.9982		389	0.8	829	aparc-a2009s_lh_thickness_G-pariet-inf-Supramar
-170.94	170.36	-1	0.316002		1		782	-187.81	172.23	-1.1	0.275872		1		767	175.02	621.74	0.3	0.778473		1		398	324.54	679.79	0.5	0.633341		1		399	0.91	1480	rfMRI connectivity ICA-features 4
-0.2	0.2	-1	0.317826		1		756	-0.2	0.2	-1	0.328286		1		741	-0.49	0.69	-0.7	0.479125		1		383	0.58	0.8	0.7	0.471305		1		388	0.8	958	aseg_global_intensity_CC-Anterior
0.65	0.65	1	0.318331		1		758	0.62	0.67	0.9	0.351275		1		743	1.7	2.3	0.7	0.461797		1		383	-0.7	2.61	-0.3	0.788612		1		390	0.56	1794	dti_MD___lh.hippoAmyg___Corticoamygdaloid-transitio
-0.72	0.72	-1	0.318389		1		757	-0.59	0.73	-0.8	0.421663		1		742	-3.81	2.55	-1.5	0.135201		1		383	-4.94	2.87	-1.7	0.086463		1		389	0.85	325	ThalamNuclei_rh_volume_VM
1.58	1.58	1	0.319071		1		782	1.38	1.6	0.9	0.389124		1		767	5.89	5.98	1	0.325046		1		397	11.19	6.13	1.8	0.068491		1		400	0.64	1384	IDP_dMRI_TBSS_ISOVF_Cingulum_cingulate_gyrus_R
-0.33	0.34	-1	0.320325		1		757	-0.27	0.34	-0.8	0.429441		1		742	-1.55	1.26	-1.2	0.218952		1		383	-1.02	1.29	-0.8	0.427111		1		389	0.69	1041	wg_rh_intensity-contrast_posteriorcingulate
0.37	0.38	1	0.321164		1		780	0.34	0.38	0.9	0.368948		1		765	1.46	1.48	1	0.325653		1		397	-0.23	1.34	-0.2	0.865546		1		398	0.84	1562	TUB_95th_percentile_mod=NODDI_ICVF_threshold=0_warpResolution=2mm
2.12	2.13	1	0.321351		1		758	2.04	2.16	0.9	0.345048		1		743	5.9	7.9	0.7	0.455766		1		383	-2.82	8.17	-0.3	0.730445		1		390	0.67	1842	NODDI_ISOVF___rh.hippoAmyg___presubiculum-body
3.36	3.39	1	0.322747		1		748	2.99	3.44	0.9	0.385571		1		733	7.53	12	0.6	0.530501		1		383	-3.6	13.61	-0.3	0.791773		1		380	0.93	207	aseg_rh_volume_Inf-Lat-Vent
0.8	0.81	1	0.323008		1		757	0.91	0.82	1.1	0.267247		1		742	-1.44	2.88	-0.5	0.617077		1		383	-3.72	3.29	-1.1	0.258401		1		389	0.56	1739	dti_FA___ThalamicNuclei___Right-VAmc
0.38	0.38	1	0.324644		1		781	0.42	0.39	1.1	0.273408		1		766	-0.49	1.43	-0.3	0.729805		1		397	-0.45	1.46	-0.3	0.757392		1		399	0.71	1140	IDP_dMRI_TBSS_MD_Medial_lemniscus_R
0.43	0.44	1	0.325037		1		783	0.44	0.44	1	0.315875		1		768	0.21	1.71	0.1	0.90053		1		398	0.73	1.63	0.4	0.653436		1		400	0.8	1109	IDP_dMRI_ProbtrackX_FA_cgc_l
0.48	0.49	1	0.325334		1		756	0.61	0.49	1.2	0.2166		1		741	-2.56	1.77	-1.4	0.150295		1		382	-3.52	1.91	-1.8	0.066389		1		389	0.78	1008	wg_lh_intensity-contrast_precentral
-1.14	1.16	-1	0.327116		1		779	-0.92	1.18	-0.8	0.434543		1		764	-6.33	4.28	-1.5	0.139444		1		396	0.02	4.48	0	0.995681		1		398	0.82	154	IDP_T1_FAST_ROIs_V_cerebellum_VIIIa
-2.02	2.07	-1	0.327332		1		758	-2.07	2.09	-1	0.32347		1		743	-3.08	7.66	-0.4	0.687639		1		384	1.87	7.94	0.2	0.813632		1		389	0.88	343	aparc-Desikan_lh_volume_caudalanteriorcingulate
0.46	0.46	1	0.327517		1		756	0.58	0.47	1.2	0.217728		1		741	-1.94	1.66	-1.2	0.243353		1		382	-2.74	1.85	-1.5	0.139608		1		389	0.72	701	aparc-Desikan_rh_thickness_postcentral
0.56	0.57	1	0.328099		1		758	0.61	0.58	1	0.297332		1		743	-0.48	2.17	-0.2	0.826928		1		384	-1.88	2.15	-0.9	0.382483		1		389	0.74	814	aparc-a2009s_lh_thickness_G-cuneus
0.68	0.7	1	0.328105		1		758	0.76	0.7	1.1	0.279297		1		743	-1.39	2.62	-0.5	0.595572		1		383	-0.8	2.7	-0.3	0.768312		1		390	0.67	1735	dti_FA___ThalamicNuclei___Right-PuI
-1.19	1.22	-1	0.328139		1		758	-1.12	1.23	-0.9	0.362566		1		743	-2.33	4.7	-0.5	0.621001		1		383	-0.41	4.44	-0.1	0.926327		1		390	0.62	1696	dti_FA___lh.hippoAmyg___Corticoamygdaloid-transitio
-0.53	0.54	-1	0.328346		1		758	-0.49	0.55	-0.9	0.370732		1		743	-1.21	2	-0.6	0.544406		1		384	-0.91	2.09	-0.4	0.6621		1		389	0.94	461	aparc-DKTatlas_lh_volume_superiorfrontal
-0.84	0.86	-1	0.328369		1		757	-0.76	0.87	-0.9	0.3827		1		742	-2.21	3.15	-0.7	0.483981		1		383	-2.29	3.34	-0.7	0.492762		1		389	0.92	452	aparc-DKTatlas_lh_volume_parsorbitalis
0.83	0.85	1	0.329293		1		758	0.98	0.86	1.1	0.252765		1		743	-1.52	2.96	-0.5	0.607253		1		384	-3.34	3.4	-1	0.327633		1		389	0.86	408	BA-exvivo_lh_volume_BA1
1.74	1.79	1	0.330145		1		758	2.3	1.79	1.3	0.199451		1		743	-8.17	6.76	-1.2	0.22703		1		384	-6.56	6.85	-1	0.33927		1		389	0.91	376	aparc-Desikan_rh_volume_caudalanteriorcingulate
1.47	1.51	1	0.332178		1		783	1.55	1.53	1	0.313967		1		768	-1.2	5.76	-0.2	0.834553		1		398	2.45	5.74	0.4	0.670349		1		400	0.63	1385	IDP_dMRI_TBSS_ISOVF_Cingulum_cingulate_gyrus_L
-0.35	0.36	-1	0.333417		1		758	-0.29	0.36	-0.8	0.422334		1		743	-1.67	1.33	-1.3	0.209325		1		384	-1.2	1.37	-0.9	0.384469		1		389	0.82	839	aparc-a2009s_lh_thickness_G-temporal-inf
2.05	2.13	1	0.333997		1		782	2.31	2.16	1.1	0.283965		1		767	-4.83	7.78	-0.6	0.535546		1		398	-12.37	8.38	-1.5	0.140452		1		399	0.55	1450	rfMRI amplitudes (ICA100 node 20)
-0.67	0.7	-1	0.334449		1		757	-0.67	0.7	-0.9	0.343438		1		742	-0.63	2.57	-0.2	0.80681		1		383	-1.22	2.75	-0.4	0.658505		1		389	0.79	295	ThalamNuclei_lh_volume_Pf
0.79	0.82	1	0.334822		1		756	0.89	0.83	1.1	0.285071		1		741	-0.75	2.93	-0.3	0.799291		1		383	-1.49	3.18	-0.5	0.638412		1		388	0.85	600	aparc-a2009s_rh_volume_G-precentral
0.32	0.33	1	0.335541		1		783	0.34	0.34	1	0.316022		1		768	-0.11	1.18	-0.1	0.926832		1		398	0	1.38	0	0.99869		1		400	0.84	1279	IDP_dMRI_ProbtrackX_ICVF_unc_l
0.68	0.7	1	0.337243		1		758	0.71	0.71	1	0.320002		1		743	-0.77	2.67	-0.3	0.773778		1		383	-1.36	2.65	-0.5	0.606909		1		390	0.61	2002	NODDI_OD___lh.hippoAmyg___Accessory-Basal-nucleus
-0.55	0.57	-1	0.337343		1		758	-0.57	0.57	-1	0.320913		1		743	0.18	2.1	0.1	0.932262		1		384	0.12	2.24	0.1	0.956921		1		389	0.74	760	aparc-DKTatlas_lh_thickness_pericalcarine
0.34	0.36	1	0.337896		1		758	0.38	0.36	1	0.295992		1		743	0.36	1.38	0.3	0.794033		1		383	-0.68	1.35	-0.5	0.615219		1		390	0.69	1755	dti_MD___lh.hippoAmyg___HP_tail
-1.14	1.19	-1	0.338077		1		778	-1.37	1.21	-1.1	0.257027		1		763	4.26	4.25	1	0.316972		1		396	7.49	4.8	1.6	0.119184		1		397	0.94	60	IDP_T1_FAST_ROIs_L_sup_parietal_lobule
-0.34	0.35	-1	0.33842		1		758	-0.22	0.36	-0.6	0.533388		1		743	-2.4	1.34	-1.8	0.073787		1		384	-2.86	1.32	-2.2	0.031266		1		389	0.68	754	aparc-DKTatlas_lh_thickness_middletemporal
1.03	1.08	1	0.338636		1		757	0.93	1.09	0.9	0.392944		1		742	3.21	4.02	0.8	0.42531		1		383	1.43	4.1	0.3	0.726674		1		389	0.92	607	aparc-a2009s_rh_volume_G-temp-sup-Plan-tempo
1.11	1.16	1	0.338976		1		757	1.06	1.17	0.9	0.366437		1		742	2.75	4.24	0.6	0.518228		1		383	1.75	4.44	0.4	0.692732		1		389	0.92	592	aparc-a2009s_rh_volume_G-oc-temp-lat-fusifor
-0.67	0.7	-1	0.339838		1		757	-0.43	0.71	-0.6	0.543319		1		742	-6.59	2.67	-2.5	0.014026		1		384	-5.4	2.59	-2.1	0.037449		1		388	0.76	319	ThalamNuclei_rh_volume_Pf
-0.21	0.22	-1	0.340752		1		756	-0.15	0.22	-0.7	0.493777		1		741	-1.18	0.82	-1.4	0.151063		1		382	-0.67	0.82	-0.8	0.413406		1		389	0.89	185	aseg_global_volume-ratio_BrainSegVol-to-eTIV
-0.93	0.98	-1	0.341309		1		778	-0.58	0.99	-0.6	0.56028		1		763	-9.06	3.72	-2.4	0.015232		1		394	-5.38	3.72	-1.4	0.148752		1		399	0.81	155	IDP_T1_FAST_ROIs_R_cerebellum_VIIIa
0.56	0.58	1	0.341914		1		757	0.35	0.59	0.6	0.548103		1		742	4.18	2.27	1.8	0.065776		1		383	2.21	2.14	1	0.301428		1		389	0.52	1919	NODDI_ICVF___lh.hippoAmyg___Corticoamygdaloid-transitio
-0.65	0.68	-1	0.341956		1		758	-0.69	0.69	-1	0.315894		1		743	-0.28	2.39	-0.1	0.906822		1		384	-0.34	2.77	-0.1	0.902116		1		389	0.87	296	ThalamNuclei_lh_volume_VAmc
-4.98	5.24	-1	0.342017		1		744	-4.4	5.3	-0.8	0.40619		1		729	-15.65	20.07	-0.8	0.436011		1		378	-17.01	19.28	-0.9	0.378201		1		381	0.63	1865	NODDI_ISOVF___ThalamicNuclei___Left-LD
-0.56	0.59	-0.9	0.343243		1		758	-0.59	0.59	-1	0.318672		1		743	0.36	2.16	0.2	0.868973		1		384	0.24	2.3	0.1	0.915962		1		389	0.74	666	aparc-Desikan_lh_thickness_pericalcarine
-0.29	0.3	-0.9	0.343676		1		756	-0.12	0.3	-0.4	0.683712		1		741	-3.84	1.12	-3.4	0.000672		0.6079		383	-3.37	1.14	-2.9	0.003289		0.9612		388	0.77	851	aparc-a2009s_lh_thickness_S-circular-insula-sup
-0.3	0.31	-0.9	0.343681		1		782	-0.37	0.32	-1.2	0.245363		1		767	1.16	1.18	1	0.326032		1		398	1.52	1.22	1.2	0.213329		1		399	0.61	1180	IDP_dMRI_ProbtrackX_MD_ar_l
-0.18	0.19	-0.9	0.343863		1		757	-0.25	0.19	-1.3	0.193794		1		742	1.26	0.76	1.7	0.098574		1		383	1.68	0.7	2.4	0.017746		1		389	0.61	1830	dti_MD___ThalamicNuclei___Right-VLp
8.49	8.98	0.9	0.344799		1		744	9.08	9.09	1	0.318144		1		729	-0.61	31.27	0	0.98441		1		374	-38.94	35.64	-1.1	0.275367		1		385	0.51	1843	NODDI_ISOVF___rh.hippoAmyg___subiculum-body
-0.97	1.03	-0.9	0.345499		1		775	-0.74	1.05	-0.7	0.478344		1		760	-5.68	4.05	-1.4	0.161948		1		394	-3.64	3.7	-1	0.325966		1		396	0.95	31	IDP_T1_FAST_ROIs_R_sup_front_gyrus
-0.28	0.3	-0.9	0.347388		1		782	-0.17	0.31	-0.6	0.570047		1		767	-2.73	1.13	-2.4	0.016589		1		398	-3.16	1.16	-2.7	0.006949		0.9977		399	0.82	1340	IDP_dMRI_ProbtrackX_OD_fmi
-0.73	0.78	-0.9	0.347523		1		783	-0.67	0.78	-0.9	0.386675		1		768	-0.96	2.96	-0.3	0.745106		1		398	-1.2	3.03	-0.4	0.692993		1		400	0.96	1103	IDP_dMRI_TBSS_FA_Tapetum_R
-0.46	0.49	-0.9	0.348064		1		758	-0.31	0.5	-0.6	0.53118		1		743	-4.29	1.81	-2.4	0.018653		1		384	-3.21	1.89	-1.7	0.089678		1		389	0.58	753	aparc-DKTatlas_lh_thickness_medialorbitofrontal
-0.56	0.59	-0.9	0.348201		1		779	-0.6	0.6	-1	0.316386		1		764	0.79	2.24	0.4	0.725581		1		397	1.66	2.3	0.7	0.472847		1		397	0.92	16	IDP_T1_FIRST_right_putamen_volume
-0.85	0.9	-0.9	0.348367		1		758	-0.59	0.91	-0.6	0.516808		1		743	-6.46	3.4	-1.9	0.058439		1		383	-6.72	3.39	-2	0.048025		1		390	0.61	1687	dti_FA___rh.hippoAmyg___molecular_layer_HP-body
-1.13	1.2	-0.9	0.348831		1		782	-1.36	1.22	-1.1	0.266457		1		767	4.31	4.31	1	0.317781		1		398	3.79	4.8	0.8	0.429872		1		399	0.62	1453	rfMRI amplitudes (ICA100 node 24)
0.36	0.38	0.9	0.349004		1		782	0.39	0.38	1	0.30641		1		767	-0.48	1.42	-0.3	0.733674		1		397	-0.3	1.53	-0.2	0.844383		1		400	0.95	1208	IDP_dMRI_TBSS_ICVF_Genu_of_corpus_callosum
0.13	0.14	0.9	0.349958		1		758	0.18	0.14	1.3	0.206354		1		743	-0.8	0.5	-1.6	0.109582		1		384	-0.89	0.53	-1.7	0.095092		1		389	0.8	978	aseg_rh_intensity_Putamen
-0.45	0.48	-0.9	0.351118		1		757	-0.39	0.49	-0.8	0.426065		1		742	-1.7	1.83	-0.9	0.35454		1		384	-0.57	1.79	-0.3	0.751305		1		388	0.73	1000	wg_lh_intensity-contrast_parahippocampal
-1.09	1.16	-0.9	0.351568		1		757	-0.92	1.18	-0.8	0.437766		1		742	-4.48	4.31	-1	0.299532		1		383	-3.36	4.45	-0.8	0.45021		1		389	0.89	253	HippSubfield_lh_volume_CA3-body
1.17	1.26	0.9	0.35178		1		782	1.01	1.28	0.8	0.429544		1		767	4.54	4.51	1	0.315416		1		398	1.56	5.09	0.3	0.759845		1		399	0.64	1438	rfMRI amplitudes (ICA100 node 5)
-0.85	0.91	-0.9	0.351863		1		781	-0.65	0.92	-0.7	0.47929		1		766	-5.54	3.38	-1.6	0.102489		1		398	-3.41	3.59	-0.9	0.343183		1		398	0.97	49	IDP_T1_FAST_ROIs_R_mid_temp_gyrus_post
0.72	0.77	0.9	0.352414		1		758	0.73	0.78	0.9	0.352917		1		743	-0.17	2.9	-0.1	0.952605		1		383	-0.19	2.95	-0.1	0.948077		1		390	0.61	1964	NODDI_OD___rh.hippoAmyg___hippocampal_fissure
0.3	0.33	0.9	0.353423		1		758	0.39	0.33	1.2	0.231157		1		743	-1.43	1.24	-1.2	0.24827		1		383	-1.91	1.24	-1.5	0.123876		1		390	0.7	1952	NODDI_ICVF___ThalamicNuclei___Right-VPL
0.35	0.38	0.9	0.354223		1		758	0.41	0.38	1.1	0.28088		1		743	-0.8	1.47	-0.5	0.58312		1		383	-0.88	1.41	-0.6	0.532314		1		390	0.66	1928	NODDI_ICVF___ThalamicNuclei___Left-MGN
0.36	0.38	0.9	0.354604		1		757	0.33	0.39	0.9	0.394846		1		742	1.06	1.51	0.7	0.480807		1		383	0.61	1.36	0.5	0.652503		1		389	0.62	1940	NODDI_ICVF___ThalamicNuclei___Right-LGN
1.35	1.46	0.9	0.354657		1		780	1.27	1.47	0.9	0.391278		1		765	2.89	5.07	0.6	0.569555		1		397	-1.05	6.15	-0.2	0.864044		1		398	0.63	1473	rfMRI amplitudes (ICA100 node 47)
0.34	0.37	0.9	0.356385		1		781	0.42	0.37	1.1	0.259735		1		766	-1.34	1.37	-1	0.3289		1		398	-1.49	1.48	-1	0.311773		1		398	0.93	1265	IDP_dMRI_ProbtrackX_ICVF_fmi
0.55	0.59	0.9	0.356841		1		758	0.53	0.6	0.9	0.379773		1		743	1.04	2.14	0.5	0.628943		1		383	0.35	2.35	0.1	0.882517		1		390	0.7	1965	NODDI_OD___lh.hippoAmyg___HP_tail
0.53	0.57	0.9	0.35691		1		758	0.55	0.58	1	0.341831		1		743	-0.4	2.15	-0.2	0.85398		1		384	-0.79	2.18	-0.4	0.717961		1		389	0.81	1005	wg_lh_intensity-contrast_pericalcarine
5.68	6.18	0.9	0.358227		1		731	5.91	6.29	0.9	0.347766		1		716	9.15	22.11	0.4	0.679297		1		375	-14.64	23.84	-0.6	0.539515		1		371	0.66	1859	NODDI_ISOVF___rh.hippoAmyg___Lateral-nucleus
0.99	1.08	0.9	0.358845		1		769	0.81	1.09	0.7	0.456196		1		756	6.78	4.36	1.6	0.120702		1		388	0.74	4.3	0.2	0.8631		1		394	0.58	1504	OC_95th_percentile_mod=NODDI_ICVF_threshold=0.3_warpResolution=2mm
0.88	0.96	0.9	0.358947		1		758	0.95	0.97	1	0.327765		1		743	-0.23	3.43	-0.1	0.945482		1		383	-1.88	3.85	-0.5	0.625396		1		390	0.69	2020	NODDI_OD___ThalamicNuclei___Left-Pf
-0.78	0.85	-0.9	0.359537		1		783	-0.91	0.85	-1.1	0.288305		1		768	3.45	3.19	1.1	0.279456		1		398	5.01	3.3	1.5	0.130127		1		400	0.62	1417	IDP_dMRI_ProbtrackX_ISOVF_str_r
-0.67	0.73	-0.9	0.359729		1		754	-0.5	0.74	-0.7	0.500767		1		739	-4.18	2.73	-1.5	0.126865		1		383	-2.84	2.71	-1	0.29511		1		386	0.88	191	aseg_lh_volume_Cerebellum-White-Matter
0.28	0.3	0.9	0.359933		1		757	0.23	0.3	0.8	0.447951		1		742	0.88	1.14	0.8	0.442369		1		382	0.76	1.13	0.7	0.503881		1		390	0.59	1907	NODDI_ICVF___lh.hippoAmyg___molecular_layer_HP-head
-0.45	0.49	-0.9	0.360217		1		758	-0.27	0.49	-0.5	0.589631		1		743	-4.19	1.77	-2.4	0.01841		1		384	-4.62	1.92	-2.4	0.016522		1		389	0.85	843	aparc-a2009s_lh_thickness_Lat-Fis-post
0.69	0.75	0.9	0.361116		1		758	0.7	0.77	0.9	0.361556		1		743	0.12	2.71	0	0.963523		1		383	0.57	2.93	0.2	0.846592		1		390	0.63	2003	NODDI_OD___rh.hippoAmyg___Accessory-Basal-nucleus
0.3	0.33	0.9	0.362044		1		755	0.25	0.33	0.7	0.459913		1		740	1.76	1.25	1.4	0.159971		1		382	1.71	1.28	1.3	0.18178		1		388	0.55	1806	dti_MD___ThalamicNuclei___Left-MGN
0.31	0.34	0.9	0.362611		1		781	0.29	0.34	0.8	0.399165		1		766	0.59	1.27	0.5	0.642416		1		396	0.01	1.3	0	0.994508		1		400	0.94	1098	IDP_dMRI_TBSS_FA_Superior_longitudinal_fasciculus_L
0.31	0.34	0.9	0.364144		1		783	0.36	0.34	1.1	0.292213		1		768	-1.08	1.29	-0.8	0.402941		1		398	-1.04	1.34	-0.8	0.438065		1		400	0.89	1226	IDP_dMRI_TBSS_ICVF_Retrolenticular_part_of_internal_capsule_R
-0.76	0.84	-0.9	0.364982		1		753	-0.49	0.85	-0.6	0.563569		1		738	-7.02	3.16	-2.2	0.026957		1		381	-5.72	3.16	-1.8	0.07156		1		387	0.93	404	aparc-Desikan_rh_volume_supramarginal
-0.69	0.76	-0.9	0.365062		1		758	-0.53	0.77	-0.7	0.489768		1		743	-5.18	2.92	-1.8	0.076599		1		383	-4.91	2.86	-1.7	0.087501		1		390	0.81	2037	NODDI_OD___ThalamicNuclei___Right-MGN
-0.84	0.93	-0.9	0.365094		1		758	-0.85	0.94	-0.9	0.368612		1		743	-1.9	3.46	-0.5	0.582538		1		384	1.45	3.54	0.4	0.681877		1		389	0.95	459	aparc-DKTatlas_lh_volume_rostralanteriorcingulate
-0.46	0.51	-0.9	0.365169		1		758	-0.36	0.52	-0.7	0.488107		1		743	-2.72	1.89	-1.4	0.150261		1		384	-1.35	1.95	-0.7	0.491379		1		389	0.93	445	aparc-DKTatlas_lh_volume_lateralorbitofrontal
-0.66	0.73	-0.9	0.36541		1		758	-0.58	0.73	-0.8	0.427458		1		743	-1.61	2.73	-0.6	0.556096		1		384	-1.93	2.81	-0.7	0.49134		1		389	0.76	540	aparc-a2009s_lh_volume_Pole-temporal
0.32	0.35	0.9	0.366147		1		758	0.43	0.36	1.2	0.225882		1		743	-1.65	1.3	-1.3	0.205293		1		384	-2.55	1.39	-1.8	0.06766		1		389	0.85	795	aparc-DKTatlas_rh_thickness_precuneus
-0.35	0.39	-0.9	0.367291		1		758	-0.32	0.39	-0.8	0.423033		1		743	-1.07	1.49	-0.7	0.469838		1		384	-0.09	1.45	-0.1	0.950553		1		389	0.84	665	aparc-Desikan_lh_thickness_parstriangularis
-0.23	0.25	-0.9	0.367444		1		778	-0.22	0.26	-0.9	0.385512		1		764	-0.47	1	-0.5	0.637017		1		395	0.5	0.99	0.5	0.615086		1		397	0.82	1537	TUB_mean_intensity_mod=DTI_FA_threshold=0_warpResolution=2mm
1.22	1.36	0.9	0.36824		1		782	0.92	1.37	0.7	0.502673		1		767	9.06	5.08	1.8	0.075055		1		398	5.64	5.24	1.1	0.282125		1		399	0.67	1458	rfMRI amplitudes (ICA100 node 29)
-0.51	0.57	-0.9	0.36918		1		758	-0.44	0.58	-0.8	0.450301		1		743	-2.11	2.16	-1	0.32903		1		384	-1.22	2.16	-0.6	0.57244		1		389	0.95	337	Brainstem_global_volume_Medulla
-0.55	0.62	-0.9	0.369869		1		781	-0.38	0.62	-0.6	0.542224		1		766	-3.63	2.37	-1.5	0.126033		1		396	-3.14	2.36	-1.3	0.185209		1		400	0.71	1139	IDP_dMRI_TBSS_MD_Corticospinal_tract_L
-0.28	0.31	-0.9	0.370875		1		757	-0.21	0.32	-0.6	0.517041		1		742	-1.66	1.16	-1.4	0.153514		1		383	-1.78	1.22	-1.5	0.145314		1		389	0.81	673	aparc-Desikan_lh_thickness_superiorfrontal
-0.33	0.37	-0.9	0.371557		1		758	-0.26	0.37	-0.7	0.475632		1		743	-1.55	1.36	-1.1	0.257428		1		384	-1.35	1.43	-0.9	0.345926		1		389	0.8	1047	wg_rh_intensity-contrast_superiorparietal
7.18	8.04	0.9	0.37167		1		769	7.93	8.11	1	0.328386		1		755	-7.45	30.61	-0.2	0.807903		1		393	-0.85	33.2	0	0.979672		1		390	0.66	1489	PG_mean_intensity_mod=DTI_FA_threshold=0.3_warpResolution=2mm
1.26	1.41	0.9	0.371922		1		780	1.17	1.43	0.8	0.415413		1		765	3.48	5.1	0.7	0.495208		1		397	-4.91	5.55	-0.9	0.377639		1		398	0.59	1456	rfMRI amplitudes (ICA100 node 27)
1.18	1.32	0.9	0.372406		1		756	1.04	1.34	0.8	0.439317		1		742	4.28	5.04	0.8	0.395894		1		382	4.58	5.1	0.9	0.37011		1		388	0.66	1623	T2Star___rh.hippoAmyg___HATA
-0.41	0.46	-0.9	0.372741		1		781	-0.47	0.46	-1	0.303533		1		766	0.92	1.76	0.5	0.60351		1		397	1.01	1.74	0.6	0.561867		1		399	0.59	1493	SN_mean_intensity_mod=DTI_FA_threshold=0.3_warpResolution=2mm
5.44	6.1	0.9	0.373051		1		734	5.2	6.21	0.8	0.402251		1		719	11.33	22.34	0.5	0.612451		1		373	-17.17	22.76	-0.8	0.451237		1		376	0.81	1845	NODDI_ISOVF___rh.hippoAmyg___CA1-head
1.76	1.97	0.9	0.373253		1		754	1.78	2.01	0.9	0.376857		1		739	3.25	7.01	0.5	0.643101		1		382	-0.67	7.81	-0.1	0.932111		1		387	0.77	537	aparc-a2009s_lh_volume_Lat-Fis-ant-Vertical
-1.14	1.28	-0.9	0.373535		1		782	-1.06	1.29	-0.8	0.410679		1		767	-2.49	4.79	-0.5	0.603485		1		396	1.03	4.94	0.2	0.83559		1		401	0.83	159	IDP_T1_FAST_ROIs_L_cerebellum_IX
0.65	0.73	0.9	0.37396		1		758	0.69	0.74	0.9	0.348591		1		743	-1.57	2.78	-0.6	0.572523		1		384	-1.55	2.77	-0.6	0.576114		1		389	0.75	560	aparc-a2009s_lh_volume_S-orbital-med-olfact
-0.73	0.82	-0.9	0.374028		1		758	-0.55	0.83	-0.7	0.506891		1		743	-4.18	3.02	-1.4	0.167505		1		383	-2.12	3.16	-0.7	0.501581		1		390	0.77	2029	NODDI_OD___ThalamicNuclei___Right-AV
0.39	0.43	0.9	0.374111		1		756	0.5	0.44	1.1	0.253327		1		741	-1.78	1.55	-1.1	0.250542		1		382	-2.6	1.74	-1.5	0.134835		1		389	0.72	792	aparc-DKTatlas_rh_thickness_postcentral
0.34	0.39	0.9	0.374243		1		756	0.35	0.39	0.9	0.367559		1		742	0.18	1.43	0.1	0.901481		1		382	-0.63	1.55	-0.4	0.686885		1		388	0.82	873	aparc-a2009s_lh_thickness_S-subparietal
-0.46	0.52	-0.9	0.375021		1		758	-0.4	0.52	-0.8	0.448491		1		743	-1.13	1.86	-0.6	0.542945		1		384	-2.04	2.06	-1	0.324511		1		389	0.74	752	aparc-DKTatlas_lh_thickness_lingual
-0.24	0.27	-0.9	0.375029		1		780	-0.19	0.27	-0.7	0.478818		1		765	-1.41	1.05	-1.3	0.180533		1		396	-0.55	1	-0.5	0.585677		1		399	0.83	1539	TUB_glm_mod=DTI_FA_threshold=0_warpResolution=2mm
-0.16	0.18	-0.9	0.375444		1		783	-0.18	0.18	-1	0.308189		1		768	0.35	0.65	0.5	0.591889		1		398	0.85	0.71	1.2	0.229844		1		400	0.73	1185	IDP_dMRI_ProbtrackX_MD_cgc_r
0.83	0.94	0.9	0.375504		1		758	0.81	0.95	0.9	0.392967		1		743	1.36	3.28	0.4	0.677809		1		384	2.62	3.76	0.7	0.485927		1		389	0.83	574	aparc-a2009s_rh_volume_G+S-paracentral
-0.48	0.55	-0.9	0.375574		1		757	-0.35	0.55	-0.6	0.523237		1		742	-3.49	1.97	-1.8	0.077556		1		383	-4.21	2.14	-2	0.050235		1		389	0.93	307	ThalamNuclei_lh_volume_VLp
-0.84	0.95	-0.9	0.375595		1		781	-0.77	0.96	-0.8	0.419728		1		766	-1.19	3.48	-0.3	0.733662		1		396	-5.89	3.71	-1.6	0.112813		1		400	0.89	1315	IDP_dMRI_TBSS_OD_Cingulum_cingulate_gyrus_R
-0.67	0.76	-0.9	0.377433		1		758	-0.64	0.77	-0.8	0.410091		1		743	-2.03	2.85	-0.7	0.476065		1		384	0.97	2.87	0.3	0.735385		1		389	0.59	837	aparc-a2009s_lh_thickness_G-temp-sup-Plan-polar
0.47	0.53	0.9	0.377738		1		755	0.31	0.53	0.6	0.567493		1		740	3.79	1.88	2	0.044433		1		382	3.74	2.11	1.8	0.077128		1		388	0.59	1750	dti_MD___rh.hippoAmyg___HATA
-0.26	0.29	-0.9	0.378026		1		781	-0.26	0.29	-0.9	0.383766		1		766	0.01	1.1	0	0.995059		1		396	0.12	1.11	0.1	0.911417		1		400	0.74	1065	IDP_dMRI_TBSS_FA_Medial_lemniscus_R
-1.01	1.15	-0.9	0.378053		1		756	-1.1	1.15	-1	0.338571		1		741	0.18	4.26	0	0.965708		1		381	1.23	4.41	0.3	0.780244		1		390	0.66	1671	dti_FA___rh.hippoAmyg___CA1-body
0.46	0.53	0.9	0.379201		1		756	0.52	0.53	1	0.330543		1		741	0.04	1.95	0	0.984406		1		383	-1.36	2.01	-0.7	0.500363		1		388	0.69	905	aparc-a2009s_rh_thickness_G-precentral
0.82	0.93	0.9	0.379315		1		757	0.74	0.94	0.8	0.432279		1		742	1.61	3.45	0.5	0.640042		1		383	3.87	3.47	1.1	0.265011		1		389	0.96	562	aparc-a2009s_lh_volume_S-parieto-occipital
-0.19	0.22	-0.9	0.379518		1		780	-0.18	0.22	-0.8	0.417137		1		765	-0.22	0.83	-0.3	0.788707		1		396	-0.12	0.82	-0.1	0.885877		1		399	0.86	1069	IDP_dMRI_TBSS_FA_Superior_cerebellar_peduncle_R
0.84	0.95	0.9	0.379611		1		755	1.12	0.96	1.2	0.240501		1		740	-5.46	3.63	-1.5	0.133118		1		382	-5.69	3.54	-1.6	0.10848		1		388	0.9	396	aparc-Desikan_rh_volume_posteriorcingulate
-0.82	0.94	-0.9	0.380311		1		754	-0.69	0.95	-0.7	0.470917		1		739	-3.93	3.5	-1.1	0.262479		1		382	-2.86	3.59	-0.8	0.425856		1		387	0.92	391	aparc-Desikan_rh_volume_parsopercularis
0.57	0.66	0.9	0.381005		1		779	0.47	0.66	0.7	0.48034		1		764	3.04	2.5	1.2	0.224761		1		396	1.96	2.5	0.8	0.433418		1		398	0.71	1112	IDP_dMRI_ProbtrackX_FA_cgh_r
0.38	0.43	0.9	0.381579		1		758	0.4	0.44	0.9	0.362882		1		743	0.32	1.56	0.2	0.840074		1		383	-0.28	1.71	-0.2	0.868871		1		390	0.63	1924	NODDI_ICVF___ThalamicNuclei___Left-LGN
-1.18	1.35	-0.9	0.381585		1		758	-0.97	1.37	-0.7	0.476409		1		743	-5.63	5.13	-1.1	0.273514		1		383	-6.35	5	-1.3	0.204874		1		390	0.64	1700	dti_FA___lh.hippoAmyg___Paralaminar-nucleus
1.71	1.95	0.9	0.382331		1		782	1.58	1.98	0.8	0.426261		1		767	6.99	7.35	1	0.341798		1		397	-1.86	7.5	-0.2	0.804246		1		400	0.61	1418	IDP_dMRI_ProbtrackX_ISOVF_unc_l
0.24	0.28	0.9	0.382728		1		782	0.29	0.28	1	0.299837		1		767	-1.13	1.06	-1.1	0.284789		1		397	-1.36	1.06	-1.3	0.200651		1		400	0.89	1078	IDP_dMRI_TBSS_FA_Retrolenticular_part_of_internal_capsule_L
0.36	0.42	0.9	0.383463		1		758	0.53	0.42	1.3	0.209055		1		743	-2.57	1.53	-1.7	0.092465		1		384	-2.87	1.64	-1.7	0.080836		1		389	0.67	917	aparc-a2009s_rh_thickness_Pole-temporal
-0.84	0.96	-0.9	0.384645		1		758	-0.88	0.97	-0.9	0.36661		1		743	0.72	3.46	0.2	0.835215		1		383	1.68	3.88	0.4	0.66558		1		390	0.7	1677	dti_FA___rh.hippoAmyg___CA4-head
-0.5	0.58	-0.9	0.384822		1		756	-0.39	0.58	-0.7	0.50187		1		741	-3.13	2.17	-1.4	0.150352		1		383	-3.39	2.16	-1.6	0.118136		1		388	0.94	489	aparc-DKTatlas_rh_volume_precuneus
-0.21	0.24	-0.9	0.384981		1		758	-0.1	0.24	-0.4	0.675039		1		743	-2.43	0.84	-2.9	0.0042		0.9822		384	-2.09	0.98	-2.1	0.033845		1		389	0.96	169	aseg_global_volume_TotalGray
-0.84	0.96	-0.9	0.385065		1		757	-0.73	0.98	-0.7	0.45346		1		742	-2.55	3.67	-0.7	0.487508		1		383	-2.71	3.58	-0.8	0.44967		1		389	0.93	375	aparc-Desikan_rh_volume_bankssts
2.47	2.85	0.9	0.385282		1		758	2.54	2.87	0.9	0.376988		1		743	4.07	10.52	0.4	0.699026		1		383	-5.88	11.1	-0.5	0.596619		1		390	0.68	1841	NODDI_ISOVF___lh.hippoAmyg___presubiculum-body
-0.61	0.7	-0.9	0.385745		1		758	-0.6	0.7	-0.9	0.394424		1		743	-1.09	2.48	-0.4	0.661331		1		384	-2.5	2.82	-0.9	0.376698		1		389	0.83	330	ThalamNuclei_rh_volume_Pt
0.44	0.51	0.9	0.386265		1		756	0.38	0.52	0.7	0.462056		1		741	1.12	1.95	0.6	0.564873		1		383	0.26	1.87	0.1	0.888195		1		388	0.55	1893	NODDI_ICVF___lh.hippoAmyg___CA1-body
0.42	0.48	0.9	0.386688		1		758	0.23	0.48	0.5	0.635161		1		743	3.92	1.73	2.3	0.023693		1		383	3.47	1.92	1.8	0.071993		1		390	0.56	1937	NODDI_ICVF___ThalamicNuclei___Right-AV
-0.25	0.29	-0.9	0.387422		1		773	-0.26	0.3	-0.9	0.377327		1		759	-0.3	1.17	-0.3	0.800357		1		392	1.49	1	1.5	0.136765		1		395	0.64	1519	PIF_mean_intensity_mod=T2_star_threshold=0_warpResolution=2mm
-1.47	1.71	-0.9	0.388091		1		758	-1.08	1.73	-0.6	0.53411		1		743	-10.63	6.16	-1.7	0.085196		1		384	-7.61	6.69	-1.1	0.255786		1		389	0.83	257	HippSubfield_lh_volume_fimbria
-1.05	1.22	-0.9	0.389347		1		782	-0.81	1.24	-0.7	0.513012		1		767	-6.63	4.48	-1.5	0.139919		1		397	-2.3	4.77	-0.5	0.62946		1		400	0.83	157	IDP_T1_FAST_ROIs_V_cerebellum_VIIIb
0.33	0.39	0.9	0.390492		1		758	0.38	0.39	1	0.329215		1		743	-0.81	1.44	-0.6	0.573053		1		383	-2.46	1.51	-1.6	0.103385		1		390	0.58	1920	NODDI_ICVF___lh.hippoAmyg___Paralaminar-nucleus
-2.22	2.58	-0.9	0.391144		1		758	-2.38	2.62	-0.9	0.364196		1		743	-0.84	9.63	-0.1	0.930617		1		383	6.77	9.72	0.7	0.487018		1		390	0.55	1862	NODDI_ISOVF___rh.hippoAmyg___Corticoamygdaloid-transitio
-0.76	0.89	-0.9	0.391387		1		758	-0.98	0.9	-1.1	0.274478		1		743	3.74	3.17	1.2	0.23878		1		383	3.49	3.49	1	0.317475		1		390	0.76	1702	dti_FA___ThalamicNuclei___Left-AV
1.22	1.43	0.9	0.391674		1		781	1.14	1.45	0.8	0.43179		1		766	3.26	5.1	0.6	0.522483		1		397	-1.54	5.76	-0.3	0.788568		1		399	0.63	1474	rfMRI amplitudes (ICA100 node 48)
1.25	1.46	0.9	0.391958		1		783	0.9	1.47	0.6	0.537447		1		768	12.42	5.57	2.2	0.02637		1		398	9.32	5.64	1.6	0.099064		1		400	0.67	1372	IDP_dMRI_TBSS_ISOVF_Anterior_corona_radiata_R
-0.27	0.32	-0.9	0.391972		1		757	-0.21	0.32	-0.7	0.506376		1		742	-1.41	1.2	-1.2	0.241883		1		383	-1.1	1.22	-0.9	0.368859		1		389	0.82	1043	wg_rh_intensity-contrast_precuneus
0.48	0.56	0.9	0.392603		1		757	0.55	0.57	1	0.337334		1		742	-1.59	2.19	-0.7	0.468146		1		383	-1.59	2.02	-0.8	0.429882		1		389	0.8	1039	wg_rh_intensity-contrast_pericalcarine
-0.44	0.51	-0.9	0.393207		1		758	-0.37	0.51	-0.7	0.469024		1		743	-1.1	1.84	-0.6	0.551304		1		384	-2.01	2.04	-1	0.323645		1		389	0.74	658	aparc-Desikan_lh_thickness_lingual
0.77	0.9	0.9	0.39324		1		757	0.96	0.91	1.1	0.292815		1		742	-4	3.2	-1.2	0.212296		1		383	-3.12	3.53	-0.9	0.376261		1		389	0.96	636	aparc-a2009s_rh_volume_S-parieto-occipital
0.27	0.31	0.9	0.393371		1		782	0.36	0.31	1.1	0.250239		1		767	-1.79	1.15	-1.6	0.119168		1		398	-1.53	1.25	-1.2	0.222148		1		399	0.89	1257	IDP_dMRI_ProbtrackX_ICVF_atr_r
-0.28	0.32	-0.9	0.393684		1		758	-0.18	0.33	-0.5	0.588656		1		743	-1.62	1.19	-1.4	0.174273		1		384	-2.59	1.25	-2.1	0.038897		1		389	0.81	743	aparc-DKTatlas_lh_thickness_caudalmiddlefrontal
6.21	7.28	0.9	0.393749		1		780	8.43	7.39	1.1	0.254361		1		765	-42.44	27.11	-1.6	0.118253		1		397	-39.62	28.29	-1.4	0.162076		1		398	0.6	1500	PG_mean_intensity_mod=NODDI_ICVF_threshold=0.3_warpResolution=2mm
1.06	1.25	0.9	0.393884		1		781	1.05	1.26	0.8	0.405966		1		766	0.86	4.83	0.2	0.859168		1		395	4.72	4.67	1	0.31225		1		401	0.8	151	IDP_T1_FAST_ROIs_V_cerebellum_VIIb
-0.89	1.04	-0.9	0.394053		1		781	-0.75	1.05	-0.7	0.477487		1		766	-4.24	3.72	-1.1	0.255725		1		397	-1.03	4.16	-0.2	0.804569		1		399	0.89	137	IDP_T1_FAST_ROIs_L_cerebellum_I-IV
-1.28	1.5	-0.9	0.394323		1		757	-1.06	1.52	-0.7	0.48593		1		742	-6.8	5.23	-1.3	0.194222		1		382	-8.73	6.04	-1.4	0.148696		1		390	0.59	1661	dti_FA___rh.hippoAmyg___presubiculum-head
4.25	4.99	0.9	0.394483		1		781	5.42	5.05	1.1	0.284125		1		766	-27.07	18.75	-1.4	0.149658		1		397	-16.14	19.24	-0.8	0.402076		1		399	0.61	1501	PG_95th_percentile_mod=NODDI_ICVF_threshold=0.3_warpResolution=2mm
0.65	0.76	0.9	0.394985		1		757	0.69	0.77	0.9	0.36593		1		742	0.25	2.73	0.1	0.927136		1		383	1.03	3	0.3	0.731733		1		389	0.9	384	aparc-Desikan_rh_volume_lateraloccipital
0.4	0.47	0.8	0.39688		1		756	0.37	0.48	0.8	0.441005		1		741	0.83	1.74	0.5	0.633579		1		381	0.52	1.85	0.3	0.777856		1		390	0.6	1883	NODDI_ICVF___lh.hippoAmyg___presubiculum-head
0.82	0.96	0.8	0.397147		1		757	1.02	0.97	1.1	0.291484		1		742	-2.97	3.64	-0.8	0.415179		1		383	-1.94	3.67	-0.5	0.59795		1		389	0.87	516	aparc-a2009s_lh_volume_G-occipital-middle
-0.2	0.23	-0.8	0.397536		1		782	-0.13	0.23	-0.6	0.564669		1		767	-1.5	0.82	-1.8	0.068959		1		398	-0.99	0.94	-1	0.294222		1		399	0.68	1168	IDP_dMRI_TBSS_MD_Cingulum_hippocampus_R
0.42	0.5	0.8	0.398167		1		757	0.53	0.5	1.1	0.288783		1		742	-2.3	1.8	-1.3	0.203003		1		383	-2.58	1.98	-1.3	0.19373		1		389	0.84	880	aparc-a2009s_rh_thickness_G+S-subcentral
-0.27	0.32	-0.8	0.398441		1		758	-0.17	0.33	-0.5	0.599232		1		743	-2.22	1.21	-1.8	0.067626		1		384	-1.77	1.26	-1.4	0.162162		1		389	0.72	803	aparc-DKTatlas_rh_thickness_insula
-0.49	0.59	-0.8	0.40057		1		780	-0.38	0.6	-0.6	0.519922		1		765	-2.52	2.2	-1.1	0.25244		1		397	-3.59	2.25	-1.6	0.11141		1		398	0.93	1304	IDP_dMRI_TBSS_OD_Anterior_corona_radiata_L
-0.17	0.2	-0.8	0.401192		1		755	-0.19	0.21	-0.9	0.352003		1		740	0.16	0.78	0.2	0.832541		1		382	0.98	0.76	1.3	0.196625		1		388	0.59	1785	dti_MD___lh.hippoAmyg___Lateral-nucleus
0.65	0.78	0.8	0.402048		1		758	0.77	0.78	1	0.323907		1		743	-0.89	2.88	-0.3	0.758129		1		383	-3.01	3.06	-1	0.326559		1		390	0.62	1759	dti_MD___lh.hippoAmyg___presubiculum-body
1.06	1.27	0.8	0.402185		1		756	0.81	1.28	0.6	0.526733		1		741	6.81	4.94	1.4	0.169063		1		383	7.09	4.64	1.5	0.127454		1		388	0.77	470	aparc-DKTatlas_rh_volume_entorhinal
0.35	0.41	0.8	0.402324		1		758	0.48	0.42	1.1	0.253264		1		743	-1.62	1.51	-1.1	0.283042		1		384	-2.53	1.62	-1.6	0.120449		1		389	0.82	920	aparc-a2009s_rh_thickness_S-cingul-Marginalis
-0.88	1.05	-0.8	0.402543		1		758	-0.8	1.07	-0.7	0.45412		1		743	-2.15	3.85	-0.6	0.576951		1		383	-3.05	3.99	-0.8	0.445375		1		390	0.63	1695	dti_FA___rh.hippoAmyg___Accessory-Basal-nucleus
-0.53	0.63	-0.8	0.402623		1		753	-0.44	0.64	-0.7	0.495289		1		738	-2.43	2.35	-1	0.300873		1		381	-1.69	2.35	-0.7	0.472985		1		387	0.9	401	aparc-Desikan_rh_volume_superiorfrontal
-0.96	1.15	-0.8	0.402881		1		757	-0.42	1.16	-0.4	0.714598		1		742	-12.68	4.27	-3	0.003141		0.9612		383	-13.22	4.37	-3	0.00263		0.9336		389	0.91	506	aparc-a2009s_lh_volume_G-cingul-Post-dorsal
-0.3	0.36	-0.8	0.403221		1		758	-0.3	0.37	-0.8	0.411264		1		743	-0.25	1.33	-0.2	0.850177		1		384	-0.14	1.38	-0.1	0.916813		1		389	0.75	750	aparc-DKTatlas_lh_thickness_lateraloccipital
-0.3	0.36	-0.8	0.40347		1		758	-0.3	0.37	-0.8	0.417254		1		743	-0.34	1.34	-0.3	0.799368		1		384	-0.23	1.39	-0.2	0.867461		1		389	0.75	656	aparc-Desikan_lh_thickness_lateraloccipital
-0.38	0.45	-0.8	0.404521		1		756	-0.55	0.44	-1.2	0.218885		1		742	3.43	1.77	1.9	0.053206		1		382	4.25	1.83	2.3	0.021		1		388	0.65	1809	dti_MD___ThalamicNuclei___Left-PuL
-1.08	1.29	-0.8	0.404657		1		756	-0.94	1.31	-0.7	0.47085		1		742	-5.1	5.06	-1	0.31428		1		382	-0.22	4.86	0	0.963394		1		388	0.72	1629	T2Star___rh.hippoAmyg___subiculum-head
-0.22	0.27	-0.8	0.405181		1		758	-0.14	0.27	-0.5	0.608728		1		743	-1.93	0.98	-2	0.050302		1		384	-1.46	1.05	-1.4	0.166084		1		389	0.78	797	aparc-DKTatlas_rh_thickness_rostralmiddlefrontal
-0.59	0.71	-0.8	0.405301		1		758	-0.58	0.72	-0.8	0.421069		1		743	-0.97	2.73	-0.4	0.722592		1		384	-0.62	2.62	-0.2	0.811921		1		389	0.53	742	aparc-DKTatlas_lh_thickness_caudalanteriorcingulate
-1.06	1.28	-0.8	0.406178		1		756	-0.72	1.29	-0.6	0.577888		1		741	-7.78	4.82	-1.6	0.107265		1		382	-8.76	4.8	-1.8	0.069053		1		389	0.91	549	aparc-a2009s_lh_volume_S-front-inf
-0.49	0.59	-0.8	0.406272		1		758	-0.43	0.6	-0.7	0.475651		1		743	-2.02	2.18	-0.9	0.353473		1		384	-2.26	2.2	-1	0.305419		1		389	0.91	933	aparc-a2009s_rh_thickness_S-occipital-ant
-0.95	1.14	-0.8	0.406456		1		758	-1	1.16	-0.9	0.387225		1		743	-0.2	4.39	0	0.962873		1		384	0.05	4.24	0	0.990177		1		389	0.54	648	aparc-Desikan_lh_thickness_caudalanteriorcingulate
-0.25	0.3	-0.8	0.407476		1		782	-0.2	0.3	-0.6	0.518999		1		767	-1.14	1.18	-1	0.331678		1		397	-0.06	1.16	-0.1	0.958265		1		400	0.73	1132	IDP_dMRI_TBSS_MD_Middle_cerebellar_peduncle
1.05	1.27	0.8	0.40764		1		758	1.37	1.28	1.1	0.28786		1		743	-6.39	4.59	-1.4	0.164943		1		384	-8.13	5.01	-1.6	0.10554		1		389	0.85	581	aparc-a2009s_rh_volume_G-cingul-Post-ventral
-0.26	0.32	-0.8	0.4082		1		779	-0.3	0.32	-0.9	0.355333		1		764	0.5	1.21	0.4	0.678368		1		395	0.86	1.2	0.7	0.472602		1		399	0.75	1068	IDP_dMRI_TBSS_FA_Inferior_cerebellar_peduncle_L
-0.26	0.32	-0.8	0.408492		1		758	-0.18	0.32	-0.6	0.572537		1		743	-2.12	1.14	-1.9	0.063745		1		384	-1.49	1.25	-1.2	0.233597		1		389	0.84	991	wg_lh_intensity-contrast_fusiform
0.97	1.17	0.8	0.409364		1		781	1.1	1.19	0.9	0.354249		1		766	-2.37	4.25	-0.6	0.577741		1		398	-3.93	4.66	-0.8	0.399753		1		398	0.96	107	IDP_T1_FAST_ROIs_R_front_operc_cortex
-0.18	0.22	-0.8	0.409411		1		782	-0.23	0.22	-1	0.29984		1		767	1.02	0.81	1.3	0.21023		1		398	1.25	0.87	1.4	0.150152		1		399	0.84	1193	IDP_dMRI_ProbtrackX_MD_ifo_r
0.27	0.33	0.8	0.409981		1		769	0.21	0.33	0.6	0.531139		1		756	2.38	1.31	1.8	0.069921		1		391	0.5	1.32	0.4	0.708052		1		391	0.85	1174	IDP_dMRI_TBSS_MD_Superior_fronto-occipital_fasciculus_R
-0.86	1.04	-0.8	0.410887		1		757	-0.73	1.06	-0.7	0.488366		1		742	-3.33	3.81	-0.9	0.381933		1		383	-2.28	4.01	-0.6	0.568886		1		389	0.87	417	BA-exvivo_lh_volume_V1
0.28	0.34	0.8	0.411206		1		783	0.3	0.35	0.9	0.380552		1		768	0.07	1.31	0.1	0.957636		1		398	-1.13	1.33	-0.9	0.395107		1		400	0.78	1106	IDP_dMRI_ProbtrackX_FA_ar_r
2.1	2.56	0.8	0.412624		1		782	1.48	2.58	0.6	0.567467		1		767	16.89	9.12	1.8	0.064745		1		398	13.33	10.5	1.3	0.204784		1		399	0.51	1427	rfMRI amplitudes (ICA25 node 11)
-0.83	1.01	-0.8	0.413185		1		758	-0.68	1.02	-0.7	0.503644		1		743	-4.57	3.69	-1.2	0.216979		1		384	-7.51	4.02	-1.9	0.06271		1		389	0.87	326	ThalamNuclei_rh_volume_PuL
-0.73	0.9	-0.8	0.413472		1		758	-0.67	0.9	-0.7	0.460827		1		743	-0.74	3.35	-0.2	0.824476		1		384	-0.07	3.47	0	0.984404		1		389	0.82	572	aparc-a2009s_rh_volume_G+S-frontomargin
-0.54	0.66	-0.8	0.414798		1		758	-0.29	0.66	-0.4	0.661962		1		743	-5.55	2.33	-2.4	0.017633		1		384	-6.19	2.63	-2.3	0.018989		1		389	0.95	448	aparc-DKTatlas_lh_volume_middletemporal
0.64	0.78	0.8	0.415168		1		781	0.71	0.79	0.9	0.368123		1		766	-0.89	2.91	-0.3	0.758516		1		397	-0.33	3.12	-0.1	0.916676		1		399	0.65	1495	OC_95th_percentile_mod=DTI_FA_threshold=0.3_warpResolution=2mm
0.29	0.36	0.8	0.415853		1		783	0.37	0.36	1	0.297544		1		768	-1.63	1.3	-1.2	0.211846		1		398	-1.84	1.43	-1.3	0.200686		1		400	0.95	1266	IDP_dMRI_ProbtrackX_ICVF_ifo_l
-1.06	1.3	-0.8	0.416017		1		783	-1.07	1.32	-0.8	0.416483		1		768	0.45	4.93	0.1	0.926884		1		397	1.25	5	0.2	0.802773		1		401	0.8	163	IDP_T1_FAST_ROIs_V_cerebellum_X
-0.99	1.23	-0.8	0.4178		1		754	-0.72	1.24	-0.6	0.561555		1		739	-6.11	4.32	-1.4	0.157891		1		382	-6.5	4.92	-1.3	0.187641		1		387	0.91	623	aparc-a2009s_rh_volume_S-front-inf
0.23	0.28	0.8	0.418256		1		783	0.29	0.28	1	0.313945		1		768	-1.32	1.09	-1.2	0.226784		1		398	-1.69	1.1	-1.5	0.126575		1		400	0.88	1108	IDP_dMRI_ProbtrackX_FA_atr_r
-0.63	0.78	-0.8	0.418738		1		662	-0.61	0.78	-0.8	0.439083		1		652	-0.98	3.32	-0.3	0.766658		1		340	-0.45	3.19	-0.1	0.88901		1		332	0.52	1617	T2starCorrected_R_AMYG
-0.28	0.35	-0.8	0.418835		1		758	-0.23	0.35	-0.7	0.510291		1		743	-1.16	1.25	-0.9	0.353689		1		384	-0.55	1.38	-0.4	0.690403		1		389	0.78	1002	wg_lh_intensity-contrast_parsopercularis
-0.59	0.74	-0.8	0.419513		1		755	-0.54	0.75	-0.7	0.46861		1		740	-1.29	2.63	-0.5	0.622578		1		382	-0.88	2.92	-0.3	0.76415		1		388	0.93	400	aparc-Desikan_rh_volume_rostralmiddlefrontal
0.12	0.15	0.8	0.419592		1		758	0.17	0.15	1.2	0.250127		1		743	-0.91	0.53	-1.7	0.088989		1		384	-0.99	0.56	-1.7	0.080915		1		389	0.71	977	aseg_rh_intensity_Caudate
-0.66	0.81	-0.8	0.419664		1		758	-0.66	0.83	-0.8	0.421548		1		743	-0.93	2.97	-0.3	0.753297		1		383	0.58	3.13	0.2	0.852222		1		390	0.75	1669	dti_FA___rh.hippoAmyg___CA1-head
-1.12	1.39	-0.8	0.419685		1		783	-0.84	1.41	-0.6	0.549388		1		768	-6.65	5.13	-1.3	0.195044		1		397	-0.33	5.44	-0.1	0.951165		1		401	0.8	23	IDP_T1_FIRST_left_accumbens_volume
-0.9	1.12	-0.8	0.419944		1		758	-0.76	1.13	-0.7	0.503068		1		743	-3.18	4.06	-0.8	0.434158		1		384	-4.2	4.38	-1	0.339091		1		389	0.88	593	aparc-a2009s_rh_volume_G-oc-temp-med-Lingual
0.15	0.19	0.8	0.420416		1		758	0.18	0.19	1	0.330511		1		743	-0.75	0.7	-1.1	0.283714		1		384	-1	0.72	-1.4	0.163179		1		389	0.53	968	aseg_lh_intensity_Amygdala
0.27	0.33	0.8	0.422245		1		756	0.2	0.33	0.6	0.545502		1		741	1.69	1.29	1.3	0.192392		1		382	1.18	1.23	1	0.337222		1		389	0.65	1918	NODDI_ICVF___rh.hippoAmyg___Accessory-Basal-nucleus
0.81	1.01	0.8	0.422506		1		753	1.04	1.03	1	0.314486		1		738	-4.65	3.76	-1.2	0.216979		1		381	-5.79	3.9	-1.5	0.138277		1		387	0.9	565	aparc-a2009s_lh_volume_S-precentral-inf-part
0.45	0.56	0.8	0.424505		1		758	0.54	0.57	0.9	0.345227		1		743	-1.14	2.17	-0.5	0.600172		1		384	-2.54	2.07	-1.2	0.222421		1		389	0.79	650	aparc-Desikan_lh_thickness_cuneus
0.3	0.37	0.8	0.426027		1		782	0.38	0.38	1	0.311441		1		767	-1.78	1.37	-1.3	0.195139		1		398	-2.08	1.46	-1.4	0.153964		1		399	0.71	1341	IDP_dMRI_ProbtrackX_OD_ifo_l
0.48	0.6	0.8	0.426901		1		758	0.55	0.61	0.9	0.362064		1		743	-0.8	2.14	-0.4	0.710146		1		384	-2.51	2.4	-1	0.296899		1		389	0.79	1018	wg_lh_intensity-contrast_transversetemporal
0.71	0.9	0.8	0.427785		1		755	1.02	0.9	1.1	0.260517		1		740	-5.83	3.43	-1.7	0.089444		1		382	-6.44	3.36	-1.9	0.056376		1		388	0.92	487	aparc-DKTatlas_rh_volume_posteriorcingulate
-0.58	0.73	-0.8	0.427809		1		758	-0.46	0.74	-0.6	0.534044		1		743	-4.45	2.66	-1.7	0.095078		1		384	-3.02	2.8	-1.1	0.28183		1		389	0.8	872	aparc-a2009s_lh_thickness_S-suborbital
0.2	0.26	0.8	0.428835		1		758	0.26	0.25	1	0.306511		1		743	-1.01	0.95	-1.1	0.289918		1		383	-1.25	1.02	-1.2	0.22146		1		390	0.68	1945	NODDI_ICVF___ThalamicNuclei___Right-PuA
-0.26	0.33	-0.8	0.42924		1		758	-0.15	0.33	-0.5	0.64092		1		743	-1.72	1.2	-1.4	0.151813		1		384	-2.67	1.26	-2.1	0.033916		1		389	0.8	649	aparc-Desikan_lh_thickness_caudalmiddlefrontal
0.15	0.19	0.8	0.430452		1		782	0.16	0.19	0.9	0.38884		1		767	-0.25	0.72	-0.3	0.727832		1		397	-0.19	0.71	-0.3	0.790624		1		400	0.8	1072	IDP_dMRI_TBSS_FA_Cerebral_peduncle_L
0.61	0.78	0.8	0.431682		1		758	0.54	0.79	0.7	0.495649		1		743	2.45	2.89	0.8	0.397704		1		383	2.73	2.94	0.9	0.354003		1		390	0.69	1972	NODDI_OD___rh.hippoAmyg___subiculum-head
-1.09	1.38	-0.8	0.431916		1		779	-0.8	1.4	-0.6	0.567892		1		764	-6.17	5.17	-1.2	0.233789		1		397	-1.15	5.29	-0.2	0.827939		1		397	0.93	77	IDP_T1_FAST_ROIs_R_juxtapos_lobule_cortex
-0.56	0.72	-0.8	0.432956		1		757	-0.58	0.73	-0.8	0.425634		1		743	0.06	2.83	0	0.983473		1		383	1.73	2.74	0.6	0.527846		1		388	0.81	755	aparc-DKTatlas_lh_thickness_parahippocampal
0.26	0.34	0.8	0.433029		1		783	0.25	0.34	0.7	0.463613		1		768	0.08	1.23	0.1	0.946992		1		398	0.41	1.35	0.3	0.759312		1		400	0.75	1130	IDP_dMRI_ProbtrackX_FA_unc_l
-0.81	1.04	-0.8	0.43308		1		756	-0.96	1.05	-0.9	0.362889		1		742	1.93	4.06	0.5	0.634711		1		383	3.73	3.99	0.9	0.34984		1		387	0.87	449	aparc-DKTatlas_lh_volume_parahippocampal
-0.78	0.99	-0.8	0.433682		1		777	-0.59	1.01	-0.6	0.557005		1		763	-6.07	3.7	-1.6	0.10138		1		394	-1.57	3.95	-0.4	0.691441		1		397	0.82	153	IDP_T1_FAST_ROIs_L_cerebellum_VIIIa
0.58	0.74	0.8	0.434307		1		757	0.49	0.75	0.6	0.519096		1		742	2.85	2.72	1	0.295166		1		383	1.81	2.92	0.6	0.534381		1		389	0.61	1748	dti_MD___rh.hippoAmyg___parasubiculum
-0.8	1.02	-0.8	0.434429		1		758	-0.72	1.03	-0.7	0.482127		1		743	-1.65	3.71	-0.4	0.656597		1		384	-5.44	4.02	-1.3	0.177047		1		389	0.83	303	ThalamNuclei_lh_volume_PuL
-0.44	0.56	-0.8	0.434811		1		757	-0.41	0.57	-0.7	0.475695		1		742	-1.9	2.06	-0.9	0.358542		1		383	-0.98	2.16	-0.5	0.649746		1		389	0.59	865	aparc-a2009s_lh_thickness_S-orbital-med-olfact
-0.62	0.8	-0.8	0.435252		1		780	-0.31	0.8	-0.4	0.703746		1		765	-7.84	2.91	-2.7	0.007449		0.9987		396	-7.6	3.11	-2.4	0.014837		1		399	0.95	1322	IDP_dMRI_TBSS_OD_Superior_longitudinal_fasciculus_L
-0.24	0.31	-0.8	0.437515		1		758	-0.14	0.32	-0.4	0.660239		1		743	-2.06	1.14	-1.8	0.071736		1		384	-1.61	1.2	-1.3	0.181977		1		389	0.87	972	aseg_lh_intensity_choroid-plexus
-0.64	0.82	-0.8	0.43783		1		753	-0.37	0.83	-0.4	0.657521		1		738	-6.9	3.08	-2.2	0.02575		1		381	-5.7	3.1	-1.8	0.066367		1		387	0.93	495	aparc-DKTatlas_rh_volume_supramarginal
1	1.29	0.8	0.439309		1		755	1.23	1.31	0.9	0.349767		1		740	-5.83	4.71	-1.2	0.216296		1		380	-6.77	4.97	-1.4	0.174071		1		390	0.65	1664	dti_FA___lh.hippoAmyg___subiculum-head
-0.86	1.11	-0.8	0.439576		1		756	-0.61	1.12	-0.5	0.588188		1		741	-6.25	4.11	-1.5	0.129515		1		383	-6.25	4.25	-1.5	0.142774		1		388	0.83	281	HippSubfield_rh_volume_HATA
-1	1.29	-0.8	0.43968		1		758	-1.16	1.3	-0.9	0.37459		1		743	4.94	4.67	1.1	0.290542		1		384	6.52	5.07	1.3	0.199645		1		389	0.93	399	aparc-Desikan_rh_volume_rostralanteriorcingulate
0.36	0.47	0.8	0.439751		1		783	0.44	0.47	0.9	0.345154		1		768	-1.61	1.71	-0.9	0.345961		1		398	-2.23	1.86	-1.2	0.232279		1		400	0.94	1236	IDP_dMRI_TBSS_ICVF_Sagittal_stratum_R
0.31	0.4	0.8	0.439865		1		758	0.36	0.4	0.9	0.372948		1		743	-0.51	1.37	-0.4	0.706681		1		383	-1.13	1.6	-0.7	0.47832		1		390	0.53	1776	dti_MD___rh.hippoAmyg___CA4-body
-0.3	0.4	-0.8	0.441312		1		758	-0.21	0.4	-0.5	0.592656		1		743	-1.76	1.45	-1.2	0.22666		1		384	-1.43	1.54	-0.9	0.352565		1		389	0.74	1032	wg_rh_intensity-contrast_medialorbitofrontal
-0.9	1.17	-0.8	0.441323		1		780	-0.99	1.18	-0.8	0.399569		1		765	2.9	4.22	0.7	0.49269		1		398	5.25	4.69	1.1	0.263355		1		397	0.95	53	IDP_T1_FAST_ROIs_R_inf_temp_gyrus_ant
0.21	0.28	0.8	0.441403		1		783	0.31	0.27	1.1	0.2606		1		768	-2.35	1.06	-2.2	0.027282		1		398	-2	1.06	-1.9	0.060207		1		400	0.86	1124	IDP_dMRI_ProbtrackX_FA_ptr_l
-1.07	1.4	-0.8	0.441721		1		758	-1.01	1.42	-0.7	0.477908		1		743	-2.01	5.19	-0.4	0.698266		1		383	-4.09	5.27	-0.8	0.438511		1		390	0.64	1665	dti_FA___rh.hippoAmyg___subiculum-head
-0.59	0.77	-0.8	0.442554		1		756	-0.37	0.77	-0.5	0.630079		1		741	-4.51	2.87	-1.6	0.116567		1		382	-2.57	2.95	-0.9	0.384146		1		389	0.89	959	aseg_lh_intensity_Lateral-Ventricle
-0.36	0.47	-0.8	0.443133		1		758	-0.42	0.47	-0.9	0.374504		1		743	0.96	1.73	0.6	0.578745		1		384	1.1	1.8	0.6	0.541048		1		389	0.76	816	aparc-a2009s_lh_thickness_G-front-inf-Orbital
-0.68	0.89	-0.8	0.444569		1		782	-0.57	0.9	-0.6	0.528411		1		767	-2.98	3.18	-0.9	0.349239		1		398	-3.69	3.55	-1	0.300229		1		399	0.76	1334	IDP_dMRI_ProbtrackX_OD_cgc_r
-0.81	1.06	-0.8	0.44559		1		758	-0.75	1.08	-0.7	0.486158		1		743	-1.55	3.93	-0.4	0.693225		1		384	0.31	4.1	0.1	0.939546		1		389	0.72	868	aparc-a2009s_lh_thickness_S-pericallosal
0.26	0.34	0.8	0.446657		1		758	0.25	0.34	0.7	0.464468		1		743	0.18	1.26	0.1	0.886395		1		383	-0.54	1.28	-0.4	0.673705		1		390	0.64	1899	NODDI_ICVF___lh.hippoAmyg___CA4-head
0.49	0.65	0.8	0.446815		1		758	0.29	0.66	0.4	0.660921		1		743	4.19	2.37	1.8	0.077417		1		383	4.39	2.47	1.8	0.076775		1		390	0.77	1730	dti_FA___ThalamicNuclei___Right-MDm
-0.64	0.85	-0.8	0.446839		1		758	-0.56	0.86	-0.7	0.514367		1		743	-2.29	3.28	-0.7	0.484164		1		383	-0.05	3.07	0	0.987974		1		390	0.89	1995	NODDI_OD___lh.hippoAmyg___Lateral-nucleus
1.16	1.53	0.8	0.446911		1		757	0.84	1.54	0.5	0.586704		1		742	7.17	5.38	1.3	0.182921		1		383	8.97	6.13	1.5	0.144353		1		389	0.94	530	aparc-a2009s_lh_volume_G-temp-sup-G-T-transv
-0.77	1.02	-0.8	0.446953		1		758	-0.76	1.03	-0.7	0.463089		1		743	-0.11	3.73	0	0.97747		1		384	-2.62	3.81	-0.7	0.492516		1		389	0.81	544	aparc-a2009s_lh_volume_S-circular-insula-ant
0.27	0.36	0.8	0.44697		1		783	0.33	0.36	0.9	0.353844		1		768	-1.12	1.31	-0.9	0.394679		1		398	-1.3	1.44	-0.9	0.368898		1		400	0.94	1267	IDP_dMRI_ProbtrackX_ICVF_ifo_r
-0.14	0.18	-0.8	0.448724		1		782	-0.17	0.18	-0.9	0.342795		1		767	0.57	0.66	0.9	0.383835		1		398	0.97	0.74	1.3	0.188212		1		399	0.7	1184	IDP_dMRI_ProbtrackX_MD_cgc_l
4.53	5.99	0.8	0.449114		1		746	5.08	6.09	0.8	0.405121		1		731	-6.21	20.06	-0.3	0.75722		1		377	-11.13	24.52	-0.5	0.650129		1		384	0.78	1847	NODDI_ISOVF___rh.hippoAmyg___CA1-body
0.09	0.12	0.8	0.449323		1		758	0.1	0.12	0.9	0.370681		1		743	-0.14	0.43	-0.3	0.742956		1		384	-0.22	0.45	-0.5	0.628676		1		389	0.77	976	aseg_rh_intensity_Thalamus-Proper
0.3	0.4	0.8	0.449692		1		781	0.21	0.4	0.5	0.604069		1		766	1.88	1.55	1.2	0.224747		1		396	1.79	1.52	1.2	0.239159		1		400	0.77	1064	IDP_dMRI_TBSS_FA_Corticospinal_tract_L
-0.59	0.78	-0.8	0.450634		1		758	-0.56	0.78	-0.7	0.473462		1		743	-1.04	2.94	-0.4	0.724613		1		383	0.16	2.97	0.1	0.956225		1		390	0.87	2012	NODDI_OD___ThalamicNuclei___Left-CM
0.34	0.45	0.8	0.451086		1		758	0.31	0.45	0.7	0.487795		1		743	0.97	1.7	0.6	0.56765		1		384	0.09	1.68	0.1	0.955842		1		389	0.84	989	wg_lh_intensity-contrast_cuneus
2.43	3.23	0.8	0.45309		1		758	2.92	3.29	0.9	0.373712		1		743	-8.3	11.34	-0.7	0.464776		1		383	-18.27	12.95	-1.4	0.159071		1		390	0.83	1849	NODDI_ISOVF___rh.hippoAmyg___CA3-head
0.99	1.32	0.7	0.453444		1		758	0.79	1.33	0.6	0.552834		1		743	5.75	4.98	1.2	0.248524		1		384	5.91	5.03	1.2	0.241085		1		389	0.88	520	aparc-a2009s_lh_volume_G-oc-temp-med-Parahip
0.52	0.69	0.7	0.45356		1		758	0.52	0.7	0.7	0.462133		1		743	1.19	2.46	0.5	0.630383		1		383	-1.19	2.7	-0.4	0.660038		1		390	0.73	2034	NODDI_OD___ThalamicNuclei___Right-LP
-0.57	0.76	-0.7	0.453929		1		758	-0.51	0.77	-0.7	0.508395		1		743	-1.85	2.82	-0.7	0.513191		1		384	-1.29	2.89	-0.4	0.656013		1		389	0.83	620	aparc-a2009s_rh_volume_S-circular-insula-sup
-0.56	0.74	-0.7	0.454979		1		758	-0.41	0.76	-0.5	0.583235		1		743	-3.69	2.92	-1.3	0.206302		1		383	-0.85	2.66	-0.3	0.750294		1		390	0.66	2030	NODDI_OD___ThalamicNuclei___Right-CeM
0.28	0.38	0.7	0.457189		1		782	0.32	0.38	0.8	0.403964		1		767	-0.89	1.42	-0.6	0.531735		1		397	-0.4	1.49	-0.3	0.789521		1		400	0.96	1080	IDP_dMRI_TBSS_FA_Anterior_corona_radiata_L
-0.47	0.64	-0.7	0.45815		1		754	-0.46	0.64	-0.7	0.472243		1		739	-0.55	2.41	-0.2	0.818576		1		382	0.45	2.36	0.2	0.850598		1		387	0.94	195	aseg_lh_volume_Putamen
0.26	0.36	0.7	0.458511		1		757	0.23	0.36	0.6	0.525686		1		742	0.96	1.3	0.7	0.460029		1		383	0.62	1.39	0.4	0.656426		1		389	0.65	1917	NODDI_ICVF___lh.hippoAmyg___Accessory-Basal-nucleus
-0.19	0.26	-0.7	0.459125		1		758	-0.11	0.26	-0.4	0.665048		1		743	-1.75	0.95	-1.8	0.065079		1		384	-1.23	1.04	-1.2	0.235169		1		389	0.76	706	aparc-Desikan_rh_thickness_rostralmiddlefrontal
-1.09	1.48	-0.7	0.459815		1		758	-0.87	1.5	-0.6	0.561543		1		743	-5.5	5.08	-1.1	0.279875		1		384	-4.19	6.04	-0.7	0.489104		1		389	0.82	584	aparc-a2009s_rh_volume_G-front-inf-Orbital
0.65	0.87	0.7	0.460247		1		782	0.76	0.89	0.9	0.393883		1		767	-0.88	3.27	-0.3	0.78923		1		397	-3.16	3.38	-0.9	0.35055		1		400	0.84	1311	IDP_dMRI_TBSS_OD_Sagittal_stratum_R
-1.07	1.45	-0.7	0.460488		1		756	-1.03	1.45	-0.7	0.4809		1		742	-3.96	5.54	-0.7	0.475341		1		382	-1.01	5.77	-0.2	0.860966		1		388	0.71	1645	T2Star___rh.hippoAmyg___Paralaminar-nucleus
-0.28	0.38	-0.7	0.460528		1		757	-0.32	0.38	-0.8	0.400822		1		742	0.64	1.39	0.5	0.642695		1		382	2.29	1.48	1.5	0.122546		1		390	0.51	1798	dti_MD___lh.hippoAmyg___Paralaminar-nucleus
-0.91	1.23	-0.7	0.460611		1		756	-0.95	1.24	-0.8	0.443848		1		741	-0.66	4.64	-0.1	0.886875		1		382	-2.77	4.68	-0.6	0.553665		1		389	0.9	642	aparc-a2009s_rh_volume_S-subparietal
-0.19	0.26	-0.7	0.462918		1		779	-0.2	0.27	-0.7	0.45587		1		765	-0.21	1.01	-0.2	0.835545		1		396	0.75	1.04	0.7	0.470897		1		397	0.78	1528	AON_mean_intensity_mod=DTI_FA_threshold=0_warpResolution=2mm
-0.49	0.67	-0.7	0.463132		1		754	-0.32	0.68	-0.5	0.637617		1		739	-3.99	2.54	-1.6	0.117644		1		382	-4.02	2.52	-1.6	0.112002		1		387	0.9	402	aparc-Desikan_rh_volume_superiorparietal
-1.31	1.78	-0.7	0.46328		1		757	-1.55	1.81	-0.9	0.393164		1		742	4.43	6.55	0.7	0.499581		1		383	5.29	6.81	0.8	0.437351		1		389	0.79	571	aparc-a2009s_lh_volume_S-temporal-transverse
0.87	1.19	0.7	0.463404		1		782	1.04	1.2	0.9	0.383773		1		767	-1.25	4.61	-0.3	0.786384		1		398	-5.32	4.47	-1.2	0.234009		1		399	0.7	1413	IDP_dMRI_ProbtrackX_ISOVF_ptr_r
0.38	0.52	0.7	0.464294		1		758	0.46	0.53	0.9	0.385685		1		743	-1.41	1.87	-0.8	0.452073		1		383	-2.4	2.07	-1.2	0.247787		1		390	0.8	2024	NODDI_OD___ThalamicNuclei___Left-PuM
-1.39	1.9	-0.7	0.465555		1		783	-1.72	1.93	-0.9	0.373114		1		768	5.3	6.85	0.8	0.439621		1		398	6.1	7.75	0.8	0.431287		1		400	0.56	1395	IDP_dMRI_ProbtrackX_ISOVF_ar_l
-0.84	1.16	-0.7	0.467639		1		781	-0.6	1.18	-0.5	0.611805		1		766	-6.49	4.29	-1.5	0.130822		1		397	-1.68	4.45	-0.4	0.705222		1		399	0.84	156	IDP_T1_FAST_ROIs_L_cerebellum_VIIIb
-1.84	2.54	-0.7	0.467882		1		781	-1.5	2.58	-0.6	0.559685		1		766	-8.01	10.04	-0.8	0.425392		1		396	-3.14	9.1	-0.3	0.730347		1		400	0.58	1365	IDP_dMRI_TBSS_ISOVF_Medial_lemniscus_L
0.65	0.89	0.7	0.468176		1		758	0.85	0.91	0.9	0.350574		1		743	-2.64	3.33	-0.8	0.429245		1		384	-4.41	3.42	-1.3	0.197763		1		389	0.84	422	BA-exvivo_rh_volume_BA1
-2.72	3.75	-0.7	0.468366		1		733	-2.36	3.81	-0.6	0.534801		1		720	-12.25	13.67	-0.9	0.371082		1		367	-8.01	15.68	-0.5	0.609769		1		379	0.66	218	aseg_rh_volume_vessel
-0.94	1.3	-0.7	0.468638		1		776	-1.11	1.31	-0.8	0.396877		1		761	2.56	4.81	0.5	0.595234		1		393	5.13	5.16	1	0.320465		1		398	0.83	1485	PG_volume_threshold=0.3_warpResolution=2mm
-0.53	0.73	-0.7	0.469578		1		757	-0.55	0.74	-0.7	0.455288		1		743	0.27	2.87	0.1	0.925171		1		383	1.98	2.77	0.7	0.474973		1		388	0.8	661	aparc-Desikan_lh_thickness_parahippocampal
0.46	0.64	0.7	0.471508		1		756	0.6	0.65	0.9	0.357088		1		741	-2.16	2.33	-0.9	0.355444		1		382	-2.93	2.46	-1.2	0.234484		1		389	0.73	714	BA-exvivo_lh_thickness_BA1
-0.34	0.47	-0.7	0.472341		1		758	-0.31	0.48	-0.7	0.510093		1		743	-0.6	1.78	-0.3	0.735845		1		384	-0.56	1.76	-0.3	0.748127		1		389	0.89	934	aparc-a2009s_rh_thickness_S-oc-temp-lat
0.56	0.78	0.7	0.472795		1		758	0.71	0.78	0.9	0.36139		1		743	-2.51	2.94	-0.9	0.394658		1		384	-3.86	2.92	-1.3	0.186229		1		389	0.89	357	aparc-Desikan_lh_volume_paracentral
-0.46	0.64	-0.7	0.473045		1		758	-0.42	0.64	-0.7	0.515603		1		743	-0.38	2.3	-0.2	0.87022		1		384	-1.91	2.52	-0.8	0.448305		1		389	0.71	825	aparc-a2009s_lh_thickness_G-oc-temp-med-Lingual
0.24	0.33	0.7	0.473215		1		782	0.22	0.34	0.6	0.517529		1		767	0.2	1.21	0.2	0.867299		1		397	-0.49	1.34	-0.4	0.711062		1		400	0.87	1077	IDP_dMRI_TBSS_FA_Retrolenticular_part_of_internal_capsule_R
-0.3	0.42	-0.7	0.474046		1		782	-0.29	0.43	-0.7	0.504191		1		767	-0.43	1.64	-0.3	0.791552		1		397	0.43	1.56	0.3	0.781207		1		400	0.72	1141	IDP_dMRI_TBSS_MD_Medial_lemniscus_L
-0.22	0.3	-0.7	0.47488		1		773	-0.23	0.31	-0.7	0.455631		1		759	-0.15	1.21	-0.1	0.899847		1		392	1.53	1.05	1.5	0.143649		1		395	0.65	1522	PIT_mean_intensity_mod=T2_star_threshold=0_warpResolution=2mm
-0.32	0.44	-0.7	0.4752		1		757	-0.32	0.45	-0.7	0.472787		1		742	-0.71	1.61	-0.4	0.65823		1		384	-0.18	1.73	-0.1	0.918177		1		388	0.86	805	aparc-a2009s_lh_thickness_G+S-occipital-inf
-0.76	1.07	-0.7	0.476419		1		782	-0.61	1.07	-0.6	0.569801		1		767	-3.49	4.05	-0.9	0.389281		1		397	-3.72	4.12	-0.9	0.36779		1		400	0.85	1326	IDP_dMRI_TBSS_OD_Uncinate_fasciculus_L
0.59	0.83	0.7	0.476711		1		758	0.62	0.84	0.7	0.459622		1		743	0.26	3.05	0.1	0.931421		1		384	2.13	3.21	0.7	0.507431		1		389	0.9	481	aparc-DKTatlas_rh_volume_paracentral
0.3	0.42	0.7	0.477421		1		778	0.32	0.43	0.7	0.463045		1		763	-0.22	1.56	-0.1	0.889457		1		396	-1.63	1.66	-1	0.325736		1		397	0.94	1568	PIF_95th_percentile_mod=NODDI_ISOVF_threshold=0_warpResolution=2mm
-0.3	0.43	-0.7	0.477757		1		758	-0.26	0.43	-0.6	0.549998		1		743	-1.34	1.61	-0.8	0.406204		1		384	-0.59	1.64	-0.4	0.717748		1		389	0.63	998	wg_lh_intensity-contrast_medialorbitofrontal
-0.23	0.33	-0.7	0.478973		1		757	-0.17	0.33	-0.5	0.61038		1		742	-1.38	1.21	-1.1	0.254476		1		383	-1.32	1.26	-1	0.294031		1		389	0.81	1009	wg_lh_intensity-contrast_precuneus
-0.72	1.01	-0.7	0.479044		1		757	-0.83	1.02	-0.8	0.418429		1		743	1.32	3.91	0.3	0.735844		1		383	2.82	3.94	0.7	0.474349		1		388	0.86	356	aparc-Desikan_lh_volume_parahippocampal
-1.05	1.49	-0.7	0.47981		1		756	-1.13	1.5	-0.8	0.451589		1		742	-0.6	5.54	-0.1	0.913904		1		382	4.65	5.98	0.8	0.43756		1		388	0.65	1644	T2Star___lh.hippoAmyg___Paralaminar-nucleus
0.3	0.43	0.7	0.479932		1		758	0.37	0.43	0.9	0.392593		1		743	-1.25	1.53	-0.8	0.415057		1		384	-0.55	1.73	-0.3	0.74917		1		389	0.7	877	aparc-a2009s_rh_thickness_G+S-frontomargin
0.27	0.38	0.7	0.480019		1		758	0.36	0.39	0.9	0.359639		1		743	-1.57	1.42	-1.1	0.269082		1		384	-1.81	1.5	-1.2	0.227448		1		389	0.64	1030	wg_rh_intensity-contrast_lateralorbitofrontal
-0.82	1.16	-0.7	0.480162		1		757	-0.94	1.17	-0.8	0.422314		1		742	-0.39	4.39	-0.1	0.928843		1		384	3.07	4.39	0.7	0.48448		1		388	0.94	366	aparc-Desikan_lh_volume_rostralanteriorcingulate
-0.14	0.19	-0.7	0.480509		1		783	-0.15	0.2	-0.7	0.453872		1		768	-0.01	0.71	0	0.99276		1		398	0.54	0.78	0.7	0.492032		1		400	0.75	1166	IDP_dMRI_TBSS_MD_Cingulum_cingulate_gyrus_R
-0.35	0.49	-0.7	0.480689		1		757	-0.24	0.5	-0.5	0.631072		1		742	-2.4	1.85	-1.3	0.194685		1		383	-1.87	1.85	-1	0.311667		1		389	0.61	1954	NODDI_OD___brainstemS___Pons
-0.63	0.89	-0.7	0.481023		1		757	-0.56	0.9	-0.6	0.537981		1		742	-2.31	3.41	-0.7	0.499155		1		383	-2.45	3.33	-0.7	0.462863		1		389	0.9	538	aparc-a2009s_lh_volume_Lat-Fis-post
-0.16	0.23	-0.7	0.481527		1		782	-0.14	0.24	-0.6	0.54944		1		767	-0.53	0.91	-0.6	0.557524		1		397	-0.17	0.85	-0.2	0.843062		1		400	0.83	1070	IDP_dMRI_TBSS_FA_Superior_cerebellar_peduncle_L
-0.43	0.61	-0.7	0.482583		1		758	-0.34	0.62	-0.6	0.582159		1		743	-2.36	2.25	-1	0.294344		1		384	-2.52	2.37	-1.1	0.287737		1		389	0.86	925	aparc-a2009s_rh_thickness_S-collat-transv-post
1.11	1.58	0.7	0.483036		1		757	1.16	1.6	0.7	0.466886		1		742	2.1	5.79	0.4	0.717124		1		384	1.06	6.17	0.2	0.863569		1		388	0.86	637	aparc-a2009s_rh_volume_S-pericallosal
1.26	1.8	0.7	0.484954		1		783	1.08	1.8	0.6	0.550348		1		768	5.73	7.16	0.8	0.423714		1		398	10.2	6.62	1.5	0.124289		1		400	0.61	1399	IDP_dMRI_ProbtrackX_ISOVF_cgc_l
-0.35	0.5	-0.7	0.485132		1		758	-0.31	0.51	-0.6	0.544008		1		743	-1.24	1.84	-0.7	0.498959		1		384	-1.48	1.92	-0.8	0.442815		1		389	0.7	847	aparc-a2009s_lh_thickness_S-central
0.28	0.4	0.7	0.485563		1		758	0.29	0.4	0.7	0.47146		1		743	0.47	1.47	0.3	0.749976		1		384	0.07	1.61	0	0.964569		1		389	0.82	909	aparc-a2009s_rh_thickness_G-temp-sup-Lateral
-0.4	0.57	-0.7	0.486167		1		758	-0.36	0.57	-0.6	0.532095		1		743	-1.33	2.16	-0.6	0.538851		1		383	-0.15	2.1	-0.1	0.944587		1		390	0.56	1795	dti_MD___rh.hippoAmyg___Corticoamygdaloid-transitio
-0.93	1.34	-0.7	0.486493		1		781	-1.12	1.35	-0.8	0.40746		1		766	4.04	5.07	0.8	0.426286		1		398	-1.92	5.18	-0.4	0.711316		1		398	0.65	1448	rfMRI amplitudes (ICA100 node 18)
0.25	0.36	0.7	0.48656		1		782	0.18	0.37	0.5	0.631896		1		767	2.02	1.38	1.5	0.144568		1		397	0.96	1.39	0.7	0.48754		1		400	0.85	1243	IDP_dMRI_TBSS_ICVF_Cingulum_hippocampus_L
0.25	0.35	0.7	0.487212		1		783	0.3	0.36	0.8	0.400503		1		768	-0.81	1.33	-0.6	0.544286		1		398	-2.32	1.35	-1.7	0.086377		1		400	0.59	1349	IDP_dMRI_ProbtrackX_OD_ptr_r
-0.63	0.91	-0.7	0.488026		1		758	-0.53	0.92	-0.6	0.564563		1		743	-3.12	3.33	-0.9	0.349521		1		383	-2.81	3.55	-0.8	0.428372		1		390	0.67	1685	dti_FA___rh.hippoAmyg___molecular_layer_HP-head
-0.41	0.59	-0.7	0.488671		1		785	-0.43	0.6	-0.7	0.479688		1		770	0.3	2.19	0.1	0.890233		1		399	0.66	2.35	0.3	0.778827		1		401	0.77	1595	OC_MNI_2mm_sum_mod=T1_MNI_GM_mod_threshold=0.3_warpResolution=2mm
-0.61	0.88	-0.7	0.489307		1		781	-0.58	0.89	-0.7	0.514125		1		766	-0.5	3.45	-0.1	0.88384		1		397	-2.76	3.28	-0.8	0.400288		1		399	0.88	1316	IDP_dMRI_TBSS_OD_Cingulum_cingulate_gyrus_L
0.5	0.73	0.7	0.489438		1		756	0.5	0.74	0.7	0.498853		1		741	0.84	2.66	0.3	0.753635		1		381	-2.35	2.78	-0.8	0.397338		1		390	0.52	1877	NODDI_ICVF___lh.hippoAmyg___parasubiculum
0.35	0.51	0.7	0.490042		1		758	0.37	0.51	0.7	0.473285		1		743	-0.1	1.94	-0.1	0.957208		1		383	0.17	1.92	0.1	0.929673		1		390	0.75	1717	dti_FA___ThalamicNuclei___Left-PuM
0.91	1.32	0.7	0.490487		1		779	1.08	1.33	0.8	0.417885		1		764	-3.91	4.62	-0.8	0.397558		1		396	0.27	5.36	0.1	0.960051		1		398	0.96	57	IDP_T1_FAST_ROIs_R_inf_temp_gyrus_tempocc
0.81	1.18	0.7	0.49108		1		757	0.99	1.2	0.8	0.407363		1		742	-2.26	4.26	-0.5	0.596803		1		383	-2.95	4.53	-0.7	0.515565		1		389	0.93	615	aparc-a2009s_rh_volume_S-calcarine
1.48	2.15	0.7	0.491331		1		780	0.27	2.12	0.1	0.897484		1		765	31.7	7.9	4	7.2e-05		0.1513		395	26.97	8.6	3.1	0.00185		0.8747		400	0.76	1382	IDP_dMRI_TBSS_ISOVF_External_capsule_R
-0.3	0.43	-0.7	0.491599		1		781	-0.26	0.44	-0.6	0.557509		1		766	-0.5	1.66	-0.3	0.762989		1		397	-0.43	1.68	-0.3	0.798841		1		399	0.59	1281	IDP_dMRI_TBSS_OD_Middle_cerebellar_peduncle
-0.59	0.85	-0.7	0.492034		1		756	-0.5	0.87	-0.6	0.564143		1		741	-2.72	3.11	-0.9	0.38293		1		382	-2.11	3.34	-0.6	0.526548		1		389	0.89	583	aparc-a2009s_rh_volume_G-front-inf-Opercular
-0.67	0.98	-0.7	0.492252		1		758	-0.87	0.99	-0.9	0.378903		1		743	2.96	3.67	0.8	0.420076		1		383	3.72	3.7	1	0.314827		1		390	0.77	1955	NODDI_OD___brainstemS___Medulla
-0.15	0.22	-0.7	0.493316		1		782	-0.23	0.22	-1	0.308202		1		767	1.75	0.82	2.1	0.034274		1		397	1.89	0.85	2.2	0.027397		1		400	0.91	1200	IDP_dMRI_ProbtrackX_MD_slf_l
-0.42	0.62	-0.7	0.493405		1		758	-0.37	0.63	-0.6	0.550632		1		743	-1.58	2.23	-0.7	0.479859		1		384	-1.19	2.44	-0.5	0.626919		1		389	0.84	410	BA-exvivo_lh_volume_BA3a
0.15	0.23	0.7	0.494058		1		783	0.18	0.23	0.8	0.443001		1		768	0.07	0.83	0.1	0.932047		1		398	-0.67	0.87	-0.8	0.445695		1		400	0.65	1271	IDP_dMRI_ProbtrackX_ICVF_ml_l
0.24	0.35	0.7	0.49446		1		757	0.26	0.36	0.7	0.465593		1		742	0.19	1.29	0.2	0.880702		1		383	-0.67	1.37	-0.5	0.626406		1		389	0.84	725	BA-exvivo_lh_thickness_MT
-0.95	1.4	-0.7	0.494787		1		782	-1.5	1.41	-1.1	0.287994		1		767	10.9	4.95	2.2	0.028351		1		398	10.67	5.66	1.9	0.060135		1		399	0.56	1467	rfMRI amplitudes (ICA100 node 39)
-0.36	0.53	-0.7	0.494894		1		781	-0.3	0.54	-0.6	0.573878		1		766	-1.97	1.99	-1	0.322671		1		396	-1.11	2.05	-0.5	0.587656		1		400	0.61	1336	IDP_dMRI_ProbtrackX_OD_cgh_r
-0.19	0.28	-0.7	0.494973		1		783	-0.22	0.28	-0.8	0.424707		1		768	0.92	1.01	0.9	0.361875		1		398	1.12	1.13	1	0.321998		1		400	0.76	1162	IDP_dMRI_TBSS_MD_Sagittal_stratum_R
-0.18	0.26	-0.7	0.49516		1		780	-0.17	0.27	-0.6	0.533807		1		765	-0.71	0.99	-0.7	0.470872		1		397	0.35	1.01	0.3	0.731636		1		398	0.88	1531	PIF_mean_intensity_mod=DTI_FA_threshold=0_warpResolution=2mm
2.59	3.8	0.7	0.495736		1		758	2.05	3.81	0.5	0.590151		1		743	19.6	14.49	1.3	0.177099		1		383	7.78	14.43	0.5	0.590233		1		390	0.5	1834	NODDI_ISOVF___lh.hippoAmyg___HATA
1.09	1.6	0.7	0.495797		1		782	0.72	1.62	0.4	0.659006		1		767	9.92	5.65	1.8	0.079799		1		398	6.48	6.57	1	0.324401		1		399	0.59	1420	rfMRI amplitudes (ICA25 node 1)
0.82	1.2	0.7	0.496027		1		747	0.8	1.22	0.7	0.509344		1		732	1.65	4.28	0.4	0.699728		1		380	0.2	4.78	0	0.966783		1		382	0.59	1732	dti_FA___ThalamicNuclei___Right-MV(Re)
0.25	0.37	0.7	0.496839		1		756	0.22	0.37	0.6	0.562576		1		741	1.15	1.38	0.8	0.408591		1		382	0.46	1.4	0.3	0.743354		1		389	0.53	1802	dti_MD___ThalamicNuclei___Left-LGN
-1.55	2.28	-0.7	0.498128		1		756	-1.54	2.29	-0.7	0.50203		1		741	-3.36	8.76	-0.4	0.701309		1		381	-6.3	8.61	-0.7	0.464963		1		390	0.63	1961	NODDI_OD___lh.hippoAmyg___fimbria
0.2	0.29	0.7	0.49879		1		783	0.26	0.29	0.9	0.365781		1		768	-1.14	1.07	-1.1	0.286712		1		398	-0.95	1.16	-0.8	0.413598		1		400	0.9	1239	IDP_dMRI_TBSS_ICVF_External_capsule_L
-0.5	0.74	-0.7	0.49887		1		754	-0.3	0.75	-0.4	0.687552		1		739	-4.65	2.76	-1.7	0.092785		1		382	-4.73	2.8	-1.7	0.092466		1		387	0.91	493	aparc-DKTatlas_rh_volume_superiorparietal
1.11	1.65	0.7	0.499763		1		757	0.98	1.66	0.6	0.553628		1		742	3.9	6.21	0.6	0.530503		1		382	0.35	6.37	0.1	0.956042		1		390	0.58	1981	NODDI_OD___lh.hippoAmyg___CA3-body
-0.64	0.95	-0.7	0.500286		1		756	-0.44	0.96	-0.5	0.648647		1		743	-5.35	3.8	-1.4	0.159542		1		382	-6.37	3.81	-1.7	0.095817		1		387	0.95	443	aparc-DKTatlas_lh_volume_isthmuscingulate
-0.87	1.29	-0.7	0.500964		1		782	-0.93	1.31	-0.7	0.477209		1		767	0.98	4.6	0.2	0.832098		1		397	5.05	5.17	1	0.329195		1		400	0.81	160	IDP_T1_FAST_ROIs_V_cerebellum_IX
0.32	0.48	0.7	0.501636		1		755	0.48	0.48	1	0.319296		1		740	-3.05	1.73	-1.8	0.079235		1		381	-3.67	1.87	-2	0.050179		1		389	0.78	1042	wg_rh_intensity-contrast_precentral
-0.93	1.39	-0.7	0.502221		1		720	-0.76	1.41	-0.5	0.58963		1		705	-3.95	5.26	-0.8	0.453083		1		364	-3.86	5	-0.8	0.441016		1		371	0.52	2006	NODDI_OD___lh.hippoAmyg___Anterior-amygdaloid-area-AAA
-0.45	0.67	-0.7	0.503234		1		781	-0.48	0.68	-0.7	0.479931		1		766	0.96	2.62	0.4	0.715676		1		396	-0.33	2.51	-0.1	0.894687		1		400	0.84	1296	IDP_dMRI_TBSS_OD_Cerebral_peduncle_L
-0.68	1.02	-0.7	0.503478		1		758	-0.6	1.02	-0.6	0.558393		1		743	-2.07	3.85	-0.5	0.590343		1		384	0.24	3.83	0.1	0.949714		1		389	0.83	502	aparc-a2009s_lh_volume_G+S-transv-frontopol
-0.63	0.95	-0.7	0.503668		1		756	-0.44	0.95	-0.5	0.644595		1		743	-5.19	3.77	-1.4	0.169337		1		382	-6.11	3.8	-1.6	0.10912		1		387	0.95	350	aparc-Desikan_lh_volume_isthmuscingulate
-0.74	1.11	-0.7	0.503787		1		757	-0.72	1.12	-0.6	0.522003		1		742	-0.74	4.1	-0.2	0.856206		1		383	1.14	4.35	0.3	0.793166		1		389	0.75	237	AmygNuclei_rh_volume_Cortical-nucleus
-0.23	0.35	-0.7	0.503994		1		758	-0.2	0.35	-0.6	0.572181		1		743	-0.77	1.34	-0.6	0.563005		1		384	-0.84	1.33	-0.6	0.529369		1		389	0.77	1013	wg_lh_intensity-contrast_superiorparietal
-0.22	0.33	-0.7	0.504295		1		779	-0.23	0.33	-0.7	0.494468		1		765	-0.11	1.28	-0.1	0.933112		1		395	0.76	1.28	0.6	0.555099		1		398	0.8	1530	AON_glm_mod=DTI_FA_threshold=0_warpResolution=2mm
0.28	0.42	0.7	0.506054		1		782	0.41	0.42	1	0.32583		1		767	-2.69	1.55	-1.7	0.082409		1		398	-3.29	1.68	-2	0.050621		1		399	0.94	1237	IDP_dMRI_TBSS_ICVF_Sagittal_stratum_L
0.58	0.87	0.7	0.506209		1		758	0.75	0.89	0.8	0.398297		1		743	-2.07	3.1	-0.7	0.505198		1		384	-2.44	3.44	-0.7	0.477909		1		389	0.89	617	aparc-a2009s_rh_volume_S-cingul-Marginalis
-2.12	3.19	-0.7	0.506282		1		764	-2.38	3.19	-0.7	0.454879		1		750	6.89	12.4	0.6	0.578748		1		386	-1.44	12.79	-0.1	0.910359		1		392	0.88	129	IDP_T1_FAST_ROIs_R_pallidum
0.29	0.44	0.7	0.507291		1		781	0.38	0.44	0.9	0.388399		1		766	-1.83	1.6	-1.1	0.253338		1		398	-1.17	1.76	-0.7	0.508434		1		398	0.96	1228	IDP_dMRI_TBSS_ICVF_Anterior_corona_radiata_R
0.54	0.81	0.7	0.507799		1		780	0.4	0.82	0.5	0.623198		1		765	3.11	3.1	1	0.317091		1		395	0.03	3.04	0	0.991498		1		400	0.73	1289	IDP_dMRI_TBSS_OD_Medial_lemniscus_R
-0.06	0.09	-0.7	0.508415		1		756	-0.05	0.1	-0.5	0.634622		1		741	-0.56	0.34	-1.6	0.107259		1		383	-0.18	0.36	-0.5	0.615896		1		388	0.52	961	aseg_lh_intensity_Cerebellum-White-Matter
-0.21	0.32	-0.7	0.509153		1		756	-0.26	0.32	-0.8	0.406973		1		742	0.98	1.17	0.8	0.40552		1		381	1.04	1.34	0.8	0.441438		1		389	0.63	1826	dti_MD___ThalamicNuclei___Right-PuL
0.99	1.5	0.7	0.509334		1		757	1.05	1.5	0.7	0.485707		1		742	-2.18	5.28	-0.4	0.679355		1		384	-1.46	6.09	-0.2	0.810878		1		388	0.89	327	ThalamNuclei_rh_volume_CL
-0.55	0.84	-0.7	0.509611		1		756	-0.58	0.85	-0.7	0.493993		1		742	-0.82	3.37	-0.2	0.80837		1		382	2.39	2.93	0.8	0.415183		1		388	0.56	1632	T2Star___rh.hippoAmyg___CA4-head
-0.48	0.73	-0.7	0.510031		1		746	-0.47	0.75	-0.6	0.531083		1		731	-0.85	2.67	-0.3	0.750858		1		378	0.17	2.82	0.1	0.950968		1		383	0.75	1768	dti_MD___rh.hippoAmyg___CA1-body
0.17	0.26	0.7	0.51101		1		750	0.09	0.26	0.3	0.737591		1		736	2.49	1	2.5	0.012914		1		381	1.41	1.04	1.3	0.17831		1		383	0.91	2047	MD_perc_90
0.26	0.4	0.7	0.511665		1		781	0.32	0.4	0.8	0.419771		1		766	-1.75	1.48	-1.2	0.238533		1		397	-0.63	1.55	-0.4	0.685519		1		399	0.96	1079	IDP_dMRI_TBSS_FA_Anterior_corona_radiata_R
1.47	2.23	0.7	0.512188		1		220	1.12	2.26	0.5	0.620622		1		215	8.89	8.19	1.1	0.280611		1		101	5.17	7.2	0.7	0.474757		1		124	0.51	1742	dti_FA___ThalamicNuclei___Right-VM
-0.2	0.3	-0.7	0.512284		1		783	-0.14	0.31	-0.4	0.655623		1		768	-1.36	1.11	-1.2	0.221369		1		398	-0.51	1.16	-0.4	0.660695		1		400	0.85	1332	IDP_dMRI_ProbtrackX_OD_atr_r
0.83	1.27	0.7	0.512546		1		756	0.64	1.28	0.5	0.618533		1		741	5.94	4.92	1.2	0.227628		1		383	5.01	4.7	1.1	0.28672		1		388	0.77	379	aparc-Desikan_rh_volume_entorhinal
-0.7	1.08	-0.7	0.513719		1		756	-0.37	1.09	-0.3	0.732258		1		741	-7.85	3.79	-2.1	0.039195		1		382	-7.68	4.3	-1.8	0.075313		1		389	0.86	643	aparc-a2009s_rh_volume_S-temporal-inf
0.96	1.47	0.7	0.513825		1		783	0.61	1.48	0.4	0.67848		1		768	10.95	5.72	1.9	0.056287		1		398	7.79	5.5	1.4	0.157234		1		400	0.71	1368	IDP_dMRI_TBSS_ISOVF_Anterior_limb_of_internal_capsule_R
-0.3	0.46	-0.7	0.5149		1		783	-0.15	0.46	-0.3	0.750806		1		768	-3.74	1.62	-2.3	0.021364		1		398	-2.43	1.89	-1.3	0.198842		1		400	0.73	1329	IDP_dMRI_ProbtrackX_OD_ar_l
0.89	1.37	0.7	0.514968		1		775	1.29	1.39	0.9	0.353164		1		760	-7.34	5.21	-1.4	0.159577		1		394	-7.85	5.13	-1.5	0.127048		1		396	0.96	62	IDP_T1_FAST_ROIs_L_supramarg_gyrus_ant
0.19	0.3	0.6	0.515885		1		782	0.23	0.3	0.8	0.442362		1		767	-0.66	1.14	-0.6	0.561815		1		397	-0.86	1.17	-0.7	0.461961		1		400	0.92	1089	IDP_dMRI_TBSS_FA_External_capsule_R
1.05	1.62	0.6	0.516096		1		783	1.23	1.65	0.7	0.456241		1		768	1.17	6.11	0.2	0.848285		1		398	-4.5	6.1	-0.7	0.461149		1		400	0.61	1380	IDP_dMRI_TBSS_ISOVF_Sagittal_stratum_R
1.23	1.89	0.6	0.516534		1		755	1.52	1.92	0.8	0.429084		1		740	-4.78	7	-0.7	0.49529		1		383	-7.46	7.31	-1	0.307833		1		387	0.77	611	aparc-a2009s_rh_volume_Lat-Fis-ant-Vertical
-0.17	0.26	-0.6	0.516576		1		755	-0.15	0.26	-0.6	0.569026		1		740	-0.56	0.95	-0.6	0.55747		1		382	-0.33	1.02	-0.3	0.745873		1		388	0.59	1822	dti_MD___ThalamicNuclei___Right-MDm
-0.23	0.35	-0.6	0.516769		1		758	-0.19	0.35	-0.5	0.585968		1		743	-0.86	1.25	-0.7	0.493989		1		384	-1	1.38	-0.7	0.469709		1		389	0.81	1014	wg_lh_intensity-contrast_superiortemporal
0.31	0.48	0.6	0.517075		1		757	0.39	0.48	0.8	0.413613		1		742	-1.42	1.77	-0.8	0.423381		1		382	-1.28	1.84	-0.7	0.486725		1		390	0.69	1966	NODDI_OD___rh.hippoAmyg___HP_tail
0.47	0.73	0.6	0.517343		1		781	0.57	0.74	0.8	0.437987		1		766	-1.8	2.65	-0.7	0.496126		1		398	-0.78	2.91	-0.3	0.788629		1		398	0.95	96	IDP_T1_FAST_ROIs_L_lingual_gyrus
-0.36	0.55	-0.6	0.517742		1		781	-0.45	0.56	-0.8	0.423978		1		766	2.18	2.15	1	0.31036		1		397	1.86	2.03	0.9	0.35983		1		399	0.87	1502	SN_mean_intensity_mod=NODDI_ICVF_threshold=0.3_warpResolution=2mm
1.02	1.59	0.6	0.518508		1		758	0.88	1.6	0.5	0.584853		1		743	5.11	5.82	0.9	0.380869		1		384	4.59	6.15	0.7	0.455802		1		389	0.62	603	aparc-a2009s_rh_volume_G-subcallosal
0.51	0.78	0.6	0.518678		1		778	0.53	0.8	0.7	0.505885		1		763	0.34	3.03	0.1	0.909365		1		396	-1.92	2.89	-0.7	0.506446		1		397	0.75	1499	OC_95th_percentile_mod=DTI_MD_threshold=0.3_warpResolution=2mm
0.83	1.29	0.6	0.51919		1		757	0.69	1.3	0.5	0.598374		1		742	5.06	4.83	1	0.29538		1		383	5.42	4.98	1.1	0.277379		1		389	0.9	621	aparc-a2009s_rh_volume_S-collat-transv-ant
-0.33	0.5	-0.6	0.519349		1		756	-0.27	0.51	-0.5	0.590013		1		742	-1.18	1.91	-0.6	0.538216		1		382	-1.87	1.99	-0.9	0.348635		1		388	0.71	874	aparc-a2009s_lh_thickness_S-temporal-inf
0.79	1.23	0.6	0.519755		1		756	0.47	1.24	0.4	0.706747		1		741	7.03	4.35	1.6	0.107288		1		383	7.47	4.92	1.5	0.130012		1		388	0.93	373	aparc-Desikan_lh_volume_transversetemporal
0.5	0.78	0.6	0.520028		1		758	0.68	0.79	0.9	0.387749		1		743	-2.93	2.98	-1	0.327097		1		384	-4.02	2.91	-1.4	0.167397		1		389	0.9	450	aparc-DKTatlas_lh_volume_paracentral
4.25	6.61	0.6	0.520697		1		780	5.81	6.72	0.9	0.387472		1		765	-31.72	25.53	-1.2	0.214944		1		397	-31.08	24.52	-1.3	0.205659		1		398	0.59	1509	PG_mean_intensity_mod=NODDI_OD_threshold=0.3_warpResolution=2mm
0.92	1.43	0.6	0.520739		1		782	0.58	1.44	0.4	0.684987		1		767	9.03	5.23	1.7	0.085303		1		398	4.65	5.65	0.8	0.410811		1		399	0.64	1462	rfMRI amplitudes (ICA100 node 34)
-0.85	1.32	-0.6	0.520751		1		781	-0.38	1.33	-0.3	0.77719		1		766	-12.54	4.84	-2.6	0.009857		0.9996		398	-11.11	5.12	-2.2	0.030595		1		398	0.97	44	IDP_T1_FAST_ROIs_L_sup_temp_gyrus_post
0.21	0.32	0.6	0.520882		1		781	0.21	0.32	0.7	0.513002		1		766	0.31	1.23	0.3	0.801311		1		397	-1.04	1.22	-0.9	0.394341		1		399	0.72	1498	OC_mean_intensity_mod=DTI_MD_threshold=0.3_warpResolution=2mm
-0.48	0.75	-0.6	0.521473		1		780	-0.23	0.75	-0.3	0.759366		1		765	-6.02	2.79	-2.1	0.031958		1		398	-4.89	2.85	-1.7	0.086688		1		397	0.95	87	IDP_T1_FAST_ROIs_R_precun_cortex
-0.67	1.05	-0.6	0.522243		1		756	-0.73	1.06	-0.7	0.493111		1		741	1.17	4.13	0.3	0.777983		1		382	1.64	3.78	0.4	0.66506		1		389	0.8	267	HippSubfield_rh_volume_hippocampal-fissure
-1.02	1.59	-0.6	0.522331		1		780	-0.82	1.62	-0.5	0.612435		1		765	-6.87	5.92	-1.2	0.246648		1		397	-4.23	6.19	-0.7	0.495358		1		398	0.97	116	IDP_T1_FAST_ROIs_L_planum_temporale
-0.23	0.36	-0.6	0.522834		1		782	-0.26	0.36	-0.7	0.470587		1		767	-0.14	1.42	-0.1	0.920885		1		398	1.77	1.34	1.3	0.187084		1		399	0.89	1095	IDP_dMRI_TBSS_FA_Fornix_cres+Stria_terminalis_R
0.33	0.52	0.6	0.523038		1		774	0.34	0.53	0.6	0.519523		1		759	0.35	2.03	0.2	0.86307		1		396	0.43	1.93	0.2	0.825603		1		393	0.52	1515	OC_95th_percentile_mod=NODDI_OD_threshold=0.3_warpResolution=2mm
0.38	0.59	0.6	0.523849		1		758	0.51	0.6	0.9	0.395324		1		743	-2.19	2.16	-1	0.311175		1		383	-3.73	2.29	-1.6	0.104438		1		390	0.77	1709	dti_FA___ThalamicNuclei___Left-MDl
0.33	0.52	0.6	0.52456		1		757	0.5	0.52	1	0.342005		1		742	-2.74	2	-1.4	0.170786		1		383	-3.15	1.95	-1.6	0.107319		1		389	0.81	655	aparc-Desikan_lh_thickness_isthmuscingulate
7.34	11.56	-0.6	0.525478		1		663	7.31	11.66	-0.6	0.5308		1		653	14.79	47.49	-0.3	0.755643		1		343	-11.59	50.38	0.2	0.818204		1		330	0.5	1606	QSM_L_ACCU
-0.74	1.17	-0.6	0.526103		1		756	-0.56	1.19	-0.5	0.638475		1		741	-5.03	4.32	-1.2	0.245042		1		383	0.21	4.5	0	0.962435		1		388	0.87	631	aparc-a2009s_rh_volume_S-oc-temp-lat
0.44	0.7	0.6	0.526275		1		758	0.57	0.71	0.8	0.424806		1		743	-1.91	2.56	-0.7	0.455905		1		384	-2.92	2.71	-1.1	0.282198		1		389	0.95	644	aparc-a2009s_rh_volume_S-temporal-sup
-0.43	0.68	-0.6	0.527574		1		776	-0.4	0.68	-0.6	0.555851		1		762	-1.1	2.68	-0.4	0.682332		1		394	0.51	2.56	0.2	0.841578		1		396	0.53	1486	HT_mean_intensity_mod=T2_star_threshold=0.3_warpResolution=2mm
-0.6	0.95	-0.6	0.527767		1		755	-0.43	0.96	-0.5	0.650933		1		740	-4.34	3.49	-1.2	0.214107		1		382	-2.92	3.63	-0.8	0.421619		1		388	0.93	482	aparc-DKTatlas_rh_volume_parsopercularis
0.29	0.45	0.6	0.528209		1		783	0.39	0.45	0.9	0.38755		1		768	-2.24	1.71	-1.3	0.190755		1		398	-3.33	1.76	-1.9	0.059338		1		400	0.95	1235	IDP_dMRI_TBSS_ICVF_Posterior_thalamic_radiation_L
-0.63	0.99	-0.6	0.52831		1		758	-0.75	1	-0.7	0.454287		1		743	2.28	3.59	0.6	0.525857		1		383	1.16	3.96	0.3	0.769866		1		390	0.53	1986	NODDI_OD___rh.hippoAmyg___CA4-body
0.55	0.88	0.6	0.530029		1		758	0.59	0.89	0.7	0.506249		1		743	-0.98	3.15	-0.3	0.755996		1		384	-1.66	3.53	-0.5	0.638882		1		389	0.72	589	aparc-a2009s_rh_volume_G-insular-short
-0.55	0.87	-0.6	0.530505		1		777	-0.59	0.88	-0.7	0.498313		1		762	2.09	3.39	0.6	0.536839		1		396	-0.15	3.26	0	0.962267		1		396	0.7	1513	SN_95th_percentile_mod=NODDI_OD_threshold=0.3_warpResolution=2mm
0.17	0.28	0.6	0.531149		1		783	0.15	0.28	0.5	0.596497		1		768	1.13	1.07	1.1	0.292433		1		398	0.24	1.04	0.2	0.814977		1		400	0.66	1221	IDP_dMRI_TBSS_ICVF_Cerebral_peduncle_L
-0.31	0.49	-0.6	0.532309		1		757	-0.16	0.49	-0.3	0.742555		1		742	-3.49	1.83	-1.9	0.057767		1		383	-2.14	1.89	-1.1	0.25895		1		389	0.69	793	aparc-DKTatlas_rh_thickness_posteriorcingulate
0.73	1.16	0.6	0.532464		1		756	0.66	1.18	0.6	0.572835		1		741	2.86	4.41	0.6	0.517381		1		382	-0.69	4.35	-0.2	0.87448		1		389	0.68	1753	dti_MD___lh.hippoAmyg___hippocampal_fissure
-0.46	0.74	-0.6	0.533061		1		758	-0.46	0.75	-0.6	0.543215		1		743	-1.19	2.74	-0.4	0.663654		1		384	0.42	2.83	0.1	0.882441		1		389	0.9	503	aparc-a2009s_lh_volume_G+S-cingul-Ant
0.45	0.73	0.6	0.533258		1		757	0.63	0.74	0.9	0.393056		1		742	-3.1	2.74	-1.1	0.259018		1		383	-1.87	2.71	-0.7	0.491088		1		389	0.87	444	aparc-DKTatlas_lh_volume_lateraloccipital
0.52	0.83	0.6	0.533278		1		758	0.37	0.84	0.4	0.659248		1		743	2.74	3.21	0.9	0.393846		1		383	1.77	3.09	0.6	0.567084		1		390	0.63	2004	NODDI_OD___lh.hippoAmyg___Corticoamygdaloid-transitio
-0.13	0.2	-0.6	0.533515		1		782	-0.16	0.2	-0.8	0.437373		1		767	0.59	0.74	0.8	0.424557		1		398	0.6	0.81	0.7	0.455414		1		399	0.74	1205	IDP_dMRI_ProbtrackX_MD_unc_r
-0.43	0.69	-0.6	0.533878		1		758	-0.33	0.7	-0.5	0.632171		1		743	-2.15	2.63	-0.8	0.412754		1		384	-2.09	2.54	-0.8	0.411044		1		389	0.76	718	BA-exvivo_lh_thickness_BA4a
-0.4	0.65	-0.6	0.534555		1		758	-0.5	0.65	-0.8	0.443472		1		743	2.37	2.34	1	0.312047		1		384	3.04	2.53	1.2	0.230623		1		389	0.59	651	aparc-Desikan_lh_thickness_entorhinal
-1.02	1.65	-0.6	0.535312		1		758	-1.03	1.67	-0.6	0.53949		1		743	-2.19	6.15	-0.4	0.722011		1		383	-0.17	6.33	0	0.978307		1		390	0.51	1708	dti_FA___ThalamicNuclei___Left-L-Sg
0.16	0.25	0.6	0.535575		1		783	0.2	0.25	0.8	0.429996		1		768	-1.04	0.96	-1.1	0.279855		1		398	-1.49	1.01	-1.5	0.14014		1		400	0.9	1119	IDP_dMRI_ProbtrackX_FA_ilf_l
-0.62	1	-0.6	0.536671		1		758	-0.43	1.02	-0.4	0.672012		1		743	-5.14	3.95	-1.3	0.194797		1		383	-3.63	3.55	-1	0.30796		1		390	0.66	1657	dti_FA___rh.hippoAmyg___hippocampal_fissure
-0.62	1	-0.6	0.536766		1		757	-0.45	1.01	-0.4	0.65892		1		742	-3.45	3.63	-0.9	0.343098		1		383	-4.2	3.91	-1.1	0.283448		1		389	0.91	477	aparc-DKTatlas_rh_volume_lingual
0.73	1.18	0.6	0.537613		1		753	0.83	1.2	0.7	0.490391		1		738	-1.21	4.34	-0.3	0.781214		1		382	-3.2	4.61	-0.7	0.487732		1		386	0.88	639	aparc-a2009s_rh_volume_S-precentral-inf-part
-0.25	0.4	-0.6	0.537889		1		757	-0.15	0.4	-0.4	0.709542		1		742	-2.52	1.42	-1.8	0.076491		1		383	-2.11	1.59	-1.3	0.184689		1		389	0.78	824	aparc-a2009s_lh_thickness_G-oc-temp-lat-fusifor
0.2	0.32	0.6	0.540538		1		782	0.29	0.32	0.9	0.379345		1		767	-1.88	1.19	-1.6	0.113298		1		398	-2.14	1.31	-1.6	0.102876		1		399	0.95	1268	IDP_dMRI_ProbtrackX_ICVF_ilf_l
1.03	1.68	0.6	0.540637		1		756	1.38	1.69	0.8	0.412625		1		742	-4.03	6.47	-0.6	0.534074		1		382	-2.35	6.72	-0.3	0.727422		1		388	0.9	467	aparc-DKTatlas_rh_volume_caudalanteriorcingulate
0.24	0.4	0.6	0.540704		1		758	0.36	0.4	0.9	0.365477		1		743	-1.84	1.44	-1.3	0.202627		1		384	-2.89	1.56	-1.8	0.064819		1		389	0.75	903	aparc-a2009s_rh_thickness_G-parietal-sup
-0.87	1.42	-0.6	0.541106		1		782	-1.15	1.44	-0.8	0.422223		1		767	6.8	5.11	1.3	0.183548		1		398	5.21	5.71	0.9	0.36157		1		399	0.56	1439	rfMRI amplitudes (ICA100 node 7)
0.4	0.65	0.6	0.541606		1		758	0.35	0.66	0.5	0.595989		1		743	2.03	2.27	0.9	0.370955		1		384	2.07	2.68	0.8	0.440833		1		389	0.7	908	aparc-a2009s_rh_thickness_G-temp-sup-G-T-transv
-0.38	0.62	-0.6	0.54223		1		758	-0.32	0.63	-0.5	0.610169		1		743	-1.49	2.36	-0.6	0.52709		1		383	-0.31	2.34	-0.1	0.896049		1		390	0.52	1706	dti_FA___ThalamicNuclei___Left-LGN
-0.2	0.32	-0.6	0.543071		1		757	-0.2	0.33	-0.6	0.548459		1		742	-0.13	1.21	-0.1	0.914745		1		383	-0.47	1.23	-0.4	0.699754		1		389	0.67	1007	wg_lh_intensity-contrast_posteriorcingulate
-0.22	0.36	-0.6	0.543194		1		758	-0.1	0.36	-0.3	0.778742		1		743	-2.75	1.27	-2.2	0.031462		1		384	-2.77	1.41	-2	0.050543		1		389	0.85	1048	wg_rh_intensity-contrast_superiortemporal
-0.89	1.47	-0.6	0.544136		1		758	-1.13	1.49	-0.8	0.448853		1		743	5.91	5.38	1.1	0.272453		1		383	6.3	5.71	1.1	0.270531		1		390	0.68	1651	dti_FA___rh.hippoAmyg___parasubiculum
-0.16	0.26	-0.6	0.545006		1		780	-0.16	0.26	-0.6	0.553426		1		765	-0.44	0.98	-0.5	0.650694		1		397	0.58	1.01	0.6	0.569922		1		398	0.87	1534	PIT_mean_intensity_mod=DTI_FA_threshold=0_warpResolution=2mm
-0.29	0.48	-0.6	0.545135		1		753	-0.16	0.49	-0.3	0.749633		1		738	-2.74	1.8	-1.5	0.128077		1		380	-3.6	1.87	-1.9	0.054476		1		388	0.79	943	aparc-a2009s_rh_thickness_S-precentral-sup-part
0.3	0.5	0.6	0.545475		1		722	0.42	0.5	0.8	0.397402		1		707	-1.45	1.86	-0.8	0.434317		1		367	-2.07	1.79	-1.2	0.248667		1		370	0.71	984	aseg_rh_intensity_vessel
0.25	0.41	0.6	0.545782		1		758	0.31	0.42	0.8	0.452582		1		743	-0.85	1.54	-0.6	0.579832		1		384	-1.78	1.55	-1.1	0.251753		1		389	0.88	932	aparc-a2009s_rh_thickness_S-oc-sup+transversal
0.31	0.51	0.6	0.546329		1		758	0.45	0.52	0.9	0.391901		1		743	-2.17	1.9	-1.1	0.252133		1		384	-1.77	1.98	-0.9	0.372519		1		389	0.81	780	aparc-DKTatlas_rh_thickness_isthmuscingulate
0.4	0.66	0.6	0.546358		1		758	0.56	0.66	0.9	0.391614		1		743	-2.93	2.47	-1.2	0.235965		1		383	-4.66	2.53	-1.8	0.066483		1		390	0.66	1716	dti_FA___ThalamicNuclei___Left-PuL
-0.44	0.72	-0.6	0.546375		1		758	-0.44	0.73	-0.6	0.55122		1		743	0.05	2.77	0	0.986889		1		383	0.1	2.66	0	0.97063		1		390	0.71	2014	NODDI_OD___ThalamicNuclei___Left-LGN
-0.98	1.62	-0.6	0.546421		1		782	-1.52	1.64	-0.9	0.353703		1		767	12.67	6.05	2.1	0.036977		1		398	11.21	6.19	1.8	0.071023		1		399	0.58	1432	rfMRI amplitudes (ICA25 node 16)
0.17	0.28	0.6	0.546643		1		757	0.21	0.29	0.7	0.464709		1		742	-0.32	1.06	-0.3	0.765148		1		383	-0.62	1.1	-0.6	0.575715		1		389	0.72	1777	dti_MD___lh.hippoAmyg___GC-ML-DG-head
0.26	0.43	0.6	0.54832		1		758	0.3	0.44	0.7	0.489947		1		743	-0.13	1.6	-0.1	0.936189		1		384	-1.22	1.67	-0.7	0.467111		1		389	0.73	738	BA-exvivo_rh_thickness_V2
0.23	0.38	0.6	0.548342		1		779	0.2	0.38	0.5	0.595206		1		764	0.91	1.49	0.6	0.542026		1		397	-0.55	1.39	-0.4	0.694146		1		397	0.81	1553	AON_95th_percentile_mod=NODDI_ICVF_threshold=0_warpResolution=2mm
0.66	1.1	0.6	0.548468		1		758	0.67	1.11	0.6	0.547183		1		743	0.77	4.14	0.2	0.85185		1		383	-1.54	4.14	-0.4	0.710119		1		390	0.66	1733	dti_FA___ThalamicNuclei___Right-Pf
0.29	0.48	0.6	0.548691		1		782	0.23	0.49	0.5	0.631446		1		767	0.85	1.76	0.5	0.6308		1		397	0.79	1.92	0.4	0.681902		1		400	0.77	1063	IDP_dMRI_TBSS_FA_Corticospinal_tract_R
-0.74	1.24	-0.6	0.549236		1		758	-0.79	1.26	-0.6	0.529197		1		743	0.26	4.76	0.1	0.957154		1		384	1.56	4.57	0.3	0.732139		1		389	0.83	594	aparc-a2009s_rh_volume_G-oc-temp-med-Parahip
-0.2	0.33	-0.6	0.549523		1		758	-0.14	0.33	-0.4	0.678999		1		743	-1.44	1.18	-1.2	0.223267		1		384	-1.25	1.29	-1	0.333953		1		389	0.77	1015	wg_lh_intensity-contrast_supramarginal
-0.58	0.97	-0.6	0.550464		1		756	-0.25	0.98	-0.3	0.794715		1		741	-7.24	3.62	-2	0.046345		1		382	-6.66	3.68	-1.8	0.071029		1		389	0.93	523	aparc-a2009s_lh_volume_G-pariet-inf-Supramar
0.29	0.48	0.6	0.550772		1		758	0.41	0.49	0.8	0.395362		1		743	-2.04	1.77	-1.2	0.250082		1		384	-2.29	1.86	-1.2	0.220872		1		389	0.76	787	aparc-DKTatlas_rh_thickness_paracentral
0.71	1.2	0.6	0.550808		1		780	0.78	1.21	0.6	0.51814		1		765	-0.53	4.47	-0.1	0.906316		1		396	-0.2	4.67	0	0.965977		1		399	0.94	56	IDP_T1_FAST_ROIs_L_inf_temp_gyrus_tempocc
0.12	0.21	0.6	0.551244		1		751	0.13	0.21	0.6	0.520663		1		736	0.07	0.75	0.1	0.924872		1		380	-0.3	0.84	-0.4	0.723777		1		386	0.5	1745	dti_MD___brainstemS___Medulla
0.34	0.56	0.6	0.551415		1		756	0.37	0.57	0.6	0.523737		1		742	-0.35	2.11	-0.2	0.867913		1		385	-1.65	2.28	-0.7	0.469599		1		385	0.91	1585	TUB_95th_percentile_mod=NODDI_OD_threshold=0_warpResolution=2mm
0.13	0.21	0.6	0.551751		1		780	0.03	0.21	0.2	0.876719		1		765	2.68	0.79	3.4	0.000749		0.64		396	2.03	0.85	2.4	0.017035		1		399	0.84	1156	IDP_dMRI_TBSS_MD_Superior_corona_radiata_R
0.36	0.6	0.6	0.551919		1		754	0.46	0.61	0.7	0.456799		1		739	-1.86	2.16	-0.9	0.390258		1		384	-1.89	2.34	-0.8	0.420264		1		385	0.97	192	aseg_lh_volume_Cerebellum-Cortex
0.31	0.52	0.6	0.552014		1		783	0.23	0.53	0.4	0.664665		1		768	2.1	1.98	1.1	0.287772		1		398	1.37	1.98	0.7	0.48919		1		400	0.8	1346	IDP_dMRI_ProbtrackX_OD_ml_l
0.16	0.28	0.6	0.55248		1		776	0.11	0.28	0.4	0.69323		1		761	1.65	1.01	1.6	0.102835		1		395	0.5	1.1	0.5	0.651921		1		396	0.63	1171	IDP_dMRI_TBSS_MD_Fornix_cres+Stria_terminalis_L
0.13	0.22	0.6	0.552694		1		758	0.14	0.22	0.6	0.519332		1		743	-0.53	0.82	-0.7	0.513141		1		384	-0.59	0.84	-0.7	0.480833		1		389	0.69	962	aseg_lh_intensity_Cerebellum-Cortex
-0.46	0.77	-0.6	0.552743		1		758	-0.29	0.78	-0.4	0.709805		1		743	-4.15	2.89	-1.4	0.151967		1		383	-3.84	2.92	-1.3	0.189269		1		390	0.86	2031	NODDI_OD___ThalamicNuclei___Right-CM
-0.52	0.88	-0.6	0.553816		1		756	-0.5	0.89	-0.6	0.576496		1		741	-0.75	3.28	-0.2	0.82014		1		383	-0.19	3.35	-0.1	0.955936		1		388	0.89	244	HippSubfield_lh_volume_subiculum-head
-0.33	0.56	-0.6	0.554089		1		758	-0.25	0.57	-0.4	0.655876		1		743	-2.25	2.03	-1.1	0.269111		1		383	-0.61	2.18	-0.3	0.778847		1		390	0.54	1727	dti_FA___ThalamicNuclei___Right-LGN
0.65	1.11	0.6	0.554719		1		758	0.59	1.12	0.5	0.598714		1		743	2.88	4.25	0.7	0.498072		1		384	2.29	4.1	0.6	0.576554		1		389	0.73	434	BA-exvivo_rh_volume_perirhinal
0.6	1.01	0.6	0.55488		1		757	0.62	1.02	0.6	0.54553		1		742	1.09	3.78	0.3	0.773917		1		383	2.11	3.82	0.6	0.580432		1		389	0.87	517	aparc-a2009s_lh_volume_G-occipital-sup
0.38	0.64	0.6	0.555035		1		758	0.3	0.65	0.5	0.643336		1		743	2.55	2.37	1.1	0.282998		1		383	1.44	2.52	0.6	0.569767		1		390	0.71	1736	dti_FA___ThalamicNuclei___Right-PuL
-0.63	1.06	-0.6	0.5551		1		758	-0.52	1.07	-0.5	0.627228		1		743	-3.37	3.87	-0.9	0.384916		1		383	-0.62	4.24	-0.1	0.883458		1		390	0.61	1682	dti_FA___lh.hippoAmyg___GC-ML-DG-body
-0.33	0.56	-0.6	0.555549		1		755	-0.2	0.57	-0.3	0.729631		1		740	-3.65	2.11	-1.7	0.084567		1		382	-3.92	2.12	-1.8	0.065074		1		388	0.93	398	aparc-Desikan_rh_volume_precuneus
-1.1	1.87	-0.6	0.555834		1		665	-1.39	1.89	-0.7	0.463503		1		655	9.28	7.91	1.2	0.241077		1		343	5.03	7.9	0.6	0.52476		1		332	0.82	1608	QSM_L_SN
0.59	1.01	0.6	0.5565		1		720	0.4	1.02	0.4	0.694535		1		705	4.25	3.71	1.1	0.252059		1		364	-0.33	3.75	-0.1	0.929412		1		371	0.53	1796	dti_MD___lh.hippoAmyg___Anterior-amygdaloid-area-AAA
0.29	0.49	0.6	0.556864		1		758	0.39	0.49	0.8	0.426193		1		743	-1.74	1.87	-0.9	0.351713		1		384	-2.65	1.79	-1.5	0.141179		1		389	0.78	744	aparc-DKTatlas_lh_thickness_cuneus
-0.45	0.77	-0.6	0.557905		1		758	-0.48	0.78	-0.6	0.539625		1		743	-0.4	2.84	-0.1	0.888221		1		383	0.47	2.95	0.2	0.872872		1		390	0.72	1659	dti_FA___rh.hippoAmyg___HP_tail
-0.39	0.67	-0.6	0.55904		1		757	-0.34	0.68	-0.5	0.617535		1		742	-1.19	2.4	-0.5	0.622272		1		383	-0.23	2.62	-0.1	0.929754		1		389	0.68	685	aparc-Desikan_rh_thickness_entorhinal
0.13	0.22	0.6	0.559656		1		781	0.03	0.22	0.1	0.893235		1		766	2.53	0.84	3	0.002766		0.9455		397	2.16	0.88	2.4	0.014375		1		399	0.88	1157	IDP_dMRI_TBSS_MD_Superior_corona_radiata_L
0.12	0.2	0.6	0.560694		1		757	0.14	0.2	0.7	0.489509		1		742	-0.08	0.75	-0.1	0.912863		1		384	-0.21	0.75	-0.3	0.785033		1		388	0.89	186	aseg_global_volume-ratio_MaskVol-to-eTIV
-0.5	0.85	-0.6	0.56092		1		782	-0.49	0.86	-0.6	0.574167		1		767	-1.04	3.36	-0.3	0.757134		1		397	-2.78	3.15	-0.9	0.377745		1		400	0.73	1333	IDP_dMRI_ProbtrackX_OD_cgc_l
0.64	1.09	0.6	0.561069		1		780	0.73	1.11	0.7	0.511645		1		765	0.08	3.87	0	0.984291		1		398	-2.45	4.48	-0.5	0.585349		1		397	0.97	102	IDP_T1_FAST_ROIs_L_temp_occ_fusif_cortex
-0.23	0.39	-0.6	0.562181		1		758	-0.07	0.39	-0.2	0.865332		1		743	-2.94	1.43	-2	0.040369		1		384	-3.74	1.51	-2.5	0.013581		1		389	0.79	840	aparc-a2009s_lh_thickness_G-temporal-middle
0.25	0.42	0.6	0.562651		1		758	0.31	0.43	0.7	0.470932		1		743	-0.6	1.53	-0.4	0.694372		1		384	-1.52	1.68	-0.9	0.363975		1		389	0.72	794	aparc-DKTatlas_rh_thickness_precentral
-0.44	0.76	-0.6	0.563259		1		780	-0.31	0.76	-0.4	0.681426		1		765	-3.8	2.9	-1.3	0.191657		1		397	-3.65	2.98	-1.2	0.220722		1		398	0.95	84	IDP_T1_FAST_ROIs_L_cing_gyrus_post
-0.83	1.44	-0.6	0.564167		1		757	-0.54	1.45	-0.4	0.70944		1		742	-6.91	5.24	-1.3	0.187595		1		384	-6.42	5.73	-1.1	0.262878		1		388	0.84	563	aparc-a2009s_lh_volume_S-pericallosal
-0.39	0.68	-0.6	0.564283		1		758	-0.27	0.69	-0.4	0.694553		1		743	-2.72	2.6	-1	0.29475		1		383	-0.94	2.55	-0.4	0.712053		1		390	0.84	2016	NODDI_OD___ThalamicNuclei___Left-MDl
0.17	0.29	0.6	0.565819		1		781	0.18	0.3	0.6	0.554307		1		766	0.24	1.14	0.2	0.831815		1		397	0.02	1.1	0	0.984336		1		399	0.75	1066	IDP_dMRI_TBSS_FA_Medial_lemniscus_L
0.19	0.33	0.6	0.566645		1		783	0.26	0.33	0.8	0.422501		1		768	-1.62	1.22	-1.3	0.182289		1		398	-1.78	1.32	-1.3	0.177138		1		400	0.93	1269	IDP_dMRI_ProbtrackX_ICVF_ilf_r
0.42	0.74	0.6	0.566683		1		783	0.52	0.74	0.7	0.483076		1		768	-1.24	2.92	-0.4	0.671345		1		398	-0.84	2.74	-0.3	0.760432		1		400	0.51	1403	IDP_dMRI_ProbtrackX_ISOVF_cst_r
0.45	0.79	0.6	0.56674		1		780	0.48	0.8	0.6	0.543341		1		765	-0.24	2.84	-0.1	0.933354		1		398	-0.29	3.12	-0.1	0.926996		1		397	0.94	81	IDP_T1_FAST_ROIs_R_paracing_gyrus
0.18	0.31	0.6	0.566825		1		758	0.15	0.31	0.5	0.643194		1		743	1.14	1.15	1	0.323013		1		383	0.48	1.17	0.4	0.683982		1		390	0.83	1873	NODDI_ICVF___brainstemS___Midbrain
-0.18	0.32	-0.6	0.566861		1		758	-0.09	0.32	-0.3	0.771607		1		743	-2.24	1.18	-1.9	0.05927		1		384	-1.99	1.21	-1.6	0.100859		1		389	0.81	993	wg_lh_intensity-contrast_inferiortemporal
1.3	2.29	0.6	0.568475		1		757	1.56	2.32	0.7	0.500359		1		742	-2.54	8.23	-0.3	0.757888		1		384	-1.49	8.97	-0.2	0.867785		1		388	0.6	226	AmygNuclei_lh_volume_Medial-nucleus
0.59	1.03	0.6	0.568496		1		756	0.96	1.05	0.9	0.360639		1		741	-8.33	3.71	-2.2	0.025366		1		382	-4.88	3.99	-1.2	0.221795		1		389	0.82	578	aparc-a2009s_rh_volume_G+S-cingul-Mid-Ant
0.2	0.35	0.6	0.568529		1		758	0.27	0.35	0.8	0.446167		1		743	-0.99	1.28	-0.8	0.438446		1		384	-1.33	1.39	-1	0.340147		1		389	0.75	709	aparc-Desikan_rh_thickness_superiortemporal
0.34	0.61	0.6	0.569777		1		758	0.31	0.61	0.5	0.609207		1		743	0.94	2.28	0.4	0.68007		1		383	1.52	2.33	0.7	0.51446		1		390	0.63	1731	dti_FA___ThalamicNuclei___Right-MGN
0.29	0.51	0.6	0.57052		1		758	0.43	0.52	0.8	0.413385		1		743	-2.13	1.89	-1.1	0.260595		1		384	-1.8	1.99	-0.9	0.366533		1		389	0.81	689	aparc-Desikan_rh_thickness_isthmuscingulate
-0.13	0.23	-0.6	0.570915		1		783	-0.18	0.23	-0.8	0.430811		1		768	1.35	0.85	1.6	0.112919		1		398	1.43	0.91	1.6	0.115617		1		400	0.81	1195	IDP_dMRI_ProbtrackX_MD_ilf_r
0.17	0.29	0.6	0.571075		1		758	0.29	0.29	1	0.323682		1		743	-2.26	1.08	-2.1	0.037165		1		384	-2.35	1.13	-2.1	0.037478		1		389	0.76	923	aparc-a2009s_rh_thickness_S-circular-insula-sup
0.11	0.2	0.6	0.571738		1		782	0.02	0.19	0.1	0.923807		1		767	2.36	0.71	3.3	0.001064		0.7455		397	1.62	0.77	2.1	0.036426		1		400	0.83	1183	IDP_dMRI_ProbtrackX_MD_atr_r
0.48	0.84	0.6	0.57189		1		758	0.53	0.85	0.6	0.534752		1		743	-0.16	3.11	-0.1	0.959019		1		384	2.04	3.25	0.6	0.530734		1		389	0.9	390	aparc-Desikan_rh_volume_paracentral
0.35	0.62	0.6	0.57233		1		757	0.46	0.63	0.7	0.467213		1		742	-2.25	2.21	-1	0.311073		1		383	-2.06	2.48	-0.8	0.407568		1		389	0.93	403	aparc-Desikan_rh_volume_superiortemporal
0.32	0.57	0.6	0.572421		1		758	0.39	0.58	0.7	0.496982		1		743	-0.75	2.12	-0.4	0.723246		1		384	-0.8	2.18	-0.4	0.713751		1		389	0.72	899	aparc-a2009s_rh_thickness_G-oc-temp-med-Parahip
0.34	0.61	0.6	0.572895		1		756	0.37	0.62	0.6	0.546492		1		741	0.15	2.17	0.1	0.945138		1		383	0.18	2.38	0.1	0.940088		1		388	0.87	488	aparc-DKTatlas_rh_volume_precentral
-0.16	0.29	-0.6	0.573076		1		778	-0.24	0.29	-0.8	0.401197		1		763	1.86	1.05	1.8	0.078011		1		395	1.99	1.15	1.7	0.083692		1		398	0.92	1159	IDP_dMRI_TBSS_MD_Posterior_corona_radiata_L
-0.14	0.25	-0.6	0.573916		1		782	-0.08	0.25	-0.3	0.754729		1		767	-1.84	0.99	-1.9	0.062489		1		398	-1.51	0.96	-1.6	0.114707		1		399	0.82	1125	IDP_dMRI_ProbtrackX_FA_ptr_r
-0.47	0.84	-0.6	0.574395		1		758	-0.54	0.85	-0.6	0.526446		1		743	0.5	3.15	0.2	0.874559		1		383	0.94	3.21	0.3	0.768862		1		390	0.74	1658	dti_FA___lh.hippoAmyg___HP_tail
0.53	0.94	0.6	0.574588		1		758	0.68	0.95	0.7	0.473076		1		743	-3.29	3.42	-1	0.336579		1		383	-2	3.71	-0.5	0.590287		1		390	0.6	1957	NODDI_OD___lh.hippoAmyg___parasubiculum
-0.44	0.79	-0.6	0.575866		1		756	-0.23	0.79	-0.3	0.769631		1		741	-4.19	3.02	-1.4	0.166362		1		383	-2.67	2.93	-0.9	0.362744		1		388	0.89	973	aseg_rh_intensity_Lateral-Ventricle
-0.19	0.34	-0.6	0.575972		1		758	-0.09	0.34	-0.3	0.785663		1		743	-1.92	1.26	-1.5	0.128409		1		384	-2.21	1.29	-1.7	0.086948		1		389	0.78	768	aparc-DKTatlas_lh_thickness_superiorparietal
0.23	0.41	0.6	0.576134		1		758	0.3	0.41	0.7	0.461527		1		743	-0.78	1.46	-0.5	0.593572		1		384	-0.99	1.6	-0.6	0.536545		1		389	0.86	860	aparc-a2009s_lh_thickness_S-oc-sup+transversal
0.15	0.28	0.6	0.577169		1		783	0.19	0.28	0.7	0.489834		1		768	-0.99	1.02	-1	0.330789		1		398	-0.89	1.12	-0.8	0.430671		1		400	0.91	1118	IDP_dMRI_ProbtrackX_FA_ifo_r
-0.22	0.4	-0.6	0.577231		1		758	-0.25	0.41	-0.6	0.544133		1		743	0.86	1.42	0.6	0.545024		1		384	0.55	1.61	0.3	0.734561		1		389	0.65	1053	wg_rh_intensity-contrast_insula
0.31	0.56	0.6	0.577557		1		756	0.41	0.57	0.7	0.473008		1		741	-1.24	1.94	-0.6	0.524656		1		381	-1.94	2.28	-0.9	0.394449		1		390	0.69	1784	dti_MD___rh.hippoAmyg___molecular_layer_HP-body
-0.15	0.27	-0.6	0.577943		1		757	-0.15	0.27	-0.5	0.58602		1		742	-0.54	1.05	-0.5	0.605445		1		382	-0.05	0.97	-0.1	0.956914		1		390	0.55	1762	dti_MD___rh.hippoAmyg___subiculum-head
0.14	0.25	0.6	0.578467		1		782	0.2	0.25	0.8	0.420055		1		767	-1.4	0.92	-1.5	0.127861		1		397	-1.52	1	-1.5	0.130797		1		400	0.91	1277	IDP_dMRI_ProbtrackX_ICVF_str_l
-0.19	0.34	-0.6	0.579176		1		758	-0.09	0.35	-0.3	0.796653		1		743	-1.95	1.26	-1.5	0.123993		1		384	-2.35	1.3	-1.8	0.07097		1		389	0.78	674	aparc-Desikan_lh_thickness_superiorparietal
-0.19	0.34	-0.6	0.580182		1		758	-0.09	0.34	-0.3	0.793558		1		743	-2.08	1.23	-1.7	0.090331		1		384	-1.97	1.34	-1.5	0.140988		1		389	0.8	1038	wg_rh_intensity-contrast_parstriangularis
-0.5	0.91	-0.6	0.580358		1		755	-0.24	0.92	-0.3	0.797429		1		740	-6.6	3.42	-1.9	0.054288		1		381	-5.45	3.4	-1.6	0.109655		1		389	0.96	464	aparc-DKTatlas_lh_volume_supramarginal
-0.68	1.23	-0.6	0.581417		1		758	-0.63	1.24	-0.5	0.613032		1		743	-2.96	4.41	-0.7	0.502312		1		384	1.13	4.88	0.2	0.817268		1		389	0.84	504	aparc-a2009s_lh_volume_G+S-cingul-Mid-Ant
-0.55	1	-0.6	0.581743		1		757	-0.37	1.01	-0.4	0.715863		1		742	-3.61	3.63	-1	0.321669		1		383	-4.54	3.91	-1.2	0.24623		1		389	0.9	386	aparc-Desikan_rh_volume_lingual
0.43	0.78	0.6	0.581876		1		758	0.7	0.79	0.9	0.379644		1		743	-5.11	2.98	-1.7	0.087416		1		384	-6.9	2.9	-2.4	0.017737		1		389	0.96	441	aparc-DKTatlas_lh_volume_inferiorparietal
0.26	0.48	0.6	0.582312		1		758	0.43	0.48	0.9	0.374522		1		743	-2.95	1.69	-1.7	0.082683		1		384	-3.01	1.91	-1.6	0.115454		1		389	0.92	476	aparc-DKTatlas_rh_volume_lateralorbitofrontal
-0.59	1.08	-0.5	0.583829		1		756	-0.54	1.1	-0.5	0.623432		1		742	-1.56	3.97	-0.4	0.694841		1		382	0.62	4.29	0.1	0.885972		1		388	0.61	1642	T2Star___lh.hippoAmyg___Corticoamygdaloid-transitio
-0.3	0.55	-0.5	0.584466		1		781	-0.1	0.56	-0.2	0.85434		1		766	-4.41	2.06	-2.1	0.033132		1		397	-4.82	2.12	-2.3	0.023944		1		399	0.9	1314	IDP_dMRI_TBSS_OD_External_capsule_L
0.24	0.45	0.5	0.584891		1		781	0.35	0.45	0.8	0.435449		1		766	-2.23	1.63	-1.4	0.170261		1		397	-2.35	1.81	-1.3	0.195788		1		399	0.96	1233	IDP_dMRI_TBSS_ICVF_Posterior_corona_radiata_L
-0.63	1.15	-0.5	0.585073		1		770	-0.7	1.17	-0.6	0.550247		1		755	1.88	4.07	0.5	0.64499		1		391	1.72	4.67	0.4	0.713624		1		394	0.95	83	IDP_T1_FAST_ROIs_R_cing_gyrus_ant
0.19	0.35	0.5	0.585159		1		781	0.24	0.36	0.7	0.502889		1		767	-0.89	1.36	-0.7	0.512633		1		397	-1.07	1.39	-0.8	0.444384		1		398	0.94	1246	IDP_dMRI_TBSS_ICVF_Superior_longitudinal_fasciculus_R
-0.11	0.2	-0.5	0.585169		1		758	-0.08	0.2	-0.4	0.690511		1		743	-0.73	0.76	-1	0.333749		1		383	-0.2	0.77	-0.3	0.795423		1		390	0.57	1763	dti_MD___lh.hippoAmyg___subiculum-body
0.19	0.35	0.5	0.58664		1		758	0.27	0.36	0.8	0.448957		1		743	-1.37	1.26	-1.1	0.277344		1		384	-1.82	1.38	-1.3	0.188799		1		389	0.75	1012	wg_lh_intensity-contrast_superiorfrontal
-0.17	0.32	-0.5	0.588755		1		776	-0.19	0.33	-0.6	0.555982		1		762	0	1.3	0	0.997684		1		393	1.51	1.13	1.3	0.183165		1		397	0.66	1525	TUB_mean_intensity_mod=T2_star_threshold=0_warpResolution=2mm
0.39	0.72	0.5	0.588928		1		757	0.58	0.73	0.8	0.425995		1		742	-3.51	2.69	-1.3	0.193872		1		383	-2.38	2.68	-0.9	0.374423		1		389	0.87	351	aparc-Desikan_lh_volume_lateraloccipital
-0.13	0.24	-0.5	0.589115		1		781	-0.16	0.24	-0.7	0.492077		1		766	0.98	0.9	1.1	0.278066		1		398	1.39	0.94	1.5	0.138108		1		398	0.77	1152	IDP_dMRI_TBSS_MD_Retrolenticular_part_of_internal_capsule_R
-0.19	0.36	-0.5	0.589867		1		758	-0.07	0.36	-0.2	0.844731		1		743	-3.09	1.29	-2.4	0.016993		1		384	-2.81	1.41	-2	0.04635		1		389	0.84	1033	wg_rh_intensity-contrast_middletemporal
-0.69	1.28	-0.5	0.590123		1		773	-0.41	1.3	-0.3	0.752133		1		758	-5.89	4.72	-1.2	0.212413		1		393	-4.22	4.95	-0.9	0.394749		1		395	0.94	76	IDP_T1_FAST_ROIs_L_juxtapos_lobule_cortex
0.23	0.43	0.5	0.591195		1		758	0.3	0.44	0.7	0.498829		1		743	-0.54	1.55	-0.4	0.726282		1		384	-1.51	1.69	-0.9	0.372297		1		389	0.72	703	aparc-Desikan_rh_thickness_precentral
0.27	0.51	0.5	0.591513		1		758	0.57	0.51	1.1	0.262334		1		743	-6.37	1.96	-3.2	0.00129		0.7946		384	-5.39	1.85	-2.9	0.00378		0.9754		389	0.69	883	aparc-a2009s_rh_thickness_G+S-cingul-Mid-Ant
0.11	0.21	0.5	0.59171		1		781	0.13	0.21	0.6	0.541481		1		766	-0.27	0.8	-0.3	0.738798		1		397	0.2	0.85	0.2	0.816461		1		399	0.86	1558	PIT_mean_intensity_mod=NODDI_ICVF_threshold=0_warpResolution=2mm
-0.55	1.02	-0.5	0.59217		1		758	-0.62	1.03	-0.6	0.548125		1		743	1.2	3.79	0.3	0.751884		1		384	3.44	3.9	0.9	0.37901		1		389	0.9	496	aparc-DKTatlas_rh_volume_transversetemporal
-1.97	3.68	-0.5	0.592566		1		665	-1.38	3.71	-0.4	0.70978		1		655	-20.29	15.3	-1.3	0.185819		1		343	-23.35	15.85	-1.5	0.141611		1		332	0.75	1610	QSM_WMH
3.2	5.98	0.5	0.592895		1		738	1.71	5.96	0.3	0.774524		1		723	35.96	22.2	1.6	0.106103		1		374	18.11	23.19	0.8	0.435452		1		379	0.71	1844	NODDI_ISOVF___lh.hippoAmyg___CA1-head
-0.26	0.49	-0.5	0.593377		1		758	-0.08	0.5	-0.2	0.865715		1		743	-4.29	1.8	-2.4	0.017676		1		384	-4.3	1.93	-2.2	0.026908		1		389	0.54	1017	wg_lh_intensity-contrast_temporalpole
-0.11	0.2	-0.5	0.593859		1		779	-0.06	0.2	-0.3	0.751258		1		764	-0.9	0.71	-1.3	0.207857		1		394	-0.41	0.82	-0.5	0.621672		1		400	0.55	1142	IDP_dMRI_TBSS_MD_Inferior_cerebellar_peduncle_R
-0.13	0.25	-0.5	0.594397		1		783	-0.16	0.25	-0.6	0.534765		1		768	0.37	0.94	0.4	0.693515		1		398	0.49	0.95	0.5	0.605363		1		400	0.6	1177	IDP_dMRI_TBSS_MD_Uncinate_fasciculus_L
0.98	1.85	0.5	0.594696		1		779	0.41	1.85	0.2	0.823981		1		764	12.48	7.04	1.8	0.076963		1		397	10.17	7.14	1.4	0.154735		1		397	0.52	1431	rfMRI amplitudes (ICA25 node 15)
1.03	1.93	0.5	0.59476		1		758	1.25	1.96	0.6	0.521605		1		743	-8.17	7.31	-1.1	0.264715		1		384	-4.53	7.09	-0.6	0.523581		1		389	0.7	641	aparc-a2009s_rh_volume_S-suborbital
0.39	0.74	0.5	0.595495		1		757	0.55	0.74	0.7	0.463286		1		742	-3.56	2.82	-1.3	0.206938		1		383	-3.39	2.8	-1.2	0.226795		1		389	0.62	634	aparc-a2009s_rh_volume_S-orbital-med-olfact
-0.36	0.68	-0.5	0.5958		1		779	-0.31	0.69	-0.5	0.649262		1		764	-1.28	2.63	-0.5	0.627752		1		398	0.25	2.54	0.1	0.923189		1		396	0.93	41	IDP_T1_FAST_ROIs_R_temporal_pole
-0.63	1.19	-0.5	0.595805		1		745	-0.62	1.2	-0.5	0.605514		1		730	-0.39	4.19	-0.1	0.926331		1		376	-0.7	4.79	-0.1	0.884097		1		384	0.65	1801	dti_MD___ThalamicNuclei___Left-LD
-0.38	0.72	-0.5	0.596245		1		781	-0.18	0.73	-0.2	0.807532		1		766	-3.98	2.73	-1.5	0.145652		1		396	-3.3	2.76	-1.2	0.232794		1		400	0.78	1138	IDP_dMRI_TBSS_MD_Corticospinal_tract_R
-0.42	0.8	-0.5	0.597637		1		757	-0.26	0.81	-0.3	0.744306		1		742	-3.34	2.97	-1.1	0.261407		1		383	-4.07	3.01	-1.4	0.176608		1		389	0.82	412	BA-exvivo_lh_volume_BA4a
0.46	0.86	0.5	0.597673		1		756	0.51	0.88	0.6	0.562171		1		741	-0.67	3.09	-0.2	0.827267		1		382	-2.07	3.43	-0.6	0.545672		1		389	0.85	586	aparc-a2009s_rh_volume_G-front-middle
-0.57	1.08	-0.5	0.59799		1		758	-0.42	1.1	-0.4	0.701719		1		743	-3.48	3.97	-0.9	0.380804		1		384	-4.02	4.18	-1	0.336488		1		389	0.82	510	aparc-a2009s_lh_volume_G-front-inf-Orbital
0.43	0.83	0.5	0.599313		1		758	0.81	0.84	1	0.330864		1		743	-7.72	3.03	-2.5	0.011088		1		384	-7.26	3.17	-2.3	0.022315		1		389	0.76	602	aparc-a2009s_rh_volume_G-rectus
0.63	1.2	0.5	0.599523		1		756	0.32	1.21	0.3	0.793366		1		741	6.62	4.3	1.5	0.124229		1		383	7.38	4.78	1.5	0.123141		1		388	0.93	465	aparc-DKTatlas_lh_volume_transversetemporal
-0.43	0.82	-0.5	0.600541		1		758	-0.46	0.82	-0.6	0.574387		1		743	0	3.06	0	0.998707		1		383	3.62	3.17	1.1	0.253561		1		390	0.61	1655	dti_FA___rh.hippoAmyg___fimbria
-0.75	1.44	-0.5	0.60131		1		757	-0.94	1.46	-0.6	0.522484		1		742	2.84	5.39	0.5	0.598993		1		382	-0.17	5.42	0	0.97433		1		390	0.78	1663	dti_FA___rh.hippoAmyg___presubiculum-body
0.45	0.85	0.5	0.601619		1		782	0.57	0.86	0.7	0.506656		1		767	-2.33	3.07	-0.8	0.448251		1		398	-2.95	3.45	-0.9	0.392362		1		399	0.89	140	IDP_T1_FAST_ROIs_R_cerebellum_V
-1.25	2.4	-0.5	0.602314		1		757	-1.21	2.45	-0.5	0.620537		1		742	-5.33	8.62	-0.6	0.536415		1		384	1.94	9.49	0.2	0.837856		1		388	0.91	333	ThalamNuclei_lh_volume_LD
0.15	0.29	0.5	0.602651		1		782	0.2	0.29	0.7	0.488839		1		767	-1.16	1.08	-1.1	0.285809		1		398	-0.54	1.13	-0.5	0.634643		1		399	0.89	1222	IDP_dMRI_TBSS_ICVF_Anterior_limb_of_internal_capsule_R
0.25	0.49	0.5	0.60273		1		782	0.23	0.49	0.5	0.64084		1		767	0.64	1.87	0.3	0.730966		1		397	0.09	1.84	0	0.963077		1		400	0.59	1196	IDP_dMRI_ProbtrackX_MD_mcp
-0.5	0.95	-0.5	0.602766		1		757	-0.46	0.97	-0.5	0.63444		1		742	-2.04	3.43	-0.6	0.552468		1		383	0.89	3.74	0.2	0.812878		1		389	0.9	558	aparc-a2009s_lh_volume_S-oc-temp-med+Lingual
0.14	0.27	0.5	0.603352		1		757	0.16	0.27	0.6	0.558288		1		742	0.08	1	0.1	0.938572		1		383	-0.04	1.02	0	0.969281		1		389	0.67	1773	dti_MD___lh.hippoAmyg___CA4-head
0.22	0.42	0.5	0.603745		1		755	0.32	0.42	0.7	0.45509		1		740	-1.36	1.52	-0.9	0.371564		1		382	-1.82	1.62	-1.1	0.26269		1		388	0.73	1022	wg_rh_intensity-contrast_caudalmiddlefrontal
-0.17	0.33	-0.5	0.604892		1		758	-0.12	0.33	-0.4	0.711109		1		743	-1.09	1.21	-0.9	0.367305		1		384	-0.89	1.28	-0.7	0.487133		1		389	0.85	1026	wg_rh_intensity-contrast_inferiorparietal
0.15	0.3	0.5	0.60575		1		781	0.18	0.3	0.6	0.547079		1		766	-0.39	1.12	-0.4	0.724724		1		398	-0.54	1.16	-0.5	0.642274		1		398	0.84	1254	IDP_dMRI_ProbtrackX_ICVF_ar_l
0.28	0.54	0.5	0.606167		1		758	0.12	0.55	0.2	0.832486		1		743	4.71	1.98	2.4	0.018186		1		384	3.11	2.06	1.5	0.131954		1		389	0.73	700	aparc-Desikan_rh_thickness_pericalcarine
1.28	2.49	0.5	0.606711		1		782	1.03	2.53	0.4	0.683501		1		767	6.43	9.48	0.7	0.498017		1		398	-0.71	9.48	-0.1	0.940698		1		399	0.53	1426	rfMRI amplitudes (ICA25 node 10)
0.7	1.35	0.5	0.606958		1		783	0.31	1.34	0.2	0.815015		1		768	12.49	5.24	2.4	0.017515		1		398	7.89	5.24	1.5	0.133274		1		400	0.67	1373	IDP_dMRI_TBSS_ISOVF_Anterior_corona_radiata_L
-0.19	0.37	-0.5	0.60705		1		758	-0.1	0.37	-0.3	0.789971		1		743	-1.93	1.32	-1.5	0.143309		1		384	-1.9	1.46	-1.3	0.194449		1		389	0.78	828	aparc-a2009s_lh_thickness_G-pariet-inf-Angular
1.35	2.62	0.5	0.607112		1		776	1.26	2.65	0.5	0.634842		1		762	4.02	10.12	0.4	0.69146		1		394	-3.64	10.54	-0.3	0.729728		1		396	0.63	1401	IDP_dMRI_ProbtrackX_ISOVF_cgh_l
0.12	0.23	0.5	0.607537		1		780	0.06	0.22	0.3	0.789619		1		766	1.75	0.85	2	0.040554		1		395	0.88	0.92	1	0.338558		1		399	0.79	1165	IDP_dMRI_TBSS_MD_External_capsule_L
0.26	0.5	0.5	0.608769		1		758	0.4	0.51	0.8	0.432972		1		743	-2.32	1.86	-1.2	0.212749		1		384	-2.43	1.95	-1.2	0.214972		1		389	0.77	696	aparc-Desikan_rh_thickness_paracentral
0.53	1.03	0.5	0.609148		1		782	1.01	1.04	1	0.332594		1		767	-9.31	3.69	-2.5	0.012057		1		398	-8.74	4.1	-2.1	0.033702		1		399	0.53	1411	IDP_dMRI_ProbtrackX_ISOVF_ml_r
0.22	0.42	0.5	0.609944		1		783	0.25	0.43	0.6	0.558192		1		768	-0.53	1.66	-0.3	0.749537		1		398	-1.04	1.59	-0.7	0.515129		1		400	0.65	1207	IDP_dMRI_TBSS_ICVF_Pontine_crossing_tract
-0.41	0.81	-0.5	0.610079		1		779	-0.35	0.82	-0.4	0.673134		1		764	-1.86	3.15	-0.6	0.554218		1		397	1.15	3.01	0.4	0.701993		1		397	0.9	92	IDP_T1_FAST_ROIs_L_parahipp_gyrus_ant
-0.23	0.44	-0.5	0.610086		1		757	-0.24	0.45	-0.5	0.599675		1		742	0.08	1.68	0	0.963061		1		383	0.57	1.65	0.3	0.730021		1		389	0.83	836	aparc-a2009s_lh_thickness_G-temp-sup-Lateral
0.27	0.53	0.5	0.611894		1		783	0.12	0.53	0.2	0.826131		1		768	3	1.98	1.5	0.13124		1		398	3.72	2.06	1.8	0.070941		1		400	0.68	1058	IDP_dMRI_TBSS_FA_Pontine_crossing_tract
0.16	0.32	0.5	0.613159		1		758	0.32	0.33	1	0.325915		1		743	-3.3	1.18	-2.8	0.005403		0.9935		384	-3.68	1.25	-2.9	0.003582		0.9705		389	0.81	699	aparc-Desikan_rh_thickness_parstriangularis
-0.44	0.87	-0.5	0.613225		1		755	-0.4	0.88	-0.5	0.65176		1		740	-0.82	3.24	-0.3	0.800501		1		381	-1.87	3.34	-0.6	0.575261		1		389	0.91	575	aparc-a2009s_rh_volume_G+S-subcentral
0.2	0.4	0.5	0.617166		1		757	0.31	0.41	0.8	0.446756		1		742	-1.94	1.49	-1.3	0.192586		1		382	-2.46	1.54	-1.6	0.110832		1		390	0.57	1916	NODDI_ICVF___rh.hippoAmyg___Central-nucleus
-0.19	0.38	-0.5	0.619328		1		758	-0.13	0.38	-0.3	0.739023		1		743	-1.36	1.41	-1	0.332667		1		384	-2.11	1.46	-1.4	0.150061		1		389	0.81	986	wg_lh_intensity-contrast_bankssts
-0.37	0.75	-0.5	0.62052		1		756	-0.31	0.76	-0.4	0.685133		1		741	-1.23	2.68	-0.5	0.645365		1		382	-0.72	2.97	-0.2	0.809101		1		389	0.93	460	aparc-DKTatlas_lh_volume_rostralmiddlefrontal
0.44	0.9	0.5	0.621558		1		780	0.24	0.91	0.3	0.792643		1		766	4.66	3.57	1.3	0.192168		1		396	3.3	3.43	1	0.335441		1		398	0.74	1290	IDP_dMRI_TBSS_OD_Medial_lemniscus_L
0.55	1.12	0.5	0.621967		1		756	0.9	1.13	0.8	0.426983		1		741	-6.84	4.16	-1.6	0.100784		1		383	-5.62	4.33	-1.3	0.194948		1		388	0.93	629	aparc-a2009s_rh_volume_S-oc-sup+transversal
0.33	0.67	0.5	0.623542		1		758	0.28	0.68	0.4	0.680071		1		743	1.6	2.54	0.6	0.528019		1		384	2.29	2.5	0.9	0.359653		1		389	0.56	726	BA-exvivo_lh_thickness_perirhinal
0.44	0.91	0.5	0.623585		1		662	0.5	0.92	0.5	0.582728		1		652	-1.16	3.9	-0.3	0.765386		1		341	-1.3	3.74	-0.3	0.728712		1		331	0.65	1615	T2starCorrected_L_PAL
0.25	0.51	0.5	0.62367		1		782	0.13	0.52	0.3	0.798153		1		767	3.1	1.92	1.6	0.106164		1		397	3.07	1.98	1.5	0.122056		1		400	0.92	1101	IDP_dMRI_TBSS_FA_Uncinate_fasciculus_R
-0.32	0.64	-0.5	0.624028		1		758	-0.16	0.65	-0.2	0.80339		1		743	-3.21	2.37	-1.4	0.176431		1		384	-3.29	2.48	-1.3	0.18609		1		389	0.95	388	aparc-Desikan_rh_volume_middletemporal
-0.55	1.12	-0.5	0.624139		1		779	-0.46	1.14	-0.4	0.687562		1		764	-2.98	4.22	-0.7	0.480871		1		397	-1.28	4.34	-0.3	0.769026		1		397	0.95	54	IDP_T1_FAST_ROIs_L_inf_temp_gyrus_post
-0.71	1.45	-0.5	0.624957		1		756	-0.66	1.46	-0.5	0.651801		1		742	-3.68	5.48	-0.7	0.502533		1		382	-0.6	5.71	-0.1	0.916366		1		388	0.66	1621	T2Star___rh.hippoAmyg___parasubiculum
-0.57	1.17	-0.5	0.626014		1		778	-0.68	1.17	-0.6	0.561273		1		764	0.88	4.56	0.2	0.846595		1		395	0.46	4.64	0.1	0.920999		1		397	0.97	51	IDP_T1_FAST_ROIs_R_mid_temp_gyrus_tempocc
-0.59	1.22	-0.5	0.626228		1		782	-0.8	1.23	-0.6	0.517714		1		767	3.73	4.39	0.8	0.396635		1		398	-1.76	4.87	-0.4	0.717992		1		399	0.55	1469	rfMRI amplitudes (ICA100 node 42)
2.07	4.26	0.5	0.626611		1		753	-0.07	4.19	0	0.986648		1		741	63.97	18.39	3.4	0.000566		0.5595		382	65.59	17.1	3.8	0.000148		0.2386		383	0.7	1055	IDP_T2_FLAIR_BIANCA_periventWMH_volume
0.66	1.35	0.5	0.626977		1		782	0.13	1.37	0.1	0.926083		1		767	11.41	5.01	2.3	0.023227		1		398	9.04	5.25	1.7	0.085678		1		399	0.59	1435	rfMRI amplitudes (ICA25 node 20)
0.36	0.75	0.5	0.62808		1		758	0.31	0.76	0.4	0.683307		1		743	2.07	2.76	0.8	0.452947		1		383	0.47	2.87	0.2	0.869942		1		390	0.71	2033	NODDI_OD___ThalamicNuclei___Right-LGN
-0.22	0.45	-0.5	0.62985		1		757	-0.23	0.46	-0.5	0.608228		1		743	0.49	1.76	0.3	0.779652		1		383	-0.32	1.76	-0.2	0.85438		1		388	0.88	859	aparc-a2009s_lh_thickness_S-oc-middle+Lunatus
-0.33	0.69	-0.5	0.630218		1		779	-0.45	0.7	-0.7	0.514301		1		765	2.66	2.71	1	0.326386		1		396	2.53	2.61	1	0.33293		1		397	0.65	1488	OC_mean_intensity_mod=T2_star_threshold=0.3_warpResolution=2mm
-0.55	1.15	-0.5	0.632888		1		771	-0.7	1.16	-0.6	0.546204		1		756	3.01	4.08	0.7	0.460718		1		394	3.83	4.71	0.8	0.416864		1		392	0.94	82	IDP_T1_FAST_ROIs_L_cing_gyrus_ant
0.36	0.76	0.5	0.63339		1		757	0.57	0.76	0.8	0.452395		1		742	-4.42	2.58	-1.7	0.086954		1		383	-3.61	3.09	-1.2	0.243629		1		389	0.91	605	aparc-a2009s_rh_volume_G-temp-sup-Lateral
-0.2	0.41	-0.5	0.633651		1		758	-0.07	0.41	-0.2	0.858745		1		743	-2.38	1.49	-1.6	0.111503		1		384	-2.34	1.63	-1.4	0.150874		1		389	0.76	901	aparc-a2009s_rh_thickness_G-pariet-inf-Angular
-0.29	0.61	-0.5	0.633738		1		758	-0.04	0.62	-0.1	0.945863		1		743	-5.88	2.24	-2.6	0.00905		0.9995		384	-4.8	2.37	-2	0.043453		1		389	0.85	478	aparc-DKTatlas_rh_volume_medialorbitofrontal
-0.16	0.35	-0.5	0.633812		1		757	-0.05	0.35	-0.2	0.88055		1		742	-1.92	1.29	-1.5	0.138194		1		383	-2.14	1.33	-1.6	0.108567		1		389	0.84	858	aparc-a2009s_lh_thickness_S-intrapariet+P-trans
0.37	0.78	0.5	0.633825		1		758	0.29	0.79	0.4	0.712331		1		743	2.88	2.84	1	0.310522		1		384	3.29	3.06	1.1	0.283048		1		389	0.87	616	aparc-a2009s_rh_volume_S-central
0.47	0.99	0.5	0.634616		1		758	0.58	1.01	0.6	0.56625		1		743	-0.63	3.47	-0.2	0.856598		1		384	-1.94	3.97	-0.5	0.62474		1		389	0.9	525	aparc-a2009s_lh_volume_G-postcentral
-1.12	2.35	-0.5	0.635019		1		757	-0.58	2.38	-0.2	0.8063		1		742	-14.48	8.53	-1.7	0.090573		1		383	-12.94	9.09	-1.4	0.155214		1		389	0.86	626	aparc-a2009s_rh_volume_S-interm-prim-Jensen
-0.6	1.26	-0.5	0.635168		1		758	-0.51	1.28	-0.4	0.691859		1		743	-2.36	4.75	-0.5	0.620372		1		383	-5.22	4.65	-1.1	0.262327		1		390	0.8	1690	dti_FA___lh.hippoAmyg___Basal-nucleus
0.26	0.54	0.5	0.635433		1		753	0.31	0.55	0.6	0.576045		1		739	-1.27	2	-0.6	0.524337		1		381	-2.15	2.17	-1	0.321265		1		386	0.87	1580	PIF_95th_percentile_mod=NODDI_OD_threshold=0_warpResolution=2mm
-0.1	0.21	-0.5	0.636045		1		782	-0.12	0.21	-0.6	0.56021		1		767	0.55	0.75	0.7	0.459581		1		398	0.24	0.85	0.3	0.777846		1		399	0.69	1204	IDP_dMRI_ProbtrackX_MD_unc_l
-0.47	0.99	-0.5	0.636377		1		756	-0.42	1	-0.4	0.676887		1		741	-0.81	3.75	-0.2	0.829291		1		383	-1.4	3.72	-0.4	0.706148		1		388	0.94	423	BA-exvivo_rh_volume_BA2
0.3	0.63	0.5	0.637259		1		756	0.32	0.64	0.5	0.617357		1		741	0.35	2.26	0.2	0.875342		1		383	0.46	2.46	0.2	0.851545		1		388	0.88	397	aparc-Desikan_rh_volume_precentral
0.15	0.32	0.5	0.637332		1		783	0.22	0.32	0.7	0.491597		1		768	-1.49	1.18	-1.3	0.207977		1		398	-1.31	1.24	-1.1	0.293364		1		400	0.86	1255	IDP_dMRI_ProbtrackX_ICVF_ar_r
-0.39	0.83	-0.5	0.637502		1		754	-0.37	0.84	-0.4	0.660476		1		740	-2.03	3.22	-0.6	0.527423		1		381	0.92	3.08	0.3	0.765916		1		387	0.59	1635	T2Star___rh.hippoAmyg___molecular_layer_HP-head
0.26	0.55	0.5	0.639936		1		758	0.08	0.56	0.1	0.88741		1		743	5.07	2.03	2.5	0.01303		1		384	3.56	2.12	1.7	0.093592		1		389	0.73	791	aparc-DKTatlas_rh_thickness_pericalcarine
-0.24	0.51	-0.5	0.640957		1		758	-0.2	0.52	-0.4	0.691399		1		743	-0.56	1.91	-0.3	0.771034		1		384	0.41	1.97	0.2	0.834188		1		389	0.74	1050	wg_rh_intensity-contrast_frontalpole
-0.31	0.66	-0.5	0.641851		1		758	-0.21	0.66	-0.3	0.747204		1		743	-1.75	2.47	-0.7	0.478708		1		384	-1.73	2.5	-0.7	0.490253		1		389	0.63	893	aparc-a2009s_rh_thickness_G-Ins-lg+S-cent-ins
0.66	1.43	0.5	0.642993		1		756	0.69	1.44	0.5	0.634678		1		742	-0.67	5.56	-0.1	0.904605		1		382	0.58	5.49	0.1	0.91543		1		388	0.7	1626	T2Star___rh.hippoAmyg___presubiculum-head
0.32	0.69	0.5	0.643289		1		776	0.31	0.7	0.4	0.657562		1		761	0.65	2.69	0.2	0.808617		1		394	-0.49	2.55	-0.2	0.849165		1		397	0.72	1292	IDP_dMRI_TBSS_OD_Inferior_cerebellar_peduncle_L
0.37	0.79	0.5	0.644204		1		758	0.37	0.81	0.5	0.646677		1		743	0.14	2.85	0	0.961788		1		384	0.15	3.13	0	0.962532		1		389	0.92	531	aparc-a2009s_lh_volume_G-temp-sup-Lateral
-0.17	0.37	-0.5	0.644371		1		757	-0.13	0.38	-0.3	0.735749		1		742	-0.96	1.36	-0.7	0.477697		1		383	-1.2	1.45	-0.8	0.40948		1		389	0.78	994	wg_lh_intensity-contrast_isthmuscingulate
-0.46	1	-0.5	0.644852		1		755	-0.33	1.02	-0.3	0.745669		1		740	-3.99	3.64	-1.1	0.273164		1		382	-5.68	3.88	-1.5	0.144319		1		388	0.9	377	aparc-Desikan_rh_volume_caudalmiddlefrontal
0.19	0.41	0.5	0.645171		1		777	0.18	0.41	0.4	0.66971		1		762	0.44	1.57	0.3	0.780588		1		396	-0.45	1.55	-0.3	0.772042		1		396	0.64	1187	IDP_dMRI_ProbtrackX_MD_cgh_r
-0.53	1.15	-0.5	0.645698		1		783	-0.61	1.17	-0.5	0.602443		1		768	1.54	4.22	0.4	0.71508		1		398	5.95	4.53	1.3	0.189268		1		400	0.87	134	IDP_T1_FAST_ROIs_L_ventral_striatum
0.25	0.54	0.5	0.645814		1		757	0.19	0.55	0.3	0.72703		1		742	1.28	2.05	0.6	0.532809		1		383	-0.41	2.04	-0.2	0.839869		1		389	0.55	1816	dti_MD___ThalamicNuclei___Right-AV
0.24	0.51	0.5	0.646978		1		755	0.31	0.52	0.6	0.550145		1		740	-1	1.89	-0.5	0.597103		1		381	-1.95	1.98	-1	0.325802		1		389	0.69	832	aparc-a2009s_lh_thickness_G-precentral
-0.72	1.58	-0.5	0.647074		1		777	-0.79	1.6	-0.5	0.620837		1		763	0.14	5.69	0	0.980637		1		396	1.1	6.59	0.2	0.867129		1		395	0.96	37	IDP_T1_FAST_ROIs_R_inf_front_gyrus_parsop
0.61	1.34	0.5	0.647075		1		782	0.5	1.33	0.4	0.706361		1		767	5.99	5.05	1.2	0.236988		1		397	4.08	5.26	0.8	0.438359		1		400	0.72	1376	IDP_dMRI_TBSS_ISOVF_Posterior_corona_radiata_R
-0.07	0.15	-0.5	0.64708		1		758	-0.04	0.15	-0.3	0.794299		1		743	-0.78	0.58	-1.3	0.179354		1		384	-0.45	0.57	-0.8	0.437119		1		389	0.69	967	aseg_lh_intensity_Hippocampus
-0.45	0.99	-0.5	0.647839		1		758	-0.54	1.01	-0.5	0.595221		1		743	1.39	3.71	0.4	0.708894		1		384	3.25	3.79	0.9	0.390911		1		389	0.89	406	aparc-Desikan_rh_volume_transversetemporal
0.37	0.8	0.5	0.64862		1		757	0.57	0.81	0.7	0.482692		1		742	-3.22	2.98	-1.1	0.281223		1		383	-3.44	3.07	-1.1	0.264529		1		389	0.89	432	BA-exvivo_rh_volume_V2
-0.09	0.19	-0.5	0.650163		1		777	-0.04	0.19	-0.2	0.82962		1		762	-0.89	0.71	-1.3	0.207335		1		395	-0.94	0.77	-1.2	0.220324		1		397	0.61	1143	IDP_dMRI_TBSS_MD_Inferior_cerebellar_peduncle_L
-0.31	0.69	-0.5	0.650219		1		757	-0.29	0.7	-0.4	0.679427		1		742	-0.61	2.48	-0.2	0.805638		1		383	0.44	2.69	0.2	0.870698		1		389	0.68	776	aparc-DKTatlas_rh_thickness_entorhinal
-0.35	0.77	-0.5	0.650579		1		747	-0.29	0.79	-0.4	0.716579		1		732	-1.15	2.99	-0.4	0.70054		1		378	0.06	2.79	0	0.982677		1		384	0.79	1649	dti_FA___brainstemS___SCP
0.15	0.34	0.5	0.650581		1		756	0.14	0.34	0.4	0.685739		1		741	0.34	1.3	0.3	0.795533		1		381	0.1	1.26	0.1	0.936441		1		390	0.61	1887	NODDI_ICVF___lh.hippoAmyg___subiculum-head
-0.39	0.86	-0.5	0.650797		1		755	-0.18	0.87	-0.2	0.837853		1		740	-5.37	3.24	-1.7	0.098073		1		381	-4.32	3.24	-1.3	0.18282		1		389	0.96	371	aparc-Desikan_lh_volume_supramarginal
0.17	0.39	0.5	0.650902		1		757	0.23	0.39	0.6	0.558819		1		742	-0.96	1.41	-0.7	0.495934		1		383	-1.85	1.5	-1.2	0.216386		1		389	0.88	739	BA-exvivo_rh_thickness_MT
-0.14	0.32	-0.5	0.651789		1		758	-0.05	0.32	-0.2	0.879426		1		743	-2.32	1.18	-2	0.048735		1		384	-2.35	1.22	-1.9	0.054939		1		389	0.83	1025	wg_rh_intensity-contrast_fusiform
0.32	0.72	0.5	0.652073		1		781	0.35	0.72	0.5	0.631438		1		766	0.9	2.73	0.3	0.742963		1		397	-0.97	2.71	-0.4	0.71992		1		399	0.8	1512	SN_mean_intensity_mod=NODDI_OD_threshold=0.3_warpResolution=2mm
0.36	0.8	0.5	0.652308		1		758	0.67	0.81	0.8	0.411579		1		743	-6	3.05	-2	0.049462		1		384	-7.67	2.99	-2.5	0.010815		0.9998		389	0.94	348	aparc-Desikan_lh_volume_inferiorparietal
-0.48	1.06	-0.4	0.652925		1		755	-0.39	1.07	-0.4	0.718299		1		740	-2.53	3.89	-0.6	0.515869		1		381	-1.85	4.09	-0.5	0.650656		1		389	0.94	564	aparc-a2009s_lh_volume_S-postcentral
-0.19	0.42	-0.4	0.653093		1		757	-0.07	0.42	-0.2	0.874871		1		742	-2.62	1.51	-1.7	0.08375		1		383	-2.68	1.62	-1.6	0.09912		1		389	0.72	667	aparc-Desikan_lh_thickness_postcentral
-0.11	0.25	-0.4	0.653243		1		756	-0.15	0.25	-0.6	0.543087		1		741	1.08	0.91	1.2	0.234243		1		383	1.12	1	1.1	0.261287		1		388	0.52	1825	dti_MD___ThalamicNuclei___Right-PuI
-3.93	8.76	0.4	0.653491		1		665	-3.19	8.8	0.4	0.717017		1		655	-29.81	36.09	0.8	0.409387		1		343	3.12	38.65	-0.1	0.935709		1		332	0.65	1605	QSM_R_HIPPO
-0.5	1.12	-0.4	0.653993		1		758	-0.45	1.14	-0.4	0.694191		1		743	-1.37	4.29	-0.3	0.749581		1		383	-1.71	4.13	-0.4	0.679118		1		390	0.66	1694	dti_FA___lh.hippoAmyg___Accessory-Basal-nucleus
-0.17	0.39	-0.4	0.654358		1		757	-0.06	0.4	-0.1	0.888255		1		742	-2.5	1.41	-1.8	0.077333		1		383	-2.71	1.52	-1.8	0.075151		1		389	0.72	761	aparc-DKTatlas_lh_thickness_postcentral
-0.53	1.17	-0.4	0.654618		1		781	-0.35	1.18	-0.3	0.768885		1		766	-3.29	4.56	-0.7	0.47106		1		397	0.56	4.44	0.1	0.899491		1		399	0.71	1356	IDP_dMRI_TBSS_ISOVF_Middle_cerebellar_peduncle
-0.31	0.7	-0.4	0.654845		1		781	-0.08	0.71	-0.1	0.915341		1		766	-5.24	2.51	-2.1	0.037203		1		398	-4.22	2.83	-1.5	0.136809		1		398	0.95	97	IDP_T1_FAST_ROIs_R_lingual_gyrus
-0.13	0.29	-0.4	0.654923		1		783	-0.04	0.29	-0.1	0.89394		1		768	-1.89	1.1	-1.7	0.087288		1		398	-1.74	1.07	-1.6	0.106696		1		400	0.82	1331	IDP_dMRI_ProbtrackX_OD_atr_l
0.2	0.45	0.4	0.655201		1		758	0.22	0.45	0.5	0.623372		1		743	-0.16	1.78	-0.1	0.929807		1		384	-0.32	1.61	-0.2	0.842821		1		389	0.84	1023	wg_rh_intensity-contrast_cuneus
-0.4	0.89	-0.4	0.655751		1		758	-0.33	0.9	-0.4	0.712314		1		743	-1.84	3.48	-0.5	0.597353		1		383	2.08	3.26	0.6	0.525186		1		390	0.69	1654	dti_FA___lh.hippoAmyg___fimbria
-0.3	0.67	-0.4	0.657485		1		756	-0.22	0.68	-0.3	0.750565		1		741	-2.01	2.56	-0.8	0.432356		1		383	-2.27	2.52	-0.9	0.368475		1		388	0.87	612	aparc-a2009s_rh_volume_Lat-Fis-post
0.31	0.7	0.4	0.657858		1		758	0.33	0.71	0.5	0.63519		1		743	0.28	2.62	0.1	0.914357		1		383	-0.29	2.73	-0.1	0.915776		1		390	0.68	1711	dti_FA___ThalamicNuclei___Left-MGN
-0.44	1	-0.4	0.658672		1		756	-0.15	1.01	-0.1	0.883513		1		741	-6.32	3.51	-1.8	0.072407		1		383	-6.48	4.04	-1.6	0.10957		1		388	0.91	627	aparc-a2009s_rh_volume_S-intrapariet+P-trans
-0.69	1.57	-0.4	0.660352		1		755	-0.99	1.58	-0.6	0.533268		1		740	4.07	5.89	0.7	0.489591		1		383	5.97	5.97	1	0.317586		1		387	0.87	630	aparc-a2009s_rh_volume_S-occipital-ant
0.35	0.8	0.4	0.660669		1		757	0.53	0.81	0.7	0.51031		1		742	-2.79	2.93	-1	0.340085		1		383	-2.8	3.08	-0.9	0.363542		1		389	0.87	418	BA-exvivo_lh_volume_V2
-0.66	1.5	-0.4	0.661685		1		781	-0.92	1.52	-0.6	0.543513		1		766	5.98	5.45	1.1	0.273031		1		397	5.01	5.96	0.8	0.400777		1		399	0.54	1430	rfMRI amplitudes (ICA25 node 14)
-0.09	0.21	-0.4	0.661714		1		782	-0.17	0.21	-0.8	0.418896		1		767	1.91	0.8	2.4	0.017584		1		398	2.16	0.84	2.6	0.010213		0.9997		399	0.82	1194	IDP_dMRI_ProbtrackX_MD_ilf_l
0.15	0.35	0.4	0.663232		1		782	0.28	0.35	0.8	0.429701		1		767	-2.74	1.36	-2	0.045013		1		398	-3.4	1.32	-2.6	0.010105		0.9997		399	0.91	1088	IDP_dMRI_TBSS_FA_Sagittal_stratum_L
-0.23	0.53	-0.4	0.664457		1		758	-0.03	0.53	-0.1	0.958485		1		743	-4.56	1.99	-2.3	0.022395		1		384	-3.49	1.97	-1.8	0.077326		1		389	0.73	922	aparc-a2009s_rh_thickness_S-circular-insula-inf
-0.2	0.46	-0.4	0.664664		1		758	-0.02	0.47	-0.1	0.959911		1		743	-3.66	1.66	-2.2	0.028161		1		384	-3.43	1.83	-1.9	0.061117		1		389	0.82	915	aparc-a2009s_rh_thickness_Lat-Fis-post
-0.53	1.22	-0.4	0.664727		1		782	-0.64	1.24	-0.5	0.607809		1		767	2.72	4.39	0.6	0.536308		1		398	-0.49	4.93	-0.1	0.920239		1		399	0.62	1468	rfMRI amplitudes (ICA100 node 40)
2.82	6.5	0.4	0.664869		1		780	4.65	6.61	0.7	0.48158		1		765	-40.3	25.14	-1.6	0.109804		1		397	-37.94	23.97	-1.6	0.114386		1		398	0.59	1496	PG_mean_intensity_mod=DTI_MD_threshold=0.3_warpResolution=2mm
0.5	1.16	0.4	0.665313		1		758	0.23	1.17	0.2	0.846504		1		743	6.02	4.29	1.4	0.161603		1		383	4.06	4.51	0.9	0.368161		1		390	0.67	1713	dti_FA___ThalamicNuclei___Left-Pf
0.69	1.61	0.4	0.667033		1		783	0.76	1.63	0.5	0.64205		1		768	0.8	5.99	0.1	0.893802		1		398	2.59	6.3	0.4	0.681512		1		400	0.6	1370	IDP_dMRI_TBSS_ISOVF_Retrolenticular_part_of_internal_capsule_R
-0.2	0.45	-0.4	0.667248		1		758	-0.14	0.46	-0.3	0.75523		1		743	-1.04	1.69	-0.6	0.538727		1		384	-1.65	1.74	-0.9	0.343297		1		389	0.73	724	BA-exvivo_lh_thickness_V2
0.68	1.58	0.4	0.6681		1		782	-0.16	1.59	-0.1	0.917812		1		767	18.68	5.74	3.2	0.001241		0.7847		398	17.63	6.2	2.8	0.00473		0.9887		399	0.5	1424	rfMRI amplitudes (ICA25 node 7)
0.22	0.5	0.4	0.668205		1		757	0.39	0.51	0.8	0.44352		1		742	-2.96	1.94	-1.5	0.126874		1		383	-3.32	1.89	-1.8	0.079151		1		389	0.8	749	aparc-DKTatlas_lh_thickness_isthmuscingulate
0.41	0.96	0.4	0.66829		1		758	0.43	0.98	0.4	0.659884		1		743	0.67	3.46	0.2	0.845426		1		383	1.87	3.81	0.5	0.623899		1		390	0.63	1968	NODDI_OD___rh.hippoAmyg___presubiculum-head
0.78	1.82	0.4	0.670069		1		757	0.7	1.85	0.4	0.702707		1		742	2.09	6.56	0.3	0.749979		1		382	-3.54	7.11	-0.5	0.618254		1		390	0.55	1982	NODDI_OD___rh.hippoAmyg___CA3-body
0.09	0.21	0.4	0.671204		1		783	0.11	0.21	0.5	0.598819		1		768	0.11	0.79	0.1	0.887348		1		398	-0.86	0.81	-1.1	0.28917		1		400	0.68	1272	IDP_dMRI_ProbtrackX_ICVF_ml_r
-0.14	0.32	-0.4	0.671214		1		757	-0.05	0.33	-0.1	0.880877		1		742	-1.78	1.21	-1.5	0.141812		1		383	-2.23	1.22	-1.8	0.068529		1		389	0.8	788	aparc-DKTatlas_rh_thickness_parsopercularis
0.28	0.65	0.4	0.67146		1		757	0.23	0.66	0.3	0.73266		1		742	1.8	2.27	0.8	0.426495		1		384	2.07	2.64	0.8	0.433337		1		388	0.7	802	aparc-DKTatlas_rh_thickness_transversetemporal
-0.44	1.04	-0.4	0.672214		1		756	-0.36	1.05	-0.3	0.728205		1		741	-1.81	3.74	-0.5	0.629491		1		382	-1.77	4.06	-0.4	0.663019		1		389	0.95	344	aparc-Desikan_lh_volume_caudalmiddlefrontal
0.21	0.49	0.4	0.672275		1		758	0.12	0.5	0.2	0.807314		1		743	2.16	1.85	1.2	0.243128		1		384	1.93	1.86	1	0.299552		1		389	0.91	931	aparc-a2009s_rh_thickness_S-oc-middle+Lunatus
0.87	2.05	0.4	0.672598		1		781	0.71	2.08	0.3	0.732966		1		766	3.23	7.99	0.4	0.685748		1		397	-0.76	7.63	-0.1	0.920968		1		399	0.54	1460	rfMRI amplitudes (ICA100 node 32)
0.11	0.26	0.4	0.673471		1		781	0.11	0.26	0.4	0.661364		1		766	0.08	0.96	0.1	0.934696		1		397	-0.36	1.03	-0.4	0.726042		1		399	0.84	1135	IDP_dMRI_TBSS_MD_Body_of_corpus_callosum
-0.45	1.07	-0.4	0.674926		1		758	-0.53	1.08	-0.5	0.622653		1		743	1.61	3.87	0.4	0.677702		1		383	1.99	4.2	0.5	0.636387		1		390	0.71	2038	NODDI_OD___ThalamicNuclei___Right-Pf
0.18	0.42	0.4	0.675252		1		757	0.31	0.43	0.7	0.470922		1		742	-2.17	1.56	-1.4	0.166084		1		383	-3.15	1.64	-1.9	0.056183		1		389	0.81	833	aparc-a2009s_lh_thickness_G-precuneus
0.08	0.2	0.4	0.676224		1		758	0.12	0.2	0.6	0.558919		1		743	-0.45	0.72	-0.6	0.537169		1		383	-0.63	0.79	-0.8	0.422035		1		390	0.54	1764	dti_MD___rh.hippoAmyg___subiculum-body
-0.37	0.88	-0.4	0.676652		1		752	-0.3	0.89	-0.3	0.736096		1		738	-1.76	3.39	-0.5	0.604535		1		381	-2.21	3.45	-0.6	0.521315		1		385	0.81	238	AmygNuclei_rh_volume_Corticoamygdaloid-transitio
-0.39	0.95	-0.4	0.677289		1		757	-0.16	0.95	-0.2	0.866403		1		742	-4.49	3.48	-1.3	0.198062		1		383	-5.01	3.64	-1.4	0.1692		1		389	0.9	518	aparc-a2009s_lh_volume_G-oc-temp-lat-fusifor
-0.3	0.71	-0.4	0.677799		1		781	-0.15	0.72	-0.2	0.834642		1		766	-3.39	2.6	-1.3	0.192651		1		398	-3.2	2.79	-1.1	0.252919		1		398	0.91	39	IDP_T1_FAST_ROIs_R_precentral_gyrus
0.49	1.19	0.4	0.677862		1		775	0.64	1.2	0.5	0.591813		1		761	-3.69	4.42	-0.8	0.404964		1		394	-3.16	4.88	-0.6	0.51689		1		395	0.94	63	IDP_T1_FAST_ROIs_R_supramarg_gyrus_ant
-0.41	0.99	-0.4	0.678678		1		754	-0.27	1.01	-0.3	0.786789		1		739	-4.02	3.58	-1.1	0.262414		1		381	-5.88	3.85	-1.5	0.127903		1		388	0.89	468	aparc-DKTatlas_rh_volume_caudalmiddlefrontal
-0.38	0.93	-0.4	0.679801		1		758	-0.34	0.93	-0.4	0.714203		1		743	-2.69	3.4	-0.8	0.429547		1		384	-0.23	3.65	-0.1	0.949338		1		389	0.86	308	ThalamNuclei_lh_volume_LP
-0.25	0.61	-0.4	0.679802		1		757	-0.14	0.62	-0.2	0.818699		1		742	-2.26	2.25	-1	0.316849		1		383	-1.66	2.37	-0.7	0.484925		1		389	0.84	546	aparc-a2009s_lh_volume_S-circular-insula-sup
-0.47	1.14	-0.4	0.679832		1		756	0.12	1.14	0.1	0.917156		1		741	-13.49	4.09	-3.3	0.001073		0.7477		383	-15.33	4.53	-3.4	0.000793		0.6564		388	0.89	580	aparc-a2009s_rh_volume_G-cingul-Post-dorsal
-0.25	0.61	-0.4	0.680447		1		758	-0.1	0.62	-0.2	0.871816		1		743	-3.19	2.26	-1.4	0.158157		1		384	-3.42	2.34	-1.5	0.144386		1		389	0.95	479	aparc-DKTatlas_rh_volume_middletemporal
-0.21	0.51	-0.4	0.68191		1		758	-0.06	0.51	-0.1	0.90179		1		743	-3.62	1.93	-1.9	0.06083		1		384	-2	1.98	-1	0.3129		1		389	0.68	702	aparc-Desikan_rh_thickness_posteriorcingulate
-0.45	1.09	-0.4	0.68275		1		757	-0.41	1.11	-0.4	0.709207		1		742	-0.19	4.06	0	0.963588		1		383	0.7	4.17	0.2	0.867325		1		389	0.86	431	BA-exvivo_rh_volume_V1
0.18	0.45	0.4	0.684082		1		782	0.27	0.45	0.6	0.546629		1		767	-1.89	1.64	-1.2	0.249961		1		398	-1.55	1.78	-0.9	0.38325		1		399	0.96	1229	IDP_dMRI_TBSS_ICVF_Anterior_corona_radiata_L
-0.08	0.2	-0.4	0.684152		1		753	-0.1	0.2	-0.5	0.623283		1		738	0.49	0.73	0.7	0.498025		1		381	0.44	0.8	0.6	0.580301		1		387	0.55	1786	dti_MD___rh.hippoAmyg___Lateral-nucleus
1.79	4.41	0.4	0.684992		1		728	3.09	4.45	0.7	0.487346		1		717	-34.48	17.69	-1.9	0.052108		1		361	-39	19.21	-2	0.04307		1		378	0.63	1867	NODDI_ISOVF___ThalamicNuclei___Left-PuM
0.17	0.42	0.4	0.68533		1		758	0.18	0.43	0.4	0.676176		1		743	0.12	1.62	0.1	0.940297		1		384	-0.14	1.58	-0.1	0.929489		1		389	0.84	1031	wg_rh_intensity-contrast_lingual
0.52	1.3	0.4	0.686655		1		782	0.08	1.3	0.1	0.950483		1		767	8.35	4.76	1.7	0.080522		1		398	7.52	5.17	1.5	0.146395		1		399	0.62	1443	rfMRI amplitudes (ICA100 node 11)
0.76	1.87	0.4	0.687111		1		776	0.1	1.85	0.1	0.957402		1		762	18.8	7.56	2.5	0.013328		1		394	14.14	7.26	1.9	0.052139		1		396	0.72	1383	IDP_dMRI_TBSS_ISOVF_External_capsule_L
0.41	1.01	0.4	0.687113		1		757	0.34	1.03	0.3	0.741094		1		742	4.02	3.78	1.1	0.288635		1		383	2.4	3.78	0.6	0.525146		1		389	0.8	618	aparc-a2009s_rh_volume_S-circular-insula-ant
-0.39	0.96	-0.4	0.687482		1		194	-0.3	0.97	-0.3	0.75702		1		192	-4.48	4.84	-0.9	0.357168		1		96	-2.26	5.09	-0.4	0.657531		1		100	0.51	1814	dti_MD___ThalamicNuclei___Left-VM
2.08	5.23	0.4	0.690672		1		783	2.23	5.29	0.4	0.673291		1		768	-6.45	18.8	-0.3	0.731608		1		397	-2.74	21.41	-0.1	0.898042		1		401	0.72	145	IDP_T1_FAST_ROIs_V_cerebellum_crus_I
-0.3	0.76	-0.4	0.690889		1		780	-0.3	0.78	-0.4	0.699365		1		765	-0.7	2.88	-0.2	0.807287		1		397	0.63	2.89	0.2	0.827043		1		398	0.93	94	IDP_T1_FAST_ROIs_L_parahipp_gyrus_post
0.54	1.36	0.4	0.691062		1		777	0.92	1.38	0.7	0.507705		1		762	-7.17	4.98	-1.4	0.150798		1		396	-9.84	5.39	-1.8	0.068642		1		396	0.97	35	IDP_T1_FAST_ROIs_R_inf_front_gyrus_parstri
-0.25	0.63	-0.4	0.693464		1		758	-0.13	0.64	-0.2	0.834551		1		743	-2.33	2.37	-1	0.326091		1		384	-4.07	2.38	-1.7	0.088379		1		389	0.72	813	aparc-a2009s_lh_thickness_G-cingul-Post-ventral
-0.5	1.27	-0.4	0.694013		1		779	-0.53	1.28	-0.4	0.68127		1		764	-0.47	4.69	-0.1	0.919793		1		397	1.96	4.89	0.4	0.688808		1		397	0.97	111	IDP_T1_FAST_ROIs_R_parietal_operc_cortex
0.28	0.73	0.4	0.696012		1		756	0.38	0.74	0.5	0.610007		1		741	-1.24	2.72	-0.5	0.648649		1		383	-1.03	2.69	-0.4	0.702025		1		388	0.91	428	BA-exvivo_rh_volume_BA6
0.33	0.86	0.4	0.697993		1		780	0.44	0.87	0.5	0.610248		1		765	-1.72	3.14	-0.5	0.584212		1		397	-0.85	3.3	-0.3	0.797533		1		398	0.95	80	IDP_T1_FAST_ROIs_L_paracing_gyrus
0.33	0.85	0.4	0.698518		1		757	0.47	0.86	0.5	0.584133		1		742	-2.04	3.13	-0.7	0.514292		1		383	-3.62	3.29	-1.1	0.271762		1		389	0.79	500	aparc-a2009s_lh_volume_G+S-paracentral
-0.19	0.51	-0.4	0.700101		1		758	-0.12	0.51	-0.2	0.820674		1		743	-2.01	1.89	-1.1	0.289402		1		383	-2.68	1.91	-1.4	0.160301		1		390	0.81	2042	NODDI_OD___ThalamicNuclei___Right-PuM
0.32	0.84	0.4	0.700153		1		780	0.42	0.85	0.5	0.620686		1		765	-2.01	3.28	-0.6	0.539425		1		398	0.63	3.04	0.2	0.836153		1		397	0.95	101	IDP_T1_FAST_ROIs_R_temp_fusif_cortex_post
0.24	0.61	0.4	0.700787		1		758	0.25	0.62	0.4	0.684318		1		743	0.01	2.26	0	0.996793		1		384	1	2.34	0.4	0.670296		1		389	0.66	990	wg_lh_intensity-contrast_entorhinal
0.24	0.63	0.4	0.700816		1		781	0.29	0.64	0.5	0.647548		1		766	-1	2.35	-0.4	0.670373		1		398	-0.26	2.46	-0.1	0.915018		1		398	0.93	40	IDP_T1_FAST_ROIs_L_temporal_pole
-0.44	1.15	-0.4	0.701549		1		756	-0.19	1.16	-0.2	0.872839		1		741	-4.83	4.17	-1.2	0.247184		1		383	-2.08	4.48	-0.5	0.642916		1		388	0.94	555	aparc-a2009s_lh_volume_S-oc-sup+transversal
-0.36	0.94	-0.4	0.701885		1		781	-0.52	0.94	-0.6	0.576664		1		766	3.5	3.54	1	0.323611		1		396	2.08	3.74	0.6	0.577762		1		400	0.59	1360	IDP_dMRI_TBSS_ISOVF_Splenium_of_corpus_callosum
0.08	0.2	0.4	0.701918		1		780	0.1	0.2	0.5	0.615235		1		765	-0.4	0.76	-0.5	0.600363		1		397	0.09	0.79	0.1	0.91141		1		398	0.84	1561	TUB_mean_intensity_mod=NODDI_ICVF_threshold=0_warpResolution=2mm
-0.72	1.89	-0.4	0.701973		1		758	-0.84	1.9	-0.4	0.657592		1		743	0.4	6.73	0.1	0.952865		1		384	-1.07	7.65	-0.1	0.889339		1		389	0.78	289	ThalamNuclei_lh_volume_L-Sg
-0.18	0.48	-0.4	0.703236		1		757	-0.23	0.49	-0.5	0.633455		1		742	0.97	1.65	0.6	0.559741		1		383	2.22	1.97	1.1	0.260768		1		389	0.6	1800	dti_MD___ThalamicNuclei___Left-CeM
0.09	0.25	0.4	0.703324		1		782	0.09	0.25	0.4	0.721061		1		767	0.23	0.93	0.2	0.806181		1		397	0.39	0.96	0.4	0.68122		1		400	0.54	1147	IDP_dMRI_TBSS_MD_Cerebral_peduncle_L
0.34	0.89	0.4	0.704434		1		755	0.53	0.9	0.6	0.555976		1		740	-3.88	3.18	-1.2	0.223809		1		382	-2.94	3.51	-0.8	0.40317		1		388	0.86	579	aparc-a2009s_rh_volume_G+S-cingul-Mid-Post
-0.57	1.49	-0.4	0.705046		1		782	-0.96	1.51	-0.6	0.525874		1		767	8.28	5.7	1.4	0.14714		1		398	7.98	5.61	1.4	0.155727		1		399	0.64	1459	rfMRI amplitudes (ICA100 node 31)
0.71	1.87	0.4	0.706133		1		756	0.97	1.89	0.5	0.608627		1		741	-4.73	6.96	-0.7	0.497181		1		383	-7.96	7.18	-1.1	0.268446		1		388	0.88	610	aparc-a2009s_rh_volume_Lat-Fis-ant-Horizont
-0.23	0.61	-0.4	0.706275		1		781	-0.16	0.62	-0.3	0.802452		1		766	-1.13	2.31	-0.5	0.624656		1		397	-2.98	2.31	-1.3	0.197899		1		399	0.93	1303	IDP_dMRI_TBSS_OD_Anterior_corona_radiata_R
-0.25	0.65	-0.4	0.707788		1		758	-0.09	0.65	-0.1	0.893968		1		743	-3.75	2.35	-1.6	0.111393		1		384	-5.72	2.62	-2.2	0.029715		1		389	0.87	315	ThalamNuclei_rh_volume_CM
0.2	0.54	0.4	0.708497		1		757	0.31	0.55	0.6	0.573986		1		742	-1.68	1.93	-0.9	0.384585		1		383	-1.96	2.13	-0.9	0.358948		1		389	0.75	831	aparc-a2009s_lh_thickness_G-postcentral
-0.13	0.36	-0.4	0.708955		1		758	-0.06	0.36	-0.2	0.858166		1		743	-1.42	1.32	-1.1	0.283277		1		384	-1.77	1.39	-1.3	0.204861		1		389	0.81	819	aparc-a2009s_lh_thickness_G-front-sup
0.07	0.2	0.4	0.709521		1		752	0.04	0.2	0.2	0.824752		1		737	0.95	0.73	1.3	0.1936		1		382	1.04	0.75	1.4	0.170167		1		385	0.8	953	aseg_global_intensity_WM-hypointensities
0.16	0.43	0.4	0.710546		1		756	0.21	0.44	0.5	0.636744		1		741	-0.71	1.51	-0.5	0.640741		1		383	-1.64	1.7	-1	0.335255		1		388	0.82	1766	dti_MD___rh.hippoAmyg___CA1-head
0.16	0.43	0.4	0.711116		1		757	0.3	0.44	0.7	0.487622		1		742	-2.12	1.59	-1.3	0.181246		1		383	-4.26	1.66	-2.6	0.010413		0.9997		389	0.79	848	aparc-a2009s_lh_thickness_S-cingul-Marginalis
-0.21	0.58	-0.4	0.711285		1		758	-0.22	0.59	-0.4	0.707886		1		743	-0.35	2.18	-0.2	0.871573		1		384	0.2	2.18	0.1	0.928594		1		389	0.87	853	aparc-a2009s_lh_thickness_S-collat-transv-post
0.31	0.84	0.4	0.711757		1		780	0.39	0.85	0.5	0.643339		1		766	-2.55	3.14	-0.8	0.416869		1		398	-1.68	3.35	-0.5	0.61581		1		396	0.95	144	IDP_T1_FAST_ROIs_L_cerebellum_crus_I
0.08	0.22	0.4	0.712092		1		780	0.11	0.22	0.5	0.632334		1		765	-0.48	0.83	-0.6	0.564921		1		397	0.25	0.88	0.3	0.773554		1		398	0.86	1555	PIF_mean_intensity_mod=NODDI_ICVF_threshold=0_warpResolution=2mm
-0.24	0.64	-0.4	0.713167		1		781	-0.04	0.65	-0.1	0.955281		1		766	-5.05	2.39	-2.1	0.035059		1		398	-3.44	2.52	-1.4	0.172903		1		398	0.93	91	IDP_T1_FAST_ROIs_R_front_orb_cortex
0.16	0.44	0.4	0.713296		1		757	0.28	0.45	0.6	0.537801		1		742	-2.22	1.69	-1.3	0.190849		1		383	-2.64	1.67	-1.6	0.115139		1		389	0.81	997	wg_lh_intensity-contrast_lingual
-0.33	0.9	-0.4	0.714221		1		755	-0.37	0.91	-0.4	0.683839		1		741	0.4	3.28	0.1	0.903696		1		381	3.5	3.58	1	0.329121		1		388	0.52	1638	T2Star___lh.hippoAmyg___Basal-nucleus
-0.24	0.66	-0.4	0.714548		1		757	-0.11	0.66	-0.2	0.864302		1		742	-2.31	2.46	-0.9	0.346988		1		383	-3.04	2.46	-1.2	0.217018		1		389	0.91	414	BA-exvivo_lh_volume_BA6
0.1	0.26	0.4	0.714575		1		757	0.04	0.26	0.1	0.88948		1		742	1.05	0.99	1.1	0.287902		1		383	1.31	1	1.3	0.187962		1		389	0.68	1821	dti_MD___ThalamicNuclei___Right-MDl
-0.22	0.61	-0.4	0.714708		1		756	-0.12	0.62	-0.2	0.849257		1		741	-2.12	2.1	-1	0.315069		1		382	-2.36	2.4	-1	0.326074		1		389	0.89	457	aparc-DKTatlas_lh_volume_precentral
0.1	0.29	0.4	0.714714		1		780	0.12	0.28	0.4	0.663352		1		765	-0.61	1.05	-0.6	0.560468		1		398	0.25	1.16	0.2	0.826823		1		397	0.75	1169	IDP_dMRI_TBSS_MD_Cingulum_hippocampus_L
-1.97	5.38	-0.4	0.714784		1		720	-3.47	5.29	-0.7	0.511778		1		710	53.36	25.09	2.1	0.034103		1		361	49.8	23.69	2.1	0.036238		1		369	0.68	1056	IDP_T2_FLAIR_BIANCA_deepWMH_volume
-0.08	0.21	-0.4	0.714871		1		783	-0.09	0.22	-0.4	0.679927		1		768	0.07	0.78	0.1	0.927302		1		398	0.39	0.85	0.5	0.642279		1		400	0.76	1167	IDP_dMRI_TBSS_MD_Cingulum_cingulate_gyrus_L
0.17	0.47	0.4	0.716133		1		781	0.17	0.48	0.3	0.728989		1		766	0.49	1.79	0.3	0.782079		1		397	-0.28	1.82	-0.2	0.879365		1		399	0.73	1514	OC_mean_intensity_mod=NODDI_OD_threshold=0.3_warpResolution=2mm
-0.22	0.61	-0.4	0.716433		1		754	-0.17	0.61	-0.3	0.783527		1		739	-2.12	2.31	-0.9	0.359329		1		383	-0.79	2.29	-0.3	0.729964		1		386	0.8	914	aparc-a2009s_rh_thickness_Lat-Fis-ant-Vertical
0.94	2.62	0.4	0.719223		1		781	1.45	2.65	0.5	0.58344		1		766	-6.47	9.61	-0.7	0.501247		1		396	-7.17	10.31	-0.7	0.487245		1		400	0.72	1362	IDP_dMRI_TBSS_ISOVF_Corticospinal_tract_R
0.35	0.98	0.4	0.720147		1		755	0.78	0.99	0.8	0.431302		1		740	-8.4	3.48	-2.4	0.016301		1		382	-10.13	3.89	-2.6	0.009597		0.9996		388	0.93	393	aparc-Desikan_rh_volume_parstriangularis
0.29	0.82	0.4	0.720338		1		781	0.27	0.83	0.3	0.747207		1		766	1.46	3.05	0.5	0.633632		1		397	1.46	3.21	0.5	0.650107		1		399	0.84	1302	IDP_dMRI_TBSS_OD_Retrolenticular_part_of_internal_capsule_L
0.55	1.53	0.4	0.720403		1		782	0.24	1.55	0.2	0.878158		1		767	7.3	5.48	1.3	0.183544		1		398	5.2	6.18	0.8	0.400646		1		399	0.5	1442	rfMRI amplitudes (ICA100 node 10)
-0.22	0.61	-0.4	0.721168		1		756	-0.11	0.62	-0.2	0.863419		1		741	-2.24	2.14	-1	0.29644		1		382	-2.5	2.42	-1	0.302329		1		389	0.89	364	aparc-Desikan_lh_volume_precentral
1.2	3.37	0.4	0.721353		1		763	-0.34	3.35	-0.1	0.918124		1		749	39.34	13.34	2.9	0.003395		0.9678		385	30.7	13.01	2.4	0.01876		1		392	0.88	128	IDP_T1_FAST_ROIs_L_pallidum
-0.15	0.41	-0.4	0.721439		1		750	-0.07	0.41	-0.2	0.863646		1		735	-1.2	1.55	-0.8	0.4397		1		377	-1.17	1.51	-0.8	0.439237		1		388	0.79	1744	dti_MD___brainstemS___Pons
0.47	1.31	0.4	0.722176		1		758	0.41	1.31	0.3	0.755459		1		743	2.03	4.83	0.4	0.675314		1		383	4.11	5.18	0.8	0.428719		1		390	0.63	1678	dti_FA___lh.hippoAmyg___CA4-body
-0.79	2.21	-0.4	0.722363		1		781	-0.46	2.22	-0.2	0.837116		1		766	-4.56	8.71	-0.5	0.601245		1		396	-3.37	8.28	-0.4	0.684466		1		400	0.66	1363	IDP_dMRI_TBSS_ISOVF_Corticospinal_tract_L
0.15	0.43	0.4	0.72345		1		755	0.21	0.43	0.5	0.632495		1		740	-1.17	1.61	-0.7	0.467601		1		381	-1.54	1.59	-1	0.332819		1		389	0.7	1040	wg_rh_intensity-contrast_postcentral
0.13	0.36	0.4	0.723611		1		755	0.12	0.36	0.3	0.732094		1		740	0.31	1.36	0.2	0.818165		1		382	-0.24	1.31	-0.2	0.851337		1		388	0.59	1921	NODDI_ICVF___rh.hippoAmyg___Paralaminar-nucleus
0.05	0.15	0.4	0.724114		1		758	0.09	0.15	0.6	0.570632		1		743	-0.64	0.56	-1.1	0.259332		1		384	-0.87	0.57	-1.5	0.132084		1		389	0.73	969	aseg_lh_intensity_Accumbens-area
-0.16	0.44	-0.4	0.724217		1		752	-0.17	0.45	-0.4	0.711112		1		737	-0.33	1.67	-0.2	0.844528		1		380	-0.61	1.63	-0.4	0.709346		1		387	0.55	1789	dti_MD___lh.hippoAmyg___Central-nucleus
-0.22	0.61	-0.4	0.72475		1		756	0.06	0.61	0.1	0.917156		1		741	-6.09	2.31	-2.6	0.008634		0.9993		382	-7.22	2.32	-3.1	0.001996		0.8873		389	0.81	950	aseg_global_intensity_4th-Ventricle
-0.07	0.21	-0.4	0.725349		1		783	-0.05	0.21	-0.3	0.800952		1		768	-0.53	0.79	-0.7	0.507483		1		398	-0.35	0.81	-0.4	0.662659		1		400	0.86	1225	IDP_dMRI_TBSS_ICVF_Posterior_limb_of_internal_capsule_L
0.27	0.76	0.4	0.72594		1		777	0.24	0.77	0.3	0.75111		1		762	1.07	2.8	0.4	0.701867		1		396	-2.7	2.96	-0.9	0.362821		1		396	0.92	1284	IDP_dMRI_TBSS_OD_Body_of_corpus_callosum
-0.36	1.03	-0.4	0.726146		1		779	-0.37	1.04	-0.4	0.722853		1		764	-0.2	3.97	0	0.960229		1		398	4.48	3.89	1.1	0.250501		1		396	0.9	98	IDP_T1_FAST_ROIs_L_temp_fusif_cortex_ant
-0.15	0.44	-0.3	0.72634		1		781	0.04	0.44	0.1	0.933693		1		766	-4.83	1.54	-3.1	0.001807		0.8712		396	-3.11	1.83	-1.7	0.090014		1		400	0.87	1249	IDP_dMRI_TBSS_ICVF_Superior_fronto-occipital_fasciculus_L
0.64	1.83	0.3	0.726543		1		755	0.45	1.85	0.2	0.808066		1		740	4.23	6.91	0.6	0.540822		1		382	3.29	6.9	0.5	0.63379		1		388	0.98	175	aseg_global_volume_4th-Ventricle
0.32	0.92	0.3	0.727778		1		758	0.49	0.94	0.5	0.602591		1		743	-3.1	3.24	-1	0.337993		1		383	-5.18	3.7	-1.4	0.162921		1		390	0.84	1770	dti_MD___rh.hippoAmyg___CA3-head
0.15	0.43	0.3	0.727953		1		783	0.07	0.43	0.2	0.864824		1		768	1.48	1.6	0.9	0.354745		1		398	2.44	1.67	1.5	0.145404		1		400	0.85	1190	IDP_dMRI_ProbtrackX_MD_fma
0.07	0.21	0.3	0.727971		1		780	0.09	0.2	0.5	0.650184		1		765	-0.43	0.78	-0.6	0.581336		1		397	0.08	0.82	0.1	0.926559		1		398	0.85	1552	AON_mean_intensity_mod=NODDI_ICVF_threshold=0_warpResolution=2mm
0.61	1.76	0.3	0.728686		1		783	0.15	1.78	0.1	0.933956		1		768	12.53	6.45	1.9	0.05292		1		398	15.95	6.96	2.3	0.022556		1		400	0.57	1396	IDP_dMRI_ProbtrackX_ISOVF_ar_r
-0.59	1.69	-0.3	0.729059		1		753	-0.34	1.71	-0.2	0.841674		1		738	-3.2	6.49	-0.5	0.622473		1		379	-3.32	6.25	-0.5	0.594859		1		389	0.74	1832	NODDI_ISOVF___brainstemS___Pons
0.22	0.63	0.3	0.729436		1		757	0.18	0.64	0.3	0.782913		1		742	1.58	2.21	0.7	0.473853		1		384	1.8	2.57	0.7	0.484275		1		388	0.7	712	aparc-Desikan_rh_thickness_transversetemporal
0.04	0.11	0.3	0.729817		1		758	0.06	0.11	0.5	0.618694		1		743	-0.29	0.42	-0.7	0.491632		1		384	-0.14	0.45	-0.3	0.753449		1		389	0.76	963	aseg_lh_intensity_Thalamus-Proper
0.5	1.45	0.3	0.730672		1		782	0.21	1.47	0.1	0.884478		1		767	6.95	5.02	1.4	0.167158		1		398	1	6	0.2	0.868087		1		399	0.58	1441	rfMRI amplitudes (ICA100 node 9)
1.44	4.18	0.3	0.731568		1		740	-0.04	4.12	0	0.992201		1		730	54.32	19.43	2.8	0.005456		0.9938		376	47.52	18.4	2.6	0.010178		0.9997		374	0.71	1054	IDP_T2_FLAIR_BIANCA_WMH_volume
0.48	1.41	0.3	0.732054		1		754	0.61	1.43	0.4	0.670807		1		739	-1.91	4.96	-0.4	0.700806		1		381	-2.7	5.59	-0.5	0.628815		1		388	0.53	1705	dti_FA___ThalamicNuclei___Left-LD
0.14	0.42	0.3	0.732209		1		783	0.19	0.42	0.5	0.649486		1		768	-1.67	1.59	-1	0.295251		1		398	-0.43	1.63	-0.3	0.793519		1		400	0.74	1330	IDP_dMRI_ProbtrackX_OD_ar_r
0.28	0.8	0.3	0.732298		1		783	0.44	0.8	0.5	0.584702		1		768	-3.94	3.2	-1.2	0.220095		1		398	-4.35	2.95	-1.5	0.141613		1		400	0.87	1252	IDP_dMRI_TBSS_ICVF_Tapetum_R
-0.43	1.26	-0.3	0.733054		1		782	-0.74	1.25	-0.6	0.554741		1		767	7.51	5.08	1.5	0.139909		1		397	9.69	4.69	2.1	0.039252		1		400	0.67	1379	IDP_dMRI_TBSS_ISOVF_Posterior_thalamic_radiation_L
0.14	0.4	0.3	0.733818		1		757	0.05	0.4	0.1	0.898096		1		742	1.84	1.44	1.3	0.201919		1		383	2.06	1.55	1.3	0.185246		1		389	0.64	1820	dti_MD___ThalamicNuclei___Right-LP
0.14	0.4	0.3	0.733888		1		758	0.06	0.4	0.1	0.889752		1		743	1.1	1.45	0.8	0.447898		1		383	0.54	1.59	0.3	0.7366		1		390	0.59	1738	dti_FA___ThalamicNuclei___Right-VA
0.09	0.27	0.3	0.734115		1		782	0.12	0.28	0.5	0.651872		1		767	-0.75	1.02	-0.7	0.461931		1		397	-0.51	1.06	-0.5	0.632785		1		400	0.87	1223	IDP_dMRI_TBSS_ICVF_Anterior_limb_of_internal_capsule_L
0.11	0.32	0.3	0.734438		1		782	0.18	0.32	0.6	0.565031		1		767	-1.65	1.16	-1.4	0.155545		1		397	-1.58	1.26	-1.3	0.209275		1		400	0.96	1275	IDP_dMRI_ProbtrackX_ICVF_slf_l
1.78	5.26	-0.3	0.735347		1		665	1.94	5.25	-0.4	0.711234		1		655	-1.64	22.47	0.1	0.94168		1		343	0.2	22.76	0	0.992873		1		332	0.75	1597	QSM_R_THA
0.32	0.95	0.3	0.736098		1		758	0.51	0.96	0.5	0.5993		1		743	-3.82	3.68	-1	0.300789		1		384	-5.37	3.51	-1.5	0.126513		1		389	0.92	522	aparc-a2009s_lh_volume_G-pariet-inf-Angular
0.17	0.52	0.3	0.736794		1		758	0.19	0.52	0.4	0.720261		1		743	0.63	1.93	0.3	0.74323		1		384	-1	2.01	-0.5	0.618056		1		389	0.73	692	aparc-Desikan_rh_thickness_lingual
0.11	0.32	0.3	0.737426		1		758	0.04	0.32	0.1	0.898062		1		743	1.89	1.26	1.5	0.134126		1		383	1.45	1.23	1.2	0.238726		1		390	0.59	1808	dti_MD___ThalamicNuclei___Left-PuI
-0.12	0.36	-0.3	0.738519		1		758	-0.08	0.36	-0.2	0.825183		1		743	-0.95	1.29	-0.7	0.459564		1		383	-1.59	1.48	-1.1	0.283838		1		390	0.6	1941	NODDI_ICVF___ThalamicNuclei___Right-LP
0.56	1.68	0.3	0.739017		1		782	0.06	1.7	0	0.972015		1		767	10.59	6.02	1.8	0.079403		1		398	11.09	6.75	1.6	0.101251		1		399	0.63	1429	rfMRI amplitudes (ICA25 node 13)
0.65	1.96	0.3	0.739067		1		758	0.21	1.99	0.1	0.914445		1		743	13.32	7.38	1.8	0.07197		1		384	1.7	7.19	0.2	0.813452		1		389	0.92	202	aseg_lh_volume_choroid-plexus
-0.11	0.34	-0.3	0.740227		1		781	-0.02	0.34	-0.1	0.943613		1		766	-2.16	1.21	-1.8	0.076353		1		396	-1.91	1.36	-1.4	0.159704		1		400	0.96	1247	IDP_dMRI_TBSS_ICVF_Superior_longitudinal_fasciculus_L
-0.12	0.35	-0.3	0.740771		1		776	-0.14	0.36	-0.4	0.694325		1		762	0.21	1.4	0.1	0.881033		1		393	1.77	1.24	1.4	0.15298		1		397	0.64	1516	AON_mean_intensity_mod=T2_star_threshold=0_warpResolution=2mm
-0.25	0.77	-0.3	0.741597		1		757	-0.38	0.78	-0.5	0.630609		1		742	2.36	2.78	0.8	0.395943		1		383	3.77	3.02	1.2	0.211748		1		389	0.9	501	aparc-a2009s_lh_volume_G+S-subcentral
-0.07	0.22	-0.3	0.742068		1		781	-0.19	0.21	-0.9	0.360685		1		766	2.82	0.79	3.5	0.000394		0.4609		396	2.51	0.86	2.9	0.003881		0.9774		400	0.82	1164	IDP_dMRI_TBSS_MD_External_capsule_R
0.08	0.25	0.3	0.742673		1		780	0.06	0.25	0.2	0.813257		1		765	0.51	0.95	0.5	0.589797		1		396	-0.02	0.99	0	0.981854		1		399	0.82	1136	IDP_dMRI_TBSS_MD_Splenium_of_corpus_callosum
0.21	0.63	0.3	0.743387		1		758	0.23	0.64	0.4	0.72397		1		743	0.02	2.43	0	0.993124		1		384	-0.36	2.37	-0.2	0.878559		1		389	0.68	886	aparc-a2009s_rh_thickness_G-cingul-Post-ventral
0.11	0.33	0.3	0.74434		1		757	0.19	0.33	0.6	0.561591		1		742	-1.3	1.24	-1	0.293764		1		383	-1.46	1.23	-1.2	0.237164		1		389	0.78	947	aparc-a2009s_rh_thickness_S-temporal-sup
-0.46	1.41	-0.3	0.745477		1		757	-0.78	1.43	-0.5	0.585872		1		742	3.31	5.19	0.6	0.524232		1		384	7.9	5.48	1.4	0.150087		1		388	0.89	302	ThalamNuclei_lh_volume_CL
-0.08	0.24	-0.3	0.746809		1		780	-0.09	0.25	-0.4	0.718124		1		766	0.07	0.97	0.1	0.94522		1		396	0.54	0.96	0.6	0.573993		1		398	0.88	1529	AON_95th_percentile_mod=DTI_FA_threshold=0_warpResolution=2mm
0.19	0.59	0.3	0.747628		1		758	0.3	0.59	0.5	0.610014		1		743	-2.19	2.17	-1	0.312631		1		383	-3.35	2.27	-1.5	0.141034		1		390	0.58	1799	dti_MD___ThalamicNuclei___Left-AV
-0.13	0.39	-0.3	0.747848		1		758	0	0.4	0	0.990539		1		743	-2.42	1.49	-1.6	0.105164		1		384	-3.13	1.47	-2.1	0.034198		1		389	0.75	830	aparc-a2009s_lh_thickness_G-parietal-sup
-0.38	1.2	-0.3	0.747875		1		756	-0.19	1.22	-0.2	0.878029		1		741	-4.37	4.31	-1	0.310762		1		382	-4.49	4.66	-1	0.336267		1		389	0.93	454	aparc-DKTatlas_lh_volume_pericalcarine
-0.16	0.5	-0.3	0.748518		1		758	0.04	0.51	0.1	0.934377		1		743	-4.61	1.83	-2.5	0.012279		1		384	-3.9	1.93	-2	0.044458		1		389	0.58	784	aparc-DKTatlas_rh_thickness_medialorbitofrontal
0.3	0.95	0.3	0.748888		1		746	0.31	0.96	0.3	0.745363		1		731	0.09	3.5	0	0.980203		1		378	-2.06	3.65	-0.6	0.572743		1		383	0.65	1819	dti_MD___ThalamicNuclei___Right-LD
0.27	0.84	0.3	0.750481		1		757	0.51	0.85	0.6	0.547341		1		742	-4.91	3.11	-1.6	0.114916		1		383	-4.58	3.2	-1.4	0.153094		1		389	0.92	419	BA-exvivo_lh_volume_MT
-0.34	1.06	-0.3	0.75119		1		758	-0.28	1.07	-0.3	0.7933		1		743	-1.23	3.89	-0.3	0.751242		1		384	-1.41	4.17	-0.3	0.73659		1		389	0.82	944	aparc-a2009s_rh_thickness_S-suborbital
-0.56	1.79	-0.3	0.752017		1		755	-0.32	1.8	-0.2	0.861101		1		740	-5.26	6.71	-0.8	0.434271		1		383	-5.84	6.77	-0.9	0.389213		1		387	0.8	556	aparc-a2009s_lh_volume_S-occipital-ant
0.35	1.1	0.3	0.752317		1		758	0.47	1.11	0.4	0.67096		1		743	-2.85	4.12	-0.7	0.489244		1		383	-2.12	4.23	-0.5	0.616219		1		390	0.62	1679	dti_FA___rh.hippoAmyg___CA4-body
0.11	0.34	0.3	0.752509		1		758	0.28	0.34	0.8	0.40998		1		743	-3.56	1.22	-2.9	0.003762		0.9743		384	-3.96	1.3	-3	0.002484		0.9251		389	0.82	790	aparc-DKTatlas_rh_thickness_parstriangularis
-0.15	0.48	-0.3	0.753178		1		758	-0.14	0.49	-0.3	0.778357		1		743	-0.01	1.76	0	0.994769		1		384	0.27	1.92	0.1	0.887029		1		389	0.87	935	aparc-a2009s_rh_thickness_S-oc-temp-med+Lingual
0.11	0.36	0.3	0.753233		1		758	0.17	0.36	0.5	0.648565		1		743	-0.78	1.33	-0.6	0.555423		1		384	-1.59	1.4	-1.1	0.255897		1		389	0.78	1028	wg_rh_intensity-contrast_isthmuscingulate
0.1	0.33	0.3	0.755574		1		775	0.06	0.33	0.2	0.846748		1		761	0.76	1.3	0.6	0.559516		1		393	1.94	1.16	1.7	0.093643		1		396	0.7	1521	PIF_glm_mod=T2_star_threshold=0_warpResolution=2mm
0.38	1.22	0.3	0.756312		1		758	0.44	1.23	0.4	0.722213		1		743	0.05	4.52	0	0.99086		1		383	-0.84	4.64	-0.2	0.856961		1		390	0.57	1697	dti_FA___rh.hippoAmyg___Corticoamygdaloid-transitio
-0.05	0.16	-0.3	0.757249		1		758	-0.03	0.16	-0.2	0.83226		1		743	-0.54	0.58	-0.9	0.35251		1		384	-0.57	0.61	-0.9	0.352483		1		389	0.57	981	aseg_rh_intensity_Amygdala
-0.11	0.35	-0.3	0.758105		1		775	-0.13	0.35	-0.4	0.716902		1		761	0.13	1.38	0.1	0.923144		1		393	1.89	1.2	1.6	0.118308		1		396	0.67	1524	PIT_glm_mod=T2_star_threshold=0_warpResolution=2mm
-0.1	0.33	-0.3	0.758144		1		779	-0.2	0.33	-0.6	0.539835		1		764	2.67	1.22	2.2	0.029719		1		396	2.52	1.29	1.9	0.05136		1		398	0.92	1158	IDP_dMRI_TBSS_MD_Posterior_corona_radiata_R
0.18	0.59	0.3	0.758228		1		781	0.21	0.6	0.3	0.730605		1		766	-0.63	2.2	-0.3	0.775363		1		397	0.23	2.35	0.1	0.922513		1		399	0.72	1494	OC_mean_intensity_mod=DTI_FA_threshold=0.3_warpResolution=2mm
-0.07	0.23	-0.3	0.75882		1		779	-0.14	0.23	-0.6	0.533043		1		764	1.89	0.85	2.2	0.026766		1		397	1.69	0.91	1.9	0.064211		1		397	0.87	1201	IDP_dMRI_ProbtrackX_MD_slf_r
0.47	1.55	0.3	0.759379		1		758	0.72	1.57	0.5	0.647794		1		743	-4.87	5.56	-0.9	0.382094		1		383	-3.3	6.02	-0.5	0.584116		1		390	0.87	1970	NODDI_OD___rh.hippoAmyg___presubiculum-body
0.07	0.25	0.3	0.760104		1		782	-0.02	0.24	-0.1	0.949976		1		767	2.4	0.9	2.7	0.007899		0.9989		397	1.73	0.98	1.8	0.079213		1		400	0.92	1154	IDP_dMRI_TBSS_MD_Anterior_corona_radiata_R
0.17	0.56	0.3	0.761721		1		757	0.27	0.57	0.5	0.63593		1		742	-1.92	2.03	-0.9	0.343805		1		383	-1.74	2.18	-0.8	0.42429		1		389	0.91	494	aparc-DKTatlas_rh_volume_superiortemporal
0.1	0.32	0.3	0.762181		1		782	0.1	0.32	0.3	0.763815		1		767	-0.07	1.18	-0.1	0.955168		1		397	0.54	1.27	0.4	0.66955		1		400	0.92	1090	IDP_dMRI_TBSS_FA_External_capsule_L
-0.22	0.73	-0.3	0.763363		1		778	-0.08	0.73	-0.1	0.914387		1		764	-4.43	2.85	-1.5	0.12148		1		396	-4.93	2.91	-1.7	0.090607		1		396	0.96	85	IDP_T1_FAST_ROIs_R_cing_gyrus_post
-0.21	0.7	-0.3	0.763753		1		757	-0.16	0.71	-0.2	0.827223		1		742	-0.86	2.42	-0.4	0.72134		1		383	-0.71	2.84	-0.2	0.803087		1		389	0.92	362	aparc-Desikan_lh_volume_postcentral
0.4	1.33	0.3	0.764015		1		778	0.65	1.34	0.5	0.630296		1		763	-5.64	5.07	-1.1	0.266632		1		395	-5.42	5.02	-1.1	0.280843		1		398	0.97	110	IDP_T1_FAST_ROIs_L_parietal_operc_cortex
-0.11	0.38	-0.3	0.764083		1		756	-0.03	0.38	-0.1	0.938066		1		741	-1.98	1.4	-1.4	0.158249		1		383	-1.48	1.48	-1	0.318887		1		388	0.74	698	aparc-Desikan_rh_thickness_parsorbitalis
0.06	0.22	0.3	0.764352		1		783	0.07	0.22	0.3	0.729711		1		768	-0.2	0.8	-0.3	0.798712		1		398	-0.32	0.86	-0.4	0.712167		1		400	0.84	1262	IDP_dMRI_ProbtrackX_ICVF_cst_l
0.15	0.49	0.3	0.764594		1		757	0.24	0.49	0.5	0.625828		1		742	-1.29	1.76	-0.7	0.465976		1		383	-2.05	1.93	-1.1	0.290839		1		389	0.81	729	BA-exvivo_rh_thickness_BA2
-0.1	0.32	-0.3	0.764854		1		783	-0.05	0.32	-0.2	0.8742		1		768	-1.39	1.22	-1.1	0.254952		1		398	-1.1	1.27	-0.9	0.388561		1		400	0.9	1264	IDP_dMRI_ProbtrackX_ICVF_fma
-0.22	0.73	-0.3	0.765067		1		757	-0.15	0.73	-0.2	0.842815		1		742	-1.15	2.69	-0.4	0.668145		1		383	-2.09	2.8	-0.7	0.455695		1		389	0.91	486	aparc-DKTatlas_rh_volume_postcentral
0.11	0.38	0.3	0.76526		1		758	0.08	0.38	0.2	0.82359		1		743	1.14	1.41	0.8	0.421065		1		383	0.52	1.42	0.4	0.716919		1		390	0.61	1888	NODDI_ICVF___rh.hippoAmyg___subiculum-head
-0.17	0.58	-0.3	0.7654		1		757	-0.11	0.59	-0.2	0.845533		1		742	-0.99	2.13	-0.5	0.643581		1		383	-1.34	2.23	-0.6	0.548361		1		389	0.94	368	aparc-Desikan_lh_volume_superiorfrontal
0.07	0.23	0.3	0.765635		1		757	0.04	0.23	0.2	0.873853		1		742	0.89	0.88	1	0.309507		1		382	0.85	0.88	1	0.332376		1		390	0.64	1824	dti_MD___ThalamicNuclei___Right-PuA
0.22	0.72	0.3	0.765815		1		782	0.12	0.73	0.2	0.874303		1		767	2.59	2.77	0.9	0.350401		1		397	3.28	2.76	1.2	0.23609		1		400	0.68	1416	IDP_dMRI_ProbtrackX_ISOVF_str_l
0.14	0.48	0.3	0.766554		1		758	0.2	0.49	0.4	0.683881		1		743	-1.19	1.83	-0.7	0.513917		1		383	-1.44	1.8	-0.8	0.425166		1		390	0.73	1876	NODDI_ICVF___brainstemS___SCP
0.3	1.01	0.3	0.766687		1		757	0.43	1.03	0.4	0.672832		1		742	-2.54	3.79	-0.7	0.502745		1		383	-2.01	3.73	-0.5	0.590439		1		389	0.78	539	aparc-a2009s_lh_volume_Pole-occipital
-0.35	1.17	-0.3	0.766936		1		773	-0.45	1.18	-0.4	0.700988		1		758	2.02	4.35	0.5	0.643058		1		394	3.33	4.54	0.7	0.463191		1		394	0.94	66	IDP_T1_FAST_ROIs_L_angular_gyrus
-0.38	1.3	-0.3	0.768157		1		758	-0.37	1.32	-0.3	0.778704		1		743	-0.16	4.69	0	0.973395		1		384	4.27	5.06	0.8	0.399344		1		389	0.83	199	aseg_lh_volume_Accumbens-area
-0.13	0.45	-0.3	0.768296		1		756	-0.12	0.46	-0.3	0.797885		1		741	-0.03	1.64	0	0.984989		1		381	0.34	1.77	0.2	0.84977		1		390	0.51	1915	NODDI_ICVF___lh.hippoAmyg___Central-nucleus
0.14	0.46	0.3	0.768308		1		783	0.29	0.46	0.6	0.522716		1		768	-3.64	1.71	-2.1	0.033932		1		398	-3.97	1.83	-2.2	0.030125		1		400	0.93	1234	IDP_dMRI_TBSS_ICVF_Posterior_thalamic_radiation_R
0.1	0.34	0.3	0.768837		1		757	0.26	0.35	0.7	0.457827		1		742	-2.85	1.25	-2.3	0.023868		1		384	-3.3	1.35	-2.4	0.015148		1		388	0.8	801	aparc-DKTatlas_rh_thickness_supramarginal
0.05	0.15	0.3	0.768837		1		783	-0.02	0.15	-0.1	0.895647		1		768	1.62	0.58	2.8	0.005077		0.9916		398	1.3	0.6	2.2	0.031197		1		400	0.61	1151	IDP_dMRI_TBSS_MD_Posterior_limb_of_internal_capsule_L
0.15	0.53	0.3	0.768846		1		758	0.17	0.53	0.3	0.745106		1		743	0.51	1.95	0.3	0.794562		1		384	-1.12	2.03	-0.5	0.583206		1		389	0.73	783	aparc-DKTatlas_rh_thickness_lingual
0.07	0.25	0.3	0.768962		1		782	0.03	0.25	0.1	0.918747		1		767	1.39	1.01	1.4	0.168965		1		398	1.03	0.91	1.1	0.259689		1		399	0.8	1199	IDP_dMRI_ProbtrackX_MD_ptr_r
-0.1	0.33	-0.3	0.7692		1		758	0.03	0.33	0.1	0.934565		1		743	-2.52	1.15	-2.2	0.029249		1		384	-2.3	1.31	-1.8	0.079604		1		389	0.92	204	aseg_rh_volume_Cortex
0.25	0.85	0.3	0.769775		1		757	0.37	0.86	0.4	0.665862		1		742	-1.78	3.15	-0.6	0.573481		1		383	-1.8	3.31	-0.5	0.586592		1		389	0.82	425	BA-exvivo_rh_volume_BA3b
0.33	1.15	0.3	0.77091		1		781	-0.06	1.15	-0.1	0.9591		1		766	9.42	4.33	2.2	0.030185		1		397	7.94	4.48	1.8	0.077487		1		399	0.6	1444	rfMRI amplitudes (ICA100 node 12)
-0.09	0.32	-0.3	0.771488		1		758	0.04	0.32	0.1	0.900296		1		743	-2.99	1.19	-2.5	0.012127		1		384	-2.85	1.22	-2.3	0.020151		1		389	0.79	882	aparc-a2009s_rh_thickness_G+S-cingul-Ant
-0.14	0.47	-0.3	0.772432		1		757	-0.11	0.48	-0.2	0.816597		1		742	-0.36	1.72	-0.2	0.834283		1		384	0.21	1.86	0.1	0.909387		1		388	0.8	921	aparc-a2009s_rh_thickness_S-circular-insula-ant
0.17	0.59	0.3	0.773566		1		782	0.12	0.6	0.2	0.836906		1		767	1.1	2.35	0.5	0.638523		1		397	-0.1	2.12	0	0.962696		1		400	0.76	1293	IDP_dMRI_TBSS_OD_Superior_cerebellar_peduncle_R
-0.09	0.3	-0.3	0.773622		1		758	0.03	0.3	0.1	0.932459		1		743	-2.2	1.08	-2	0.042242		1		384	-2.42	1.18	-2	0.040757		1		389	0.79	707	aparc-Desikan_rh_thickness_superiorfrontal
0.38	1.33	0.3	0.775069		1		783	0.26	1.34	0.2	0.844371		1		768	1.7	5	0.3	0.733385		1		398	5.22	5.23	1	0.318779		1		400	0.82	1404	IDP_dMRI_ProbtrackX_ISOVF_fma
-0.29	1.02	-0.3	0.775263		1		756	-0.22	1.03	-0.2	0.83405		1		741	-1.56	3.65	-0.4	0.66938		1		382	-1.66	4	-0.4	0.679048		1		389	0.95	437	aparc-DKTatlas_lh_volume_caudalmiddlefrontal
-2.24	7.88	0.3	0.775791		1		665	-3.11	7.95	0.4	0.695811		1		655	25.26	31.84	-0.8	0.428106		1		343	30.67	35.19	-0.9	0.38406		1		332	0.62	1604	QSM_L_HIPPO
0.29	1.02	0.3	0.775882		1		774	0.42	1.03	0.4	0.682437		1		759	-2.28	3.68	-0.6	0.536541		1		395	-1.51	4.11	-0.4	0.713878		1		394	0.92	75	IDP_T1_FAST_ROIs_R_front_med_cortex
-0.08	0.29	-0.3	0.776142		1		782	-0.2	0.29	-0.7	0.495949		1		767	2.9	1.11	2.6	0.009509		0.9995		397	3.2	1.16	2.8	0.005933		0.9954		400	0.86	1160	IDP_dMRI_TBSS_MD_Posterior_thalamic_radiation_R
0.14	0.48	0.3	0.776148		1		782	0.22	0.49	0.5	0.64326		1		767	-2.19	1.79	-1.2	0.221225		1		397	-1.4	1.92	-0.7	0.464615		1		400	0.95	1232	IDP_dMRI_TBSS_ICVF_Posterior_corona_radiata_R
0.18	0.63	0.3	0.776209		1		780	0.15	0.64	0.2	0.808444		1		765	0.87	2.32	0.4	0.70815		1		396	0.28	2.54	0.1	0.91244		1		399	0.66	1111	IDP_dMRI_ProbtrackX_FA_cgh_l
0.25	0.89	0.3	0.776827		1		758	0.26	0.91	0.3	0.772346		1		743	0.27	3.1	0.1	0.931567		1		383	1.43	3.58	0.4	0.689162		1		390	0.78	2010	NODDI_OD___ThalamicNuclei___Left-AV
0.15	0.53	0.3	0.776954		1		781	0.09	0.53	0.2	0.859257		1		766	1.52	1.91	0.8	0.428214		1		396	0.9	2.14	0.4	0.67343		1		400	0.58	1335	IDP_dMRI_ProbtrackX_OD_cgh_l
-0.09	0.33	-0.3	0.777241		1		757	0.01	0.33	0	0.985773		1		742	-1.91	1.23	-1.6	0.121045		1		383	-2.54	1.25	-2	0.042742		1		389	0.8	697	aparc-Desikan_rh_thickness_parsopercularis
0.19	0.67	0.3	0.777349		1		758	0.13	0.68	0.2	0.843697		1		743	1.6	2.5	0.6	0.522417		1		384	0.79	2.52	0.3	0.75305		1		389	0.72	719	BA-exvivo_lh_thickness_BA4p
0.56	1.97	0.3	0.777755		1		758	0.4	1.98	0.2	0.838406		1		743	5.94	7.25	0.8	0.412704		1		384	5.34	7.75	0.7	0.491319		1		389	0.94	421	BA-exvivo_lh_volume_entorhinal
-0.4	1.42	-0.3	0.778087		1		768	-0.59	1.44	-0.4	0.680341		1		754	5.58	5.62	1	0.320966		1		391	1.65	5.52	0.3	0.765194		1		391	0.56	1476	rfMRI amplitudes (ICA100 node 53)
-0.2	0.7	-0.3	0.778669		1		666	-0.27	0.7	-0.4	0.697175		1		656	2.13	2.95	0.7	0.470763		1		343	2.73	2.98	0.9	0.359296		1		333	0.57	1612	T2starCorrected_R_CAU
0.34	1.2	0.3	0.778841		1		756	0.51	1.22	0.4	0.677884		1		741	-2.54	4.33	-0.6	0.558032		1		382	-4.19	4.67	-0.9	0.369722		1		389	0.94	541	aparc-a2009s_lh_volume_S-calcarine
-0.06	0.21	-0.3	0.779541		1		783	-0.13	0.21	-0.6	0.520465		1		768	1.79	0.77	2.3	0.019941		1		398	1.59	0.81	2	0.049912		1		400	0.86	1192	IDP_dMRI_ProbtrackX_MD_ifo_l
-0.24	0.87	-0.3	0.780052		1		781	-0.36	0.87	-0.4	0.680211		1		766	2.1	3.5	0.6	0.548747		1		397	2.86	3.06	0.9	0.350942		1		399	0.84	1312	IDP_dMRI_TBSS_OD_Sagittal_stratum_L
0.37	1.33	0.3	0.780397		1		782	0.29	1.34	0.2	0.831259		1		767	2.41	4.9	0.5	0.623119		1		397	3.77	5.26	0.7	0.473513		1		400	0.77	1288	IDP_dMRI_TBSS_OD_Corticospinal_tract_L
-0.05	0.2	-0.3	0.781088		1		783	-0.13	0.2	-0.7	0.504629		1		768	1.89	0.76	2.5	0.013478		1		398	1.3	0.75	1.7	0.086101		1		400	0.83	1182	IDP_dMRI_ProbtrackX_MD_atr_l
-0.3	1.1	-0.3	0.782921		1		756	-0.12	1.11	-0.1	0.91544		1		741	-4.95	3.99	-1.2	0.215534		1		383	-3.11	4.31	-0.7	0.47112		1		388	0.88	499	aparc-a2009s_lh_volume_G+S-occipital-inf
-0.08	0.3	-0.3	0.782961		1		758	0.04	0.3	0.1	0.899782		1		743	-2.68	1.11	-2.4	0.016363		1		384	-2.66	1.16	-2.3	0.02274		1		389	0.8	736	BA-exvivo_rh_thickness_BA45
1.78	6.48	0.3	0.784006		1		780	3.76	6.59	0.6	0.568006		1		765	-46.11	25.04	-1.8	0.066374		1		397	-40.88	23.86	-1.7	0.087479		1		398	0.58	1505	PG_mean_intensity_mod=NODDI_ISOVF_threshold=0.3_warpResolution=2mm
-0.2	0.73	-0.3	0.784497		1		758	-0.29	0.74	-0.4	0.698199		1		743	2.14	2.55	0.8	0.402455		1		384	1.35	2.91	0.5	0.643196		1		389	0.79	835	aparc-a2009s_lh_thickness_G-temp-sup-G-T-transv
-0.15	0.57	-0.3	0.78591		1		758	-0.02	0.58	0	0.975596		1		743	-3.14	2.08	-1.5	0.131266		1		383	-3.98	2.2	-1.8	0.070914		1		390	0.79	2039	NODDI_OD___ThalamicNuclei___Right-PuA
-0.18	0.68	-0.3	0.786562		1		757	-0.13	0.69	-0.2	0.845626		1		742	-1.36	2.38	-0.6	0.568078		1		383	-0.37	2.73	-0.1	0.892848		1		389	0.88	411	BA-exvivo_lh_volume_BA3b
-0.11	0.39	-0.3	0.787757		1		756	-0.02	0.39	-0.1	0.959753		1		741	-2.06	1.39	-1.5	0.139448		1		382	-1.88	1.58	-1.2	0.23615		1		389	0.75	789	aparc-DKTatlas_rh_thickness_parsorbitalis
-0.17	0.62	-0.3	0.787766		1		757	-0.14	0.62	-0.2	0.828057		1		742	-1.04	2.26	-0.5	0.645683		1		383	-0.27	2.4	-0.1	0.910059		1		389	0.81	842	aparc-a2009s_lh_thickness_Lat-Fis-ant-Vertical
0.42	1.57	0.3	0.787772		1		757	0.72	1.58	0.5	0.650469		1		742	-5.58	5.73	-1	0.331287		1		383	-4.34	6.15	-0.7	0.480748		1		389	0.83	548	aparc-a2009s_lh_volume_S-collat-transv-post
0.59	2.19	0.3	0.788078		1		753	0.95	2.21	0.4	0.669102		1		739	-7.76	8.19	-0.9	0.343673		1		378	-10.95	8.64	-1.3	0.20562		1		389	0.55	1962	NODDI_OD___rh.hippoAmyg___fimbria
-0.09	0.35	-0.3	0.789531		1		783	-0.17	0.36	-0.5	0.642148		1		768	1.84	1.33	1.4	0.169352		1		398	1.46	1.34	1.1	0.274899		1		400	0.68	1122	IDP_dMRI_ProbtrackX_FA_ml_l
0.35	1.32	0.3	0.79		1		758	0.37	1.33	0.3	0.778715		1		743	1.33	4.79	0.3	0.780837		1		384	-1.72	5.21	-0.3	0.741717		1		389	0.8	507	aparc-a2009s_lh_volume_G-cingul-Post-ventral
-0.12	0.46	-0.3	0.790015		1		758	0.02	0.47	0.1	0.957739		1		743	-2.95	1.74	-1.7	0.090153		1		384	-2.66	1.76	-1.5	0.132366		1		389	0.75	881	aparc-a2009s_rh_thickness_G+S-transv-frontopol
0.13	0.5	0.3	0.790692		1		782	0.04	0.51	0.1	0.944058		1		767	2.31	1.89	1.2	0.222022		1		398	1.46	1.91	0.8	0.446661		1		399	0.87	1094	IDP_dMRI_TBSS_FA_Cingulum_hippocampus_L
0.5	1.9	0.3	0.790714		1		758	0.39	1.91	0.2	0.840091		1		743	2.09	6.98	0.3	0.764766		1		384	3.44	7.43	0.5	0.644225		1		389	0.55	236	AmygNuclei_rh_volume_Medial-nucleus
0.14	0.52	0.3	0.790857		1		758	0.31	0.52	0.6	0.553895		1		743	-4.05	1.9	-2.1	0.034065		1		383	-2.84	1.97	-1.4	0.151234		1		390	0.73	2041	NODDI_OD___ThalamicNuclei___Right-PuL
0.15	0.58	0.3	0.790972		1		758	0.28	0.58	0.5	0.626189		1		743	-3.28	2.19	-1.5	0.136375		1		384	-4.13	2.2	-1.9	0.061064		1		389	0.59	937	aparc-a2009s_rh_thickness_S-orbital-med-olfact
-0.09	0.34	-0.3	0.791276		1		783	-0.05	0.35	-0.1	0.893969		1		768	-1.29	1.28	-1	0.312858		1		398	-1.31	1.36	-1	0.33542		1		400	0.9	1115	IDP_dMRI_ProbtrackX_FA_fma
-0.27	1.03	-0.3	0.791927		1		779	-0.12	1.03	-0.1	0.910995		1		764	-2.17	3.99	-0.5	0.586585		1		396	-1.58	3.91	-0.4	0.687172		1		398	0.94	70	IDP_T1_FAST_ROIs_L_latocc_cortex_inf
-0.28	1.06	-0.3	0.792631		1		781	-0.38	1.07	-0.4	0.722996		1		766	4.12	3.95	1	0.297138		1		396	3.1	4.16	0.7	0.456151		1		400	0.78	1415	IDP_dMRI_ProbtrackX_ISOVF_slf_r
0.07	0.28	0.3	0.794128		1		758	0.01	0.29	0	0.9661		1		743	1.13	1.02	1.1	0.26809		1		383	1.2	1.13	1.1	0.287126		1		390	0.61	1890	NODDI_ICVF___rh.hippoAmyg___subiculum-body
0.07	0.28	0.3	0.794326		1		755	0.12	0.29	0.4	0.680827		1		740	-0.73	1.02	-0.7	0.471167		1		380	-1.61	1.12	-1.4	0.15151		1		390	0.69	1782	dti_MD___rh.hippoAmyg___molecular_layer_HP-head
0.07	0.27	0.3	0.794811		1		757	0.09	0.27	0.3	0.73923		1		742	-0.02	0.99	0	0.981635		1		382	0.18	1.06	0.2	0.866212		1		390	0.64	1774	dti_MD___rh.hippoAmyg___CA4-head
0.13	0.51	0.3	0.795103		1		758	0.33	0.51	0.6	0.52101		1		743	-3.74	1.92	-1.9	0.051491		1		384	-3.61	1.91	-1.9	0.059917		1		389	0.6	907	aparc-a2009s_rh_thickness_G-rectus
0.41	1.58	0.3	0.795511		1		782	-0.14	1.59	-0.1	0.930913		1		767	13.54	5.68	2.4	0.017622		1		398	9.55	6.43	1.5	0.138327		1		399	0.63	1421	rfMRI amplitudes (ICA25 node 3)
0.07	0.29	0.3	0.795552		1		783	0.09	0.29	0.3	0.749205		1		768	-0.1	1.05	-0.1	0.92712		1		398	-0.79	1.13	-0.7	0.484726		1		400	0.71	1214	IDP_dMRI_TBSS_ICVF_Medial_lemniscus_R
0.15	0.59	0.3	0.795603		1		758	0.19	0.6	0.3	0.756806		1		743	-1.06	2.13	-0.5	0.619628		1		383	0.34	2.35	0.1	0.884232		1		390	0.73	2023	NODDI_OD___ThalamicNuclei___Left-PuL
-0.11	0.43	-0.3	0.795764		1		758	0.06	0.43	0.1	0.893479		1		743	-3.79	1.57	-2.4	0.016331		1		384	-3.34	1.63	-2	0.041771		1		389	0.7	693	aparc-Desikan_rh_thickness_medialorbitofrontal
0.21	0.8	0.3	0.795971		1		757	0.16	0.81	0.2	0.841606		1		742	1.86	2.87	0.6	0.517176		1		384	1.58	3.13	0.5	0.614301		1		388	0.85	948	aparc-a2009s_rh_thickness_S-temporal-transverse
0.06	0.25	0.3	0.796446		1		781	0.1	0.25	0.4	0.679831		1		766	-1.26	0.97	-1.3	0.191825		1		398	0.01	0.97	0	0.988409		1		398	0.91	1059	IDP_dMRI_TBSS_FA_Genu_of_corpus_callosum
0.31	1.21	0.3	0.796742		1		781	0.25	1.2	0.2	0.836464		1		766	3.91	4.72	0.8	0.408027		1		396	3.65	4.59	0.8	0.427098		1		400	0.63	1378	IDP_dMRI_TBSS_ISOVF_Posterior_thalamic_radiation_R
0.31	1.23	0.3	0.798094		1		755	0.24	1.24	0.2	0.844986		1		741	1.7	4.93	0.3	0.730502		1		382	2.73	4.41	0.6	0.535748		1		387	0.56	1627	T2Star___rh.hippoAmyg___presubiculum-body
0.08	0.32	0.3	0.800515		1		758	0.15	0.32	0.5	0.631193		1		743	-1.34	1.14	-1.2	0.240923		1		384	-1.46	1.27	-1.1	0.250165		1		389	0.76	686	aparc-Desikan_rh_thickness_fusiform
-0.07	0.29	-0.3	0.80087		1		758	0.02	0.29	0.1	0.932879		1		743	-1.93	1.05	-1.8	0.068213		1		384	-1.87	1.14	-1.6	0.103082		1		389	0.78	798	aparc-DKTatlas_rh_thickness_superiorfrontal
-0.33	1.31	-0.3	0.801086		1		782	-1.11	1.31	-0.8	0.399249		1		767	15.74	4.72	3.3	0.000947		0.71		398	14.8	5.2	2.8	0.004693		0.9883		399	0.66	1464	rfMRI amplitudes (ICA100 node 36)
0.28	1.12	0.3	0.801891		1		777	0.26	1.13	0.2	0.82167		1		763	2.07	4.09	0.5	0.61384		1		395	-0.69	4.7	-0.1	0.88251		1		396	0.94	33	IDP_T1_FAST_ROIs_R_mid_front_gyrus
-0.24	0.95	-0.3	0.802417		1		756	-0.08	0.97	-0.1	0.934866		1		741	-3.78	3.59	-1.1	0.292794		1		382	-4.07	3.61	-1.1	0.260741		1		389	0.87	598	aparc-a2009s_rh_volume_G-parietal-sup
-0.11	0.42	-0.2	0.802642		1		758	0.07	0.43	0.2	0.872237		1		743	-3.6	1.62	-2.2	0.027192		1		384	-3.77	1.57	-2.4	0.016543		1		389	0.87	867	aparc-a2009s_lh_thickness_S-parieto-occipital
-0.2	0.8	-0.2	0.803071		1		758	-0.02	0.81	0	0.980218		1		743	-3.11	2.99	-1	0.298222		1		384	-1.67	3.04	-0.5	0.583142		1		389	0.85	498	aparc-a2009s_lh_volume_G+S-frontomargin
0.19	0.78	0.2	0.804724		1		758	0.42	0.78	0.5	0.594209		1		743	-4.45	2.77	-1.6	0.109391		1		384	-5.86	3.11	-1.9	0.060002		1		389	0.93	535	aparc-a2009s_lh_volume_G-temporal-middle
0.45	1.81	0.2	0.805141		1		778	0.79	1.83	0.4	0.664999		1		763	-10.36	6.73	-1.5	0.124834		1		397	-9.54	7.12	-1.3	0.180788		1		396	0.83	1327	IDP_dMRI_TBSS_OD_Tapetum_R
-0.17	0.69	-0.2	0.805346		1		757	-0.06	0.7	-0.1	0.928717		1		742	-2.13	2.53	-0.8	0.398922		1		383	-1.27	2.7	-0.5	0.639159		1		389	0.66	740	BA-exvivo_rh_thickness_perirhinal
-0.17	0.67	-0.2	0.805547		1		758	-0.02	0.68	0	0.972334		1		743	-3.06	2.43	-1.3	0.209291		1		384	-2.43	2.62	-0.9	0.354336		1		389	0.72	879	aparc-a2009s_rh_thickness_G+S-paracentral
0.09	0.37	0.2	0.806264		1		776	0.05	0.37	0.1	0.888622		1		762	0.71	1.45	0.5	0.62372		1		393	1.76	1.33	1.3	0.187152		1		397	0.69	1527	TUB_glm_mod=T2_star_threshold=0_warpResolution=2mm
0.76	3.12	0.2	0.80704		1		752	0.91	3.15	0.3	0.772174		1		737	-5.24	11.67	-0.4	0.653774		1		381	-7.23	11.86	-0.6	0.542608		1		386	0.92	552	aparc-a2009s_lh_volume_S-interm-prim-Jensen
0.18	0.72	0.2	0.807329		1		781	0.46	0.73	0.6	0.528544		1		766	-5.62	2.74	-2	0.040587		1		397	-5.16	2.74	-1.9	0.060107		1		399	0.73	1511	HT_mean_intensity_mod=NODDI_OD_threshold=0.3_warpResolution=2mm
-0.22	0.91	-0.2	0.808267		1		755	-0.16	0.93	-0.2	0.860761		1		740	-1.15	3.28	-0.4	0.725356		1		381	-0.84	3.63	-0.2	0.817163		1		389	0.95	409	BA-exvivo_lh_volume_BA2
0.18	0.76	0.2	0.808355		1		758	0.17	0.77	0.2	0.825641		1		743	0.05	2.79	0	0.985121		1		383	-0.8	2.93	-0.3	0.784806		1		390	0.8	2040	NODDI_OD___ThalamicNuclei___Right-PuI
0.11	0.45	0.2	0.808471		1		756	0.12	0.46	0.3	0.786459		1		741	0.16	1.59	0.1	0.919039		1		381	-0.41	1.79	-0.2	0.820034		1		390	0.54	1884	NODDI_ICVF___rh.hippoAmyg___presubiculum-head
0.3	1.23	0.2	0.808763		1		757	0.45	1.24	0.4	0.717426		1		742	-2.46	4.66	-0.5	0.597861		1		384	-0.99	4.59	-0.2	0.828898		1		388	0.92	640	aparc-a2009s_rh_volume_S-precentral-sup-part
-0.09	0.4	-0.2	0.810682		1		758	0.06	0.4	0.2	0.876844		1		743	-3.13	1.41	-2.2	0.026888		1		384	-3.44	1.6	-2.1	0.032236		1		389	0.78	902	aparc-a2009s_rh_thickness_G-pariet-inf-Supramar
0.08	0.34	0.2	0.811231		1		757	0.12	0.34	0.4	0.720294		1		742	-0.55	1.24	-0.4	0.656008		1		383	-0.76	1.32	-0.6	0.563904		1		389	0.66	1792	dti_MD___lh.hippoAmyg___Accessory-Basal-nucleus
-0.17	0.71	-0.2	0.811497		1		758	0.03	0.72	0	0.964722		1		743	-4.06	2.53	-1.6	0.109767		1		384	-4.69	2.8	-1.7	0.095267		1		389	0.93	609	aparc-a2009s_rh_volume_G-temporal-middle
-0.15	0.63	-0.2	0.811842		1		758	0.09	0.64	0.1	0.882202		1		743	-5.75	2.23	-2.6	0.010168		0.9998		384	-4.17	2.48	-1.7	0.09295		1		389	0.83	864	aparc-a2009s_lh_thickness_S-orbital-lateral
0.08	0.32	0.2	0.812103		1		782	0.18	0.32	0.6	0.563573		1		767	-2.33	1.21	-1.9	0.055095		1		398	-2.61	1.24	-2.1	0.035856		1		399	0.9	1274	IDP_dMRI_ProbtrackX_ICVF_ptr_r
0.29	1.24	0.2	0.813238		1		758	0.45	1.26	0.4	0.722208		1		743	-2.65	4.68	-0.6	0.571873		1		384	-4.01	4.71	-0.8	0.395465		1		389	0.71	225	AmygNuclei_lh_volume_Central-nucleus
0.61	2.6	0.2	0.813806		1		705	-0.07	2.6	0	0.978279		1		692	14.67	10.47	1.4	0.162215		1		358	19.93	10.03	2	0.047591		1		360	0.82	1286	IDP_dMRI_TBSS_OD_Fornix
-0.22	0.94	-0.2	0.814067		1		758	0.14	0.95	0.1	0.884846		1		743	-8.56	3.37	-2.5	0.01141		1		383	-8.59	3.67	-2.3	0.019844		1		390	0.62	1958	NODDI_OD___rh.hippoAmyg___parasubiculum
0.08	0.36	0.2	0.814341		1		757	0.19	0.36	0.5	0.602433		1		742	-1.89	1.31	-1.4	0.151883		1		383	-2.83	1.4	-2	0.043238		1		389	0.76	888	aparc-a2009s_rh_thickness_G-front-inf-Opercular
-0.09	0.39	-0.2	0.814573		1		781	-0.05	0.4	-0.1	0.896733		1		766	-1.63	1.5	-1.1	0.277716		1		397	0.11	1.47	0.1	0.941798		1		399	0.88	1096	IDP_dMRI_TBSS_FA_Fornix_cres+Stria_terminalis_L
-0.19	0.8	-0.2	0.815159		1		757	0	0.81	0	0.995902		1		742	-3.54	2.84	-1.2	0.212198		1		383	-4.1	3.12	-1.3	0.189355		1		389	0.86	526	aparc-a2009s_lh_volume_G-precentral
0.37	1.57	0.2	0.815625		1		776	-0.11	1.6	-0.1	0.943013		1		761	10.76	5.74	1.9	0.06175		1		396	12.9	6.12	2.1	0.035768		1		395	0.97	50	IDP_T1_FAST_ROIs_L_mid_temp_gyrus_tempocc
-0.15	0.66	-0.2	0.815792		1		757	-0.13	0.67	-0.2	0.848601		1		742	-0.1	2.29	0	0.965166		1		383	-0.15	2.66	-0.1	0.955591		1		389	0.92	455	aparc-DKTatlas_lh_volume_postcentral
-0.17	0.75	-0.2	0.816069		1		758	-0.02	0.76	0	0.982519		1		743	-3.21	2.68	-1.2	0.231285		1		383	-3.05	2.96	-1	0.302848		1		390	0.63	2009	NODDI_OD___rh.hippoAmyg___Paralaminar-nucleus
-0.28	1.19	-0.2	0.816896		1		782	-0.52	1.21	-0.4	0.66719		1		767	6.14	4.47	1.4	0.169761		1		398	4.41	4.61	1	0.338972		1		399	0.65	1437	rfMRI amplitudes (ICA100 node 2)
0.17	0.74	0.2	0.817062		1		758	0.18	0.74	0.2	0.812714		1		743	0.04	2.73	0	0.989686		1		384	-2.34	2.83	-0.8	0.408013		1		389	0.83	287	ThalamNuclei_lh_volume_PuI
-1.07	4.67	-0.2	0.818275		1		735	-0.25	4.72	-0.1	0.957901		1		722	-20.84	19.23	-1.1	0.279192		1		367	-13.25	17.69	-0.7	0.454369		1		381	0.62	1872	NODDI_ISOVF___ThalamicNuclei___Right-PuM
-0.32	1.38	-0.2	0.818563		1		755	0.23	1.4	0.2	0.870937		1		740	-11.3	4.93	-2.3	0.022489		1		382	-12.15	5.43	-2.2	0.025872		1		388	0.91	585	aparc-a2009s_rh_volume_G-front-inf-Triangul
0.12	0.52	0.2	0.818654		1		758	0.24	0.52	0.5	0.648681		1		743	-1.88	1.97	-1	0.340497		1		384	-3.12	1.89	-1.7	0.098271		1		389	0.88	861	aparc-a2009s_lh_thickness_S-occipital-ant
-0.08	0.34	-0.2	0.819275		1		758	0.02	0.34	0	0.961008		1		743	-1.77	1.23	-1.4	0.151713		1		384	-2	1.36	-1.5	0.141325		1		389	0.77	892	aparc-a2009s_rh_thickness_G-front-sup
-0.14	0.63	-0.2	0.819355		1		758	-0.03	0.63	-0.1	0.95947		1		743	-2.33	2.36	-1	0.323251		1		384	-2.05	2.39	-0.9	0.3932		1		389	0.89	521	aparc-a2009s_lh_volume_G-orbital
0.23	1	0.2	0.819419		1		775	0.41	1.01	0.4	0.687484		1		760	-3.53	3.65	-1	0.334277		1		395	-2.51	3.96	-0.6	0.526458		1		395	0.92	74	IDP_T1_FAST_ROIs_L_front_med_cortex
-0.07	0.3	-0.2	0.819525		1		757	0.03	0.31	0.1	0.927911		1		742	-1.91	1.1	-1.7	0.084684		1		383	-2.31	1.2	-1.9	0.054183		1		389	0.81	735	BA-exvivo_rh_thickness_BA44
-0.35	1.56	-0.2	0.819716		1		785	-0.42	1.58	-0.3	0.791984		1		770	0.94	5.81	0.2	0.872234		1		399	8.49	5.94	1.4	0.153868		1		401	0.81	24	IDP_T1_FIRST_right_accumbens_volume
-0.13	0.58	-0.2	0.820716		1		758	-0.1	0.59	-0.2	0.859419		1		743	-0.32	2.13	-0.1	0.880859		1		384	-0.65	2.24	-0.3	0.771699		1		389	0.68	916	aparc-a2009s_rh_thickness_Pole-occipital
0.27	1.2	0.2	0.82083		1		783	0.14	1.21	0.1	0.907353		1		768	5.14	4.59	1.1	0.263532		1		398	4.8	4.58	1	0.295373		1		400	0.68	1408	IDP_dMRI_ProbtrackX_ISOVF_ilf_l
-0.07	0.3	-0.2	0.821573		1		758	0.05	0.3	0.2	0.878034		1		743	-2.37	1.09	-2.2	0.029456		1		384	-2.43	1.16	-2.1	0.035898		1		389	0.82	653	aparc-Desikan_lh_thickness_inferiorparietal
-0.18	0.81	-0.2	0.821934		1		755	-0.08	0.82	-0.1	0.919595		1		740	-2.31	2.8	-0.8	0.408435		1		381	-2.68	3.29	-0.8	0.415687		1		389	0.91	512	aparc-a2009s_lh_volume_G-front-middle
-0.12	0.54	-0.2	0.822107		1		758	-0.28	0.55	-0.5	0.616568		1		743	3.99	2.03	2	0.049727		1		384	3.13	2.07	1.5	0.131827		1		389	0.64	737	BA-exvivo_rh_thickness_V1
-0.09	0.4	-0.2	0.822629		1		758	0	0.4	0	0.998416		1		743	-1.82	1.44	-1.3	0.209191		1		384	-1.59	1.57	-1	0.311048		1		389	0.72	897	aparc-a2009s_rh_thickness_G-oc-temp-lat-fusifor
0.07	0.31	0.2	0.823772		1		758	0.18	0.31	0.6	0.565218		1		743	-2.13	1.11	-1.9	0.055911		1		384	-2.28	1.24	-1.8	0.066737		1		389	0.79	928	aparc-a2009s_rh_thickness_S-front-sup
-1.24	5.58	-0.2	0.823781		1		758	-1.94	5.64	-0.3	0.731743		1		743	22.25	21.19	1	0.294371		1		383	-1.23	20.66	-0.1	0.952732		1		390	0.71	1838	NODDI_ISOVF___rh.hippoAmyg___hippocampal_fissure
-0.5	2.23	-0.2	0.823892		1		778	-0.6	2.24	-0.3	0.787469		1		764	4.93	9.2	0.5	0.59238		1		397	2.31	8.29	0.3	0.781003		1		395	0.59	1391	IDP_dMRI_TBSS_ISOVF_Superior_fronto-occipital_fasciculus_R
0.08	0.35	0.2	0.824012		1		755	0.04	0.35	0.1	0.911659		1		741	1.3	1.32	1	0.324786		1		380	1.71	1.37	1.2	0.214921		1		389	0.54	1823	dti_MD___ThalamicNuclei___Right-MGN
0.21	0.92	0.2	0.82409		1		780	0.38	0.93	0.4	0.680709		1		766	-5.26	3.53	-1.5	0.137576		1		396	-2.87	3.76	-0.8	0.445453		1		398	0.89	164	IDP_T1_FAST_ROIs_R_cerebellum_X
-0.16	0.74	-0.2	0.824818		1		758	-0.04	0.74	0	0.961331		1		743	-2.04	2.68	-0.8	0.448003		1		384	-1.86	2.88	-0.6	0.519033		1		389	0.94	347	aparc-Desikan_lh_volume_fusiform
0.08	0.35	0.2	0.824979		1		758	0.18	0.36	0.5	0.609969		1		743	-1.56	1.29	-1.2	0.228651		1		384	-2.71	1.38	-2	0.050585		1		389	0.75	734	BA-exvivo_rh_thickness_BA6
0.22	1.01	0.2	0.825206		1		758	-0.05	1.02	0	0.961482		1		743	6.24	3.64	1.7	0.087033		1		383	5.22	3.99	1.3	0.192005		1		390	0.55	1990	NODDI_OD___rh.hippoAmyg___GC-ML-DG-body
0.09	0.4	0.2	0.825258		1		775	0.14	0.4	0.3	0.733858		1		761	-1.03	1.47	-0.7	0.485821		1		392	-1.44	1.65	-0.9	0.384729		1		397	0.64	1186	IDP_dMRI_ProbtrackX_MD_cgh_l
0.07	0.33	0.2	0.825505		1		783	0.13	0.33	0.4	0.689388		1		768	-1.36	1.24	-1.1	0.273621		1		398	-1.4	1.29	-1.1	0.278905		1		400	0.91	1227	IDP_dMRI_TBSS_ICVF_Retrolenticular_part_of_internal_capsule_L
-0.23	1.03	-0.2	0.825874		1		782	-0.16	1.04	-0.2	0.877338		1		767	-1.17	3.88	-0.3	0.7628		1		398	-2.46	4	-0.6	0.538468		1		399	0.8	1318	IDP_dMRI_TBSS_OD_Cingulum_hippocampus_L
-0.33	1.52	-0.2	0.826518		1		769	-0.71	1.52	-0.5	0.643318		1		754	9.1	5.89	1.5	0.122731		1		392	11.98	5.74	2.1	0.037501		1		392	0.72	1483	OB_right_volume_threshold=0.3_warpResolution=2mm
0.09	0.43	0.2	0.828641		1		783	0.12	0.44	0.3	0.785409		1		768	-0.2	1.58	-0.1	0.901147		1		398	-1.51	1.68	-0.9	0.367703		1		400	0.68	1355	IDP_dMRI_ProbtrackX_OD_unc_r
-0.31	1.43	-0.2	0.828807		1		782	-0.73	1.44	-0.5	0.613683		1		767	10.15	5.29	1.9	0.055964		1		398	7.6	5.69	1.3	0.182813		1		399	0.6	1455	rfMRI amplitudes (ICA100 node 26)
0.12	0.55	0.2	0.829089		1		758	0.35	0.56	0.6	0.527276		1		743	-4.88	2	-2.4	0.014877		1		384	-4.78	2.13	-2.2	0.025438		1		389	0.82	595	aparc-a2009s_rh_volume_G-orbital
-0.4	1.86	-0.2	0.82919		1		758	-1.02	1.88	-0.5	0.586431		1		743	14.47	7.19	2	0.044916		1		384	8.69	6.64	1.3	0.191731		1		389	0.92	219	aseg_rh_volume_choroid-plexus
-0.07	0.32	-0.2	0.830156		1		782	0.03	0.32	0.1	0.915924		1		767	-2.7	1.19	-2.3	0.023536		1		397	-1.92	1.27	-1.5	0.129989		1		400	0.94	1230	IDP_dMRI_TBSS_ICVF_Superior_corona_radiata_R
-0.08	0.37	-0.2	0.830173		1		757	0.04	0.38	0.1	0.915037		1		742	-2.45	1.33	-1.8	0.065929		1		384	-2.19	1.49	-1.5	0.143925		1		388	0.8	1049	wg_rh_intensity-contrast_supramarginal
0.08	0.4	0.2	0.832046		1		757	0.06	0.4	0.1	0.889107		1		742	0.98	1.48	0.7	0.507326		1		383	0.27	1.53	0.2	0.860318		1		389	0.81	1765	dti_MD___lh.hippoAmyg___CA1-head
0.18	0.83	0.2	0.832649		1		779	0.23	0.84	0.3	0.781265		1		764	-1.76	2.97	-0.6	0.552266		1		397	-0.35	3.34	-0.1	0.917488		1		397	0.94	100	IDP_T1_FAST_ROIs_L_temp_fusif_cortex_post
-0.2	0.96	-0.2	0.832824		1		755	0.26	0.96	0.3	0.789785		1		740	-10.67	3.4	-3.1	0.001854		0.8757		381	-11.9	3.78	-3.1	0.001772		0.8654		389	0.94	474	aparc-DKTatlas_rh_volume_isthmuscingulate
0.11	0.54	0.2	0.833154		1		756	0.16	0.54	0.3	0.764259		1		741	-1.18	1.97	-0.6	0.549429		1		382	-1.36	2.06	-0.7	0.510214		1		389	0.54	1879	NODDI_ICVF___lh.hippoAmyg___hippocampal_fissure
0.14	0.68	0.2	0.833745		1		758	0.06	0.69	0.1	0.935841		1		743	2.72	2.58	1.1	0.292023		1		384	2.95	2.6	1.1	0.256985		1		389	0.87	424	BA-exvivo_rh_volume_BA3a
1.51	7.19	0.2	0.834132		1		713	2.55	7.28	0.4	0.725991		1		700	-17.5	27.97	-0.6	0.531879		1		361	-13.85	28.4	-0.5	0.626029		1		365	0.53	1854	NODDI_ISOVF___lh.hippoAmyg___molecular_layer_HP-head
0.28	1.32	0.2	0.834255		1		780	0.55	1.34	0.4	0.680559		1		765	-4.92	4.9	-1	0.315788		1		397	-3.79	5.17	-0.7	0.464206		1		398	0.96	73	IDP_T1_FAST_ROIs_R_intracalc_cortex
0.28	1.35	0.2	0.835911		1		781	0.46	1.36	0.3	0.736916		1		766	-3.2	5.05	-0.6	0.526897		1		397	-3.61	5.28	-0.7	0.494688		1		399	0.84	1325	IDP_dMRI_TBSS_OD_Uncinate_fasciculus_R
0.17	0.83	0.2	0.836088		1		758	0.25	0.83	0.3	0.761096		1		743	-1.63	2.98	-0.5	0.585233		1		384	-2.38	3.25	-0.7	0.46416		1		389	0.73	528	aparc-a2009s_lh_volume_G-rectus
-0.13	0.62	-0.2	0.837251		1		781	-0.3	0.63	-0.5	0.631085		1		766	3.62	2.49	1.4	0.148094		1		396	3.23	2.18	1.5	0.138777		1		400	0.78	1294	IDP_dMRI_TBSS_OD_Superior_cerebellar_peduncle_L
0.22	1.07	0.2	0.837872		1		756	0.49	1.09	0.5	0.650664		1		741	-6.01	3.86	-1.6	0.120093		1		382	-7.3	4.21	-1.7	0.084041		1		389	0.93	451	aparc-DKTatlas_lh_volume_parsopercularis
0.53	2.62	0.2	0.838852		1		756	0.25	2.66	0.1	0.925079		1		741	4.06	9.6	0.4	0.672765		1		383	4.14	10.04	0.4	0.680121		1		388	0.56	203	aseg_lh_number_HolesBeforeFixing
-0.13	0.62	-0.2	0.838956		1		758	-0.17	0.63	-0.3	0.783206		1		743	0.74	2.3	0.3	0.748597		1		383	0.15	2.35	0.1	0.949443		1		390	0.78	1729	dti_FA___ThalamicNuclei___Right-MDl
0.23	1.14	0.2	0.839873		1		758	0.08	1.16	0.1	0.946512		1		743	5.43	4.04	1.3	0.179556		1		384	5.35	4.6	1.2	0.245351		1		389	0.93	490	aparc-DKTatlas_rh_volume_rostralanteriorcingulate
0.98	4.88	0.2	0.84032		1		744	0.96	4.92	0.2	0.844851		1		729	0.38	18.15	0	0.98331		1		376	-4.34	18.83	-0.2	0.817982		1		383	0.6	1871	NODDI_ISOVF___ThalamicNuclei___Right-LD
-0.09	0.47	-0.2	0.842169		1		755	-0.03	0.48	-0.1	0.950752		1		740	-1.13	1.76	-0.6	0.519726		1		381	-2.15	1.78	-1.2	0.228465		1		389	0.81	871	aparc-a2009s_lh_thickness_S-precentral-sup-part
-0.26	1.32	-0.2	0.842311		1		782	-0.61	1.33	-0.5	0.646941		1		767	8.51	4.81	1.8	0.077562		1		398	5.89	5.24	1.1	0.261436		1		399	0.62	1471	rfMRI amplitudes (ICA100 node 45)
-0.08	0.42	-0.2	0.843363		1		758	0.01	0.43	0	0.983627		1		743	-2.01	1.53	-1.3	0.18932		1		384	-1.08	1.64	-0.7	0.510094		1		389	0.79	1037	wg_rh_intensity-contrast_parsorbitalis
-0.24	1.19	-0.2	0.843379		1		780	0.22	1.2	0.2	0.853269		1		765	-10.34	4.59	-2.2	0.024986		1		398	-8.51	4.43	-1.9	0.055321		1		397	0.97	43	IDP_T1_FAST_ROIs_R_sup_temp_gyrus_ant
-0.06	0.3	-0.2	0.843397		1		757	-0.03	0.3	-0.1	0.915125		1		742	-0.33	1.13	-0.3	0.769496		1		383	0.26	1.14	0.2	0.820681		1		389	0.69	1778	dti_MD___rh.hippoAmyg___GC-ML-DG-head
-0.19	0.98	-0.2	0.844242		1		758	0.03	0.99	0	0.975549		1		743	-5.76	3.71	-1.5	0.121269		1		383	-4.75	3.71	-1.3	0.201705		1		390	0.6	1683	dti_FA___rh.hippoAmyg___GC-ML-DG-body
-0.1	0.53	-0.2	0.845322		1		758	0.02	0.54	0	0.977024		1		743	-2.44	2.02	-1.2	0.226648		1		384	-2.79	2	-1.4	0.163396		1		389	0.76	662	aparc-Desikan_lh_thickness_paracentral
0.07	0.34	0.2	0.845679		1		781	0.15	0.34	0.4	0.661126		1		766	-1.84	1.25	-1.5	0.142242		1		398	-1.56	1.32	-1.2	0.236383		1		398	0.94	1276	IDP_dMRI_ProbtrackX_ICVF_slf_r
-0.04	0.22	-0.2	0.846004		1		783	-0.01	0.22	0	0.976853		1		768	-0.84	0.81	-1	0.301913		1		398	-0.78	0.9	-0.9	0.388334		1		400	0.59	1188	IDP_dMRI_ProbtrackX_MD_cst_l
0.08	0.39	0.2	0.846167		1		758	0.15	0.39	0.4	0.70807		1		743	-1.34	1.47	-0.9	0.363959		1		384	-1.75	1.48	-1.2	0.236078		1		389	0.82	995	wg_lh_intensity-contrast_lateraloccipital
-0.08	0.43	-0.2	0.846254		1		758	0.1	0.43	0.2	0.819354		1		743	-4	1.61	-2.5	0.013109		1		384	-4.15	1.66	-2.5	0.013021		1		389	0.74	811	aparc-a2009s_lh_thickness_G+S-cingul-Mid-Post
-0.14	0.72	-0.2	0.846328		1		758	-0.2	0.73	-0.3	0.782695		1		743	2.21	2.52	0.9	0.380736		1		384	0.35	2.88	0.1	0.902791		1		389	0.78	771	aparc-DKTatlas_lh_thickness_transversetemporal
-0.2	1.05	-0.2	0.846994		1		757	-0.37	1.06	-0.4	0.725804		1		742	5.04	3.92	1.3	0.198948		1		382	0.72	3.92	0.2	0.853883		1		390	0.73	1754	dti_MD___rh.hippoAmyg___hippocampal_fissure
-0.06	0.33	-0.2	0.847218		1		758	0.05	0.33	0.2	0.873051		1		743	-1.98	1.21	-1.6	0.102435		1		384	-2.15	1.31	-1.6	0.10174		1		389	0.81	687	aparc-Desikan_rh_thickness_inferiorparietal
-0.03	0.18	-0.2	0.847998		1		782	-0.09	0.18	-0.5	0.620339		1		767	1.23	0.66	1.9	0.062998		1		397	1.36	0.71	1.9	0.054779		1		400	0.8	1202	IDP_dMRI_ProbtrackX_MD_str_l
0.05	0.28	0.2	0.848687		1		781	0.18	0.28	0.6	0.515881		1		766	-2.8	1.01	-2.8	0.00567		0.9944		397	-2.35	1.11	-2.1	0.034284		1		399	0.52	1197	IDP_dMRI_ProbtrackX_MD_ml_r
-0.13	0.69	-0.2	0.849006		1		758	-0.12	0.7	-0.2	0.86173		1		743	-0.95	2.44	-0.4	0.698734		1		384	0.18	2.76	0.1	0.946975		1		389	0.95	370	aparc-Desikan_lh_volume_superiortemporal
0.25	1.33	0.2	0.84923		1		748	0.3	1.35	0.2	0.823199		1		733	-1.46	4.84	-0.3	0.76267		1		377	-1.12	5.24	-0.2	0.83016		1		386	0.93	339	Brainstem_global_volume_SCP
0.06	0.34	0.2	0.850385		1		757	0.21	0.34	0.6	0.538165		1		742	-2.69	1.23	-2.2	0.029763		1		384	-3.07	1.33	-2.3	0.021472		1		388	0.8	710	aparc-Desikan_rh_thickness_supramarginal
-0.08	0.41	-0.2	0.85061		1		757	0.01	0.42	0	0.982488		1		742	-1.74	1.55	-1.1	0.262968		1		383	-1.97	1.57	-1.3	0.209404		1		389	0.75	988	wg_lh_intensity-contrast_caudalmiddlefrontal
-0.17	0.9	-0.2	0.851527		1		782	-0.27	0.9	-0.3	0.760173		1		767	3.18	3.52	0.9	0.366741		1		397	4.13	3.41	1.2	0.226861		1		400	0.56	1374	IDP_dMRI_TBSS_ISOVF_Superior_corona_radiata_R
0.07	0.36	0.2	0.852147		1		758	0.14	0.37	0.4	0.692648		1		743	-1.43	1.27	-1.1	0.261331		1		384	-1.35	1.44	-0.9	0.349129		1		389	0.79	1036	wg_rh_intensity-contrast_parsopercularis
0.19	1.05	0.2	0.852487		1		780	0.14	1.06	0.1	0.894029		1		765	1.23	3.89	0.3	0.75117		1		396	-0.41	4.07	-0.1	0.920614		1		399	0.96	71	IDP_T1_FAST_ROIs_R_latocc_cortex_inf
-0.15	0.79	-0.2	0.853511		1		757	-0.01	0.8	0	0.987504		1		742	-2.39	2.99	-0.8	0.425442		1		383	-4.5	3.02	-1.5	0.137196		1		389	0.88	359	aparc-Desikan_lh_volume_parsorbitalis
-0.25	1.37	-0.2	0.85369		1		781	-0.44	1.39	-0.3	0.754182		1		766	4.6	4.92	0.9	0.350955		1		396	2.57	5.49	0.5	0.639709		1		400	0.72	1287	IDP_dMRI_TBSS_OD_Corticospinal_tract_R
0.11	0.6	0.2	0.854058		1		758	0.2	0.61	0.3	0.737353		1		743	-2.04	2.28	-0.9	0.371557		1		383	-2.49	2.24	-1.1	0.266563		1		390	0.83	2017	NODDI_OD___ThalamicNuclei___Left-MDm
-0.11	0.59	-0.2	0.854065		1		758	-0.15	0.6	-0.2	0.806085		1		743	0.38	2.15	0.2	0.859937		1		383	1.66	2.33	0.7	0.475698		1		390	0.7	1728	dti_FA___ThalamicNuclei___Right-LP
-0.03	0.17	-0.2	0.854656		1		783	-0.1	0.17	-0.6	0.556736		1		768	1.82	0.64	2.8	0.00498		0.9908		398	1.74	0.65	2.7	0.007517		0.9989		400	0.75	1203	IDP_dMRI_ProbtrackX_MD_str_r
-0.06	0.33	-0.2	0.855506		1		758	0.06	0.33	0.2	0.854139		1		743	-2.23	1.22	-1.8	0.068688		1		384	-2.66	1.3	-2	0.040861		1		389	0.77	799	aparc-DKTatlas_rh_thickness_superiorparietal
-0.35	1.91	-0.2	0.855533		1		665	-0.41	1.93	-0.2	0.831707		1		655	2.9	7.85	0.4	0.712632		1		343	-1.58	8.35	-0.2	0.850177		1		332	0.84	1609	QSM_R_SN
-0.2	1.1	-0.2	0.855737		1		783	-0.24	1.1	-0.2	0.828573		1		768	2.48	4.2	0.6	0.555195		1		398	1.23	4.2	0.3	0.768999		1		400	0.71	1389	IDP_dMRI_TBSS_ISOVF_Superior_longitudinal_fasciculus_R
-0.12	0.64	-0.2	0.855956		1		757	-0.17	0.64	-0.3	0.790194		1		742	0.83	2.42	0.3	0.731344		1		382	1.5	2.43	0.6	0.53938		1		390	0.72	1791	dti_MD___rh.hippoAmyg___Cortical-nucleus
0.06	0.33	0.2	0.857783		1		758	0.11	0.33	0.3	0.739833		1		743	-0.93	1.2	-0.8	0.438965		1		384	-0.99	1.33	-0.7	0.457153		1		389	0.76	777	aparc-DKTatlas_rh_thickness_fusiform
0.19	1.08	0.2	0.858442		1		779	0.36	1.1	0.3	0.744846		1		764	-3.33	3.87	-0.9	0.39001		1		397	-2.34	4.36	-0.5	0.591059		1		397	0.96	55	IDP_T1_FAST_ROIs_R_inf_temp_gyrus_post
0.32	1.81	0.2	0.858472		1		758	0.25	1.82	0.1	0.891614		1		743	1.54	6.45	0.2	0.811418		1		384	-6.54	7.17	-0.9	0.361925		1		389	0.76	313	ThalamNuclei_rh_volume_L-Sg
0.02	0.09	0.2	0.859167		1		754	0.02	0.09	0.2	0.841126		1		739	0.01	0.36	0	0.983333		1		382	0.16	0.36	0.5	0.645696		1		387	0.68	966	aseg_lh_intensity_Pallidum
-0.04	0.25	-0.2	0.859321		1		780	-0.12	0.25	-0.5	0.627661		1		765	1.97	0.92	2.1	0.033308		1		397	1.8	0.99	1.8	0.067997		1		398	0.88	1172	IDP_dMRI_TBSS_MD_Superior_longitudinal_fasciculus_R
-0.07	0.4	-0.2	0.85959		1		758	-0.06	0.41	-0.2	0.878038		1		743	0.2	1.5	0.1	0.896073		1		384	-0.27	1.55	-0.2	0.859844		1		389	0.87	945	aparc-a2009s_rh_thickness_S-subparietal
-0.11	0.64	-0.2	0.859694		1		757	0.04	0.65	0.1	0.955734		1		742	-2.69	2.56	-1.1	0.293378		1		383	-2.22	2.32	-1	0.338808		1		389	0.8	786	aparc-DKTatlas_rh_thickness_parahippocampal
-0.06	0.34	-0.2	0.860021		1		758	0.06	0.35	0.2	0.867213		1		743	-2.17	1.26	-1.7	0.087551		1		384	-2.72	1.34	-2	0.042354		1		389	0.76	708	aparc-Desikan_rh_thickness_superiorparietal
0.19	1.06	0.2	0.860032		1		757	0.23	1.07	0.2	0.830014		1		742	-0.12	3.77	0	0.975016		1		383	-0.38	4.28	-0.1	0.929926		1		389	0.9	573	aparc-a2009s_rh_volume_G+S-occipital-inf
0.07	0.41	0.2	0.860679		1		777	0	0.41	0	0.999999		1		763	1.56	1.64	0.9	0.344002		1		394	2.39	1.51	1.6	0.114188		1		397	0.66	1518	AON_glm_mod=T2_star_threshold=0_warpResolution=2mm
-0.07	0.43	-0.2	0.860914		1		756	-0.01	0.43	0	0.983291		1		741	-1.15	1.56	-0.7	0.462095		1		382	-1.84	1.64	-1.1	0.261605		1		389	0.72	763	aparc-DKTatlas_lh_thickness_precentral
0.04	0.21	0.2	0.861186		1		778	-0.01	0.21	0	0.977921		1		764	1.32	0.82	1.6	0.106612		1		395	0.74	0.85	0.9	0.385684		1		397	0.8	1148	IDP_dMRI_TBSS_MD_Anterior_limb_of_internal_capsule_R
-0.04	0.21	-0.2	0.861262		1		756	-0.09	0.21	-0.4	0.670658		1		742	1.33	0.83	1.6	0.110025		1		382	1.45	0.77	1.9	0.061295		1		388	0.6	1815	dti_MD___ThalamicNuclei___Left-VPL
-0.29	1.65	-0.2	0.861828		1		782	-0.85	1.66	-0.5	0.60763		1		767	10.03	6.12	1.6	0.102104		1		398	12.21	6.44	1.9	0.058706		1		399	0.6	1423	rfMRI amplitudes (ICA25 node 6)
0.26	1.47	0.2	0.862136		1		758	0.29	1.49	0.2	0.844778		1		743	-2.88	5.35	-0.5	0.59092		1		383	-2.7	5.77	-0.5	0.640535		1		390	0.78	1662	dti_FA___lh.hippoAmyg___presubiculum-body
-0.15	0.85	-0.2	0.862802		1		776	-0.04	0.86	0	0.964304		1		761	-3.7	3.13	-1.2	0.237433		1		397	-0.24	3.28	-0.1	0.94244		1		394	0.94	146	IDP_T1_FAST_ROIs_R_cerebellum_crus_I
0.25	1.44	0.2	0.863017		1		782	-0.08	1.46	-0.1	0.956767		1		767	8.12	5.44	1.5	0.136682		1		398	7.94	5.47	1.4	0.147426		1		399	0.63	1470	rfMRI amplitudes (ICA100 node 44)
0.06	0.35	0.2	0.863124		1		755	0.17	0.35	0.5	0.635056		1		740	-1.77	1.32	-1.3	0.182093		1		382	-2.41	1.31	-1.8	0.067812		1		388	0.79	942	aparc-a2009s_rh_thickness_S-precentral-inf-part
0.21	1.25	0.2	0.864764		1		757	0.43	1.26	0.3	0.730489		1		742	-3.53	4.41	-0.8	0.424098		1		383	-0.82	5.04	-0.2	0.870554		1		389	0.81	940	aparc-a2009s_rh_thickness_S-pericallosal
-0.08	0.44	-0.2	0.865052		1		757	0.03	0.45	0.1	0.949737		1		742	-2.4	1.7	-1.4	0.159151		1		383	-3.39	1.65	-2.1	0.03989		1		389	0.68	716	BA-exvivo_lh_thickness_BA3a
0.16	0.92	0.2	0.865495		1		758	0.49	0.92	0.5	0.592769		1		743	-6.33	3.29	-1.9	0.055024		1		384	-7.61	3.64	-2.1	0.037325		1		389	0.68	405	aparc-Desikan_rh_volume_frontalpole
-0.06	0.34	-0.2	0.865635		1		757	0.02	0.34	0.1	0.946214		1		742	-1.36	1.25	-1.1	0.274731		1		383	-2.14	1.3	-1.6	0.100963		1		389	0.78	720	BA-exvivo_lh_thickness_BA6
-0.11	0.64	-0.2	0.866058		1		756	-0.23	0.64	-0.4	0.717209		1		741	2.93	2.35	1.2	0.213815		1		384	3.85	2.45	1.6	0.116684		1		387	0.59	745	aparc-DKTatlas_lh_thickness_entorhinal
-0.05	0.29	-0.2	0.866147		1		758	0.04	0.29	0.2	0.879922		1		743	-1.91	1.06	-1.8	0.072885		1		384	-2	1.12	-1.8	0.076214		1		389	0.82	747	aparc-DKTatlas_lh_thickness_inferiorparietal
-0.23	1.36	-0.2	0.866483		1		779	-0.15	1.38	-0.1	0.911509		1		764	-1.62	5.15	-0.3	0.754137		1		397	0.38	5.18	0.1	0.942249		1		397	0.96	72	IDP_T1_FAST_ROIs_L_intracalc_cortex
0.04	0.26	0.2	0.866679		1		758	0.14	0.27	0.5	0.606624		1		743	-1.64	0.96	-1.7	0.086624		1		384	-1.92	1.05	-1.8	0.066848		1		389	0.73	680	aparc-Desikan_rh_thickness_GlobalMeanThickness
0.06	0.33	0.2	0.867058		1		758	0.12	0.33	0.4	0.712728		1		743	-1.09	1.2	-0.9	0.364975		1		384	-1.16	1.33	-0.9	0.38316		1		389	0.71	800	aparc-DKTatlas_rh_thickness_superiortemporal
0.07	0.43	0.2	0.869083		1		757	0.16	0.44	0.4	0.721165		1		742	-1.79	1.63	-1.1	0.273683		1		384	-1.73	1.66	-1	0.296622		1		388	0.73	1044	wg_rh_intensity-contrast_rostralanteriorcingulate
-0.16	0.99	-0.2	0.869202		1		756	-0.26	1	-0.3	0.79281		1		742	1.35	3.9	0.3	0.728748		1		382	4.8	3.5	1.4	0.171856		1		388	0.57	1624	T2Star___rh.hippoAmyg___hippocampal_fissure
0.13	0.76	0.2	0.869751		1		783	0.09	0.77	0.1	0.911945		1		768	1.18	2.89	0.4	0.682734		1		398	1.15	2.97	0.4	0.699551		1		400	0.78	1253	IDP_dMRI_TBSS_ICVF_Tapetum_L
0.23	1.38	0.2	0.869864		1		754	-0.04	1.4	0	0.975103		1		740	5.78	5.38	1.1	0.283296		1		381	9.37	5.08	1.8	0.066071		1		387	0.73	1628	T2Star___lh.hippoAmyg___subiculum-head
-0.12	0.74	-0.2	0.869994		1		757	-0.07	0.75	-0.1	0.9249		1		742	-2.22	2.72	-0.8	0.414562		1		383	-0.04	2.91	0	0.987988		1		389	0.8	545	aparc-a2009s_lh_volume_S-circular-insula-inf
-0.07	0.45	-0.2	0.870433		1		757	0.05	0.46	0.1	0.908469		1		742	-3.13	1.64	-1.9	0.056503		1		383	-2.8	1.73	-1.6	0.106641		1		389	0.66	717	BA-exvivo_lh_thickness_BA3b
0.18	1.08	0.2	0.870497		1		780	0.38	1.1	0.3	0.728069		1		765	-4.73	4.05	-1.2	0.243546		1		397	-3.98	4.2	-0.9	0.344389		1		398	0.97	45	IDP_T1_FAST_ROIs_R_sup_temp_gyrus_post
0.16	1.01	0.2	0.872361		1		758	0.31	1.02	0.3	0.758523		1		743	-2.54	3.88	-0.7	0.513129		1		384	-3.85	3.73	-1	0.303079		1		389	0.9	599	aparc-a2009s_rh_volume_G-postcentral
-0.11	0.71	-0.2	0.87306		1		757	0.09	0.72	0.1	0.896054		1		742	-4.71	2.66	-1.8	0.0772		1		383	-4.34	2.7	-1.6	0.109164		1		389	0.8	515	aparc-a2009s_lh_volume_G-insular-short
0.06	0.35	0.2	0.873541		1		757	0.14	0.36	0.4	0.700791		1		742	-1.58	1.24	-1.3	0.204183		1		383	-1.84	1.41	-1.3	0.194033		1		389	0.75	1046	wg_rh_intensity-contrast_superiorfrontal
-0.08	0.47	-0.2	0.873576		1		717	-0.08	0.48	-0.2	0.870579		1		702	0.33	1.7	0.2	0.844634		1		360	-0.04	1.77	0	0.982009		1		372	0.72	971	aseg_lh_intensity_vessel
-0.11	0.7	-0.2	0.87411		1		758	0.03	0.71	0	0.96945		1		743	-2.63	2.59	-1	0.310817		1		384	-1.98	2.73	-0.7	0.469109		1		389	0.76	614	aparc-a2009s_rh_volume_Pole-temporal
-0.13	0.83	-0.2	0.875102		1		756	-0.16	0.84	-0.2	0.849001		1		742	-0.32	3.31	-0.1	0.922731		1		382	2.39	2.95	0.8	0.419197		1		388	0.57	1633	T2Star___rh.hippoAmyg___GC-ML-DG-head
-0.07	0.43	-0.2	0.875506		1		756	0	0.43	0	0.998153		1		741	-1.13	1.57	-0.7	0.474184		1		382	-1.85	1.64	-1.1	0.261164		1		389	0.72	669	aparc-Desikan_lh_thickness_precentral
0.17	1.08	0.2	0.875514		1		758	0.44	1.09	0.4	0.687405		1		743	-6.59	3.77	-1.7	0.081383		1		384	-6.35	4.42	-1.4	0.151729		1		389	0.87	332	ThalamNuclei_rh_volume_LP
-0.16	1.06	-0.2	0.876288		1		757	-0.37	1.07	-0.4	0.726198		1		742	3.96	3.88	1	0.308631		1		383	4.96	4.08	1.2	0.224459		1		389	0.75	532	aparc-a2009s_lh_volume_G-temp-sup-Plan-polar
0.04	0.25	0.2	0.876336		1		781	0.07	0.25	0.3	0.793418		1		766	-0.77	0.96	-0.8	0.423002		1		397	-0.18	0.96	-0.2	0.855185		1		399	0.92	1532	PIF_95th_percentile_mod=DTI_FA_threshold=0_warpResolution=2mm
-0.06	0.36	-0.2	0.876479		1		782	-0.01	0.36	0	0.976807		1		767	-1.04	1.28	-0.8	0.416161		1		397	-1.32	1.44	-0.9	0.361943		1		400	0.72	1342	IDP_dMRI_ProbtrackX_OD_ifo_r
0.14	0.93	0.2	0.877834		1		783	-0.01	0.93	0	0.994277		1		768	3.4	3.63	0.9	0.35015		1		398	4.84	3.39	1.4	0.154883		1		400	0.62	1375	IDP_dMRI_TBSS_ISOVF_Superior_corona_radiata_L
-0.19	1.23	-0.2	0.878136		1		781	-0.57	1.24	-0.5	0.646684		1		766	8.34	4.67	1.8	0.075025		1		397	5.69	4.71	1.2	0.227147		1		399	0.63	1446	rfMRI amplitudes (ICA100 node 15)
-0.04	0.26	-0.2	0.879096		1		756	-0.1	0.26	-0.4	0.69181		1		741	1.05	0.89	1.2	0.240914		1		382	1.15	1.1	1	0.29637		1		389	0.62	1811	dti_MD___ThalamicNuclei___Left-VA
-0.05	0.33	-0.2	0.880312		1		757	0.05	0.33	0.1	0.88818		1		742	-1.91	1.2	-1.6	0.111151		1		383	-2.27	1.32	-1.7	0.08681		1		389	0.81	779	aparc-DKTatlas_rh_thickness_inferiortemporal
-0.07	0.44	-0.2	0.880576		1		783	-0.03	0.45	-0.1	0.953834		1		768	-0.21	1.7	-0.1	0.900146		1		398	-0.95	1.66	-0.6	0.566661		1		400	0.62	1354	IDP_dMRI_ProbtrackX_OD_unc_l
-0.17	1.12	-0.2	0.880639		1		781	-0.04	1.13	0	0.973695		1		766	-1.35	4.3	-0.3	0.754165		1		396	-0.61	4.21	-0.1	0.884185		1		400	0.68	1377	IDP_dMRI_TBSS_ISOVF_Posterior_corona_radiata_L
0.05	0.36	0.1	0.88153		1		758	0.08	0.36	0.2	0.834938		1		743	-0.44	1.33	-0.3	0.738741		1		384	-0.56	1.39	-0.4	0.686495		1		389	0.7	822	aparc-a2009s_lh_thickness_G-occipital-middle
-0.04	0.25	-0.1	0.882551		1		781	-0.14	0.25	-0.6	0.564163		1		766	2.49	0.89	2.8	0.005616		0.9942		396	2.74	0.99	2.8	0.005921		0.9954		400	0.9	1173	IDP_dMRI_TBSS_MD_Superior_longitudinal_fasciculus_L
0.03	0.19	0.1	0.883464		1		783	0.04	0.19	0.2	0.834627		1		768	-0.12	0.73	-0.2	0.865461		1		398	-0.01	0.76	0	0.984501		1		400	0.62	1189	IDP_dMRI_ProbtrackX_MD_cst_r
0.12	0.79	0.1	0.883693		1		756	0.26	0.8	0.3	0.746606		1		741	-3.11	2.92	-1.1	0.287375		1		383	-3.76	3.07	-1.2	0.221458		1		388	0.91	415	BA-exvivo_lh_volume_BA44
0.17	1.19	0.1	0.885567		1		781	0.47	1.2	0.4	0.694412		1		766	-6.72	4.34	-1.5	0.122417		1		397	-2.99	4.64	-0.6	0.520084		1		399	0.83	158	IDP_T1_FAST_ROIs_R_cerebellum_VIIIb
-0.17	1.18	-0.1	0.885577		1		756	0	1.2	0	0.99874		1		741	-3.72	4.26	-0.9	0.383023		1		382	-4.05	4.55	-0.9	0.374122		1		389	0.92	361	aparc-Desikan_lh_volume_pericalcarine
-0.22	1.54	-0.1	0.886041		1		781	-0.89	1.53	-0.6	0.559201		1		766	17.13	6.03	2.8	0.004758		0.9885		398	14.61	5.67	2.6	0.010278		0.9997		398	0.73	1369	IDP_dMRI_TBSS_ISOVF_Anterior_limb_of_internal_capsule_L
0.13	0.91	0.1	0.886604		1		757	0.06	0.92	0.1	0.949968		1		742	1.76	3.34	0.5	0.597779		1		383	1.68	3.46	0.5	0.626798		1		389	0.74	1723	dti_FA___ThalamicNuclei___Right-AV
-1.43	10.01	0.1	0.886821		1		664	-1.94	10.11	0.2	0.848141		1		654	23.94	42.39	-0.6	0.57262		1		343	-13.12	42.13	0.3	0.755608		1		331	0.52	1607	QSM_R_ACCU
0.18	1.24	0.1	0.886915		1		775	0.2	1.25	0.2	0.873552		1		760	-0.39	4.66	-0.1	0.9329		1		393	-1.57	4.78	-0.3	0.742913		1		397	0.96	36	IDP_T1_FAST_ROIs_L_inf_front_gyrus_parsop
0.05	0.33	0.1	0.887075		1		758	0.13	0.33	0.4	0.70468		1		743	-1.4	1.23	-1.1	0.254946		1		384	-1.77	1.3	-1.4	0.172836		1		389	0.74	891	aparc-a2009s_rh_thickness_G-front-middle
0.07	0.49	0.1	0.887196		1		757	0.18	0.49	0.4	0.707842		1		742	-2.12	1.8	-1.2	0.241292		1		383	-2.36	1.87	-1.3	0.206328		1		389	0.7	668	aparc-Desikan_lh_thickness_posteriorcingulate
-0.04	0.31	-0.1	0.88782		1		780	0.06	0.31	0.2	0.839595		1		765	-2.71	1.14	-2.4	0.017874		1		396	-2.05	1.26	-1.6	0.105507		1		399	0.95	1231	IDP_dMRI_TBSS_ICVF_Superior_corona_radiata_L
-0.03	0.24	-0.1	0.888679		1		756	0.03	0.24	0.1	0.910616		1		741	-1.43	0.93	-1.5	0.125522		1		381	-1.05	0.85	-1.2	0.220755		1		390	0.52	1761	dti_MD___lh.hippoAmyg___subiculum-head
-0.67	4.84	0.1	0.889511		1		664	-0.39	4.87	0.1	0.936595		1		654	-8.35	20.25	0.4	0.680367		1		342	-2.56	20.98	0.1	0.902975		1		332	0.74	1596	QSM_L_THA
-0.09	0.67	-0.1	0.890725		1		779	0.07	0.68	0.1	0.918899		1		764	-4.45	2.46	-1.8	0.071698		1		397	-3.74	2.67	-1.4	0.162801		1		397	0.93	78	IDP_T1_FAST_ROIs_L_subcallosal_cortex
0.17	1.27	0.1	0.890967		1		783	0.19	1.28	0.1	0.881994		1		768	2.71	4.89	0.6	0.579643		1		398	1.01	4.88	0.2	0.836321		1		400	0.74	1409	IDP_dMRI_ProbtrackX_ISOVF_ilf_r
-0.1	0.75	-0.1	0.890988		1		757	-0.03	0.76	0	0.964159		1		742	-1.18	2.79	-0.4	0.673777		1		383	-1.99	2.88	-0.7	0.489967		1		389	0.91	395	aparc-Desikan_rh_volume_postcentral
0.16	1.15	0.1	0.892589		1		757	0.2	1.17	0.2	0.864441		1		742	0.01	4.19	0	0.997999		1		383	0.09	4.47	0	0.983891		1		389	0.92	394	aparc-Desikan_rh_volume_pericalcarine
0.04	0.28	0.1	0.893151		1		781	0.03	0.28	0.1	0.904404		1		766	-0.11	1.06	-0.1	0.919014		1		397	0.68	1.05	0.6	0.518639		1		399	0.87	1533	PIF_glm_mod=DTI_FA_threshold=0_warpResolution=2mm
-0.09	0.64	-0.1	0.89329		1		758	0.03	0.65	0	0.967107		1		743	-2.07	2.33	-0.9	0.376101		1		384	-1.57	2.51	-0.6	0.531766		1		389	0.72	732	BA-exvivo_rh_thickness_BA4a
-0.1	0.75	-0.1	0.893392		1		781	-0.4	0.76	-0.5	0.598776		1		766	6.34	2.81	2.2	0.024616		1		397	5.12	2.97	1.7	0.085918		1		399	0.56	1492	HT_95th_percentile_mod=DTI_FA_threshold=0.3_warpResolution=2mm
-0.07	0.55	-0.1	0.89361		1		757	0.06	0.55	0.1	0.910337		1		742	-3.11	1.97	-1.6	0.114593		1		383	-3.05	2.16	-1.4	0.159321		1		389	0.82	407	aparc-Desikan_rh_volume_insula
-0.1	0.77	-0.1	0.895271		1		758	-0.01	0.77	0	0.988338		1		743	-1.14	2.8	-0.4	0.684611		1		384	-1.24	3.01	-0.4	0.681162		1		389	0.96	440	aparc-DKTatlas_lh_volume_fusiform
0.16	1.19	0.1	0.895364		1		757	0.04	1.2	0	0.975134		1		742	3.57	4.31	0.8	0.407983		1		383	2.76	4.65	0.6	0.553119		1		389	0.82	245	HippSubfield_lh_volume_hippocampal-fissure
-0.09	0.72	-0.1	0.895562		1		757	-0.16	0.73	-0.2	0.828557		1		742	2.34	2.52	0.9	0.354638		1		383	0.35	2.88	0.1	0.902186		1		389	0.78	678	aparc-Desikan_lh_thickness_transversetemporal
-0.11	0.85	-0.1	0.895768		1		755	0.01	0.86	0	0.993206		1		740	-2.36	3.02	-0.8	0.434732		1		382	-2.78	3.41	-0.8	0.41562		1		388	0.93	491	aparc-DKTatlas_rh_volume_rostralmiddlefrontal
-0.08	0.63	-0.1	0.89649		1		757	0.1	0.64	0.2	0.876023		1		742	-3.6	2.33	-1.5	0.1229		1		383	-3.76	2.41	-1.6	0.119393		1		389	0.82	2036	NODDI_OD___ThalamicNuclei___Right-MDm
0.04	0.27	0.1	0.896996		1		777	0.01	0.27	0	0.963192		1		762	0.95	1.04	0.9	0.361928		1		395	0.11	1.06	0.1	0.919665		1		397	0.73	1170	IDP_dMRI_TBSS_MD_Fornix_cres+Stria_terminalis_R
0.06	0.44	0.1	0.897771		1		755	0.12	0.44	0.3	0.782876		1		740	-1.61	1.62	-1	0.321924		1		381	-2.1	1.73	-1.2	0.225216		1		389	0.71	1006	wg_lh_intensity-contrast_postcentral
-24.35	189.76	0.1	0.897944		1		782	-49.63	192.41	0.3	0.796519		1		767	632.28	707.23	-0.9	0.371867		1		398	438.88	741.1	-0.6	0.554066		1		399	0.94	1479	rfMRI connectivity ICA-features 3
0.17	1.31	0.1	0.898131		1		782	0.13	1.32	0.1	0.922792		1		767	3.18	5.09	0.6	0.532372		1		398	1.76	4.91	0.4	0.720465		1		399	0.73	1407	IDP_dMRI_ProbtrackX_ISOVF_ifo_r
0.1	0.81	0.1	0.898229		1		752	-0.01	0.82	0	0.988174		1		738	2.36	3.14	0.8	0.453172		1		379	5.27	2.92	1.8	0.071719		1		387	0.54	1634	T2Star___lh.hippoAmyg___molecular_layer_HP-head
-0.04	0.34	-0.1	0.899615		1		757	0.04	0.34	0.1	0.916704		1		742	-1.53	1.22	-1.3	0.209088		1		383	-1.87	1.35	-1.4	0.168121		1		389	0.82	688	aparc-Desikan_rh_thickness_inferiortemporal
-0.04	0.35	-0.1	0.900064		1		757	0.01	0.35	0	0.980004		1		742	-1.11	1.33	-0.8	0.406828		1		383	-0.58	1.29	-0.5	0.651877		1		389	0.66	1793	dti_MD___rh.hippoAmyg___Accessory-Basal-nucleus
-0.41	3.25	-0.1	0.900371		1		756	-0.66	3.3	-0.2	0.840696		1		741	6.53	11.8	0.6	0.58019		1		383	2.65	12.63	0.2	0.833783		1		388	0.52	220	aseg_rh_number_HolesBeforeFixing
-0.09	0.72	-0.1	0.900613		1		757	0.09	0.73	0.1	0.900627		1		742	-4.1	2.62	-1.6	0.118426		1		383	-4.71	2.85	-1.6	0.09936		1		389	0.92	570	aparc-a2009s_lh_volume_S-temporal-sup
-0.05	0.38	-0.1	0.900647		1		758	0.1	0.38	0.3	0.785177		1		743	-2.88	1.41	-2	0.041698		1		384	-2.83	1.46	-1.9	0.052897		1		389	0.62	900	aparc-a2009s_rh_thickness_G-orbital
-0.2	1.58	-0.1	0.901096		1		785	-0.72	1.6	-0.5	0.652651		1		770	11.92	6.14	1.9	0.052957		1		399	11.31	5.94	1.9	0.057571		1		401	0.64	22	IDP_T1_FIRST_right_amygdala_volume
-0.05	0.39	-0.1	0.901381		1		757	0.09	0.39	0.2	0.816999		1		742	-2.86	1.47	-1.9	0.052984		1		384	-2.52	1.47	-1.7	0.087061		1		388	0.73	885	aparc-a2009s_rh_thickness_G-cingul-Post-dorsal
0.11	0.9	0.1	0.901585		1		757	0.18	0.92	0.2	0.844029		1		742	-1.28	3.18	-0.4	0.687882		1		383	-2.1	3.64	-0.6	0.563543		1		389	0.91	509	aparc-a2009s_lh_volume_G-front-inf-Opercular
-0.05	0.41	-0.1	0.902011		1		757	-0.01	0.41	0	0.989659		1		742	-1.03	1.48	-0.7	0.489331		1		383	-1.45	1.62	-0.9	0.371478		1		389	0.83	911	aparc-a2009s_rh_thickness_G-temporal-inf
0.04	0.29	0.1	0.90333		1		780	0.04	0.3	0.1	0.889533		1		765	-0.31	1.1	-0.3	0.776943		1		397	0.71	1.15	0.6	0.533312		1		398	0.87	1536	PIT_glm_mod=DTI_FA_threshold=0_warpResolution=2mm
0.11	0.88	0.1	0.903521		1		756	0.26	0.89	0.3	0.770782		1		741	-4.04	3.22	-1.3	0.210192		1		382	-3.39	3.41	-1	0.321806		1		389	0.8	251	HippSubfield_lh_volume_molecular-layer-HP-body
-0.19	1.56	-0.1	0.903526		1		782	-0.46	1.57	-0.3	0.770137		1		767	5.58	5.8	1	0.33717		1		398	2.13	6.13	0.3	0.728793		1		399	0.64	1452	rfMRI amplitudes (ICA100 node 22)
0.04	0.34	0.1	0.903684		1		781	0.07	0.34	0.2	0.826977		1		766	-1.23	1.28	-1	0.33648		1		397	-1.16	1.31	-0.9	0.374925		1		399	0.92	1087	IDP_dMRI_TBSS_FA_Sagittal_stratum_R
0.08	0.63	0.1	0.904238		1		758	0.03	0.63	0	0.965964		1		743	1.82	2.33	0.8	0.435668		1		384	-0.05	2.44	0	0.985216		1		389	0.7	898	aparc-a2009s_rh_thickness_G-oc-temp-med-Lingual
0.31	2.61	0.1	0.90439		1		758	0.68	2.64	0.3	0.797468		1		743	-10.16	9.23	-1.1	0.271627		1		384	-6.97	10.48	-0.7	0.506734		1		389	0.93	334	ThalamNuclei_rh_volume_LD
-0.09	0.78	-0.1	0.904551		1		758	-0.07	0.79	-0.1	0.933118		1		743	-0.63	2.89	-0.2	0.828571		1		383	-1.76	2.97	-0.6	0.553354		1		390	0.63	1747	dti_MD___lh.hippoAmyg___parasubiculum
0.06	0.5	0.1	0.90478		1		756	0.11	0.5	0.2	0.829706		1		741	-1.01	1.81	-0.6	0.579282		1		382	-1.11	1.93	-0.6	0.565082		1		389	0.88	681	aparc-Desikan_rh_thickness_bankssts
0.28	2.37	0.1	0.90495		1		678	-0.2	2.4	-0.1	0.933263		1		664	12.49	8.56	1.5	0.145553		1		340	8.98	9.01	1	0.319723		1		352	0.58	1699	dti_FA___rh.hippoAmyg___Anterior-amygdaloid-area-AAA
0.04	0.36	0.1	0.905419		1		757	0.13	0.37	0.3	0.731728		1		742	-1.72	1.32	-1.3	0.194231		1		383	-2.14	1.43	-1.5	0.133998		1		389	0.74	785	aparc-DKTatlas_rh_thickness_middletemporal
0.16	1.36	0.1	0.906588		1		780	-0.08	1.38	-0.1	0.953793		1		765	6.14	5	1.2	0.219629		1		397	1.69	5.4	0.3	0.754627		1		398	0.66	1445	rfMRI amplitudes (ICA100 node 13)
0.08	0.65	0.1	0.906603		1		758	0.18	0.65	0.3	0.782082		1		743	-1.71	2.4	-0.7	0.47714		1		384	-2.55	2.46	-1	0.298994		1		389	0.92	513	aparc-a2009s_lh_volume_G-front-sup
-0.02	0.18	-0.1	0.907034		1		782	-0.02	0.19	-0.1	0.93451		1		767	-0.33	0.71	-0.5	0.643171		1		397	0.05	0.7	0.1	0.942333		1		400	0.81	1071	IDP_dMRI_TBSS_FA_Cerebral_peduncle_R
0.13	1.15	0.1	0.907334		1		757	0.17	1.17	0.1	0.88579		1		742	0.26	4.17	0.1	0.949444		1		383	0.46	4.46	0.1	0.918569		1		389	0.91	485	aparc-DKTatlas_rh_volume_pericalcarine
0.12	1.04	0.1	0.90841		1		757	0.34	1.05	0.3	0.747904		1		742	-4.05	3.72	-1.1	0.276424		1		383	-4.04	4.06	-1	0.320563		1		389	0.9	483	aparc-DKTatlas_rh_volume_parsorbitalis
0.06	0.49	0.1	0.908669		1		758	0.13	0.49	0.3	0.800457		1		743	-1.21	1.8	-0.7	0.503509		1		384	-1.3	1.9	-0.7	0.492264		1		389	0.82	910	aparc-a2009s_rh_thickness_G-temp-sup-Plan-tempo
-0.07	0.58	-0.1	0.908823		1		758	-0.1	0.59	-0.2	0.861435		1		743	1.05	2.2	0.5	0.633641		1		384	1.67	2.19	0.8	0.445249		1		389	0.7	826	aparc-a2009s_lh_thickness_G-oc-temp-med-Parahip
-0.12	1.02	-0.1	0.909426		1		757	0.18	1.03	0.2	0.864527		1		742	-6.09	3.78	-1.6	0.107949		1		383	-5.8	3.9	-1.5	0.138219		1		389	0.9	596	aparc-a2009s_rh_volume_G-pariet-inf-Angular
-0.1	0.92	-0.1	0.909757		1		758	-0.18	0.93	-0.2	0.848171		1		743	0.77	3.29	0.2	0.814197		1		383	0.67	3.62	0.2	0.852784		1		390	0.56	2005	NODDI_OD___rh.hippoAmyg___Corticoamygdaloid-transitio
0.03	0.29	0.1	0.90984		1		751	0.03	0.29	0.1	0.921344		1		736	0.17	1.1	0.2	0.878028		1		380	0.48	1.08	0.4	0.656121		1		386	0.64	1788	dti_MD___rh.hippoAmyg___Basal-nucleus
0.05	0.48	0.1	0.909891		1		758	0.12	0.49	0.2	0.80856		1		743	-1.06	1.78	-0.6	0.550018		1		384	-1.23	1.88	-0.7	0.511812		1		389	0.75	1001	wg_lh_intensity-contrast_paracentral
-0.18	1.62	-0.1	0.910442		1		755	0.04	1.64	0	0.98284		1		740	-4.36	6.09	-0.7	0.474172		1		384	-6.18	6.1	-1	0.311604		1		386	0.9	435	BA-exvivo_rh_volume_entorhinal
-0.02	0.16	-0.1	0.910453		1		757	-0.06	0.17	-0.4	0.719773		1		743	0.84	0.62	1.3	0.181817		1		382	0.89	0.65	1.4	0.171425		1		389	0.58	1831	dti_MD___ThalamicNuclei___Right-VPL
0.24	2.15	0.1	0.91087		1		720	0.1	2.18	0	0.96179		1		705	3.79	7.71	0.5	0.6233		1		364	5.35	8.17	0.7	0.513177		1		371	0.56	1698	dti_FA___lh.hippoAmyg___Anterior-amygdaloid-area-AAA
-0.04	0.38	-0.1	0.911804		1		758	-0.01	0.39	0	0.971432		1		743	-0.5	1.42	-0.4	0.721955		1		384	-0.68	1.47	-0.5	0.644421		1		389	0.68	1019	wg_lh_intensity-contrast_insula
0.06	0.56	0.1	0.911946		1		758	0.17	0.57	0.3	0.76744		1		743	-2.34	2.09	-1.1	0.263591		1		383	-2.51	2.11	-1.2	0.235214		1		390	0.64	1707	dti_FA___ThalamicNuclei___Left-LP
0.27	2.41	0.1	0.912243		1		782	-0.13	2.44	-0.1	0.956656		1		767	9.84	8.79	1.1	0.263546		1		398	5.11	9.55	0.5	0.593178		1		399	0.52	1428	rfMRI amplitudes (ICA25 node 12)
0.17	1.51	0.1	0.912404		1		757	0.4	1.53	0.3	0.794826		1		742	-4	5.5	-0.7	0.467217		1		383	-0.67	5.82	-0.1	0.908206		1		389	0.76	227	AmygNuclei_lh_volume_Cortical-nucleus
-0.12	1.07	-0.1	0.913056		1		755	0.39	1.08	0.4	0.715357		1		740	-10.55	3.83	-2.7	0.006194		0.9961		382	-12.23	4.24	-2.9	0.004098		0.981		388	0.93	484	aparc-DKTatlas_rh_volume_parstriangularis
0.14	1.27	0.1	0.913451		1		775	0.06	1.29	0	0.961796		1		760	1.58	4.8	0.3	0.742571		1		394	2.15	4.85	0.4	0.65733		1		396	0.96	64	IDP_T1_FAST_ROIs_L_supramarg_gyrus_post
-0.11	0.97	-0.1	0.913503		1		781	0.07	0.99	0.1	0.947492		1		766	-4.61	3.48	-1.3	0.186762		1		397	-2.76	3.9	-0.7	0.479511		1		399	0.89	138	IDP_T1_FAST_ROIs_R_cerebellum_I-IV
0.17	1.55	0.1	0.914027		1		782	0.02	1.58	0	0.992366		1		767	2.83	5.52	0.5	0.608281		1		398	2.59	6.32	0.4	0.682787		1		399	0.61	1457	rfMRI amplitudes (ICA100 node 28)
-0.04	0.33	-0.1	0.914223		1		758	0.03	0.33	0.1	0.918283		1		743	-1.61	1.22	-1.3	0.186823		1		384	-1.67	1.24	-1.3	0.179911		1		389	0.82	992	wg_lh_intensity-contrast_inferiorparietal
0.1	0.92	0.1	0.915057		1		659	0.33	0.93	0.4	0.722279		1		649	-7.27	4.02	-1.8	0.071176		1		338	-6.49	3.69	-1.8	0.080114		1		331	0.68	1616	T2starCorrected_R_PAL
-0.02	0.22	-0.1	0.917685		1		783	-0.04	0.22	-0.2	0.850744		1		768	0.64	0.79	0.8	0.423025		1		398	0.37	0.85	0.4	0.665539		1		400	0.53	1146	IDP_dMRI_TBSS_MD_Cerebral_peduncle_R
-0.03	0.34	-0.1	0.919101		1		758	0.08	0.34	0.2	0.815947		1		743	-2.75	1.29	-2.1	0.033364		1		384	-3.01	1.27	-2.4	0.017949		1		389	0.86	1027	wg_rh_intensity-contrast_inferiortemporal
0.16	1.58	0.1	0.919746		1		782	-0.16	1.6	-0.1	0.920281		1		767	8.84	5.8	1.5	0.12827		1		398	8.57	6.23	1.4	0.170065		1		399	0.58	1436	rfMRI amplitudes (ICA25 node 21)
0.04	0.43	0.1	0.920339		1		757	0.21	0.44	0.5	0.634821		1		742	-3.72	1.6	-2.3	0.020643		1		383	-3.66	1.65	-2.2	0.027541		1		389	0.78	890	aparc-a2009s_rh_thickness_G-front-inf-Triangul
-0.02	0.24	-0.1	0.920671		1		781	-0.03	0.24	-0.1	0.900076		1		766	-0.1	0.92	-0.1	0.913861		1		397	0.43	0.93	0.5	0.642868		1		399	0.92	1535	PIT_95th_percentile_mod=DTI_FA_threshold=0_warpResolution=2mm
0.15	1.5	0.1	0.920946		1		758	-0.08	1.52	0	0.960323		1		743	6.03	5.38	1.1	0.26287		1		383	4.98	6.01	0.8	0.407327		1		390	0.64	1650	dti_FA___lh.hippoAmyg___parasubiculum
0.09	0.94	0.1	0.922612		1		754	0.41	0.95	0.4	0.668967		1		739	-7	3.57	-2	0.050825		1		381	-6.52	3.51	-1.9	0.064084		1		388	0.91	597	aparc-a2009s_rh_volume_G-pariet-inf-Supramar
0.04	0.44	0.1	0.92306		1		757	0.18	0.44	0.4	0.684828		1		742	-2.6	1.63	-1.6	0.110516		1		383	-2.78	1.67	-1.7	0.096928		1		389	0.72	762	aparc-DKTatlas_lh_thickness_posteriorcingulate
0.01	0.14	0.1	0.923316		1		758	0.06	0.15	0.4	0.688131		1		743	-0.85	0.53	-1.6	0.109364		1		384	-0.88	0.56	-1.6	0.115557		1		389	0.72	964	aseg_lh_intensity_Caudate
-0.04	0.39	-0.1	0.923465		1		758	0.03	0.39	0.1	0.938998		1		743	-1.31	1.4	-0.9	0.349438		1		384	-2.25	1.55	-1.5	0.146454		1		389	0.8	912	aparc-a2009s_rh_thickness_G-temporal-middle
0.01	0.07	0.1	0.92403		1		758	0.02	0.07	0.2	0.811098		1		743	-0.23	0.26	-0.9	0.383009		1		384	-0.19	0.26	-0.7	0.472736		1		389	0.63	970	aseg_lh_intensity_VentralDC
-0.05	0.51	-0.1	0.924129		1		758	0.08	0.51	0.2	0.875456		1		743	-2.48	1.93	-1.3	0.199722		1		384	-2.87	1.9	-1.5	0.131119		1		389	0.77	756	aparc-DKTatlas_lh_thickness_paracentral
[truncated: 109 more rows]

## Sheet: Age-modulated Hypothesis-driven
Main Inference = Model 1								Model 2								Model 3								Model 4
[truncated: 298 more rows]

## Sheet: Age-modulated Exploratory
Main Inference = Model 1								Model 2								Model 3								Model 4
[truncated: 2,048 more rows]
