# Supplementary material for: SARS-CoV-2 is associated with changes in brain structure in UK Biobank
Source: Nature. 2022 Mar 7;604(7907):697–707. doi: 10.1038/s41586-022-04569-5 (PMC9046077; doi:10.1038/s41586-022-04569-5)
Supplement: Supplementary file 7 — Full list of the nIDPs used for the cross-sectional, baseline comparison between the SARS-CoV-2 and control groups, and corresponding statistics (binary). [file 41586_2022_4569_MOESM7_ESM.xlsx]

## Sheet: Sheet1
Z	Puncorr	N	nIDP
3.94	8.36e-05	574	4255-2.2 Time last key touched (2.2)
3.62	0.000295	574	4256-2.2 Time elapsed (2.2)
3.64	0.000385	34	100160-2.0 Low calorie drink intake (2.0)
3.52	0.000433	574	4254-2.2 Time first key touched (2.2)
-3.48	0.00051	741	6138-0.0 Qualifications (0.0)
-3.47	0.00055	230	20016-0.0 Fluid intelligence score (0.0)
3.46	0.000589	98	104140-0.0 Broccoli intake (0.0)
-3.38	0.000745	310	103990-4.0 Vegetable consumers (4.0)
3.28	0.00106	449	2814-0.0 Ever used hormone-replacement therapy (HRT) (0.0)
-3.27	0.0011	623	21056-0.0 Degree bothered by shortness of breath in the last 3 months (0.0)
-3.22	0.0013	236	104170-1.0 Carrot intake (1.0)
3.17	0.00154	785	41210-0.10074 Operative procedures - secondary OPCS4 (Y981 - Y98.1 Radiology of one body area (or < 20 minutes))
-3.15	0.00164	768	22009-0.28 Genetic principal components (0.28)
3.08	0.00207	662	826-0.0 Job involves shift work (0.0)
3.08	0.00219	121	103000-0.0 Meat consumers (0.0)
3.05	0.00234	779	2345-0.0 Ever had bowel cancer screening (0.0)
3	0.00278	136	5163-0.2 3mm regularity index (left) (0.2)
2.98	0.00287	785	20002-0.99999 Non-cancer illness code, self-reported (99999 - unclassifiable)
-2.97	0.00296	646	41245-0.0 Main speciality of consultant (recoded) (0.0)
2.97	0.00301	773	4642-2.0 Ever manic/hyper for 2 days (2.0)
2.97	0.00305	230	4235-0.14 Time to press last digit (left) (0.14)
2.97	0.00306	230	4237-0.14 Time to press 'next' (left) (0.14)
-3.12	0.00316	10	20553-0.2 Methods of self-harm used (0.2)
-2.91	0.00364	759	6138-2.0 Qualifications (2.0)
-2.92	0.00381	61	5158-1.2 6mm asymmetry index (right) (1.2)
-2.88	0.00405	480	6138-0.1 Qualifications (0.1)
2.85	0.00444	189	20426-0.0 Restless during period of worst anxiety (0.0)
2.84	0.0045	511	826-2.0 Job involves shift work (2.0)
-2.84	0.00462	285	104910-1.0 Time spent doing moderate physical activity (1.0)
2.83	0.00466	623	21035-0.0 Currently (in last 3 months) suffer from abdominal pain (0.0)
2.81	0.00504	559	20487-0.0 Felt hated by family member as a child (0.0)
-2.8	0.0052	765	4234-2.7 Time to press first digit (left) (2.7)
2.79	0.00523	785	41272-0.7415 Operative procedures - OPCS4 (U051 - U05.1 Computed tomography of head)
2.83	0.00573	17	20091-0.1 Type of sliced bread eaten (0.1)
2.76	0.00574	784	728-0.0 Number of vehicles in household (0.0)
-2.89	0.00615	8	5076-1.5 Number of letters correct in round (right) (1.5)
-2.75	0.00658	31	5452-0.0 Leg pain when standing still or sitting (0.0)
-2.72	0.0066	121	30760-1.0 HDL cholesterol (1.0)
2.72	0.00675	114	102120-1.0 Ice-cream intake (1.0)
2.71	0.00681	230	4234-0.14 Time to press first digit (left) (0.14)
2.72	0.00683	85	102910-2.0 Other cheese intake (2.0)
2.7	0.00694	775	6-0.0 Conclusion duration (0.0)
2.69	0.00733	267	104230-4.0 Leek intake (4.0)
-2.69	0.00733	98	104540-0.0 Satsuma intake (0.0)
-2.68	0.00739	558	6332-2.9 Item selected for each puzzle (2.9)
2.67	0.00759	775	4825-2.0 Noisy workplace (2.0)
2.67	0.00781	189	20423-0.0 Keyed up or on edge during worst period of anxiety (0.0)
2.69	0.00788	34	6164-1.3 Types of physical activity in last 4 weeks (1.3)
2.65	0.00813	662	816-0.0 Job involves heavy manual or physical work (0.0)
2.65	0.00818	285	100006-1.0 Saturated fat (1.0)
-2.65	0.00833	79	5161-0.0 6mm regularity index (right) (0.0)
2.63	0.00859	760	3088-2.0 Contra-indications for spirometry (2.0)
-2.63	0.00884	92	102410-2.0 Salted peanuts intake (2.0)
-2.62	0.00892	333	92-2.1 Operation year/age first occurred (2.1)
2.62	0.00897	165	1389-1.0 Pork intake (1.0)
2.62	0.00905	147	5163-0.0 3mm regularity index (left) (0.0)
2.62	0.00907	116	5674-2.0 Severity of manic/irritable episodes (2.0)
-2.62	0.00925	42	4814-1.0 Tinnitus severity/nuisance (1.0)
-2.61	0.00931	120	30630-1.0 Apolipoprotein A (1.0)
-2.61	0.00952	60	103160-2.0 Oily fish intake (2.0)
2.63	0.0102	15	23058-0.0 HHV-7 seropositivity for Human Herpesvirus-7 (0.0)
-2.58	0.0102	85	5985-0.53 Bicycle speed (0.53)
-2.57	0.0102	646	41218-0.0 History of psychiatric care on admission (0.0)
-2.56	0.0104	743	30210-0.0 Eosinophill percentage (0.0)
2.54	0.011	511	816-2.0 Job involves heavy manual or physical work (2.0)
-2.58	0.0111	21	40008-1.0 Age at cancer diagnosis (1.0)
-2.57	0.0113	21	40005-1.0 Date of cancer diagnosis (1.0)
-2.54	0.0114	60	6149-0.1 Mouth/teeth dental problems (0.1)
2.53	0.0115	648	20111-2.1 Illnesses of siblings (2.1)
-2.52	0.0119	236	104290-1.0 Sweet pepper intake (1.0)
2.52	0.0119	230	4230-0.13 Signal-to-noise-ratio (SNR) of triplet (left) (0.13)
-2.52	0.012	90	5986-0.51 ECG, phase time (0.51)
2.52	0.012	182	23478-0.0 Creatinine (0.0)
2.51	0.012	333	2405-2.0 Number of children fathered (2.0)
-2.49	0.0127	236	104280-1.0 Pea intake (1.0)
2.55	0.0127	13	6141-2.2 How are people in household related to participant (2.2)
-2.48	0.0132	742	1448-2.0 Bread type (2.0)
2.48	0.0132	127	5160-1.2 3mm regularity index (right) (1.2)
2.51	0.0132	20	102940-0.0 Whole egg intake (0.0)
2.48	0.0135	131	100770-2.0 Porridge intake (2.0)
-2.47	0.0138	170	20091-1.0 Type of sliced bread eaten (1.0)
2.46	0.0138	743	30080-0.0 Platelet count (0.0)
-2.49	0.014	21	5779-0.0 FI11 : antonym (0.0)
2.45	0.0143	779	2345-2.0 Ever had bowel cancer screening (2.0)
2.5	0.0144	14	20095-0.0 Size of white wine glass drunk (0.0)
-2.52	0.0146	9	41284-0.2 Baby birth weight (0.2)
2.44	0.0147	118	914-1.0 Duration of vigorous activity (1.0)
2.44	0.0147	169	100410-2.0 Rooibos tea intake (2.0)
-2.44	0.0149	236	104260-1.0 Onion intake (1.0)
-2.44	0.0149	479	3637-2.0 Frequency of other exercises in last 4 weeks (2.0)
-2.44	0.015	95	22650-0.0 Night shifts worked (0.0)
-2.43	0.0151	285	100019-1.0 Carotene (1.0)
-2.43	0.0155	84	5985-0.54 Bicycle speed (0.54)
2.45	0.0155	21	6145-1.1 Illness, injury, bereavement, stress in last 2 years (1.1)
-2.42	0.0157	760	4-2.0 Biometrics duration (2.0)
2.41	0.0159	558	6333-2.9 Duration spent answering each puzzle (2.9)
2.41	0.0162	121	100003-0.0 Protein (0.0)
2.4	0.0163	420	20149-0.6 Interval between previous point and current one in numeric path (trail #1) (0.6)
-2.4	0.0167	230	20128-0.0 Number of fluid intelligence questions attempted within time limit (0.0)
-2.38	0.0177	71	22643-0.0 Number of night shifts worked monthly during mixed shift periods (0.0)
2.37	0.0178	223	30800-0.0 Oestradiol (0.0)
2.37	0.0179	774	6144-0.0 Never eat eggs, dairy, wheat, sugar (0.0)
2.37	0.018	766	4234-2.2 Time to press first digit (left) (2.2)
-2.37	0.0181	85	5986-0.53 ECG, phase time (0.53)
-2.37	0.0181	145	5107-1.1 3mm strong meridian angle (right) (1.1)
-2.36	0.0182	164	1970-1.0 Nervous feelings (1.0)
2.36	0.0184	445	2814-2.0 Ever used hormone-replacement therapy (HRT) (2.0)
-2.35	0.0188	785	20002-0.1571 Non-cancer illness code, self-reported (1571 - chickenpox)
2.34	0.0194	785	41270-0.2917 Diagnoses - ICD10 (F329 - F32.9 Depressive episode, unspecified)
2.39	0.0198	9	6771-2.3 Errors before selecting correct item in alphanumeric path (trail #2) (2.3)
2.33	0.0199	124	5485-2.0 Leg pain when walking normally (2.0)
2.33	0.0202	76	30240-2.0 Reticulocyte percentage (2.0)
2.32	0.0205	121	100012-0.0 Vitamin B6 (0.0)
2.32	0.0207	229	4246-0.3 Time to press last digit (right) (0.3)
-2.32	0.0207	310	103140-4.0 Fish consumer (4.0)
2.31	0.0208	130	6156-2.0 Manic/hyper symptoms (2.0)
2.31	0.021	248	20535-0.0 Waking too early (0.0)
-2.31	0.0214	79	2704-1.0 Years since last cervical smear test (1.0)
-2.32	0.0215	23	3669-0.0 Lifetime number of same-sex sexual partners (0.0)
2.3	0.0216	190	23473-0.0 Citrate (0.0)
-2.3	0.0216	180	104280-2.0 Pea intake (2.0)
2.3	0.0216	328	2405-0.0 Number of children fathered (0.0)
-2.3	0.0217	274	22611-0.2 Workplace had a lot of cigarette smoke from other people smoking (0.2)
2.29	0.0221	560	1608-2.0 Average weekly fortified wine intake (2.0)
2.29	0.0222	562	6772-2.13 Interval between previous point and current one in numeric path (trail #1) (2.13)
2.29	0.0222	165	4249-1.4 Number of times 'clear' was pressed (right) (1.4)
2.29	0.0222	144	20110-0.2 Illnesses of mother (0.2)
-2.29	0.0223	657	41246-0.0 Treatment speciality of consultant (recoded) (0.0)
2.29	0.0223	99	5986-0.25 ECG, phase time (0.25)
-2.29	0.0223	768	22009-0.16 Genetic principal components (0.16)
2.29	0.0224	76	30290-2.0 High light scatter reticulocyte percentage (2.0)
2.29	0.0224	99	5986-0.26 ECG, phase time (0.26)
2.28	0.0225	785	41200-0.9490 Operative procedures - main OPCS4 (X998 - X99.8 No procedure performed)
-2.28	0.0226	228	20090-1.0 Type of fat/oil used in cooking (1.0)
-2.28	0.0229	79	103100-0.0 Other meat intake (0.0)
-2.28	0.0229	125	20010-1.0 Interpolated Year when operation took place (1.0)
2.28	0.0231	147	5163-0.1 3mm regularity index (left) (0.1)
2.28	0.0233	48	22607-0.6 Workplace very cold (0.6)
-2.27	0.0238	75	5161-0.1 6mm regularity index (right) (0.1)
2.26	0.0239	99	5986-0.27 ECG, phase time (0.27)
-2.25	0.0245	236	104220-1.0 Garlic intake (1.0)
2.29	0.0246	10	3942-0.0 Adopted mother still alive (0.0)
2.25	0.0247	573	4256-2.3 Time elapsed (2.3)
2.28	0.0249	12	20554-0.2 Actions taken following self-harm (0.2)
-2.24	0.0251	125	20011-1.0 Interpolated Age of participant when operation took place (1.0)
-2.24	0.0254	362	6312-2.12 Value entered (2.12)
-2.24	0.0255	228	4249-0.15 Number of times 'clear' was pressed (right) (0.15)
-2.23	0.026	85	5984-0.53 ECG, load (0.53)
2.26	0.026	10	10140-0.4 Index for card B in round (pilot) (0.4)
2.22	0.0262	785	20004-0.1218 Operation code (1218 - vasectomy)
2.22	0.0263	123	5463-2.0 Leg pain in calf/calves (2.0)
-2.22	0.0263	218	100007-2.0 Polyunsaturated fat (2.0)
-2.23	0.0264	81	6141-1.1 How are people in household related to participant (1.1)
2.22	0.0264	783	6142-0.0 Current employment status (0.0)
2.22	0.0264	189	23463-0.0 Histidine (0.0)
-2.22	0.0269	156	3064-1.1 Peak expiratory flow (PEF) (1.1)
-2.21	0.0272	690	22423-2.0 LV stroke volume (2.0)
2.21	0.0274	766	4247-2.9 Time to press 'next' (right) (2.9)
-2.21	0.0275	765	4237-2.11 Time to press 'next' (left) (2.11)
2.23	0.0277	12	6119-2.0 Which eye(s) affected by glaucoma (2.0)
-2.2	0.0277	318	6138-0.2 Qualifications (0.2)
-2.2	0.0282	52	20094-4.0 Type of bread roll eaten (4.0)
2.19	0.0283	373	22607-0.1 Workplace very cold (0.1)
-2.19	0.0285	137	102880-4.0 Feta intake (4.0)
2.19	0.0285	662	806-0.0 Job involves mainly walking or standing (0.0)
-2.21	0.0285	15	5518-1.0 Leg pain on walking : effect of standing still (1.0)
-2.19	0.0287	267	104260-4.0 Onion intake (4.0)
2.18	0.0294	511	806-2.0 Job involves mainly walking or standing (2.0)
2.18	0.0296	164	4249-1.11 Number of times 'clear' was pressed (right) (1.11)
-2.17	0.0297	439	1011-2.0 Frequency of light DIY in last 4 weeks (2.0)
-2.17	0.0303	329	22335-2.0 P axis (2.0)
-2.16	0.0307	90	5984-0.51 ECG, load (0.51)
2.17	0.0308	34	100170-2.0 Fizzy drink intake (2.0)
-2.16	0.031	563	6332-2.4 Item selected for each puzzle (2.4)
-2.16	0.031	322	20442-0.0 Lifetime number of depressed periods (0.0)
2.16	0.0311	83	41277-0.0 Reason for changing delivery place (0.0)
2.16	0.0312	285	100004-1.0 Fat (1.0)
-2.15	0.0313	736	738-2.0 Average total household income before tax (2.0)
-2.16	0.0313	119	30110-1.0 Platelet distribution width (1.0)
-2.15	0.0314	768	22009-0.35 Genetic principal components (0.35)
-2.15	0.0315	623	21034-0.0 Frequency of loose/mushy/watery stools in the last 3 months (0.0)
-2.15	0.0318	84	5986-0.54 ECG, phase time (0.54)
2.14	0.0322	570	4256-2.4 Time elapsed (2.4)
-2.14	0.0323	165	4537-1.0 Work/job satisfaction (1.0)
-2.14	0.0324	785	20002-0.1570 Non-cancer illness code, self-reported (1570 - rubella / german measles)
-2.14	0.0325	669	30600-0.0 Albumin (0.0)
2.16	0.0328	12	5983-0.84 ECG, heart rate (0.84)
2.13	0.0329	563	6333-2.4 Duration spent answering each puzzle (2.4)
-2.13	0.0332	155	4501-1.0 Non-accidental death in close genetic family (1.0)
2.13	0.0336	161	100820-1.0 Sweetened cereal intake (1.0)
-2.13	0.0337	165	4079-1.0 Diastolic blood pressure, automated reading (1.0)
-2.12	0.0341	268	20089-1.0 Type of meals eaten (1.0)
2.15	0.0341	6	5983-0.86 ECG, heart rate (0.86)
2.12	0.0343	152	3829-2.0 Number of stillbirths (2.0)
2.14	0.0346	6	5985-0.86 Bicycle speed (0.86)
2.11	0.0347	98	5983-0.30 ECG, heart rate (0.30)
2.11	0.0351	520	4256-2.6 Time elapsed (2.6)
2.11	0.0353	127	5164-1.2 3mm regularity index for irregular astigmatism level (right) (1.2)
-2.13	0.0355	6	5986-0.86 ECG, phase time (0.86)
2.1	0.0358	119	30290-1.0 High light scatter reticulocyte percentage (1.0)
2.12	0.0361	7	100480-1.0 Added milk to rooibos tea (1.0)
2.1	0.0361	94	102090-2.0 Yogurt intake (2.0)
2.1	0.0362	166	5201-1.0 logMAR, final (right) (1.0)
2.09	0.0365	166	6139-1.0 Gas or solid-fuel cooking/heating (1.0)
2.09	0.0365	96	5983-0.42 ECG, heart rate (0.42)
2.09	0.0371	165	4243-1.2 Triplet correct (right) (1.2)
-2.09	0.0372	147	130-2.0 Place of birth in UK - east co-ordinate (2.0)
2.1	0.0373	10	10740-0.0 Frequency of friend/family visits (pilot) (0.0)
-2.08	0.0377	90	5985-0.51 Bicycle speed (0.51)
-2.08	0.0378	84	5984-0.54 ECG, load (0.54)
-2.07	0.0382	782	864-2.0 Number of days/week walked 10+ minutes (2.0)
-2.07	0.0385	164	1990-1.0 Tense / 'highly strung' (1.0)
-2.07	0.0387	77	2385-1.0 Relative age voice broke (1.0)
2.07	0.0388	130	5098-1.0 6mm weak meridian (right) (1.0)
2.07	0.0388	59	20090-2.1 Type of fat/oil used in cooking (2.1)
-2.06	0.039	785	20004-0.1557 Operation code (1557 - rhinoplasty / nose surgery)
2.07	0.0392	67	20086-1.0 Type of special diet followed (1.0)
-2.06	0.0394	749	1448-0.0 Bread type (0.0)
2.06	0.0396	333	6177-2.0 Medication for cholesterol, blood pressure or diabetes (2.0)
-2.06	0.0399	267	104280-4.0 Pea intake (4.0)
2.06	0.0399	77	22620-0.5 Job involved shift work (0.5)
2.05	0.0402	119	30280-1.0 Immature reticulocyte fraction (1.0)
2.05	0.0403	162	104560-2.0 Pear intake (2.0)
2.05	0.0405	76	22615-0.5 Workplace had a lot of diesel exhaust (0.5)
-2.07	0.0405	10	10140-0.0 Index for card B in round (pilot) (0.0)
2.05	0.0405	37	5986-1.80 ECG, phase time (1.80)
-2.05	0.0406	765	4235-2.11 Time to press last digit (left) (2.11)
-2.05	0.0407	138	30690-1.0 Cholesterol (1.0)
-2.05	0.0407	158	5985-1.21 Bicycle speed (1.21)
2.05	0.0409	28	22608-0.7 Workplace very hot (0.7)
2.05	0.041	76	30300-2.0 High light scatter reticulocyte count (2.0)
2.04	0.0418	774	51-0.0 Seated height (0.0)
2.03	0.0423	278	100018-1.0 Retinol (1.0)
2.03	0.0424	445	6153-0.0 Medication for cholesterol, blood pressure, diabetes, or take exogenous hormones (0.0)
-2.03	0.0424	41	4407-1.0 Average monthly red wine intake (1.0)
-2.03	0.0424	124	102840-1.0 Blue cheese intake (1.0)
-2.03	0.0425	97	5985-0.34 Bicycle speed (0.34)
2.03	0.0425	785	41270-0.12306 Diagnoses - ICD10 (R074 - R07.4 Chest pain, unspecified)
2.03	0.0426	359	90043-0.0 Average acceleration 16:00 - 16:59 (0.0)
-2.04	0.0427	12	3414-1.0 Hip pain for 3+ months (1.0)
2.03	0.0427	136	30840-1.0 Total bilirubin (1.0)
-2.03	0.0428	75	41218-0.1 History of psychiatric care on admission (0.1)
2.03	0.0428	783	709-2.0 Number in household (2.0)
-2.03	0.043	132	4979-1.0 FI5 : family relationship calculation (1.0)
2.02	0.043	766	4246-2.9 Time to press last digit (right) (2.9)
2.02	0.0438	359	90019-0.0 Monday average acceleration (0.0)
2.02	0.0439	166	1359-1.0 Poultry intake (1.0)
2.01	0.0445	33	23470-1.0 Glucose (1.0)
2.02	0.0446	18	20111-2.3 Illnesses of siblings (2.3)
2.01	0.0447	228	4243-0.7 Triplet correct (right) (0.7)
2.01	0.0448	68	6159-2.2 Pain type(s) experienced in last month (2.2)
2	0.0451	405	20155-0.18 Interval between previous point and current one in alphanumeric path (trail #2) (0.18)
-2	0.0451	785	20001-0.1061 Cancer code, self-reported (1061 - basal cell carcinoma)
2	0.0455	784	1359-2.0 Poultry intake (2.0)
2	0.0457	785	41270-0.12518 Diagnoses - ICD10 (R69 - R69 Unknown and unspecified causes of morbidity)
2	0.0458	74	102350-0.0 Chocolate biscuits intake (0.0)
2	0.046	785	20002-0.1287 Non-cancer illness code, self-reported (1287 - anxiety/panic attacks)
-2	0.0461	47	3680-0.0 Age when last ate meat (0.0)
1.99	0.0462	785	20002-0.1473 Non-cancer illness code, self-reported (1473 - high cholesterol)
2	0.0462	18	103260-4.0 Vegetarian sausages/burgers intake (4.0)
-2	0.0462	121	100022-0.0 Alcohol (0.0)
1.99	0.0463	123	102370-2.0 Cereal bar intake (2.0)
1.99	0.0463	557	23321-2.8 Values wanted (2.8)
-1.99	0.0465	310	100021-4.0 Vitamin D (4.0)
1.99	0.0466	71	100370-0.0 Intake of sugar added to coffee (0.0)
1.99	0.0471	165	4239-1.8 Number of times 'clear' was pressed (left) (1.8)
1.98	0.0472	785	20003-0.1140860806 Treatment/medication code (1140860806 - ramipril)
1.99	0.0473	81	5556-0.0 FI9 : concept interpolation (0.0)
1.98	0.0473	742	1269-0.0 Exposure to tobacco smoke at home (0.0)
1.98	0.0474	574	4254-2.1 Time first key touched (2.1)
-1.99	0.0475	31	20553-0.1 Methods of self-harm used (0.1)
-1.98	0.0476	77	102740-2.0 Brown rice intake (2.0)
1.98	0.0476	164	103060-2.0 Poultry intake (2.0)
1.98	0.0478	148	1180-1.0 Morning/evening person (chronotype) (1.0)
1.98	0.0478	166	2296-1.0 Falls in the last year (1.0)
-1.98	0.0479	69	20133-0.2 Time to complete round (0.2)
1.97	0.0485	119	30300-1.0 High light scatter reticulocyte count (1.0)
-1.97	0.0486	551	981-0.0 Duration walking for pleasure (0.0)
-1.97	0.0486	418	20149-0.23 Interval between previous point and current one in numeric path (trail #1) (0.23)
1.97	0.049	763	24505-0.0 Water percentage, buffer 300m (0.0)
-1.97	0.049	772	1031-0.0 Frequency of friend/family visits (0.0)
1.97	0.0491	85	2774-1.0 Ever had stillbirth, spontaneous miscarriage or termination (1.0)
1.97	0.0492	105	5985-0.1 Bicycle speed (0.1)
-1.97	0.0493	281	20154-0.0 Forced expiratory volume in 1-second (FEV1), predicted percentage (0.0)
-1.97	0.0495	162	104580-2.0 Plum intake (2.0)
1.97	0.0497	11	20086-1.1 Type of special diet followed (1.1)
1.96	0.0498	782	728-2.0 Number of vehicles in household (2.0)
1.96	0.0499	520	4255-2.6 Time last key touched (2.6)
1.96	0.05	228	4241-0.5 Signal-to-noise-ratio (SNR) of triplet (right) (0.5)
-1.96	0.0502	285	100009-1.0 Englyst dietary fibre (1.0)
1.96	0.0506	76	30250-2.0 Reticulocyte count (2.0)
1.96	0.0506	759	402-2.2 Index for card B in round (2.2)
-1.96	0.0506	9	102070-1.0 Scone intake (1.0)
1.95	0.0508	574	4255-2.1 Time last key touched (2.1)
1.96	0.0508	46	100160-1.0 Low calorie drink intake (1.0)
1.95	0.0509	121	100021-0.0 Vitamin D (0.0)
1.96	0.0511	8	6153-0.1 Medication for cholesterol, blood pressure, diabetes, or take exogenous hormones (0.1)
-1.95	0.0515	123	22616-0.4 Breathing problems during period of job (0.4)
1.95	0.0516	27	100560-2.0 Other drink intake (2.0)
-1.95	0.0518	44	4407-0.0 Average monthly red wine intake (0.0)
1.95	0.0518	166	1319-1.0 Dried fruit intake (1.0)
1.94	0.0521	229	4642-0.0 Ever manic/hyper for 2 days (0.0)
-1.94	0.0522	779	24010-0.0 Inverse distance to the nearest road (0.0)
1.94	0.0522	230	4232-0.5 Triplet correct (left) (0.5)
-1.94	0.0525	161	2877-0.0 Type of tobacco previously smoked (0.0)
-1.94	0.0528	11	6770-2.16 Errors before selecting correct item in numeric path (trail #1) (2.16)
1.94	0.0529	21	6771-2.16 Errors before selecting correct item in alphanumeric path (trail #2) (2.16)
1.93	0.0532	188	100860-4.0 Other cereal intake (4.0)
1.93	0.0534	740	23107-2.0 Impedance of leg (right) (2.0)
-1.93	0.0535	132	5105-0.1 6mm strong meridian angle (left) (0.1)
-1.93	0.0535	29	3669-2.0 Lifetime number of same-sex sexual partners (2.0)
1.93	0.0537	125	30364-1.0 Volume of EDTA2 red cells held by UKB (1.0)
-1.93	0.0537	18	20084-4.3 Vitamin and/or mineral supplement use (4.3)
-1.93	0.0538	230	4234-0.3 Time to press first digit (left) (0.3)
-1.93	0.0542	10	10953-0.0 Duration of walks (pilot) (0.0)
1.93	0.0542	154	30240-1.0 Reticulocyte percentage (1.0)
1.92	0.0543	570	4255-2.4 Time last key touched (2.4)
1.92	0.0545	743	30090-0.0 Platelet crit (0.0)
1.92	0.0555	164	4245-1.14 Time to press first digit (right) (1.14)
1.92	0.0555	556	4256-2.5 Time elapsed (2.5)
-1.91	0.0558	86	5986-0.52 ECG, phase time (0.52)
1.91	0.056	359	90086-0.0 Non wear episodes over 1 hour duration (0.0)
1.91	0.0561	139	5160-1.1 3mm regularity index (right) (1.1)
-1.91	0.0561	143	100260-4.0 Added milk to instant coffee (4.0)
1.91	0.0562	657	41234-0.0 Records in HES inpatient diagnoses dataset (0.0)
-1.91	0.0564	444	6138-2.1 Qualifications (2.1)
1.91	0.0566	423	20230-0.2 Duration to entering value (0.2)
1.91	0.0566	301	6333-2.13 Duration spent answering each puzzle (2.13)
-1.9	0.0571	77	87-1.1 Non-cancer illness year/age first occurred (1.1)
1.9	0.0572	310	100024-4.0 Calcium (4.0)
1.9	0.0578	741	26415-0.0 Housing score (England) (0.0)
1.9	0.0581	98	104530-0.0 Orange intake (0.0)
1.9	0.0581	71	21071-0.0 Infectious illness diagnosis status when IBS symptoms first began (0.0)
-1.89	0.0583	154	5986-1.39 ECG, phase time (1.39)
1.89	0.0584	577	4285-2.0 Time to complete test (2.0)
1.89	0.0585	71	21073-0.0 Fever when IBS symptoms first began (0.0)
1.89	0.0586	9	100230-2.0 Dairy smoothie intake (2.0)
-1.89	0.0586	177	100950-2.0 Sliced bread intake (2.0)
1.89	0.0586	34	3839-1.0 Number of spontaneous miscarriages (1.0)
1.89	0.0586	71	21074-0.0 Diarrhoea when IBS symptoms first began (0.0)
-1.89	0.0587	766	4243-2.9 Triplet correct (right) (2.9)
1.89	0.059	121	100025-0.0 Vitamin E (0.0)
-1.89	0.0592	256	101260-4.0 Oatcakes intake (4.0)
-1.89	0.0593	768	22009-0.38 Genetic principal components (0.38)
-1.89	0.0593	779	1717-0.0 Skin colour (0.0)
1.89	0.0594	461	22606-0.0 Workplace very noisy (0.0)
1.88	0.0595	774	20015-0.0 Sitting height (0.0)
1.88	0.0596	180	101470-4.0 Number of crackers/crispbreads with butter/margarine (4.0)
1.88	0.0596	740	23108-2.0 Impedance of leg (left) (2.0)
-1.88	0.0598	165	4230-1.11 Signal-to-noise-ratio (SNR) of triplet (left) (1.11)
-1.88	0.06	182	1707-2.0 Handedness (chirality/laterality) (2.0)
-1.88	0.0602	164	103100-2.0 Other meat intake (2.0)
1.88	0.0602	163	21039-0.0 Severity of current abdominal distension/tightness (0.0)
-1.88	0.0603	768	22009-0.1 Genetic principal components (0.1)
-1.88	0.0605	154	30050-1.0 Mean corpuscular haemoglobin (1.0)
-1.87	0.0609	158	5985-1.22 Bicycle speed (1.22)
1.87	0.061	784	2178-2.0 Overall health rating (2.0)
1.87	0.0611	123	22606-0.4 Workplace very noisy (0.4)
1.87	0.0612	63	5790-2.0 FI12 : square sequence recognition (2.0)
-1.87	0.0612	70	20132-0.2 Number of incorrect matches in round (0.2)
1.87	0.0613	285	100002-1.0 Energy (1.0)
-1.87	0.0616	154	5986-1.38 ECG, phase time (1.38)
1.87	0.062	10	10105-0.0 Internet user (pilot) (0.0)
1.87	0.062	81	2654-1.0 Non-butter spread type details (1.0)
1.87	0.0621	172	20455-0.0 Age when last took cannabis (0.0)
1.87	0.0621	27	100540-2.0 Low calorie hot chocolate intake (2.0)
1.86	0.0622	623	21025-0.0 Frequency of discomfort/pain in abdomen in last 3 months (0.0)
1.86	0.0623	95	22402-2.0 Proton density fat fraction (PDFF) (2.0)
-1.86	0.063	105	6034-0.0 Target heart rate achieved (0.0)
1.86	0.063	743	30160-0.0 Basophill count (0.0)
1.86	0.063	25	5832-0.0 Which eye(s) affected by hypermetropia (long sight) (0.0)
1.86	0.0632	21	20105-0.0 Liquid used to make porridge (0.0)
-1.86	0.0636	130	5101-1.0 6mm weak meridian angle (right) (1.0)
-1.86	0.0637	164	4249-1.14 Number of times 'clear' was pressed (right) (1.14)
-1.86	0.0637	10	10144-0.3 Time taken to complete lights test (pilot) (0.3)
-1.86	0.0637	13	100170-0.0 Fizzy drink intake (0.0)
1.85	0.0638	736	30710-0.0 C-reactive protein (0.0)
-1.85	0.0639	74	102330-0.0 Sweets intake (0.0)
1.85	0.064	228	4241-0.6 Signal-to-noise-ratio (SNR) of triplet (right) (0.6)
-1.85	0.0644	180	104160-2.0 Cabbage/kale intake (2.0)
1.85	0.0645	785	20003-0.1140861958 Treatment/medication code (1140861958 - simvastatin)
-1.85	0.0647	97	5985-0.35 Bicycle speed (0.35)
-1.85	0.0647	240	4250-2.8 Number of digits to be memorised/recalled (2.8)
-1.85	0.0648	240	4253-2.8 Time number displayed for (2.8)
-1.85	0.0649	165	1717-1.0 Skin colour (1.0)
1.85	0.065	785	41270-0.4052 Diagnoses - ICD10 (I10 - I10 Essential (primary) hypertension)
-1.85	0.065	14	26432-0.0 Housing score (Scotland) (0.0)
1.84	0.0653	49	102540-1.0 Canned soup intake (1.0)
-1.84	0.0657	165	4230-1.6 Signal-to-noise-ratio (SNR) of triplet (left) (1.6)
-1.84	0.0658	165	4233-1.12 Mean signal-to-noise ratio (SNR), (left) (1.12)
1.84	0.0658	785	1190-0.0 Nap during day (0.0)
1.84	0.0662	281	40425-0.0 Volume of DNA held by UKB (0.0)
1.84	0.0663	49	2355-1.0 Most recent bowel cancer screening (1.0)
1.84	0.0666	53	6156-0.0 Manic/hyper symptoms (0.0)
1.83	0.0667	166	399-1.1 Number of incorrect matches in round (1.1)
-1.81	0.067	6	10147-0.0 Duration to first press of snap-button in each round (pilot) (0.0)
-1.83	0.0674	21	101980-4.0 Single crust pastry intake (4.0)
1.83	0.0674	40	20105-1.0 Liquid used to make porridge (1.0)
1.83	0.0675	573	4255-2.3 Time last key touched (2.3)
-1.83	0.0676	555	23321-2.9 Values wanted (2.9)
-1.83	0.0677	230	4235-0.3 Time to press last digit (left) (0.3)
-1.83	0.0678	33	4255-0.8 Time last key touched (0.8)
1.83	0.0679	784	1359-0.0 Poultry intake (0.0)
1.83	0.0682	13	6149-2.2 Mouth/teeth dental problems (2.2)
-1.82	0.0685	50	5699-0.0 FI10 : arithmetic sequence recognition (0.0)
1.82	0.0691	99	5983-0.29 ECG, heart rate (0.29)
-1.82	0.0691	48	30820-0.0 Rheumatoid factor (0.0)
1.82	0.0692	132	5102-0.1 6mm weak meridian angle (left) (0.1)
-1.82	0.0696	163	2159-1.0 Ever had same-sex intercourse (1.0)
1.81	0.0701	657	41249-0.0 Methods of admission to hospital (recoded) (0.0)
1.81	0.0701	60	103150-2.0 Tinned tuna intake (2.0)
1.81	0.0702	10	100200-2.0 Grapefruit juice intake (2.0)
1.81	0.0705	74	101350-0.0 Number of baguettes with butter/margarine (0.0)
1.81	0.0706	70	20087-0.1 Types of spread used on bread/crackers (0.1)
1.81	0.0707	191	22620-0.3 Job involved shift work (0.3)
1.81	0.0712	27	5983-0.80 ECG, heart rate (0.80)
1.8	0.0712	13	101970-4.0 Double crust pastry intake (4.0)
1.8	0.0713	557	23322-2.8 Values entered (2.8)
1.8	0.0715	9	10962-0.0 Duration of moderate physical activity (pilot) (0.0)
1.8	0.0716	35	100210-1.0 Pure fruit/vegetable juice intake (1.0)
1.8	0.0718	52	102440-0.0 Unsalted nuts intake (0.0)
1.8	0.0719	229	4249-0.3 Number of times 'clear' was pressed (right) (0.3)
-1.8	0.072	164	4245-1.11 Time to press first digit (right) (1.11)
-1.8	0.0721	14	3894-2.0 Age heart attack diagnosed (2.0)
-1.79	0.0722	7	20084-1.4 Vitamin and/or mineral supplement use (1.4)
1.8	0.0722	87	2674-1.0 Ever had breast cancer screening / mammogram (1.0)
1.8	0.0723	411	4255-2.7 Time last key touched (2.7)
1.79	0.0733	423	20230-0.4 Duration to entering value (0.4)
1.79	0.0733	267	104060-4.0 Mixed vegetable intake (4.0)
1.79	0.0734	759	401-2.1 Index for card A in round (2.1)
1.79	0.0734	59	3005-0.0 Fracture resulting from simple fall (0.0)
1.79	0.0735	99	5986-0.29 ECG, phase time (0.29)
-1.79	0.0739	70	5158-1.0 6mm asymmetry index (right) (1.0)
1.79	0.0739	277	22620-0.2 Job involved shift work (0.2)
-1.77	0.074	7	22604-0.8 Work hours - lumped category (0.8)
1.79	0.074	153	5116-0.0 3mm cylindrical power (right) (0.0)
1.78	0.0743	421	20230-0.9 Duration to entering value (0.9)
1.79	0.0743	165	1379-1.0 Lamb/mutton intake (1.0)
-1.78	0.0743	166	401-1.0 Index for card A in round (1.0)
1.78	0.0744	597	1608-0.0 Average weekly fortified wine intake (0.0)
-1.78	0.0744	218	100021-2.0 Vitamin D (2.0)
1.78	0.0747	768	22021-0.0 Genetic kinship to other participants (0.0)
-1.78	0.0749	82	5985-0.55 Bicycle speed (0.55)
1.78	0.0751	766	4247-2.15 Time to press 'next' (right) (2.15)
-1.78	0.0751	165	4233-1.11 Mean signal-to-noise ratio (SNR), (left) (1.11)
1.78	0.0754	99	5986-0.24 ECG, phase time (0.24)
-1.78	0.0755	267	104220-4.0 Garlic intake (4.0)
1.77	0.0759	783	2296-2.0 Falls in the last year (2.0)
1.77	0.076	123	5097-1.0 6mm weak meridian (left) (1.0)
-1.77	0.0764	310	104910-4.0 Time spent doing moderate physical activity (4.0)
1.77	0.0765	772	23108-0.0 Impedance of leg (left) (0.0)
1.77	0.0767	228	4241-0.7 Signal-to-noise-ratio (SNR) of triplet (right) (0.7)
-1.77	0.0769	236	104140-1.0 Broccoli intake (1.0)
-1.77	0.0771	22	20086-0.0 Type of special diet followed (0.0)
-1.77	0.0771	776	24508-0.0 Distance (Euclidean) to coast (0.0)
1.77	0.0773	236	104070-1.0 Vegetable pieces intake (1.0)
-1.76	0.0776	297	404-2.1 Duration to first press of snap-button in each round (2.1)
-1.76	0.0776	137	30880-1.0 Urate (1.0)
-1.76	0.0777	85	102840-2.0 Blue cheese intake (2.0)
1.76	0.0778	230	4239-0.15 Number of times 'clear' was pressed (left) (0.15)
1.76	0.0779	46	102530-4.0 Powdered/instant soup intake (4.0)
-1.76	0.078	10	10147-0.17 Duration to first press of snap-button in each round (pilot) (0.17)
-1.76	0.0782	207	103040-1.0 Lamb intake (1.0)
-1.76	0.0783	236	104200-1.0 Courgette intake (1.0)
-1.76	0.0786	15	102000-1.0 Pizza intake (1.0)
1.76	0.0787	785	41270-0.10618 Diagnoses - ICD10 (N920 - N92.0 Excessive and frequent menstruation with regular cycle)
-1.76	0.0787	193	100270-1.0 Filtered coffee intake (1.0)
1.75	0.0794	97	22704-0.2 Home location - north co-ordinate (rounded) (0.2)
-1.75	0.0794	555	23322-2.9 Values entered (2.9)
1.75	0.0795	165	1110-1.0 Length of mobile phone use (1.0)
1.75	0.0797	180	104130-2.0 Beetroot intake (2.0)
-1.75	0.08	57	23321-2.26 Values wanted (2.26)
1.75	0.0802	766	4246-2.15 Time to press last digit (right) (2.15)
1.75	0.0802	154	30250-1.0 Reticulocyte count (1.0)
1.75	0.0805	267	104080-4.0 Coleslaw intake (4.0)
-1.75	0.0806	285	100015-1.0 Vitamin C (1.0)
-1.75	0.0806	117	5101-1.1 6mm weak meridian angle (right) (1.1)
-1.75	0.0806	677	1677-0.0 Breastfed as a baby (0.0)
1.75	0.0807	164	4249-1.5 Number of times 'clear' was pressed (right) (1.5)
-1.75	0.0808	122	4253-2.9 Time number displayed for (2.9)
1.74	0.081	236	104100-1.0 Avocado intake (1.0)
1.74	0.081	99	5983-0.31 ECG, heart rate (0.31)
1.74	0.0814	89	103220-4.0 Shellfish intake (4.0)
1.74	0.0815	99	5986-0.30 ECG, phase time (0.30)
-1.74	0.0817	623	21059-0.0 Degree bothered by nausea in the last 3 months (0.0)
-1.71	0.0818	6	20147-0.14 Errors before selecting correct item in numeric path (trail #1) (0.14)
-1.74	0.0824	754	20023-2.0 Mean time to correctly identify matches (2.0)
1.74	0.0824	41	4440-1.0 Average monthly spirits intake (1.0)
1.74	0.0825	765	4239-2.7 Number of times 'clear' was pressed (left) (2.7)
1.74	0.0826	411	4256-2.7 Time elapsed (2.7)
-1.74	0.0827	146	22416-2.0 Total lean tissue volume (2.0)
-1.73	0.083	123	102290-2.0 Dark chocolate intake (2.0)
1.73	0.0834	96	5983-0.41 ECG, heart rate (0.41)
1.73	0.0834	773	2277-0.0 Frequency of solarium/sunlamp use (0.0)
-1.73	0.0837	166	630-1.0 Touchscreen duration (1.0)
1.73	0.0839	83	41284-0.0 Baby birth weight (0.0)
1.73	0.0841	574	4254-2.0 Time first key touched (2.0)
1.73	0.0843	248	100150-4.0 Drinking water intake (4.0)
-1.73	0.0843	165	4230-1.7 Signal-to-noise-ratio (SNR) of triplet (left) (1.7)
1.72	0.0846	136	20111-1.0 Illnesses of siblings (1.0)
1.72	0.0846	99	5986-0.19 ECG, phase time (0.19)
1.72	0.0846	152	3839-2.0 Number of spontaneous miscarriages (2.0)
-1.72	0.0847	74	4609-1.0 Longest period of depression (1.0)
-1.7	0.0849	7	6156-0.1 Manic/hyper symptoms (0.1)
1.72	0.0857	160	5088-0.0 Astigmatism angle (right) (0.0)
-1.72	0.0859	107	102490-1.0 Olives intake (1.0)
1.72	0.086	785	20002-0.1065 Non-cancer illness code, self-reported (1065 - hypertension)
1.7	0.0862	7	20097-1.0 Size of rose wine glass drunk (1.0)
-1.72	0.0862	180	104210-2.0 Cucumber intake (2.0)
1.72	0.0862	785	41204-0.4052 Diagnoses - secondary ICD10 (I10 - I10 Essential (primary) hypertension)
-1.72	0.0863	163	22409-2.0 Total thigh fat-free muscle volume (2.0)
1.71	0.0865	743	30220-0.0 Basophill percentage (0.0)
-1.71	0.0865	754	1628-0.0 Alcohol intake versus 10 years previously (0.0)
1.71	0.0865	285	100024-1.0 Calcium (1.0)
1.71	0.0865	169	100500-2.0 Intake of artificial sweetener added to tea (2.0)
-1.71	0.0867	765	4234-2.10 Time to press first digit (left) (2.10)
-1.68	0.0874	6	20189-0.0 FI13 : subset inclusion logic (0.0)
1.71	0.0874	320	20009-2.1 Interpolated Age of participant when non-cancer illness first diagnosed (2.1)
-1.71	0.0876	285	102700-1.0 Starchy food consumers (1.0)
-1.71	0.0877	785	40011-0.8090 Histology of cancer tumour (8090 - Basal cell carcinoma, NOS)
-1.71	0.0878	690	22420-2.0 LV ejection fraction (2.0)
1.71	0.0878	166	74-1.0 Fasting time (1.0)
-1.71	0.0879	165	4233-1.13 Mean signal-to-noise ratio (SNR), (left) (1.13)
1.71	0.0881	784	1239-2.0 Current tobacco smoking (2.0)
-1.71	0.0881	86	5984-0.52 ECG, load (0.52)
1.71	0.0882	558	6773-2.9 Interval between previous point and current one in alphanumeric path (trail #2) (2.9)
-1.7	0.0885	52	102710-0.0 White pasta intake (0.0)
-1.7	0.0893	56	87-0.3 Non-cancer illness year/age first occurred (0.3)
-1.7	0.0896	154	30060-1.0 Mean corpuscular haemoglobin concentration (1.0)
-1.7	0.0899	218	100009-2.0 Englyst dietary fibre (2.0)
-1.69	0.0906	570	4250-2.4 Number of digits to be memorised/recalled (2.4)
-1.69	0.0906	136	5155-0.2 3mm asymmetry index for irregular astigmatism level (left) (0.2)
1.69	0.0906	740	23111-2.0 Leg fat percentage (right) (2.0)
-1.69	0.0908	188	100830-4.0 Plain cereal intake (4.0)
-1.69	0.0909	156	5986-1.36 ECG, phase time (1.36)
1.69	0.0909	776	20118-0.0 Home area population density - urban or rural (0.0)
-1.69	0.0911	137	5306-0.0 6mm index of best keratometry results (left) (0.0)
1.69	0.0911	102	5985-0.2 Bicycle speed (0.2)
1.69	0.0912	556	4255-2.5 Time last key touched (2.5)
-1.69	0.0913	17	41267-0.1 Number of previous pregnancies (0.1)
1.69	0.0916	230	4728-0.0 Leg pain on walking (0.0)
1.69	0.0918	99	5986-0.22 ECG, phase time (0.22)
1.68	0.0924	130	5133-1.0 6mm strong meridian (right) (1.0)
-1.68	0.0927	110	5518-2.0 Leg pain on walking : effect of standing still (2.0)
1.68	0.0928	25	6154-1.1 Medication for pain relief, constipation, heartburn (1.1)
-1.68	0.0931	230	4234-0.15 Time to press first digit (left) (0.15)
1.68	0.0931	145	6164-0.3 Types of physical activity in last 4 weeks (0.3)
1.68	0.0936	33	20148-0.18 Errors before selecting correct item in alphanumeric path (trail #2) (0.18)
1.67	0.0941	559	20519-0.0 Recent feelings of tiredness or low energy (0.0)
1.67	0.0942	15	87-2.11 Non-cancer illness year/age first occurred (2.11)
-1.67	0.0943	455	23322-2.16 Values entered (2.16)
1.66	0.0944	10	10793-0.0 Hearing difficulty/problems (pilot) (0.0)
1.67	0.0945	95	5983-0.44 ECG, heart rate (0.44)
1.67	0.0947	165	4235-1.8 Time to press last digit (left) (1.8)
-1.67	0.0947	71	102190-2.0 Cake intake (2.0)
-1.67	0.0948	35	2926-1.0 Number of unsuccessful stop-smoking attempts (1.0)
-1.67	0.0949	562	6772-2.19 Interval between previous point and current one in numeric path (trail #1) (2.19)
-1.67	0.0952	97	5985-0.36 Bicycle speed (0.36)
1.67	0.0952	55	2764-1.0 Age at last live birth (1.0)
1.67	0.0953	99	5986-0.28 ECG, phase time (0.28)
1.67	0.0955	92	20550-0.1 Activities undertaken to treat anxiety (0.1)
1.67	0.0955	94	3637-1.0 Frequency of other exercises in last 4 weeks (1.0)
1.67	0.0956	733	3065-0.1 Ordering of blows (0.1)
-1.66	0.0959	52	87-1.2 Non-cancer illness year/age first occurred (1.2)
-1.66	0.0959	86	5985-0.52 Bicycle speed (0.52)
1.66	0.0959	104	100630-2.0 Rose wine intake (2.0)
-1.66	0.0961	784	6162-2.0 Types of transport used (excluding work) (2.0)
1.66	0.0962	405	2355-2.0 Most recent bowel cancer screening (2.0)
1.66	0.0962	129	5100-1.2 3mm weak meridian angle (right) (1.2)
-1.66	0.0963	13	4256-2.11 Time elapsed (2.11)
-1.66	0.0967	784	1329-2.0 Oily fish intake (2.0)
1.65	0.0968	12	6771-2.7 Errors before selecting correct item in alphanumeric path (trail #2) (2.7)
1.66	0.0968	29	5984-1.81 ECG, load (1.81)
1.66	0.097	573	4254-2.3 Time first key touched (2.3)
1.66	0.0971	766	4235-2.2 Time to press last digit (left) (2.2)
1.66	0.0971	129	826-1.0 Job involves shift work (1.0)
1.66	0.0974	784	1369-2.0 Beef intake (2.0)
1.66	0.0975	125	30344-1.0 Volume of EDTA2 plasma held by UKB (1.0)
-1.66	0.0975	46	87-2.7 Non-cancer illness year/age first occurred (2.7)
1.65	0.0979	118	30660-1.0 Direct bilirubin (1.0)
-1.65	0.0982	423	20229-0.2 Values entered (0.2)
-1.65	0.0982	41	4418-1.0 Average monthly champagne plus white wine intake (1.0)
1.65	0.0983	12	5986-0.84 ECG, phase time (0.84)
1.65	0.0984	57	20086-4.0 Type of special diet followed (4.0)
1.65	0.0986	88	102180-1.0 Fruitcake intake (1.0)
-1.65	0.0986	48	5699-1.0 FI10 : arithmetic sequence recognition (1.0)
1.65	0.0988	766	4237-2.2 Time to press 'next' (left) (2.2)
1.65	0.0988	165	4232-1.1 Triplet correct (left) (1.1)
-1.65	0.0991	742	1628-2.0 Alcohol intake versus 10 years previously (2.0)
1.63	0.0999	10	10114-0.0 Willing to be contacted by email (pilot) (0.0)
1.65	0.1	785	6150-0.4 Vascular/heart problems diagnosed by doctor (4 - High blood pressure)
-1.64	0.1	188	23216-2.0 Femur upper neck BMD (bone mineral density) (right) (2.0)
1.64	0.1	785	709-0.0 Number in household (0.0)
1.64	0.101	122	5985-1.56 Bicycle speed (1.56)
1.64	0.101	285	100580-1.0 Alcohol consumed (1.0)
1.64	0.101	182	4407-2.0 Average monthly red wine intake (2.0)
1.64	0.101	153	20248-0.0 Total errors traversing alphanumeric path (trail #2) (0.0)
-1.64	0.101	230	4957-0.0 FI3 : word interpolation (0.0)
1.64	0.101	95	5983-0.45 ECG, heart rate (0.45)
1.64	0.101	680	23311-2.0 Spine bone area (2.0)
1.64	0.102	35	20106-0.0 Type of yogurt eaten (0.0)
-1.64	0.102	562	21004-2.0 Number of puzzles correct (2.0)
-1.63	0.102	154	5985-1.38 Bicycle speed (1.38)
1.63	0.102	733	4080-0.0 Systolic blood pressure, automated reading (0.0)
1.64	0.102	419	20149-0.18 Interval between previous point and current one in numeric path (trail #1) (0.18)
1.61	0.102	7	22618-0.2 Breathing problems improved/stopped away from workplace or on holiday (0.2)
1.63	0.102	449	2734-0.0 Number of live births (0.0)
1.63	0.103	28	22616-0.7 Breathing problems during period of job (0.7)
-1.63	0.103	520	4250-2.6 Number of digits to be memorised/recalled (2.6)
1.62	0.103	10	10004-0.0 Medication for pain relief, constipation, heartburn (pilot) (0.0)
-1.63	0.103	94	5986-0.50 ECG, phase time (0.50)
1.63	0.103	766	4249-2.9 Number of times 'clear' was pressed (right) (2.9)
-1.63	0.103	732	738-0.0 Average total household income before tax (0.0)
-1.63	0.103	628	981-2.0 Duration walking for pleasure (2.0)
1.63	0.103	191	22606-0.3 Workplace very noisy (0.3)
-1.63	0.104	776	20074-0.0 Home location at assessment - east co-ordinate (rounded) (0.0)
-1.62	0.104	95	5985-0.44 Bicycle speed (0.44)
1.63	0.104	772	23107-0.0 Impedance of leg (right) (0.0)
-1.62	0.104	31	3404-1.0 Neck/shoulder pain for 3+ months (1.0)
-1.63	0.104	82	5986-0.55 ECG, phase time (0.55)
1.63	0.104	161	5208-0.0 logMAR, final (left) (0.0)
1.62	0.104	31	20110-0.3 Illnesses of mother (0.3)
-1.63	0.104	623	21060-0.0 Degree bothered by feeling tired all the time in the last 3 months (0.0)
1.62	0.105	28	22620-0.7 Job involved shift work (0.7)
-1.62	0.105	188	23217-2.0 Femur upper neck BMD (bone mineral density) T-score (right) (2.0)
1.62	0.105	320	20008-2.1 Interpolated Year when non-cancer illness first diagnosed (2.1)
1.61	0.106	718	3065-2.1 Ordering of blows (2.1)
1.62	0.106	122	5984-1.56 ECG, load (1.56)
1.61	0.106	652	137-2.0 Number of treatments/medications taken (2.0)
-1.62	0.106	67	5161-0.2 6mm regularity index (right) (0.2)
-1.61	0.106	229	4277-0.0 Volume level set by participant (right) (0.0)
-1.62	0.106	26	100530-4.0 Flavoured milk intake (4.0)
1.62	0.106	784	1418-0.0 Milk type used (0.0)
-1.61	0.107	27	20546-0.2 Substances taken for depression (0.2)
-1.61	0.107	26	20230-0.36 Duration to entering value (0.36)
-1.61	0.107	783	1031-2.0 Frequency of friend/family visits (2.0)
1.61	0.107	230	4237-0.12 Time to press 'next' (left) (0.12)
1.61	0.107	785	41202-0.18615 Diagnoses - main ICD10 (Z302 - Z30.2 Sterilisation)
1.61	0.107	236	104000-1.0 Baked bean intake (1.0)
-1.61	0.108	230	4239-0.3 Number of times 'clear' was pressed (left) (0.3)
-1.61	0.108	785	22702-0.0 Home location - east co-ordinate (rounded) (0.0)
-1.61	0.108	166	4559-1.0 Family relationship satisfaction (1.0)
-1.61	0.108	467	22501-0.0 Year ended full time education (0.0)
-1.61	0.108	114	102090-1.0 Yogurt intake (1.0)
1.61	0.108	67	4254-0.4 Time first key touched (0.4)
-1.6	0.108	165	4234-1.4 Time to press first digit (left) (1.4)
1.6	0.108	27	20088-0.1 Types of spreads/sauces consumed (0.1)
-1.6	0.109	765	4234-2.11 Time to press first digit (left) (2.11)
-1.6	0.109	180	104110-2.0 Broad bean intake (2.0)
-1.6	0.109	182	1747-2.0 Hair colour (natural, before greying) (2.0)
1.6	0.109	99	5986-0.20 ECG, phase time (0.20)
1.6	0.109	563	6333-2.2 Duration spent answering each puzzle (2.2)
1.6	0.109	409	20155-0.3 Interval between previous point and current one in alphanumeric path (trail #2) (0.3)
-1.6	0.109	20	20084-1.3 Vitamin and/or mineral supplement use (1.3)
-1.6	0.109	51	20096-1.0 Size of red wine glass drunk (1.0)
-1.6	0.109	152	5107-1.0 3mm strong meridian angle (right) (1.0)
-1.6	0.11	35	103180-0.0 Battered fish intake (0.0)
-1.6	0.11	562	6772-2.7 Interval between previous point and current one in numeric path (trail #1) (2.7)
-1.6	0.11	104	100740-2.0 Other alcohol intake (2.0)
1.6	0.11	113	5663-2.0 Length of longest manic/irritable episode (2.0)
1.6	0.11	33	20090-2.2 Type of fat/oil used in cooking (2.2)
1.59	0.11	28	22607-0.7 Workplace very cold (0.7)
-1.6	0.11	218	103310-2.0 Spreads/sauces consumers (2.0)
1.6	0.11	161	5076-0.0 Number of letters correct in round (right) (0.0)
-1.6	0.11	218	100270-4.0 Filtered coffee intake (4.0)
-1.59	0.111	60	103180-2.0 Battered fish intake (2.0)
1.59	0.111	21	4259-0.9 Digits entered correctly (0.9)
1.59	0.111	377	22620-0.1 Job involved shift work (0.1)
1.59	0.111	285	103000-1.0 Meat consumers (1.0)
1.59	0.111	94	30080-2.0 Platelet count (2.0)
-1.59	0.111	166	102-1.1 Pulse rate, automated reading (1.1)
-1.59	0.112	218	100004-2.0 Fat (2.0)
1.59	0.112	95	5983-0.43 ECG, heart rate (0.43)
1.59	0.112	768	22009-0.5 Genetic principal components (0.5)
-1.59	0.112	785	22700-0.0 Date first recorded at location (0.0)
-1.59	0.113	766	4245-2.6 Time to press first digit (right) (2.6)
-1.58	0.113	39	6160-1.1 Leisure/social activities (1.1)
-1.58	0.113	24	41222-0.1 Delivery onset methods (0.1)
1.58	0.113	185	100470-1.0 Decaffeinated tea (1.0)
1.58	0.113	785	20003-0.1140867878 Treatment/medication code (1140867878 - sertraline)
-1.58	0.114	511	767-2.0 Length of working week for main job (2.0)
-1.58	0.114	767	4249-2.2 Number of times 'clear' was pressed (right) (2.2)
1.58	0.114	233	3700-0.0 Time since last menstrual period (0.0)
-1.58	0.114	743	30150-0.0 Eosinophill count (0.0)
-1.58	0.114	230	4232-0.12 Triplet correct (left) (0.12)
1.58	0.114	443	2774-2.0 Ever had stillbirth, spontaneous miscarriage or termination (2.0)
1.58	0.115	230	4239-0.12 Number of times 'clear' was pressed (left) (0.12)
-1.57	0.115	165	102-1.0 Pulse rate, automated reading (1.0)
1.57	0.115	285	102080-1.0 Yogurt/ice-cream consumers (1.0)
-1.57	0.115	12	42000-0.0 Date of myocardial infarction (0.0)
-1.58	0.115	784	2207-0.0 Wears glasses or contact lenses (0.0)
1.57	0.116	475	3063-2.2 Forced expiratory volume in 1-second (FEV1) (2.2)
1.57	0.116	785	20199-0.1141180226 Antibiotic codes for last 3 months (1141180226 - amoxicillin)
-1.57	0.116	82	5984-0.55 ECG, load (0.55)
1.57	0.116	99	5986-0.23 ECG, phase time (0.23)
-1.56	0.116	10	10693-0.3 Acceptability of each blow result (pilot) (0.3)
1.57	0.116	230	4279-0.0 Duration of hearing test (right) (0.0)
-1.57	0.116	209	2644-2.0 Light smokers, at least 100 smokes in lifetime (2.0)
1.57	0.116	310	100005-4.0 Carbohydrate (4.0)
-1.57	0.116	776	2306-0.0 Weight change compared with 1 year ago (0.0)
1.56	0.116	15	23063-0.0 HTLV-1 seropositivity for Human T-Lymphotropic Virus 1 (0.0)
-1.57	0.116	85	6312-2.17 Value entered (2.17)
-1.57	0.116	785	40012-0.3 Behaviour of cancer tumour (3 - Malignant, primary site)
-1.57	0.117	156	5986-1.35 ECG, phase time (1.35)
-1.57	0.117	69	22604-0.4 Work hours - lumped category (0.4)
1.57	0.117	60	103190-2.0 White fish intake (2.0)
-1.57	0.117	164	4243-1.8 Triplet correct (right) (1.8)
-1.57	0.117	97	22702-0.2 Home location - east co-ordinate (rounded) (0.2)
1.56	0.118	78	20008-2.5 Interpolated Year when non-cancer illness first diagnosed (2.5)
1.56	0.118	166	1369-1.0 Beef intake (1.0)
1.56	0.118	165	4237-1.8 Time to press 'next' (left) (1.8)
-1.56	0.118	218	100013-2.0 Vitamin B12 (2.0)
1.56	0.118	63	5110-1.0 6mm asymmetry angle (left) (1.0)
1.56	0.118	785	20002-0.1154 Non-cancer illness code, self-reported (1154 - irritable bowel syndrome)
1.56	0.118	740	23115-2.0 Leg fat percentage (left) (2.0)
1.56	0.118	166	2267-1.0 Use of sun/uv protection (1.0)
1.56	0.118	139	5164-1.1 3mm regularity index for irregular astigmatism level (right) (1.1)
1.56	0.119	122	5986-1.56 ECG, phase time (1.56)
-1.56	0.119	228	4249-0.9 Number of times 'clear' was pressed (right) (0.9)
-1.54	0.119	10	10147-0.19 Duration to first press of snap-button in each round (pilot) (0.19)
-1.56	0.119	559	20507-0.0 Recent feelings of inadequacy (0.0)
1.55	0.12	99	5986-0.21 ECG, phase time (0.21)
-1.54	0.12	10	10609-0.5 Words answer array (pilot) (0.5)
-1.55	0.12	69	20006-2.0 Interpolated Year when cancer first diagnosed (2.0)
-1.55	0.121	221	100420-1.0 Green tea intake (1.0)
1.55	0.121	559	20514-0.0 Recent lack of interest or pleasure in doing things (0.0)
-1.55	0.121	116	3536-2.0 Age started hormone-replacement therapy (HRT) (2.0)
1.54	0.121	11	3669-1.0 Lifetime number of same-sex sexual partners (1.0)
-1.55	0.121	423	20230-0.1 Duration to entering value (0.1)
1.55	0.121	230	4235-0.12 Time to press last digit (left) (0.12)
-1.53	0.122	11	102060-4.0 Danish pastry intake (4.0)
-1.55	0.122	630	1508-2.0 Coffee type (2.0)
1.55	0.122	310	100008-4.0 Total sugars (4.0)
1.55	0.122	60	103230-2.0 Other fish intake (2.0)
1.54	0.122	74	20087-0.0 Types of spread used on bread/crackers (0.0)
-1.54	0.123	97	5985-0.37 Bicycle speed (0.37)
-1.54	0.123	164	103040-2.0 Lamb intake (2.0)
-1.54	0.123	754	404-2.5 Duration to first press of snap-button in each round (2.5)
-1.54	0.123	386	2704-2.0 Years since last cervical smear test (2.0)
1.54	0.123	110	20198-0.32 Test array presented (0.32)
1.54	0.123	765	1259-2.0 Smoking/smokers in household (2.0)
1.53	0.124	12	5984-0.84 ECG, load (0.84)
1.53	0.124	45	102090-0.0 Yogurt intake (0.0)
1.54	0.124	218	4501-0.0 Non-accidental death in close genetic family (0.0)
1.53	0.125	229	4245-0.3 Time to press first digit (right) (0.3)
-1.53	0.125	180	101550-4.0 Number of other bread types with butter/margarine (4.0)
-1.53	0.125	98	104590-0.0 Other fruit intake (0.0)
1.54	0.125	161	1100-1.0 Drive faster than motorway speed limit (1.0)
1.53	0.125	770	4836-2.0 Loud music exposure frequency (2.0)
-1.53	0.125	274	22615-0.2 Workplace had a lot of diesel exhaust (0.2)
1.53	0.125	611	102-2.0 Pulse rate, automated reading (2.0)
1.53	0.125	765	4230-2.10 Signal-to-noise-ratio (SNR) of triplet (left) (2.10)
-1.53	0.125	230	4232-0.2 Triplet correct (left) (0.2)
-1.53	0.126	118	5986-1.63 ECG, phase time (1.63)
1.53	0.126	240	4259-2.8 Digits entered correctly (2.8)
1.53	0.126	457	22610-0.0 Workplace full of chemical or other fumes (0.0)
1.53	0.127	123	5134-1.0 6mm strong meridian (left) (1.0)
-1.53	0.127	95	5985-0.43 Bicycle speed (0.43)
-1.52	0.127	13	4255-2.11 Time last key touched (2.11)
1.52	0.127	15	5985-1.84 Bicycle speed (1.84)
1.52	0.127	37	5984-1.80 ECG, load (1.80)
1.52	0.128	230	4234-0.10 Time to press first digit (left) (0.10)
-1.52	0.128	158	5986-1.34 ECG, phase time (1.34)
-1.52	0.128	783	1538-0.0 Major dietary changes in the last 5 years (0.0)
-1.51	0.128	16	5463-1.0 Leg pain in calf/calves (1.0)
-1.52	0.128	20	102950-0.0 Omelette intake (0.0)
1.51	0.129	18	12673-2.2 Heart rate during PWA (2.2)
-1.52	0.129	475	3065-2.2 Ordering of blows (2.2)
1.52	0.129	78	20009-2.5 Interpolated Age of participant when non-cancer illness first diagnosed (2.5)
1.52	0.129	63	5843-1.0 Which eye(s) affected by myopia (short sight) (1.0)
1.52	0.129	702	12673-2.0 Heart rate during PWA (2.0)
-1.51	0.129	21	20187-0.0 FI12 : square sequence recognition (0.0)
1.52	0.129	766	4243-2.10 Triplet correct (right) (2.10)
-1.51	0.129	12	42001-0.0 Source of myocardial infarction report (0.0)
1.52	0.13	230	4239-0.10 Number of times 'clear' was pressed (left) (0.10)
-1.51	0.13	37	4250-2.10 Number of digits to be memorised/recalled (2.10)
-1.51	0.13	37	4253-2.10 Time number displayed for (2.10)
-1.51	0.13	36	22642-0.2 Usual length of each night shift during mixed shift periods (0.2)
-1.51	0.13	165	4235-1.4 Time to press last digit (left) (1.4)
-1.51	0.13	52	102490-0.0 Olives intake (0.0)
1.5	0.131	11	6179-0.3 Mineral and other dietary supplements (0.3)
1.5	0.132	164	5263-1.0 Intra-ocular pressure, Goldmann-correlated (left) (1.0)
1.51	0.132	164	4243-1.7 Triplet correct (right) (1.7)
-1.5	0.133	31	41284-0.1 Baby birth weight (0.1)
-1.5	0.133	743	30110-0.0 Platelet distribution width (0.0)
1.5	0.133	95	22630-0.0 Day shifts worked (0.0)
1.5	0.134	619	4204-2.0 Absence of notch position in the pulse waveform (2.0)
-1.5	0.134	408	3591-2.0 Ever had hysterectomy (womb removed) (2.0)
1.47	0.134	8	5790-1.0 FI12 : square sequence recognition (1.0)
-1.5	0.134	121	104900-0.0 Time spent doing vigorous physical activity (0.0)
1.5	0.134	359	90091-0.0 No-wear time bias adjusted acceleration maximum (0.0)
-1.5	0.134	79	103030-0.0 Pork intake (0.0)
1.49	0.135	559	20510-0.0 Recent feelings of depression (0.0)
-1.49	0.135	27	87-0.4 Non-cancer illness year/age first occurred (0.4)
-1.49	0.135	765	4232-2.12 Triplet correct (left) (2.12)
-1.49	0.136	65	5386-0.0 Number of unenthusiastic/disinterested episodes (0.0)
1.49	0.136	785	20003-0.1141146234 Treatment/medication code (1141146234 - atorvastatin)
-1.49	0.136	87	20230-0.33 Duration to entering value (0.33)
-1.49	0.136	57	23322-2.26 Values entered (2.26)
1.49	0.136	48	5986-0.77 ECG, phase time (0.77)
1.49	0.136	71	102140-2.0 Milk-based pudding intake (2.0)
1.49	0.137	134	20111-1.1 Illnesses of siblings (1.1)
-1.49	0.137	154	5985-1.39 Bicycle speed (1.39)
-1.49	0.137	211	20230-0.30 Duration to entering value (0.30)
1.49	0.137	154	100370-2.0 Intake of sugar added to coffee (2.0)
1.49	0.137	121	100007-0.0 Polyunsaturated fat (0.0)
-1.48	0.137	13	20008-0.5 Interpolated Year when non-cancer illness first diagnosed (0.5)
1.49	0.137	780	1110-2.0 Length of mobile phone use (2.0)
1.49	0.137	623	21038-0.0 Currently suffer from abdominal distension (0.0)
1.49	0.137	189	20427-0.0 Frequent trouble falling or staying asleep during worst period of anxiety (0.0)
1.49	0.137	785	41210-0.10328 Operative procedures - secondary OPCS4 (Z285 - Z28.5 Descending colon)
-1.48	0.138	158	5984-1.4 ECG, load (1.4)
1.48	0.138	137	5102-0.0 6mm weak meridian angle (left) (0.0)
1.48	0.138	299	100018-4.0 Retinol (4.0)
-1.48	0.138	121	30860-1.0 Total protein (1.0)
-1.48	0.138	559	20506-0.0 Recent feelings or nervousness or anxiety (0.0)
1.48	0.138	218	100370-4.0 Intake of sugar added to coffee (4.0)
-1.48	0.139	155	5986-1.37 ECG, phase time (1.37)
-1.48	0.139	53	20091-4.1 Type of sliced bread eaten (4.1)
-1.48	0.139	743	30100-0.0 Mean platelet (thrombocyte) volume (0.0)
1.48	0.139	230	4230-0.15 Signal-to-noise-ratio (SNR) of triplet (left) (0.15)
1.48	0.139	662	777-0.0 Frequency of travelling from home to job workplace (0.0)
1.48	0.139	765	4230-2.15 Signal-to-noise-ratio (SNR) of triplet (left) (2.15)
-1.48	0.139	33	4256-0.8 Time elapsed (0.8)
-1.48	0.139	49	102850-0.0 Low fat cheese spread intake (0.0)
1.48	0.139	99	5983-0.28 ECG, heart rate (0.28)
-1.47	0.14	96	5985-0.42 Bicycle speed (0.42)
-1.48	0.14	166	1190-1.0 Nap during day (1.0)
-1.47	0.14	34	6157-1.0 Why stopped smoking (1.0)
-1.47	0.14	559	20524-0.0 Sexual interference by partner or ex-partner without consent as an adult (0.0)
-1.47	0.141	779	24009-0.0 Traffic intensity on the nearest road (0.0)
1.47	0.141	285	100008-1.0 Total sugars (1.0)
-1.47	0.141	423	20230-0.0 Duration to entering value (0.0)
-1.47	0.141	32	22011-0.0 Genetic relatedness pairing (0.0)
1.47	0.141	359	90054-0.0 Wear duration during Tuesday (0.0)
-1.47	0.141	599	30790-0.0 Lipoprotein A (0.0)
-1.47	0.141	165	4243-1.3 Triplet correct (right) (1.3)
-1.47	0.142	559	20505-0.0 Recent easy annoyance or irritability (0.0)
1.47	0.142	80	100840-0.0 Bran cereal intake (0.0)
1.47	0.142	359	90050-0.0 Average acceleration 23:00 - 23:59 (0.0)
-1.47	0.142	146	20107-1.0 Illnesses of father (1.0)
1.46	0.143	663	20111-0.1 Illnesses of siblings (0.1)
1.46	0.143	79	2405-1.0 Number of children fathered (1.0)
1.46	0.143	596	1568-0.0 Average weekly red wine intake (0.0)
-1.46	0.143	752	404-2.11 Duration to first press of snap-button in each round (2.11)
1.46	0.143	166	403-1.4 Number of times snap-button pressed (1.4)
-1.45	0.143	14	26431-0.0 Education score (Scotland) (0.0)
1.46	0.143	785	41270-0.18615 Diagnoses - ICD10 (Z302 - Z30.2 Sterilisation)
1.46	0.143	769	2188-2.0 Long-standing illness, disability or infirmity (2.0)
1.46	0.144	152	5099-1.0 3mm weak meridian (right) (1.0)
-1.46	0.144	455	23321-2.16 Values wanted (2.16)
-1.46	0.144	105	5993-0.1 ECG, number of stages in a phase (0.1)
-1.46	0.144	52	102460-0.0 Crisp intake (0.0)
-1.46	0.144	165	4233-1.10 Mean signal-to-noise ratio (SNR), (left) (1.10)
1.46	0.144	92	102430-2.0 Salted nuts intake (2.0)
-1.45	0.144	13	20009-0.5 Interpolated Age of participant when non-cancer illness first diagnosed (0.5)
1.46	0.144	777	4717-2.0 Shortness of breath walking on level ground (2.0)
-1.46	0.145	562	6772-2.1 Interval between previous point and current one in numeric path (trail #1) (2.1)
-1.45	0.145	162	104550-2.0 Peach/nectarine intake (2.0)
1.46	0.145	180	104090-2.0 Side salad intake (2.0)
1.46	0.145	228	4241-0.14 Signal-to-noise-ratio (SNR) of triplet (right) (0.14)
1.46	0.145	766	4245-2.9 Time to press first digit (right) (2.9)
1.46	0.145	759	401-2.4 Index for card A in round (2.4)
-1.46	0.145	76	2375-1.0 Relative age of first facial hair (1.0)
1.46	0.145	104	6073-0.0 Duration at which OCT screen shown (left) (0.0)
1.45	0.146	193	100370-1.0 Intake of sugar added to coffee (1.0)
-1.45	0.146	77	102730-2.0 White rice intake (2.0)
1.45	0.146	310	100002-4.0 Energy (4.0)
1.45	0.146	640	1618-0.0 Alcohol usually taken with meals (0.0)
-1.46	0.146	559	20405-0.0 Ever had known person concerned about, or recommend reduction of, alcohol consumption (0.0)
-1.45	0.146	17	20092-0.0 Type of baguette eaten (0.0)
1.45	0.147	86	2814-1.0 Ever used hormone-replacement therapy (HRT) (1.0)
-1.45	0.147	99	5985-0.14 Bicycle speed (0.14)
1.44	0.147	31	1001-1.0 Duration of strenuous sports (1.0)
1.45	0.147	35	103160-0.0 Oily fish intake (0.0)
-1.45	0.147	158	5985-1.24 Bicycle speed (1.24)
1.42	0.148	9	20094-2.1 Type of bread roll eaten (2.1)
1.44	0.148	17	12702-2.2 Cardiac index during PWA (2.2)
1.44	0.148	83	41222-0.0 Delivery onset methods (0.0)
-1.44	0.148	30	5855-1.0 Which eye(s) affected by astigmatism (1.0)
1.45	0.148	66	22605-0.3 Work hours per week - exact value (0.3)
-1.45	0.148	49	102890-0.0 Mozzarella intake (0.0)
1.45	0.148	785	20002-0.1286 Non-cancer illness code, self-reported (1286 - depression)
-1.45	0.148	161	100880-1.0 Dried fruit added to cereal (1.0)
1.44	0.148	164	23121-1.0 Arm fat-free mass (right) (1.0)
1.44	0.149	570	4254-2.4 Time first key touched (2.4)
-1.44	0.149	137	30780-1.0 LDL direct (1.0)
1.43	0.149	17	102000-4.0 Pizza intake (4.0)
1.44	0.149	166	6149-1.0 Mouth/teeth dental problems (1.0)
-1.44	0.149	112	30790-1.0 Lipoprotein A (1.0)
-1.44	0.149	89	40009-0.0 Reported occurrences of cancer (0.0)
1.44	0.149	359	90020-0.0 Tuesday average acceleration (0.0)
1.44	0.15	759	4290-2.0 Duration screen displayed (2.0)
-1.44	0.15	267	104300-4.0 Spinach intake (4.0)
1.44	0.15	77	5110-0.0 6mm asymmetry angle (left) (0.0)
1.44	0.15	162	104460-2.0 Banana intake (2.0)
1.44	0.15	559	20508-0.0 Recent trouble concentrating on things (0.0)
1.44	0.15	96	5983-0.40 ECG, heart rate (0.40)
-1.44	0.15	129	5107-1.2 3mm strong meridian angle (right) (1.2)
-1.44	0.15	725	3089-2.0 Caffeine drink within last hour (2.0)
1.44	0.151	139	5108-1.1 3mm asymmetry angle (right) (1.1)
-1.44	0.151	83	3720-2.0 Menstruating today (2.0)
1.44	0.151	218	100008-2.0 Total sugars (2.0)
1.43	0.151	29	5986-1.81 ECG, phase time (1.81)
-1.43	0.151	20	102530-0.0 Powdered/instant soup intake (0.0)
-1.43	0.152	562	6772-2.16 Interval between previous point and current one in numeric path (trail #1) (2.16)
1.43	0.152	656	20111-2.0 Illnesses of siblings (2.0)
1.43	0.152	310	100006-4.0 Saturated fat (4.0)
-1.43	0.152	165	4230-1.10 Signal-to-noise-ratio (SNR) of triplet (left) (1.10)
-1.43	0.153	559	20521-0.0 Belittlement by partner or ex-partner as an adult (0.0)
1.43	0.153	154	100250-2.0 Instant coffee intake (2.0)
1.41	0.153	12	3546-1.0 Age last used hormone-replacement therapy (HRT) (1.0)
1.43	0.153	193	100290-1.0 Cappuccino intake (1.0)
-1.43	0.153	560	6333-2.8 Duration spent answering each puzzle (2.8)
1.43	0.153	245	100490-4.0 Intake of sugar added to tea (4.0)
1.43	0.154	103	102170-4.0 Soya dessert intake (4.0)
-1.43	0.154	690	22425-2.0 Cardiac index (2.0)
1.42	0.154	48	5984-0.77 ECG, load (0.77)
1.42	0.155	785	0-0.0 CHOL
1.42	0.155	189	20541-0.0 Difficulty stopping worrying during worst period of anxiety (0.0)
-1.42	0.155	69	20007-2.0 Interpolated Age of participant when cancer first diagnosed (2.0)
-1.42	0.155	123	20008-1.0 Interpolated Year when non-cancer illness first diagnosed (1.0)
1.42	0.155	167	102380-1.0 Other sweets intake (1.0)
-1.4	0.155	10	10139-0.0 Index for card A in round (pilot) (0.0)
-1.42	0.155	511	796-2.0 Distance between home and job workplace (2.0)
1.42	0.155	211	6160-0.1 Leisure/social activities (0.1)
1.42	0.156	123	5986-1.55 ECG, phase time (1.55)
1.42	0.156	230	4235-0.10 Time to press last digit (left) (0.10)
1.42	0.156	218	100001-2.0 Food weight (2.0)
1.42	0.157	785	1389-0.0 Pork intake (0.0)
-1.42	0.157	310	100019-4.0 Carotene (4.0)
-1.39	0.157	10	10141-0.2 Number of times snap-button pressed (pilot) (0.2)
1.41	0.157	83	41228-0.0 Statuses of person conducting delivery (0.0)
1.41	0.157	19	20105-2.0 Liquid used to make porridge (2.0)
-1.41	0.157	94	5984-0.50 ECG, load (0.50)
-1.41	0.158	563	6332-2.5 Item selected for each puzzle (2.5)
-1.39	0.158	9	102050-4.0 Croissant intake (4.0)
-1.38	0.158	8	4022-2.0 Age pulmonary embolism (blood clot in lung) diagnosed (2.0)
1.41	0.158	245	100440-4.0 Other tea intake (4.0)
-1.41	0.158	169	100430-2.0 Herbal tea intake (2.0)
1.41	0.158	40	5984-0.78 ECG, load (0.78)
-1.41	0.158	690	22421-2.0 LV end diastolic volume (2.0)
-1.41	0.158	267	104030-4.0 Boiled/baked potatoes intake (4.0)
1.41	0.159	98	104500-0.0 Grape intake (0.0)
-1.41	0.159	99	5985-0.11 Bicycle speed (0.11)
-1.41	0.159	119	5985-1.59 Bicycle speed (1.59)
-1.41	0.159	180	104350-2.0 Tinned tomato intake (2.0)
1.4	0.16	763	24502-0.0 Water percentage, buffer 1000m (0.0)
1.4	0.16	23	100170-4.0 Fizzy drink intake (4.0)
-1.4	0.16	161	100830-1.0 Plain cereal intake (1.0)
-1.4	0.16	225	104410-1.0 Stewed fruit intake (1.0)
1.4	0.16	50	22630-0.2 Day shifts worked (0.2)
1.4	0.16	399	20175-0.0 FI6 : conditional arithmetic (0.0)
-1.4	0.16	165	4234-1.15 Time to press first digit (left) (1.15)
-1.4	0.161	682	12681-2.1 Augmentation index for PWA (2.1)
-1.38	0.161	10	10007-0.0 Vitamin and mineral supplements (pilot) (0.0)
1.4	0.161	421	20229-0.13 Values entered (0.13)
-1.4	0.161	559	20453-0.0 Ever taken cannabis (0.0)
1.4	0.161	59	2684-1.0 Years since last breast cancer screening / mammogram (1.0)
-1.4	0.162	669	12680-2.1 Central augmentation pressure during PWA (2.1)
-1.38	0.162	10	10006-0.0 Mouth/teeth dental problems (pilot) (0.0)
1.4	0.162	743	30200-0.0 Neutrophill percentage (0.0)
1.4	0.162	95	6145-0.1 Illness, injury, bereavement, stress in last 2 years (0.1)
1.4	0.162	101	102770-1.0 Couscous intake (1.0)
-1.4	0.162	119	5985-1.58 Bicycle speed (1.58)
1.37	0.162	8	102030-1.0 Yorkshire pudding intake (1.0)
-1.4	0.162	130	3799-2.0 Headaches for 3+ months (2.0)
-1.36	0.163	8	5983-1.86 ECG, heart rate (1.86)
1.39	0.163	409	20155-0.2 Interval between previous point and current one in alphanumeric path (trail #2) (0.2)
1.4	0.163	166	1727-1.0 Ease of skin tanning (1.0)
1.39	0.163	92	100190-4.0 Orange juice intake (4.0)
-1.39	0.163	162	104410-2.0 Stewed fruit intake (2.0)
1.39	0.163	785	20003-0.2038460150 Treatment/medication code (2038460150 - paracetamol)
1.39	0.163	148	5160-1.0 3mm regularity index (right) (1.0)
1.39	0.163	230	4233-0.15 Mean signal-to-noise ratio (SNR), (left) (0.15)
-1.39	0.163	718	3064-2.1 Peak expiratory flow (PEF) (2.1)
1.39	0.163	765	4230-2.13 Signal-to-noise-ratio (SNR) of triplet (left) (2.13)
-1.39	0.163	164	2473-1.0 Other serious medical condition/disability diagnosed by doctor (1.0)
1.4	0.163	442	2774-0.0 Ever had stillbirth, spontaneous miscarriage or termination (0.0)
-1.39	0.164	165	4233-1.14 Mean signal-to-noise ratio (SNR), (left) (1.14)
1.39	0.164	759	20110-0.0 Illnesses of mother (0.0)
1.39	0.164	740	23106-2.0 Impedance of whole body (2.0)
-1.39	0.164	236	104030-1.0 Boiled/baked potatoes intake (1.0)
-1.39	0.164	765	4239-2.13 Number of times 'clear' was pressed (left) (2.13)
-1.39	0.164	166	21000-1.0 Ethnic background (1.0)
1.38	0.164	15	23010-0.0 IE1A antigen for Human Herpesvirus-6 (0.0)
1.39	0.165	423	20230-0.7 Duration to entering value (0.7)
1.39	0.165	103	102180-4.0 Fruitcake intake (4.0)
1.39	0.165	743	30140-0.0 Neutrophill count (0.0)
1.39	0.165	310	100004-4.0 Fat (4.0)
-1.39	0.165	195	20493-0.0 Severity of problems due to mania or irritability (0.0)
1.39	0.166	766	4245-2.15 Time to press first digit (right) (2.15)
1.38	0.166	785	0-0.0 WAIST
1.39	0.166	475	3064-2.2 Peak expiratory flow (PEF) (2.2)
-1.39	0.166	765	4235-2.10 Time to press last digit (left) (2.10)
-1.39	0.166	165	4230-1.8 Signal-to-noise-ratio (SNR) of triplet (left) (1.8)
1.38	0.166	59	20008-2.6 Interpolated Year when non-cancer illness first diagnosed (2.6)
1.36	0.166	10	10776-0.0 Bread type/intake (pilot) (0.0)
-1.38	0.166	158	5985-1.30 Bicycle speed (1.30)
1.39	0.166	166	400-1.1 Time to complete round (1.1)
1.38	0.166	165	4237-1.11 Time to press 'next' (left) (1.11)
-1.38	0.166	218	100390-2.0 Tea consumed (2.0)
-1.38	0.166	25	5832-1.0 Which eye(s) affected by hypermetropia (long sight) (1.0)
1.38	0.167	190	23460-0.0 Alanine (0.0)
1.38	0.167	423	20230-0.5 Duration to entering value (0.5)
-1.38	0.167	49	102620-1.0 Homemade soup intake (1.0)
1.38	0.167	333	2415-0.0 Had major operations (0.0)
-1.38	0.167	22	6151-1.0 Fractured bone site(s) (1.0)
1.38	0.168	164	103080-2.0 Ham intake (2.0)
1.34	0.168	7	20112-2.0 Illnesses of adopted father (2.0)
1.38	0.168	560	6332-2.8 Item selected for each puzzle (2.8)
1.38	0.168	785	41270-0.6570 Diagnoses - ICD10 (M179 - M17.9 Gonarthrosis, unspecified)
1.38	0.168	98	5983-0.32 ECG, heart rate (0.32)
-1.38	0.168	225	104450-1.0 Apple intake (1.0)
1.38	0.168	86	5983-0.52 ECG, heart rate (0.52)
-1.37	0.169	99	5985-0.12 Bicycle speed (0.12)
1.37	0.169	135	5986-1.52 ECG, phase time (1.52)
1.37	0.169	99	5986-0.18 ECG, phase time (0.18)
1.37	0.169	697	1140-0.0 Difference in mobile phone use compared to two years previously (0.0)
1.37	0.169	33	20431-0.0 Ever addicted to a behaviour or miscellanous (0.0)
-1.38	0.169	655	41247-0.0 Patient classification on admission (recoded) (0.0)
1.37	0.169	221	100500-1.0 Intake of artificial sweetener added to tea (1.0)
-1.38	0.169	132	41245-0.3 Main speciality of consultant (recoded) (0.3)
1.37	0.169	161	5199-0.0 logMAR, initial (right) (0.0)
1.38	0.169	180	104200-2.0 Courgette intake (2.0)
1.37	0.17	741	26417-0.0 Living environment score (England) (0.0)
1.37	0.17	135	5984-1.52 ECG, load (1.52)
-1.37	0.17	533	23322-2.13 Values entered (2.13)
1.36	0.17	13	20087-1.2 Types of spread used on bread/crackers (1.2)
1.37	0.17	165	4235-1.11 Time to press last digit (left) (1.11)
1.37	0.17	207	103010-1.0 Sausage intake (1.0)
1.37	0.171	784	2296-0.0 Falls in the last year (0.0)
-1.37	0.171	405	20155-0.20 Interval between previous point and current one in alphanumeric path (trail #2) (0.20)
-1.35	0.171	10	10609-0.6 Words answer array (pilot) (0.6)
-1.37	0.171	123	20009-1.0 Interpolated Age of participant when non-cancer illness first diagnosed (1.0)
1.37	0.171	54	100160-4.0 Low calorie drink intake (4.0)
-1.37	0.171	690	22424-2.0 Cardiac output (2.0)
1.36	0.172	765	4232-2.5 Triplet correct (left) (2.5)
1.37	0.172	785	41204-0.19027 Diagnoses - secondary ICD10 (Z864 - Z86.4 Personal history of psychoactive substance abuse)
1.37	0.172	785	41270-0.19027 Diagnoses - ICD10 (Z864 - Z86.4 Personal history of psychoactive substance abuse)
1.36	0.172	76	22606-0.5 Workplace very noisy (0.5)
1.37	0.172	785	20002-0.1572 Non-cancer illness code, self-reported (1572 - whooping cough / pertussis)
1.36	0.172	191	22611-0.3 Workplace had a lot of cigarette smoke from other people smoking (0.3)
1.35	0.172	14	3859-0.0 Reason former drinker stopped drinking alcohol (0.0)
1.36	0.173	230	4237-0.10 Time to press 'next' (left) (0.10)
1.34	0.173	10	10141-0.0 Number of times snap-button pressed (pilot) (0.0)
1.36	0.173	76	30280-2.0 Immature reticulocyte fraction (2.0)
-1.36	0.173	775	403-0.4 Number of times snap-button pressed (0.4)
1.36	0.174	166	1687-1.0 Comparative body size at age 10 (1.0)
1.36	0.174	359	90171-0.0 Calibration - number of static points (0.0)
1.36	0.174	228	4243-0.9 Triplet correct (right) (0.9)
1.36	0.174	759	401-2.3 Index for card A in round (2.3)
1.36	0.174	145	5100-1.1 3mm weak meridian angle (right) (1.1)
-1.36	0.174	164	23109-1.0 Impedance of arm (right) (1.0)
-1.36	0.174	53	100260-0.0 Added milk to instant coffee (0.0)
-1.36	0.175	152	5986-1.40 ECG, phase time (1.40)
1.35	0.175	708	894-2.0 Duration of moderate activity (2.0)
1.35	0.175	23	22702-0.4 Home location - east co-ordinate (rounded) (0.4)
1.35	0.175	285	100007-1.0 Polyunsaturated fat (1.0)
-1.35	0.175	166	1538-1.0 Major dietary changes in the last 5 years (1.0)
-1.35	0.176	769	1408-0.0 Cheese intake (0.0)
1.35	0.176	124	102910-1.0 Other cheese intake (1.0)
-1.35	0.176	52	100710-0.0 Beer/cider intake (0.0)
-1.35	0.176	27	20008-0.4 Interpolated Year when non-cancer illness first diagnosed (0.4)
1.35	0.176	784	1220-0.0 Daytime dozing / sleeping (narcolepsy) (0.0)
1.35	0.176	189	20428-0.0 Professional informed about anxiety (0.0)
1.35	0.176	784	6160-2.0 Leisure/social activities (2.0)
1.35	0.176	94	101020-0.0 Baguette intake (0.0)
1.35	0.176	359	90026-0.0 First weekday of wear (0.0)
-1.35	0.177	207	103080-1.0 Ham intake (1.0)
1.35	0.177	423	20229-0.6 Values entered (0.6)
-1.35	0.177	241	6160-2.1 Leisure/social activities (2.1)
1.35	0.177	285	100005-1.0 Carbohydrate (1.0)
-1.35	0.177	154	30020-1.0 Haemoglobin concentration (1.0)
-1.35	0.177	119	5985-1.60 Bicycle speed (1.60)
-1.32	0.177	9	22194-2.0 T/S ratio for regression dilution bias (2.0)
-1.34	0.178	267	104140-4.0 Broccoli intake (4.0)
1.34	0.178	17	12687-2.2 Mean arterial pressure during PWA (2.2)
-1.34	0.178	127	101310-2.0 Number of bread slices with butter/margarine (2.0)
1.35	0.178	359	90052-0.0 Non wear duration overall (0.0)
-1.35	0.178	113	5983-1.70 ECG, heart rate (1.70)
-1.35	0.178	267	104240-4.0 Lettuce intake (4.0)
1.34	0.179	562	6772-2.22 Interval between previous point and current one in numeric path (trail #1) (2.22)
1.34	0.179	768	22009-0.25 Genetic principal components (0.25)
1.34	0.179	68	4254-0.2 Time first key touched (0.2)
-1.34	0.179	306	404-2.4 Duration to first press of snap-button in each round (2.4)
-1.34	0.179	64	103130-1.0 Skin removed from poultry (1.0)
1.34	0.179	228	4653-0.0 Ever highly irritable/argumentative for 2 days (0.0)
1.34	0.179	221	4119-0.0 Ankle spacing width (right) (0.0)
-1.34	0.179	316	404-0.0 Duration to first press of snap-button in each round (0.0)
-1.34	0.179	559	20471-0.0 Ever seen an un-real vision (0.0)
1.34	0.18	111	5102-0.2 6mm weak meridian angle (left) (0.2)
1.34	0.18	236	104080-1.0 Coleslaw intake (1.0)
-1.34	0.18	423	20229-0.0 Values entered (0.0)
-1.34	0.18	785	20004-0.1477 Operation code (1477 - caesarean section / caesarian section)
-1.34	0.18	768	22023-0.0 Sex inference Y probe-intensity (0.0)
1.34	0.181	785	1369-0.0 Beef intake (0.0)
-1.34	0.181	766	4232-2.2 Triplet correct (left) (2.2)
-1.34	0.181	42	3659-0.0 Year immigrated to UK (United Kingdom) (0.0)
-1.34	0.181	164	103030-2.0 Pork intake (2.0)
-1.34	0.181	163	20420-0.0 Longest period spent worried or anxious (0.0)
1.34	0.181	236	104500-4.0 Grape intake (4.0)
-1.34	0.181	347	20074-2.0 Home location at assessment - east co-ordinate (rounded) (2.0)
-1.33	0.182	152	5985-1.40 Bicycle speed (1.40)
-1.33	0.182	137	30640-1.0 Apolipoprotein B (1.0)
1.34	0.182	783	1478-2.0 Salt added to food (2.0)
1.32	0.182	15	23033-0.0 momp D antigen for Chlamydia trachomatis (0.0)
1.34	0.182	167	100720-4.0 Fortified wine intake (4.0)
-1.33	0.182	236	104480-4.0 Cherry intake (4.0)
-1.32	0.182	13	26434-0.0 Crime score (Scotland) (0.0)
-1.33	0.182	559	20425-0.0 Ever worried more than most people would in similar situation (0.0)
1.33	0.183	285	100760-1.0 Breakfast cereal consumed (1.0)
1.33	0.183	228	4245-0.12 Time to press first digit (right) (0.12)
1.33	0.183	623	21040-0.0 Satisfaction with bowel habits (0.0)
1.33	0.183	236	104560-4.0 Pear intake (4.0)
1.33	0.183	760	51-2.0 Seated height (2.0)
-1.33	0.183	267	104010-4.0 Pulses intake (4.0)
-1.33	0.184	333	20010-2.1 Interpolated Year when operation took place (2.1)
-1.32	0.184	54	20096-4.0 Size of red wine glass drunk (4.0)
1.33	0.184	99	5983-0.12 ECG, heart rate (0.12)
1.33	0.184	164	4119-1.0 Ankle spacing width (right) (1.0)
-1.33	0.184	632	5001-2.0 FI7 : synonym (2.0)
1.32	0.185	121	5984-1.57 ECG, load (1.57)
1.32	0.185	22	2976-2.0 Age diabetes diagnosed (2.0)
1.27	0.185	6	101990-1.0 Crumble intake (1.0)
-1.33	0.185	669	30810-0.0 Phosphate (0.0)
1.33	0.185	166	5206-1.0 logMAR, initial (left) (1.0)
1.32	0.185	63	5985-1.77 Bicycle speed (1.77)
1.31	0.185	15	23028-0.0 MC VP1 antigen for Merkel Cell Polyomavirus (0.0)
-1.32	0.185	359	90112-0.0 Fraction acceleration <= 25 milli-gravities (0.0)
-1.32	0.185	775	401-0.2 Index for card A in round (0.2)
1.32	0.186	123	5984-1.55 ECG, load (1.55)
-1.32	0.186	154	30040-1.0 Mean corpuscular volume (1.0)
1.32	0.186	785	20004-0.1499 Operation code (1499 - shoulder surgery)
-1.32	0.186	39	3882-2.0 Age at bilateral oophorectomy (both ovaries removed) (2.0)
-1.32	0.186	706	4968-2.0 FI4 : positional arithmetic (2.0)
1.32	0.186	165	4243-1.4 Triplet correct (right) (1.4)
-1.32	0.186	134	3404-2.0 Neck/shoulder pain for 3+ months (2.0)
-1.32	0.186	118	5985-1.61 Bicycle speed (1.61)
-1.3	0.186	12	20084-4.4 Vitamin and/or mineral supplement use (4.4)
-1.32	0.186	63	5162-1.1 6mm regularity index (left) (1.1)
1.32	0.186	164	4241-1.10 Signal-to-noise-ratio (SNR) of triplet (right) (1.10)
1.32	0.187	121	5986-1.57 ECG, phase time (1.57)
1.32	0.187	152	5132-1.0 3mm strong meridian (right) (1.0)
-1.32	0.187	148	5152-1.0 3mm asymmetry index for irregular astigmatism level (right) (1.0)
1.31	0.187	30	100560-1.0 Other drink intake (1.0)
1.32	0.187	236	104240-1.0 Lettuce intake (1.0)
1.32	0.187	562	6772-2.0 Interval between previous point and current one in numeric path (trail #1) (2.0)
1.32	0.187	785	20003-0.1140909674 Treatment/medication code (1140909674 - cod liver oil capsule)
1.32	0.187	322	20440-0.0 Impact on normal roles during worst period of depression (0.0)
1.32	0.187	105	5986-0.0 ECG, phase time (0.0)
-1.31	0.188	99	5985-0.10 Bicycle speed (0.10)
-1.32	0.188	145	5076-0.1 Number of letters correct in round (right) (0.1)
1.32	0.188	74	101310-0.0 Number of bread slices with butter/margarine (0.0)
1.3	0.188	11	20148-0.20 Errors before selecting correct item in alphanumeric path (trail #2) (0.20)
1.32	0.188	99	5983-0.11 ECG, heart rate (0.11)
1.31	0.188	59	20009-2.6 Interpolated Age of participant when non-cancer illness first diagnosed (2.6)
1.31	0.188	189	20088-4.0 Types of spreads/sauces consumed (4.0)
1.29	0.189	10	10609-0.1 Words answer array (pilot) (0.1)
1.31	0.19	420	20149-0.10 Interval between previous point and current one in numeric path (trail #1) (0.10)
1.31	0.19	121	5985-1.57 Bicycle speed (1.57)
-1.31	0.19	178	20091-4.0 Type of sliced bread eaten (4.0)
-1.31	0.19	758	30334-0.0 Volume of EDTA1 buffy held by UKB (0.0)
1.31	0.19	779	2473-2.0 Other serious medical condition/disability diagnosed by doctor (2.0)
-1.31	0.19	210	6312-2.14 Value entered (2.14)
1.31	0.19	166	6074-1.0 Glasses worn/required (right) (1.0)
-1.31	0.19	766	4245-2.8 Time to press first digit (right) (2.8)
-1.31	0.19	165	4237-1.7 Time to press 'next' (left) (1.7)
-1.31	0.191	99	5985-0.13 Bicycle speed (0.13)
1.31	0.191	322	2634-0.0 Duration of heavy DIY (0.0)
-1.3	0.191	45	102230-0.0 Other dessert intake (0.0)
1.31	0.191	121	5452-2.0 Leg pain when standing still or sitting (2.0)
-1.31	0.191	137	102830-4.0 Soft cheese intake (4.0)
-1.31	0.191	731	30270-0.0 Mean sphered cell volume (0.0)
1.3	0.192	558	6773-2.12 Interval between previous point and current one in alphanumeric path (trail #2) (2.12)
-1.3	0.192	98	5985-0.33 Bicycle speed (0.33)
1.3	0.192	147	3839-0.0 Number of spontaneous miscarriages (0.0)
-1.3	0.192	768	22009-0.15 Genetic principal components (0.15)
1.3	0.192	134	5117-0.0 6mm cylindrical power (right) (0.0)
-1.3	0.192	158	5985-1.23 Bicycle speed (1.23)
-1.3	0.193	127	5152-1.2 3mm asymmetry index for irregular astigmatism level (right) (1.2)
1.3	0.193	619	4194-2.0 Pulse rate (2.0)
-1.3	0.193	166	6179-1.0 Mineral and other dietary supplements (1.0)
1.3	0.193	99	5983-0.27 ECG, heart rate (0.27)
-1.29	0.194	38	6159-0.3 Pain type(s) experienced in last month (0.3)
-1.27	0.194	8	20548-0.5 Manifestations of mania or irritability (0.5)
-1.3	0.194	49	102900-0.0 Goat's cheese intake (0.0)
-1.3	0.194	751	404-2.10 Duration to first press of snap-button in each round (2.10)
-1.28	0.194	12	3972-2.0 Number of adopted brothers (2.0)
1.3	0.194	136	30870-1.0 Triglycerides (1.0)
1.3	0.195	741	26413-0.0 Health score (England) (0.0)
-1.27	0.195	10	10609-0.8 Words answer array (pilot) (0.8)
-1.3	0.195	121	102520-0.0 Soup consumers (0.0)
-1.3	0.195	124	102820-1.0 Hard cheese intake (1.0)
1.29	0.196	34	22645-0.2 Rest days during mixed shift periods (0.2)
-1.29	0.196	71	100270-0.0 Filtered coffee intake (0.0)
-1.29	0.196	785	41210-0.10879 Operative procedures - secondary OPCS4 (Z943 - Z94.3 Left sided operation)
1.29	0.196	95	5983-0.46 ECG, heart rate (0.46)
1.29	0.196	734	30840-0.0 Total bilirubin (0.0)
1.29	0.196	35	5077-0.3 Number of letters correct in round (left) (0.3)
1.29	0.196	165	2277-1.0 Frequency of solarium/sunlamp use (1.0)
-1.29	0.196	166	403-1.3 Number of times snap-button pressed (1.3)
-1.29	0.197	199	23292-2.0 Femur upper neck BMD (bone mineral density) (left) (2.0)
1.29	0.197	83	41223-0.0 Delivery places (0.0)
1.29	0.197	680	23233-2.0 Ribs BMD (bone mineral density) (2.0)
-1.29	0.197	245	100400-4.0 Standard tea intake (4.0)
-1.29	0.197	128	971-1.0 Frequency of walking for pleasure in last 4 weeks (1.0)
-1.29	0.197	114	5983-1.69 ECG, heart rate (1.69)
1.27	0.197	10	10721-0.0 Illness, injury, bereavement, stress in last 2 years (pilot) (0.0)
-1.29	0.197	85	102810-2.0 Low fat hard cheese intake (2.0)
1.29	0.198	660	20111-0.0 Illnesses of siblings (0.0)
1.28	0.198	71	2624-1.0 Frequency of heavy DIY in last 4 weeks (1.0)
-1.23	0.198	6	20088-1.3 Types of spreads/sauces consumed (1.3)
-1.29	0.198	773	1970-2.0 Nervous feelings (2.0)
-1.29	0.198	154	5012-0.0 FI8 : chained arithmetic (0.0)
1.29	0.198	166	5208-1.0 logMAR, final (left) (1.0)
1.29	0.198	785	41270-0.12461 Diagnoses - ICD10 (R51 - R51 Headache)
1.28	0.199	768	22009-0.40 Genetic principal components (0.40)
1.28	0.199	785	6155-0.1 Vitamin and mineral supplements (1 - Vitamin A)
-1.28	0.199	159	1950-1.0 Sensitivity / hurt feelings (1.0)
-1.27	0.199	14	26430-0.0 Health score (Scotland) (0.0)
1.28	0.2	52	5985-1.78 Bicycle speed (1.78)
-1.27	0.2	27	20009-0.4 Interpolated Age of participant when non-cancer illness first diagnosed (0.4)
1.27	0.2	19	6154-2.2 Medication for pain relief, constipation, heartburn (2.2)
-1.27	0.201	31	20482-0.0 Number of times self-harmed (0.0)
1.28	0.201	98	104550-0.0 Peach/nectarine intake (0.0)
1.28	0.201	164	103050-2.0 Crumbed or deep-fried poultry intake (2.0)
1.28	0.201	775	403-0.1 Number of times snap-button pressed (0.1)
-1.27	0.201	14	84-1.0 Cancer year/age first occurred (1.0)
-1.27	0.201	14	20006-1.0 Interpolated Year when cancer first diagnosed (1.0)
1.28	0.201	52	102730-0.0 White rice intake (0.0)
-1.28	0.201	359	90161-0.0 Calibration coefficients - x offset (0.0)
1.27	0.202	236	104230-1.0 Leek intake (1.0)
1.28	0.202	491	6312-2.10 Value entered (2.10)
1.28	0.202	138	5119-0.2 3mm cylindrical power (left) (0.2)
1.27	0.203	165	4239-1.2 Number of times 'clear' was pressed (left) (1.2)
-1.27	0.203	785	41200-0.6467 Operative procedures - main OPCS4 (S065 - S06.5 Excision of lesion of skin of head or neck NEC)
-1.27	0.203	218	100019-2.0 Carotene (2.0)
1.27	0.203	597	1588-0.0 Average weekly beer plus cider intake (0.0)
-1.27	0.203	285	100014-1.0 Folate (1.0)
-1.26	0.203	15	5986-1.84 ECG, phase time (1.84)
-1.27	0.203	122	4259-2.9 Digits entered correctly (2.9)
1.27	0.204	563	6333-2.7 Duration spent answering each puzzle (2.7)
1.27	0.204	458	6671-2.0 Number of antibiotics taken in last 3 months (2.0)
1.27	0.204	151	5116-0.1 3mm cylindrical power (right) (0.1)
1.26	0.204	24	20084-2.2 Vitamin and/or mineral supplement use (2.2)
1.25	0.204	11	20094-1.1 Type of bread roll eaten (1.1)
1.26	0.204	27	20008-2.9 Interpolated Year when non-cancer illness first diagnosed (2.9)
1.27	0.205	71	102230-2.0 Other dessert intake (2.0)
1.26	0.205	118	1608-1.0 Average weekly fortified wine intake (1.0)
1.27	0.205	92	102470-2.0 Savoury biscuits intake (2.0)
1.27	0.205	775	399-0.2 Number of incorrect matches in round (0.2)
1.27	0.205	71	21070-0.0 Speed of onset of IBS symptoms (0.0)
1.27	0.205	219	4968-0.0 FI4 : positional arithmetic (0.0)
-1.26	0.205	17	22604-0.7 Work hours - lumped category (0.7)
-1.24	0.205	10	100230-4.0 Dairy smoothie intake (4.0)
1.26	0.206	127	20009-0.2 Interpolated Age of participant when non-cancer illness first diagnosed (0.2)
-1.26	0.206	95	5985-0.45 Bicycle speed (0.45)
1.26	0.206	134	5116-0.2 3mm cylindrical power (right) (0.2)
-1.26	0.206	246	23269-2.0 Leg total mass (left) (2.0)
-1.26	0.206	63	20085-2.0 Reason for not eating or drinking normally (2.0)
1.26	0.206	428	1011-0.0 Frequency of light DIY in last 4 weeks (0.0)
1.26	0.206	74	102340-0.0 Chocolate-covered biscuits intake (0.0)
-1.25	0.207	15	20108-1.0 Ingredients in canned soup (1.0)
1.26	0.207	267	104130-4.0 Beetroot intake (4.0)
1.26	0.207	123	6162-0.2 Types of transport used (excluding work) (0.2)
1.26	0.207	166	709-1.0 Number in household (1.0)
1.26	0.207	42	102940-2.0 Whole egg intake (2.0)
-1.26	0.207	116	5983-1.68 ECG, heart rate (1.68)
-1.26	0.208	228	4825-0.0 Noisy workplace (0.0)
-1.26	0.208	117	5986-1.65 ECG, phase time (1.65)
-1.26	0.208	68	404-1.4 Duration to first press of snap-button in each round (1.4)
-1.24	0.208	10	5076-0.5 Number of letters correct in round (right) (0.5)
-1.26	0.208	359	90115-0.0 Fraction acceleration <= 40 milli-gravities (0.0)
1.26	0.209	766	4249-2.15 Number of times 'clear' was pressed (right) (2.15)
1.26	0.209	145	5057-1.0 Number of older siblings (1.0)
-1.25	0.209	30	100550-1.0 Hot chocolate intake (1.0)
1.23	0.209	10	20084-0.2 Vitamin and/or mineral supplement use (0.2)
-1.26	0.209	718	3065-2.0 Ordering of blows (2.0)
-1.25	0.209	165	4234-1.14 Time to press first digit (left) (1.14)
-1.26	0.209	359	90113-0.0 Fraction acceleration <= 30 milli-gravities (0.0)
-1.25	0.209	29	5485-0.0 Leg pain when walking normally (0.0)
-1.25	0.21	333	20011-2.1 Interpolated Age of participant when operation took place (2.1)
1.25	0.21	230	4232-0.13 Triplet correct (left) (0.13)
1.25	0.21	421	20200-0.13 Values wanted (0.13)
-1.2	0.21	6	3972-1.0 Number of adopted brothers (1.0)
-1.25	0.21	598	1508-0.0 Coffee type (0.0)
-1.25	0.21	107	102410-1.0 Salted peanuts intake (1.0)
-1.25	0.21	785	20023-0.0 Mean time to correctly identify matches (0.0)
1.25	0.211	775	6179-0.0 Mineral and other dietary supplements (0.0)
-1.25	0.211	765	4232-2.9 Triplet correct (left) (2.9)
-1.25	0.211	128	2966-2.0 Age high blood pressure diagnosed (2.0)
1.25	0.211	697	5057-2.0 Number of older siblings (2.0)
-1.25	0.211	267	104250-4.0 Mushroom intake (4.0)
-1.25	0.211	165	4526-1.0 Happiness (1.0)
1.25	0.211	406	20155-0.14 Interval between previous point and current one in alphanumeric path (trail #2) (0.14)
1.25	0.211	96	5983-0.39 ECG, heart rate (0.39)
1.25	0.211	90	5983-0.51 ECG, heart rate (0.51)
1.25	0.211	165	4234-1.11 Time to press first digit (left) (1.11)
-1.25	0.211	743	2000-2.0 Worry too long after embarrassment (2.0)
1.25	0.211	28	22613-0.7 Worked with paints, thinners or glues (0.7)
1.24	0.211	21	100530-0.0 Flavoured milk intake (0.0)
-1.25	0.212	99	5985-0.15 Bicycle speed (0.15)
-1.25	0.212	764	2030-2.0 Guilty feelings (2.0)
1.23	0.212	15	23037-0.0 PorB antigen for Chlamydia trachomatis (0.0)
1.25	0.212	766	4245-2.11 Time to press first digit (right) (2.11)
-1.22	0.212	9	41247-0.2 Patient classification on admission (recoded) (0.2)
1.24	0.212	52	102420-0.0 Unsalted peanuts intake (0.0)
-1.24	0.213	573	4250-2.3 Number of digits to be memorised/recalled (2.3)
-1.24	0.213	166	2178-1.0 Overall health rating (1.0)
-1.24	0.213	136	102450-4.0 Seeds intake (4.0)
-1.24	0.213	79	5986-0.68 ECG, phase time (0.68)
-1.25	0.213	774	2030-0.0 Guilty feelings (0.0)
1.24	0.213	770	874-2.0 Duration of walks (2.0)
1.23	0.213	15	23017-0.0 HBe antigen for Hepatitis B Virus (0.0)
1.25	0.213	156	894-1.0 Duration of moderate activity (1.0)
1.24	0.214	322	2624-0.0 Frequency of heavy DIY in last 4 weeks (0.0)
-1.24	0.214	764	1950-2.0 Sensitivity / hurt feelings (2.0)
-1.24	0.214	166	1200-1.0 Sleeplessness / insomnia (1.0)
1.24	0.214	74	102310-0.0 Chocolate sweet intake (0.0)
-1.24	0.214	165	4233-1.9 Mean signal-to-noise ratio (SNR), (left) (1.9)
-1.24	0.214	623	21064-0.0 Sensitive stomach (0.0)
1.24	0.214	520	4254-2.6 Time first key touched (2.6)
1.24	0.214	765	4239-2.6 Number of times 'clear' was pressed (left) (2.6)
-1.24	0.214	785	6155-0.2 Vitamin and mineral supplements (2 - Vitamin B)
1.24	0.215	752	400-2.1 Time to complete round (2.1)
1.24	0.215	99	5986-0.17 ECG, phase time (0.17)
1.18	0.215	6	20148-0.3 Errors before selecting correct item in alphanumeric path (trail #2) (0.3)
-1.24	0.215	79	5986-0.67 ECG, phase time (0.67)
-1.24	0.215	158	5985-1.27 Bicycle speed (1.27)
1.24	0.215	419	20200-0.18 Values wanted (0.18)
1.24	0.215	230	4233-0.14 Mean signal-to-noise ratio (SNR), (left) (0.14)
-1.24	0.215	165	4235-1.7 Time to press last digit (left) (1.7)
1.23	0.216	123	5985-1.55 Bicycle speed (1.55)
-1.24	0.216	559	20500-0.0 Ever suffered mental distress preventing usual activities (0.0)
1.24	0.216	551	971-0.0 Frequency of walking for pleasure in last 4 weeks (0.0)
1.24	0.216	740	23099-2.0 Body fat percentage (2.0)
1.24	0.216	225	104520-1.0 Melon intake (1.0)
-1.23	0.217	165	4232-1.2 Triplet correct (left) (1.2)
1.22	0.217	12	3160-0.0 Weight, manual entry (0.0)
-1.19	0.217	7	20544-0.4 Mental health problems ever diagnosed by a professional (0.4)
1.23	0.217	230	4235-0.8 Time to press last digit (left) (0.8)
1.23	0.217	166	5199-1.0 logMAR, initial (right) (1.0)
-1.23	0.218	97	5985-0.38 Bicycle speed (0.38)
1.22	0.218	19	20008-2.10 Interpolated Year when non-cancer illness first diagnosed (2.10)
1.23	0.218	420	20149-0.7 Interval between previous point and current one in numeric path (trail #1) (0.7)
-1.23	0.218	111	5105-0.2 6mm strong meridian angle (left) (0.2)
-1.23	0.218	768	22009-0.24 Genetic principal components (0.24)
1.23	0.218	40	5983-0.78 ECG, heart rate (0.78)
1.23	0.218	731	30240-0.0 Reticulocyte percentage (0.0)
1.23	0.218	228	4249-0.8 Number of times 'clear' was pressed (right) (0.8)
-1.23	0.218	131	5108-0.2 3mm asymmetry angle (right) (0.2)
-1.23	0.218	675	22036-0.0 Above moderate/vigorous/walking recommendation (0.0)
-1.21	0.218	10	87-0.6 Non-cancer illness year/age first occurred (0.6)
-1.17	0.218	6	102030-0.0 Yorkshire pudding intake (0.0)
1.23	0.218	740	23127-2.0 Trunk fat percentage (2.0)
1.23	0.218	98	5983-0.33 ECG, heart rate (0.33)
-1.23	0.218	121	100760-0.0 Breakfast cereal consumed (0.0)
1.2	0.218	8	20087-4.3 Types of spread used on bread/crackers (4.3)
-1.23	0.219	107	102440-1.0 Unsalted nuts intake (1.0)
1.23	0.219	74	5110-0.2 6mm asymmetry angle (left) (0.2)
1.23	0.219	467	22505-0.0 Years of bringing up phlegm/sputum/mucus on most days (0.0)
1.23	0.219	98	104060-0.0 Mixed vegetable intake (0.0)
1.23	0.219	94	30090-2.0 Platelet crit (2.0)
-1.23	0.219	218	100020-2.0 Typical diet yesterday (2.0)
-1.23	0.219	105	6074-0.0 Glasses worn/required (right) (0.0)
1.23	0.22	774	4-0.0 Biometrics duration (0.0)
-1.23	0.22	164	4245-1.12 Time to press first digit (right) (1.12)
-1.23	0.22	154	100270-2.0 Filtered coffee intake (2.0)
-1.22	0.22	79	5986-0.65 ECG, phase time (0.65)
1.22	0.22	145	100720-1.0 Fortified wine intake (1.0)
-1.23	0.22	218	103990-2.0 Vegetable consumers (2.0)
-1.23	0.22	697	30850-0.0 Testosterone (0.0)
-1.22	0.221	124	102850-1.0 Low fat cheese spread intake (1.0)
1.22	0.221	98	104360-0.0 Turnip/swede intake (0.0)
1.22	0.221	367	41244-0.1 Intended management of patient (recoded) (0.1)
1.22	0.221	607	102-2.1 Pulse rate, automated reading (2.1)
1.22	0.221	166	6144-1.0 Never eat eggs, dairy, wheat, sugar (1.0)
-1.22	0.221	784	3-0.0 Verbal interview duration (0.0)
1.22	0.221	27	20009-2.9 Interpolated Age of participant when non-cancer illness first diagnosed (2.9)
1.22	0.221	783	1090-2.0 Time spent driving (2.0)
-1.22	0.222	785	20004-0.1478 Operation code (1478 - tonsillectomy +/- adenoids)
-1.22	0.222	117	5986-1.64 ECG, phase time (1.64)
1.22	0.222	731	30250-0.0 Reticulocyte count (0.0)
1.22	0.222	680	23248-2.0 Android total mass (2.0)
-1.22	0.222	558	6773-2.13 Interval between previous point and current one in alphanumeric path (trail #2) (2.13)
1.22	0.222	218	100300-4.0 Latte intake (4.0)
1.22	0.222	230	4237-0.8 Time to press 'next' (left) (0.8)
-1.22	0.222	781	2453-2.0 Cancer diagnosed by doctor (2.0)
-1.22	0.223	423	20230-0.6 Duration to entering value (0.6)
-1.21	0.223	39	22685-0.0 Quality control indicator for IMT at 240 degrees (0.0)
1.22	0.223	230	4230-0.14 Signal-to-noise-ratio (SNR) of triplet (left) (0.14)
-1.22	0.223	577	6362-2.0 First code array presented (2.0)
-1.22	0.223	783	1329-0.0 Oily fish intake (0.0)
1.22	0.223	71	21076-0.0 Vomiting when IBS symptoms first began (0.0)
-1.22	0.224	160	5084-0.0 Spherical power (right) (0.0)
1.21	0.224	245	100500-4.0 Intake of artificial sweetener added to tea (4.0)
1.22	0.224	782	2227-2.0 Other eye problems (2.0)
1.22	0.224	359	90053-0.0 Wear duration during Monday (0.0)
1.22	0.224	99	5983-0.17 ECG, heart rate (0.17)
-1.21	0.224	326	404-0.2 Duration to first press of snap-button in each round (0.2)
-1.21	0.225	117	5985-1.66 Bicycle speed (1.66)
1.21	0.225	619	4199-2.0 Position of pulse wave notch (2.0)
1.21	0.225	285	100920-1.0 Type milk consumed (1.0)
1.21	0.225	680	23310-2.0 Ribs BMC (bone mineral content) (2.0)
-1.21	0.225	165	4237-1.14 Time to press 'next' (left) (1.14)
1.21	0.225	171	102370-4.0 Cereal bar intake (4.0)
1.21	0.225	77	22607-0.5 Workplace very cold (0.5)
-1.21	0.226	180	104120-2.0 Green bean intake (2.0)
1.19	0.226	12	5985-0.84 Bicycle speed (0.84)
1.21	0.226	783	2492-2.0 Taking other prescription medications (2.0)
1.21	0.226	785	41204-0.4652 Diagnoses - secondary ICD10 (J459 - J45.9 Asthma, unspecified)
1.21	0.226	785	41204-0.18661 Diagnoses - secondary ICD10 (Z370 - Z37.0 Single live birth)
1.21	0.226	785	41270-0.18661 Diagnoses - ICD10 (Z370 - Z37.0 Single live birth)
1.21	0.226	161	5202-0.0 Number of rounds to result (right) (0.0)
-1.21	0.226	559	20401-0.0 Ever addicted to any substance or behaviour (0.0)
1.21	0.227	224	41249-0.2 Methods of admission to hospital (recoded) (0.2)
1.18	0.227	10	10971-0.0 Duration of vigorous physical activity (pilot) (0.0)
-1.21	0.227	765	4234-2.5 Time to press first digit (left) (2.5)
-1.21	0.227	156	3064-1.0 Peak expiratory flow (PEF) (1.0)
-1.21	0.227	79	5986-0.64 ECG, phase time (0.64)
1.21	0.227	785	41270-0.4652 Diagnoses - ICD10 (J459 - J45.9 Asthma, unspecified)
-1.21	0.227	532	6312-2.8 Value entered (2.8)
-1.2	0.228	165	4230-1.12 Signal-to-noise-ratio (SNR) of triplet (left) (1.12)
1.2	0.228	760	48-2.0 Waist circumference (2.0)
-1.2	0.228	78	5985-0.71 Bicycle speed (0.71)
1.2	0.228	759	403-2.2 Number of times snap-button pressed (2.2)
-1.19	0.228	16	5485-1.0 Leg pain when walking normally (1.0)
-1.2	0.228	76	5983-0.75 ECG, heart rate (0.75)
1.2	0.228	87	20200-0.33 Values wanted (0.33)
-1.2	0.228	109	5855-2.0 Which eye(s) affected by astigmatism (2.0)
1.2	0.229	121	100009-0.0 Englyst dietary fibre (0.0)
-1.19	0.229	15	6179-2.2 Mineral and other dietary supplements (2.2)
1.2	0.229	95	5986-0.45 ECG, phase time (0.45)
1.2	0.229	164	4247-1.8 Time to press 'next' (right) (1.8)
1.2	0.23	141	5986-1.51 ECG, phase time (1.51)
-1.2	0.23	161	2897-0.0 Age stopped smoking (0.0)
-1.2	0.23	310	100012-4.0 Vitamin B6 (4.0)
-1.2	0.23	79	103010-0.0 Sausage intake (0.0)
1.19	0.231	19	20009-2.10 Interpolated Age of participant when non-cancer illness first diagnosed (2.10)
1.2	0.231	190	23461-0.0 Glutamine (0.0)
-1.2	0.231	118	5985-1.63 Bicycle speed (1.63)
1.19	0.232	164	4243-1.14 Triplet correct (right) (1.14)
1.2	0.232	703	12679-2.0 Number of beats in waveform average for PWA (2.0)
-1.19	0.232	85	102900-2.0 Goat's cheese intake (2.0)
-1.19	0.232	29	5983-1.81 ECG, heart rate (1.81)
1.2	0.232	766	4247-2.7 Time to press 'next' (right) (2.7)
-1.19	0.232	52	100590-0.0 Red wine intake (0.0)
1.2	0.232	164	4249-1.8 Number of times 'clear' was pressed (right) (1.8)
1.19	0.232	166	6075-1.0 Glasses worn/required (left) (1.0)
-1.19	0.233	33	23443-1.0 Degree of Unsaturation (1.0)
1.19	0.233	784	1220-2.0 Daytime dozing / sleeping (narcolepsy) (2.0)
-1.19	0.233	161	5085-1.0 Spherical power (left) (1.0)
-1.17	0.234	14	20007-1.0 Interpolated Age of participant when cancer first diagnosed (1.0)
-1.19	0.234	79	5986-0.63 ECG, phase time (0.63)
1.19	0.234	166	6164-1.0 Types of physical activity in last 4 weeks (1.0)
1.19	0.234	680	23225-2.0 Arms BMD (bone mineral density) (2.0)
1.19	0.234	61	22167-0.0 Recent medication for asthma (0.0)
1.19	0.234	127	5108-1.2 3mm asymmetry angle (right) (1.2)
-1.19	0.235	190	22613-0.3 Worked with paints, thinners or glues (0.3)
1.19	0.235	783	1379-0.0 Lamb/mutton intake (0.0)
-1.19	0.235	180	104170-2.0 Carrot intake (2.0)
1.19	0.235	142	100470-2.0 Decaffeinated tea (2.0)
1.19	0.235	228	4245-0.9 Time to press first digit (right) (0.9)
1.19	0.235	97	5983-0.38 ECG, heart rate (0.38)
-1.18	0.236	96	5985-0.39 Bicycle speed (0.39)
1.18	0.236	445	2834-0.0 Bilateral oophorectomy (both ovaries removed) (0.0)
1.18	0.236	49	5076-0.3 Number of letters correct in round (right) (0.3)
1.18	0.236	785	630-0.0 Touchscreen duration (0.0)
-1.18	0.236	74	101430-0.0 Number of bread rolls with butter/margarine (0.0)
-1.18	0.236	63	93-0.1 Systolic blood pressure, manual reading (0.1)
1.18	0.236	103	4609-0.0 Longest period of depression (0.0)
-1.18	0.236	69	5158-1.1 6mm asymmetry index (right) (1.1)
1.18	0.237	78	41248-0.1 Destinations on discharge from hospital (recoded) (0.1)
-1.18	0.237	33	23524-1.0 Total Lipids in IDL (1.0)
-1.18	0.237	131	100900-2.0 Intake of sugar added to cereal (2.0)
-1.18	0.237	79	5986-0.66 ECG, phase time (0.66)
1.18	0.237	785	20002-0.1294 Non-cancer illness code, self-reported (1294 - back problem)
-1.18	0.237	119	5986-1.59 ECG, phase time (1.59)
-1.18	0.237	49	22611-0.6 Workplace had a lot of cigarette smoke from other people smoking (0.6)
1.18	0.238	558	6773-2.21 Interval between previous point and current one in alphanumeric path (trail #2) (2.21)
-1.18	0.238	225	104460-1.0 Banana intake (1.0)
1.18	0.238	623	21033-0.0 Frequency of hard/lumpy stools in the last 3 months (0.0)
-1.18	0.238	228	4243-0.10 Triplet correct (right) (0.10)
-1.18	0.239	785	20002-0.1569 Non-cancer illness code, self-reported (1569 - mumps / epidemic parotitis)
-1.18	0.239	82	20090-1.1 Type of fat/oil used in cooking (1.1)
1.18	0.239	121	100015-0.0 Vitamin C (0.0)
-1.18	0.239	165	4235-1.3 Time to press last digit (left) (1.3)
-1.18	0.239	79	5986-0.62 ECG, phase time (0.62)
1.18	0.239	158	5986-1.14 ECG, phase time (1.14)
-1.18	0.239	327	404-2.3 Duration to first press of snap-button in each round (2.3)
-1.18	0.239	180	104020-2.0 Fried potatoes intake (2.0)
-1.18	0.239	785	20002-0.1452 Non-cancer illness code, self-reported (1452 - eczema/dermatitis)
1.17	0.24	127	20008-0.2 Interpolated Year when non-cancer illness first diagnosed (0.2)
-1.18	0.24	780	2463-0.0 Fractured/broken bones in last 5 years (0.0)
1.18	0.24	772	23110-0.0 Impedance of arm (left) (0.0)
-1.17	0.24	118	5985-1.62 Bicycle speed (1.62)
-1.17	0.241	161	100850-1.0 Whole-wheat cereal intake (1.0)
1.17	0.241	127	5117-0.1 6mm cylindrical power (right) (0.1)
-1.17	0.241	165	4234-1.5 Time to press first digit (left) (1.5)
1.16	0.241	15	6154-0.2 Medication for pain relief, constipation, heartburn (0.2)
1.17	0.241	760	20015-2.0 Sitting height (2.0)
-1.17	0.241	421	20230-0.14 Duration to entering value (0.14)
-1.15	0.242	14	102620-2.0 Homemade soup intake (2.0)
-1.17	0.242	144	5077-0.1 Number of letters correct in round (left) (0.1)
1.14	0.242	8	87-2.13 Non-cancer illness year/age first occurred (2.13)
1.14	0.242	8	20008-2.13 Interpolated Year when non-cancer illness first diagnosed (2.13)
1.14	0.242	8	20009-2.13 Interpolated Age of participant when non-cancer illness first diagnosed (2.13)
1.17	0.242	123	102350-2.0 Chocolate biscuits intake (2.0)
1.17	0.242	778	24019-0.0 Particulate matter air pollution (pm10); 2007 (0.0)
-1.16	0.242	16	5507-1.0 Leg pain on walking : action taken (1.0)
1.17	0.242	692	12340-2.0 QRS duration (2.0)
-1.13	0.242	7	4012-0.0 Age deep-vein thrombosis (DVT, blood clot in leg) diagnosed (0.0)
1.17	0.243	165	4246-1.4 Time to press last digit (right) (1.4)
-1.16	0.243	33	23549-1.0 Free Cholesterol in Small LDL (1.0)
1.16	0.243	83	41227-0.0 Status of baby at birth (0.0)
1.17	0.243	766	4246-2.7 Time to press last digit (right) (2.7)
1.16	0.243	61	102960-1.0 Eggs in sandwiches intake (1.0)
1.17	0.243	623	21041-0.0 Degree to which abdominal pain/discomfort/altered bowel habits affect/interfere with life in general (0.0)
-1.17	0.243	322	20445-0.0 Depression possibly related to childbirth (0.0)
1.17	0.243	165	4232-1.5 Triplet correct (left) (1.5)
1.16	0.244	444	2844-0.0 Had other major operations (0.0)
-1.16	0.244	145	100670-1.0 White wine intake (1.0)
1.16	0.244	574	4256-2.1 Time elapsed (2.1)
-1.16	0.244	470	6143-2.0 Transport type for commuting to job workplace (2.0)
1.16	0.245	33	23469-1.0 Tyrosine (1.0)
-1.16	0.245	30	22640-0.3 Mixture of day and night shifts worked (0.3)
-1.16	0.245	92	102450-2.0 Seeds intake (2.0)
-1.16	0.245	774	404-0.10 Duration to first press of snap-button in each round (0.10)
1.16	0.246	164	23111-1.0 Leg fat percentage (right) (1.0)
1.16	0.246	114	5985-1.74 Bicycle speed (1.74)
-1.16	0.246	33	23523-1.0 Concentration of IDL Particles (1.0)
1.16	0.246	74	102280-0.0 Milk chocolate intake (0.0)
-1.16	0.246	785	20003-0.1140876592 Treatment/medication code (1140876592 - multivitamin+mineral preparations)
1.16	0.246	162	1249-1.0 Past tobacco smoking (1.0)
-1.16	0.246	752	404-2.7 Duration to first press of snap-button in each round (2.7)
1.16	0.246	784	2178-0.0 Overall health rating (0.0)
1.16	0.247	256	101250-4.0 Crispbread intake (4.0)
-1.13	0.247	10	10147-0.7 Duration to first press of snap-button in each round (pilot) (0.7)
1.16	0.247	559	20530-0.0 Witnessed sudden violent death (0.0)
-1.15	0.247	33	23542-1.0 Free Cholesterol in Medium LDL (1.0)
-1.16	0.247	119	5986-1.60 ECG, phase time (1.60)
-1.16	0.247	230	4230-0.2 Signal-to-noise-ratio (SNR) of triplet (left) (0.2)
1.15	0.247	33	20467-0.0 Frequency of unusual or psychotic experiences in past year (0.0)
-1.15	0.248	148	5159-1.0 3mm asymmetry index (right) (1.0)
1.15	0.248	310	100023-4.0 Starch (4.0)
1.15	0.248	77	22608-0.5 Workplace very hot (0.5)
1.15	0.248	97	5983-0.37 ECG, heart rate (0.37)
1.15	0.248	99	5983-0.14 ECG, heart rate (0.14)
-1.15	0.248	130	5106-1.0 6mm strong meridian angle (right) (1.0)
1.15	0.248	19	3486-2.0 Ever tried to stop smoking (2.0)
1.13	0.249	10	10693-0.1 Acceptability of each blow result (pilot) (0.1)
1.15	0.249	111	5118-0.2 6mm cylindrical power (left) (0.2)
1.14	0.249	17	12683-2.2 End systolic pressure during PWA (2.2)
1.13	0.249	11	3982-0.0 Number of adopted sisters (0.0)
1.15	0.249	45	102120-0.0 Ice-cream intake (0.0)
-1.15	0.25	119	5986-1.58 ECG, phase time (1.58)
1.14	0.25	15	23022-0.0 HTLV-1 gag antigen for Human T-Lymphotropic Virus 1 (0.0)
1.15	0.25	165	404-1.7 Duration to first press of snap-button in each round (1.7)
1.13	0.25	10	10694-0.3 Forced vital capacity (FVC) (pilot) (0.3)
-1.15	0.251	151	3849-2.0 Number of pregnancy terminations (2.0)
1.15	0.251	156	3404-0.0 Neck/shoulder pain for 3+ months (0.0)
1.15	0.251	669	30740-0.0 Glucose (0.0)
1.15	0.251	690	22426-2.0 Average heart rate (2.0)
1.14	0.252	99	5984-0.4 ECG, load (0.4)
-1.14	0.252	33	23528-1.0 Free Cholesterol in IDL (1.0)
1.14	0.252	135	5985-1.52 Bicycle speed (1.52)
-1.14	0.252	127	5101-0.1 6mm weak meridian angle (right) (0.1)
1.14	0.252	71	22644-0.0 Consecutive night shifts during mixed shift periods (0.0)
1.14	0.252	165	4235-1.12 Time to press last digit (left) (1.12)
-1.14	0.252	190	23472-0.0 Pyruvate (0.0)
-1.09	0.252	6	6142-0.2 Current employment status (0.2)
1.14	0.252	559	20479-0.0 Ever thought that life not worth living (0.0)
-1.14	0.253	562	6772-2.9 Interval between previous point and current one in numeric path (trail #1) (2.9)
1.14	0.253	743	30000-0.0 White blood cell (leukocyte) count (0.0)
-1.12	0.253	10	101970-2.0 Double crust pastry intake (2.0)
1.14	0.253	359	90078-0.0 Wear duration during 18:00 - 18:59 (0.0)
-1.14	0.253	163	5084-1.0 Spherical power (right) (1.0)
1.14	0.254	785	41204-0.2635 Diagnoses - secondary ICD10 (E780 - E78.0 Pure hypercholesterolaemia)
1.14	0.254	782	1349-0.0 Processed meat intake (0.0)
-1.12	0.254	10	10609-0.7 Words answer array (pilot) (0.7)
-1.12	0.254	10	20008-0.6 Interpolated Year when non-cancer illness first diagnosed (0.6)
1.14	0.254	310	102800-4.0 Cheese consumers (4.0)
-1.14	0.254	104	3606-0.0 Chest pain or discomfort walking normally (0.0)
1.14	0.255	785	41270-0.2635 Diagnoses - ICD10 (E780 - E78.0 Pure hypercholesterolaemia)
-1.14	0.255	359	90028-0.0 Average acceleration 01:00 - 01:59 (0.0)
-1.14	0.255	785	21000-0.0 Ethnic background (0.0)
1.14	0.255	160	2110-1.0 Able to confide (1.0)
-1.14	0.255	116	5983-1.67 ECG, heart rate (1.67)
1.14	0.255	59	22704-0.3 Home location - north co-ordinate (rounded) (0.3)
-1.14	0.256	765	4234-2.9 Time to press first digit (left) (2.9)
-1.13	0.256	95	5985-0.46 Bicycle speed (0.46)
-1.14	0.256	254	87-0.1 Non-cancer illness year/age first occurred (0.1)
-1.14	0.256	158	5985-1.7 Bicycle speed (1.7)
1.14	0.256	736	30670-0.0 Urea (0.0)
-1.13	0.257	165	4233-1.15 Mean signal-to-noise ratio (SNR), (left) (1.15)
-1.13	0.257	244	22612-0.2 Worked with materials containing asbestos (0.2)
-1.13	0.257	166	5202-1.0 Number of rounds to result (right) (1.0)
1.13	0.257	141	5984-1.51 ECG, load (1.51)
-1.13	0.257	34	100180-2.0 Squash intake (2.0)
1.13	0.257	479	3064-0.2 Peak expiratory flow (PEF) (0.2)
1.12	0.257	20	102540-0.0 Canned soup intake (0.0)
-1.13	0.257	351	22332-2.0 QTC interval (2.0)
-1.13	0.258	765	1060-2.0 Time spent outdoors in winter (2.0)
1.13	0.258	558	6773-2.18 Interval between previous point and current one in alphanumeric path (trail #2) (2.18)
-1.13	0.258	359	90114-0.0 Fraction acceleration <= 35 milli-gravities (0.0)
-1.13	0.258	666	2149-2.0 Lifetime number of sexual partners (2.0)
-1.13	0.258	92	102490-2.0 Olives intake (2.0)
1.13	0.259	182	21000-2.0 Ethnic background (2.0)
-1.13	0.259	783	1488-2.0 Tea intake (2.0)
1.13	0.259	164	4836-1.0 Loud music exposure frequency (1.0)
-1.13	0.259	158	5983-1.6 ECG, heart rate (1.6)
-1.13	0.259	228	4249-0.7 Number of times 'clear' was pressed (right) (0.7)
1.09	0.259	8	4056-2.0 Age stroke diagnosed (2.0)
1.13	0.259	49	22613-0.6 Worked with paints, thinners or glues (0.6)
1.13	0.259	766	4243-2.8 Triplet correct (right) (2.8)
1.13	0.259	220	6159-0.1 Pain type(s) experienced in last month (0.1)
-1.12	0.259	25	22643-0.3 Number of night shifts worked monthly during mixed shift periods (0.3)
1.13	0.26	154	30200-1.0 Neutrophill percentage (1.0)
-1.13	0.26	164	4246-1.12 Time to press last digit (right) (1.12)
1.13	0.26	245	20200-0.29 Values wanted (0.29)
1.11	0.26	14	102530-2.0 Powdered/instant soup intake (2.0)
1.12	0.26	67	102960-4.0 Eggs in sandwiches intake (4.0)
-1.12	0.26	165	4234-1.3 Time to press first digit (left) (1.3)
-1.13	0.26	774	404-0.7 Duration to first press of snap-button in each round (0.7)
-1.12	0.26	116	5985-1.68 Bicycle speed (1.68)
-1.07	0.26	6	20109-1.1 Ingredients in homemade soup (1.1)
-1.13	0.26	359	90116-0.0 Fraction acceleration <= 45 milli-gravities (0.0)
1.12	0.261	448	2784-2.0 Ever taken oral contraceptive pill (2.0)
-1.12	0.261	553	1807-2.0 Father's age at death (2.0)
-1.12	0.261	236	104360-1.0 Turnip/swede intake (1.0)
1.12	0.261	759	401-2.2 Index for card A in round (2.2)
-1.11	0.261	15	102070-4.0 Scone intake (4.0)
1.12	0.262	785	20004-0.1490 Operation code (1490 - male circumcision)
1.12	0.262	319	404-0.4 Duration to first press of snap-button in each round (0.4)
-1.1	0.262	10	10723-0.0 Vitamin supplements (pilot) (0.0)
-1.12	0.262	127	5159-1.2 3mm asymmetry index (right) (1.2)
1.12	0.262	86	5985-1.76 Bicycle speed (1.76)
1.12	0.262	190	23480-0.0 Glycoprotein Acetyls (0.0)
1.12	0.262	164	4246-1.5 Time to press last digit (right) (1.5)
1.12	0.262	99	5983-0.10 ECG, heart rate (0.10)
1.12	0.262	559	20488-0.0 Physically abused by family as a child (0.0)
1.12	0.263	190	23466-0.0 Leucine (0.0)
-1.09	0.263	10	10139-0.2 Index for card A in round (pilot) (0.2)
1.11	0.263	29	5518-0.0 Leg pain on walking : effect of standing still (0.0)
1.12	0.263	785	41270-0.19042 Diagnoses - ICD10 (Z880 - Z88.0 Personal history of allergy to penicillin)
1.12	0.263	322	20448-0.0 Professional informed about depression (0.0)
-1.12	0.264	236	104350-1.0 Tinned tomato intake (1.0)
-1.12	0.264	164	4247-1.12 Time to press 'next' (right) (1.12)
1.12	0.264	767	4243-2.4 Triplet correct (right) (2.4)
1.12	0.264	125	30334-1.0 Volume of EDTA1 buffy held by UKB (1.0)
1.12	0.264	774	0-0.0 SMOKING
-1.12	0.264	221	100440-1.0 Other tea intake (1.0)
1.12	0.264	189	20542-0.0 Stronger worrying (than other people) during period of worst anxiety (0.0)
1.1	0.265	17	12682-2.2 Cardiac output during PWA (2.2)
-1.11	0.265	33	23432-1.0 Average Diameter for LDL Particles (1.0)
-1.11	0.265	33	23401-1.0 Total Cholesterol Minus HDL-C (1.0)
-1.11	0.265	225	104560-1.0 Pear intake (1.0)
1.12	0.265	785	41204-0.19042 Diagnoses - secondary ICD10 (Z880 - Z88.0 Personal history of allergy to penicillin)
-1.11	0.266	79	5985-0.68 Bicycle speed (0.68)
-1.11	0.266	123	87-1.0 Non-cancer illness year/age first occurred (1.0)
-1.11	0.266	187	20107-0.2 Illnesses of father (0.2)
-1.11	0.266	169	20090-2.0 Type of fat/oil used in cooking (2.0)
1.1	0.266	24	5985-0.81 Bicycle speed (0.81)
1.11	0.266	562	6772-2.21 Interval between previous point and current one in numeric path (trail #1) (2.21)
1.11	0.266	31	5985-0.79 Bicycle speed (0.79)
-1.11	0.266	27	22604-0.6 Work hours - lumped category (0.6)
1.11	0.267	36	20107-1.2 Illnesses of father (1.2)
-1.11	0.267	117	5985-1.64 Bicycle speed (1.64)
1.11	0.267	66	3414-2.0 Hip pain for 3+ months (2.0)
1.11	0.267	225	104430-1.0 Dried fruit intake (1.0)
1.11	0.267	165	4717-1.0 Shortness of breath walking on level ground (1.0)
1.1	0.267	20	102960-0.0 Eggs in sandwiches intake (0.0)
1.11	0.268	574	4255-2.0 Time last key touched (2.0)
-1.1	0.268	33	23402-1.0 Remnant Cholesterol (Non-HDL, Non-LDL -Cholesterol) (1.0)
1.11	0.268	76	5984-0.75 ECG, load (0.75)
1.11	0.268	322	20437-0.0 Thoughts of death during worst depression (0.0)
1.1	0.268	20	22645-0.3 Rest days during mixed shift periods (0.3)
1.1	0.268	26	20200-0.36 Values wanted (0.36)
1.1	0.268	26	20229-0.36 Values entered (0.36)
-1.11	0.268	768	22009-0.34 Genetic principal components (0.34)
1.1	0.269	78	5986-0.74 ECG, phase time (0.74)
1.11	0.269	626	12702-2.0 Cardiac index during PWA (2.0)
1.1	0.269	728	1210-2.0 Snoring (2.0)
-1.11	0.269	775	402-0.0 Index for card B in round (0.0)
-1.11	0.269	404	20155-0.23 Interval between previous point and current one in alphanumeric path (trail #2) (0.23)
-1.08	0.269	10	20009-0.6 Interpolated Age of participant when non-cancer illness first diagnosed (0.6)
-1.1	0.269	165	4080-1.0 Systolic blood pressure, automated reading (1.0)
1.11	0.269	359	90048-0.0 Average acceleration 21:00 - 21:59 (0.0)
1.1	0.269	324	6177-0.0 Medication for cholesterol, blood pressure or diabetes (0.0)
-1.1	0.269	131	100820-2.0 Sweetened cereal intake (2.0)
1.1	0.269	631	30660-0.0 Direct bilirubin (0.0)
-1.09	0.27	24	6771-2.1 Errors before selecting correct item in alphanumeric path (trail #2) (2.1)
-1.1	0.27	765	4235-2.13 Time to press last digit (left) (2.13)
1.1	0.27	421	20230-0.12 Duration to entering value (0.12)
1.1	0.27	145	5103-1.2 3mm weak meridian angle (left) (1.2)
-1.1	0.27	359	90191-0.0 Sample rate maximum (0.0)
-1.1	0.27	41	4814-0.0 Tinnitus severity/nuisance (0.0)
-1.1	0.27	78	5985-0.73 Bicycle speed (0.73)
1.1	0.27	136	102430-4.0 Salted nuts intake (4.0)
1.1	0.27	98	104330-0.0 Sweet potato intake (0.0)
-1.09	0.27	23	6153-2.1 Medication for cholesterol, blood pressure, diabetes, or take exogenous hormones (2.1)
-1.1	0.271	79	5158-0.0 6mm asymmetry index (right) (0.0)
1.1	0.271	31	5983-0.79 ECG, heart rate (0.79)
1.1	0.271	767	4241-2.4 Signal-to-noise-ratio (SNR) of triplet (right) (2.4)
-1.1	0.271	562	6312-2.1 Value entered (2.1)
1.1	0.271	166	1349-1.0 Processed meat intake (1.0)
1.1	0.271	559	20495-0.0 Avoided activities or situations because of previous stressful experience in past month (0.0)
1.1	0.271	404	20155-0.24 Interval between previous point and current one in alphanumeric path (trail #2) (0.24)
-1.09	0.271	21	100560-0.0 Other drink intake (0.0)
-1.09	0.272	28	22611-0.7 Workplace had a lot of cigarette smoke from other people smoking (0.7)
-1.1	0.272	163	2080-1.0 Frequency of tiredness / lethargy in last 2 weeks (1.0)
-1.1	0.272	165	2453-1.0 Cancer diagnosed by doctor (1.0)
-1.1	0.272	79	103070-0.0 Bacon intake (0.0)
-1.1	0.272	559	20411-0.0 Ever been injured or injured someone else through drinking alcohol (0.0)
1.05	0.272	7	10609-0.15 Words answer array (pilot) (0.15)
1.1	0.272	97	845-2.0 Age completed full time education (2.0)
-1.1	0.272	89	103210-4.0 Lobster/crab intake (4.0)
1.1	0.272	164	4100-1.0 Ankle spacing width (left) (1.0)
1.1	0.272	218	100290-4.0 Cappuccino intake (4.0)
1.1	0.273	765	4232-2.6 Triplet correct (left) (2.6)
1.1	0.273	766	4232-2.4 Triplet correct (left) (2.4)
1.09	0.273	27	6771-2.18 Errors before selecting correct item in alphanumeric path (trail #2) (2.18)
1.1	0.273	784	699-0.0 Length of time at current address (0.0)
1.09	0.273	326	23321-2.20 Values wanted (2.20)
-1.09	0.273	31	3731-0.0 Former alcohol drinker (0.0)
1.09	0.273	92	102440-2.0 Unsalted nuts intake (2.0)
-1.04	0.273	6	102040-4.0 Indian snacks intake (4.0)
1.09	0.273	99	5983-0.18 ECG, heart rate (0.18)
1.1	0.273	158	5986-1.13 ECG, phase time (1.13)
1.09	0.274	109	5985-1.75 Bicycle speed (1.75)
-1.09	0.274	680	23307-2.0 Pelvis bone area (2.0)
1.09	0.274	141	1787-1.0 Maternal smoking around birth (1.0)
-1.09	0.274	79	5984-0.68 ECG, load (0.68)
-1.09	0.274	359	90057-0.0 Wear duration during Friday (0.0)
-1.09	0.274	33	23546-1.0 Phospholipids in Small LDL (1.0)
1.09	0.274	29	5985-1.81 Bicycle speed (1.81)
-1.09	0.274	118	5986-1.62 ECG, phase time (1.62)
1.07	0.274	10	10855-0.0 Never eat eggs, dairy, wheat, sugar (pilot) (0.0)
1.09	0.275	558	6773-2.19 Interval between previous point and current one in alphanumeric path (trail #2) (2.19)
-1.07	0.275	10	10144-0.1 Time taken to complete lights test (pilot) (0.1)
-1.08	0.275	19	6159-1.2 Pain type(s) experienced in last month (1.2)
1.09	0.275	95	5983-0.47 ECG, heart rate (0.47)
-1.09	0.275	784	670-2.0 Type of accommodation lived in (2.0)
1.09	0.275	680	23312-2.0 Spine BMC (bone mineral content) (2.0)
-1.09	0.275	785	20004-0.1128 Operation code (1128 - nasal/sinus/nose surgery)
-1.09	0.275	121	100580-0.0 Alcohol consumed (0.0)
1.09	0.276	164	4642-1.0 Ever manic/hyper for 2 days (1.0)
-1.08	0.276	33	23506-1.0 Cholesteryl Esters in Medium VLDL (1.0)
-1.08	0.276	33	23444-1.0 Omega-3 Fatty Acids (1.0)
-1.09	0.276	784	74-0.0 Fasting time (0.0)
-1.09	0.276	95	5985-0.47 Bicycle speed (0.47)
-1.08	0.276	28	100190-0.0 Orange juice intake (0.0)
1.09	0.276	99	5983-0.13 ECG, heart rate (0.13)
-1.08	0.277	33	23446-1.0 Polyunsaturated Fatty Acids (1.0)
1.09	0.277	164	5262-1.0 Intra-ocular pressure, corneal-compensated (left) (1.0)
-1.06	0.277	9	103280-1.0 Quorn intake (1.0)
-1.09	0.277	236	104270-1.0 Parsnip intake (1.0)
1.09	0.277	242	20496-0.0 Felt distant from other people in past month (0.0)
-1.09	0.277	785	6150-0.0 Vascular/heart problems diagnosed by doctor (-7.0 - None of the above)
-1.09	0.278	766	4246-2.6 Time to press last digit (right) (2.6)
-1.08	0.278	218	100023-2.0 Starch (2.0)
1.08	0.278	242	20494-0.0 Felt irritable or had angry outbursts in past month (0.0)
1.08	0.278	99	5983-0.16 ECG, heart rate (0.16)
-1.08	0.279	302	92-0.1 Operation year/age first occurred (0.1)
1.08	0.279	164	4249-1.15 Number of times 'clear' was pressed (right) (1.15)
-1.08	0.279	116	5985-1.67 Bicycle speed (1.67)
1.08	0.279	98	104150-0.0 Butternut squash intake (0.0)
-1.05	0.279	8	10877-0.0 Average total household income before tax (pilot) (0.0)
1.08	0.28	766	4230-2.4 Signal-to-noise-ratio (SNR) of triplet (left) (2.4)
-1.08	0.28	231	6140-0.0 Heating type(s) in home (0.0)
-1.08	0.28	127	92-0.2 Operation year/age first occurred (0.2)
1.08	0.28	230	4233-0.13 Mean signal-to-noise ratio (SNR), (left) (0.13)
1.08	0.281	765	4232-2.11 Triplet correct (left) (2.11)
1.08	0.281	230	4232-0.1 Triplet correct (left) (0.1)
-1.08	0.281	46	102540-4.0 Canned soup intake (4.0)
-1.08	0.281	98	104070-0.0 Vegetable pieces intake (0.0)
1.07	0.281	55	100190-2.0 Orange juice intake (2.0)
-1.07	0.281	17	20200-0.37 Values wanted (0.37)
-1.07	0.281	17	20229-0.37 Values entered (0.37)
-1.07	0.282	77	20008-1.1 Interpolated Year when non-cancer illness first diagnosed (1.1)
-1.08	0.282	785	20004-0.1362 Operation code (1362 - sterilisation)
-1.08	0.282	166	20160-1.0 Ever smoked (1.0)
1.07	0.282	166	21002-1.0 Weight (1.0)
1.07	0.282	79	5983-0.63 ECG, heart rate (0.63)
-1.07	0.283	359	90189-0.0 Sample rate standard deviation (0.0)
1.07	0.283	53	4250-0.7 Number of digits to be memorised/recalled (0.7)
-1.07	0.283	58	22642-0.1 Usual length of each night shift during mixed shift periods (0.1)
-1.07	0.283	137	102850-4.0 Low fat cheese spread intake (4.0)
1.07	0.283	88	2966-0.0 Age high blood pressure diagnosed (0.0)
-1.06	0.283	12	6771-2.15 Errors before selecting correct item in alphanumeric path (trail #2) (2.15)
1.07	0.283	772	1883-0.0 Number of full sisters (0.0)
1.07	0.283	207	103060-1.0 Poultry intake (1.0)
1.07	0.283	31	5986-0.79 ECG, phase time (0.79)
1.07	0.283	785	41210-0.10325 Operative procedures - secondary OPCS4 (Z282 - Z28.2 Caecum)
1.07	0.283	161	5078-0.0 logMAR in round (left) (0.0)
-1.07	0.284	123	5105-1.0 6mm strong meridian angle (left) (1.0)
1.07	0.284	785	20002-0.1538 Non-cancer illness code, self-reported (1538 - arthritis (nos))
1.07	0.284	154	30080-1.0 Platelet count (1.0)
-1.07	0.284	558	6773-2.7 Interval between previous point and current one in alphanumeric path (trail #2) (2.7)
1.04	0.284	9	103260-1.0 Vegetarian sausages/burgers intake (1.0)
1.07	0.284	559	20459-0.0 General happiness with own health (0.0)
-1.07	0.284	49	102840-0.0 Blue cheese intake (0.0)
-1.07	0.284	165	4232-1.13 Triplet correct (left) (1.13)
1.07	0.285	127	5986-1.54 ECG, phase time (1.54)
1.07	0.285	771	2316-2.0 Wheeze or whistling in the chest in last year (2.0)
-1.07	0.285	230	4196-0.0 Pulse wave peak to peak time (0.0)
1.06	0.285	38	3581-1.0 Age at menopause (last menstrual period) (1.0)
-1.07	0.285	559	20523-0.0 Physical violence by partner or ex-partner as an adult (0.0)
1.07	0.285	125	30324-1.0 Volume of EDTA1 red cells held by UKB (1.0)
1.07	0.286	121	100004-0.0 Fat (0.0)
1.07	0.286	735	2247-2.0 Hearing difficulty/problems (2.0)
-1.06	0.286	94	5986-0.49 ECG, phase time (0.49)
-1.07	0.286	99	5985-0.7 Bicycle speed (0.7)
1.06	0.287	158	5986-1.15 ECG, phase time (1.15)
-1.06	0.287	163	5221-1.0 Index of best refractometry result (right) (1.0)
-1.07	0.287	768	22009-0.18 Genetic principal components (0.18)
1.06	0.287	145	6141-1.0 How are people in household related to participant (1.0)
1.06	0.287	180	104000-2.0 Baked bean intake (2.0)
1.06	0.287	767	4243-2.5 Triplet correct (right) (2.5)
1.02	0.287	7	10609-0.14 Words answer array (pilot) (0.14)
1.04	0.287	10	10696-0.2 Peak expiratory flow (PEF) (pilot) (0.2)
1.06	0.288	230	4237-0.5 Time to press 'next' (left) (0.5)
-1.06	0.288	33	23419-1.0 Total Free Cholesterol (1.0)
-1.06	0.288	33	23537-1.0 Concentration of Medium LDL Particles (1.0)
1.06	0.289	164	4246-1.8 Time to press last digit (right) (1.8)
1.06	0.289	94	30000-2.0 White blood cell (leukocyte) count (2.0)
-1.06	0.289	623	21044-0.0 Average number of times bowels opened per day (0.0)
1.06	0.289	121	102400-0.0 Savoury snack consumers (0.0)
1.06	0.289	559	20497-0.0 Repeated disturbing thoughts of stressful experience in past month (0.0)
-1.06	0.289	759	30314-0.0 Volume of EDTA1 plasma held by UKB (0.0)
-1.06	0.289	77	22609-0.5 Workplace very dusty (0.5)
-1.05	0.29	33	23505-1.0 Cholesterol in Medium VLDL (1.0)
-1.06	0.29	285	100013-1.0 Vitamin B12 (1.0)
-1.06	0.29	48	20006-0.0 Interpolated Year when cancer first diagnosed (0.0)
1.06	0.29	559	20480-0.0 Ever self-harmed (0.0)
-1.06	0.29	123	5306-1.0 6mm index of best keratometry results (left) (1.0)
-1.06	0.29	236	104210-1.0 Cucumber intake (1.0)
-1.06	0.291	528	4119-2.0 Ankle spacing width (right) (2.0)
1.06	0.291	88	102140-1.0 Milk-based pudding intake (1.0)
1.06	0.291	180	104290-2.0 Sweet pepper intake (2.0)
1.03	0.291	9	103270-1.0 Tofu intake (1.0)
1.05	0.291	30	20092-4.0 Type of baguette eaten (4.0)
1.05	0.292	765	4230-2.5 Signal-to-noise-ratio (SNR) of triplet (left) (2.5)
-1.05	0.292	785	20002-0.1568 Non-cancer illness code, self-reported (1568 - measles / morbillivirus)
-1.05	0.292	67	20106-2.0 Type of yogurt eaten (2.0)
1.05	0.292	171	102350-4.0 Chocolate biscuits intake (4.0)
1.05	0.292	76	5986-0.75 ECG, phase time (0.75)
1.05	0.292	230	100150-1.0 Drinking water intake (1.0)
-1.05	0.292	92	20106-1.0 Type of yogurt eaten (1.0)
1.05	0.293	166	2345-1.0 Ever had bowel cancer screening (1.0)
1.05	0.293	228	4243-0.14 Triplet correct (right) (0.14)
1.04	0.293	14	6145-2.2 Illness, injury, bereavement, stress in last 2 years (2.2)
-1.05	0.293	118	5986-1.61 ECG, phase time (1.61)
-1.05	0.293	611	4080-2.0 Systolic blood pressure, automated reading (2.0)
1.05	0.294	104	23246-2.0 Android lean mass (2.0)
-1.05	0.294	80	5985-0.56 Bicycle speed (0.56)
-1.05	0.294	79	5984-0.66 ECG, load (0.66)
1.05	0.294	123	102380-2.0 Other sweets intake (2.0)
-1.05	0.295	411	4250-2.7 Number of digits to be memorised/recalled (2.7)
-1.05	0.295	411	4253-2.7 Time number displayed for (2.7)
-1.05	0.295	160	20261-0.0 avMSE (0.0)
1.05	0.295	166	1120-1.0 Weekly usage of mobile phone in last 3 months (1.0)
1.05	0.295	78	3786-0.0 Age asthma diagnosed (0.0)
1.05	0.295	99	5983-0.26 ECG, heart rate (0.26)
-1.04	0.296	154	30180-1.0 Lymphocyte percentage (1.0)
-1.05	0.296	381	6164-0.2 Types of physical activity in last 4 weeks (0.2)
-1.04	0.296	123	102310-2.0 Chocolate sweet intake (2.0)
1.04	0.296	559	20485-0.0 Ever contemplated self-harm (0.0)
1.04	0.297	558	6773-2.20 Interval between previous point and current one in alphanumeric path (trail #2) (2.20)
1.04	0.297	91	102740-4.0 Brown rice intake (4.0)
-1.04	0.297	107	102450-1.0 Seeds intake (1.0)
-1.04	0.297	45	21047-0.0 Number of weeks (in the last year) at work suffering because of IBS (0.0)
-1.04	0.297	158	5985-1.25 Bicycle speed (1.25)
1.04	0.297	768	22024-0.0 DNA concentration (0.0)
1.04	0.298	52	5983-1.78 ECG, heart rate (1.78)
-1.04	0.298	33	23530-1.0 Concentration of Large LDL Particles (1.0)
-1.03	0.298	16	20104-1.0 Thickness of butter/margarine spread on other bread (1.0)
1.03	0.298	21	5985-1.83 Bicycle speed (1.83)
-1	0.298	7	4700-1.0 Age cataract diagnosed (1.0)
1	0.298	7	5441-1.0 Which eye(s) are affected by cataract (1.0)
-1.04	0.298	623	21058-0.0 Degree bothered by urinary frequency/bladder irritability in the last 3 months (0.0)
1.04	0.298	99	5984-0.26 ECG, load (0.26)
1.04	0.298	68	4254-0.1 Time first key touched (0.1)
-1.04	0.299	785	20004-0.99999 Operation code (99999 - unclassifiable)
-1.04	0.299	218	100011-2.0 Iron (2.0)
1.04	0.299	166	21001-1.0 Body mass index (BMI) (1.0)
-1.03	0.299	18	103270-4.0 Tofu intake (4.0)
-1.04	0.299	160	2247-1.0 Hearing difficulty/problems (1.0)
1.04	0.299	765	4230-2.11 Signal-to-noise-ratio (SNR) of triplet (left) (2.11)
-1.04	0.299	662	796-0.0 Distance between home and job workplace (0.0)
-1.04	0.3	563	6374-2.0 Number of puzzles viewed (2.0)
1.04	0.3	562	1588-2.0 Average weekly beer plus cider intake (2.0)
-1.03	0.3	137	30650-1.0 Aspartate aminotransferase (1.0)
-1.03	0.3	78	5985-0.70 Bicycle speed (0.70)
-1.04	0.3	623	21053-0.0 Degree bothered by dizziness in the last 3 months (0.0)
1.03	0.301	147	5111-0.1 3mm asymmetry angle (left) (0.1)
-1.03	0.301	230	4235-0.7 Time to press last digit (left) (0.7)
1.03	0.301	121	100008-0.0 Total sugars (0.0)
1.03	0.301	127	5984-1.54 ECG, load (1.54)
1.03	0.301	784	6159-0.0 Pain type(s) experienced in last month (0.0)
-1.03	0.301	166	4200-1.0 Position of the shoulder on the pulse waveform (1.0)
1.03	0.301	764	1249-2.0 Past tobacco smoking (2.0)
1.01	0.301	11	5945-2.0 Age other serious eye condition diagnosed (2.0)
1.03	0.302	767	4241-2.3 Signal-to-noise-ratio (SNR) of triplet (right) (2.3)
-1.03	0.302	166	4199-1.0 Position of pulse wave notch (1.0)
1.03	0.302	247	20090-4.0 Type of fat/oil used in cooking (4.0)
1.03	0.302	230	4230-0.12 Signal-to-noise-ratio (SNR) of triplet (left) (0.12)
-1.03	0.302	104	100730-2.0 Spirits intake (2.0)
-1.03	0.303	785	20004-0.1534 Operation code (1534 - hand/finger surgery)
-1.03	0.303	132	3773-0.0 Knee pain for 3+ months (0.0)
-1.03	0.303	163	1980-1.0 Worrier / anxious feelings (1.0)
1.03	0.303	38	5077-1.3 Number of letters correct in round (left) (1.3)
1.03	0.303	230	4239-0.1 Number of times 'clear' was pressed (left) (0.1)
-1.03	0.303	158	5985-1.11 Bicycle speed (1.11)
-1.02	0.304	69	84-2.0 Cancer year/age first occurred (2.0)
-1.03	0.304	669	30760-0.0 HDL cholesterol (0.0)
-1.03	0.304	117	5985-1.65 Bicycle speed (1.65)
1.03	0.304	720	102-0.1 Pulse rate, automated reading (0.1)
-1.03	0.304	94	5984-0.49 ECG, load (0.49)
1.03	0.304	164	23101-1.0 Whole body fat-free mass (1.0)
-1.02	0.304	32	6147-0.1 Reason for glasses/contact lenses (0.1)
1.03	0.304	166	1239-1.0 Current tobacco smoking (1.0)
1.02	0.305	166	1220-1.0 Daytime dozing / sleeping (narcolepsy) (1.0)
1.03	0.305	230	4235-0.5 Time to press last digit (left) (0.5)
-1.03	0.305	164	103070-2.0 Bacon intake (2.0)
1.02	0.305	58	5986-0.76 ECG, phase time (0.76)
1.03	0.305	377	22616-0.1 Breathing problems during period of job (0.1)
-1.02	0.306	96	5985-0.41 Bicycle speed (0.41)
1.02	0.306	165	4235-1.2 Time to press last digit (left) (1.2)
1.02	0.306	221	100410-1.0 Rooibos tea intake (1.0)
1.02	0.306	48	84-0.0 Cancer year/age first occurred (0.0)
1.02	0.306	236	104050-1.0 Mashed potato intake (1.0)
-1.02	0.307	165	4232-1.12 Triplet correct (left) (1.12)
1.02	0.307	94	100950-0.0 Sliced bread intake (0.0)
1.02	0.307	359	90045-0.0 Average acceleration 18:00 - 18:59 (0.0)
1.02	0.307	164	23112-1.0 Leg fat mass (right) (1.0)
-1.02	0.307	119	30830-1.0 SHBG (1.0)
-1.01	0.307	15	6771-2.23 Errors before selecting correct item in alphanumeric path (trail #2) (2.23)
1.02	0.307	189	20537-0.0 Frequency of difficulty controlling worry during worst period of anxiety (0.0)
1.02	0.307	559	20489-0.0 Felt loved as a child (0.0)
1.02	0.307	165	4235-1.10 Time to press last digit (left) (1.10)
-1.02	0.307	48	20007-0.0 Interpolated Age of participant when cancer first diagnosed (0.0)
-1.02	0.307	114	5983-1.71 ECG, heart rate (1.71)
-1.02	0.307	166	4079-1.1 Diastolic blood pressure, automated reading (1.1)
-1.02	0.308	79	5985-0.67 Bicycle speed (0.67)
-1.02	0.308	54	20089-2.1 Type of meals eaten (2.1)
-1.02	0.308	166	4674-1.0 Private healthcare (1.0)
1.01	0.308	45	5983-1.79 ECG, heart rate (1.79)
-1.02	0.308	131	100880-2.0 Dried fruit added to cereal (2.0)
1.02	0.308	766	4239-2.4 Number of times 'clear' was pressed (left) (2.4)
1.02	0.308	561	23321-2.0 Values wanted (2.0)
-1.02	0.309	122	4250-2.9 Number of digits to be memorised/recalled (2.9)
-1.01	0.309	98	5985-0.32 Bicycle speed (0.32)
-1.02	0.309	560	6312-2.5 Value entered (2.5)
1.02	0.309	79	103020-0.0 Beef intake (0.0)
1.02	0.309	114	3546-2.0 Age last used hormone-replacement therapy (HRT) (2.0)
-1.01	0.309	126	41244-0.2 Intended management of patient (recoded) (0.2)
1.02	0.309	765	4233-2.13 Mean signal-to-noise ratio (SNR), (left) (2.13)
1.01	0.31	165	4237-1.2 Time to press 'next' (left) (1.2)
-1.01	0.31	79	5985-0.64 Bicycle speed (0.64)
-0.98	0.31	8	6771-2.10 Errors before selecting correct item in alphanumeric path (trail #2) (2.10)
1.01	0.31	166	5186-1.0 Duration visual-acuity screen displayed (right) (1.0)
-1.02	0.31	768	22022-0.0 Sex inference X probe-intensity (0.0)
1.01	0.31	47	22615-0.6 Workplace had a lot of diesel exhaust (0.6)
1.01	0.311	765	4239-2.9 Number of times 'clear' was pressed (left) (2.9)
1.01	0.311	785	41270-0.12318 Diagnoses - ICD10 (R104 - R10.4 Other and unspecified abdominal pain)
-1.01	0.311	35	103200-0.0 Prawns intake (0.0)
1.01	0.312	164	5265-1.0 Corneal resistance factor (left) (1.0)
-1.01	0.312	244	100950-1.0 Sliced bread intake (1.0)
-1.01	0.312	165	4239-1.3 Number of times 'clear' was pressed (left) (1.3)
1.01	0.312	89	1807-1.0 Father's age at death (1.0)
1.01	0.312	310	102250-4.0 Sweet snack consumers (4.0)
-1.01	0.312	189	23471-0.0 Lactate (0.0)
-1.01	0.312	136	1677-2.0 Breastfed as a baby (2.0)
-1.01	0.312	207	103020-1.0 Beef intake (1.0)
1.01	0.313	310	102130-4.0 Dessert consumers (4.0)
-1.01	0.313	779	904-2.0 Number of days/week of vigorous physical activity 10+ minutes (2.0)
1.01	0.313	779	2080-0.0 Frequency of tiredness / lethargy in last 2 weeks (0.0)
1.01	0.313	121	102250-0.0 Sweet snack consumers (0.0)
-1.01	0.313	421	20229-0.11 Values entered (0.11)
1.01	0.313	782	4581-2.0 Financial situation satisfaction (2.0)
1.01	0.313	619	4200-2.0 Position of the shoulder on the pulse waveform (2.0)
1	0.313	44	20084-2.1 Vitamin and/or mineral supplement use (2.1)
-1.01	0.314	166	5076-1.0 Number of letters correct in round (right) (1.0)
-1.01	0.314	230	4234-0.13 Time to press first digit (left) (0.13)
1	0.314	22	41277-0.1 Reason for changing delivery place (0.1)
-1.01	0.314	165	4230-1.5 Signal-to-noise-ratio (SNR) of triplet (left) (1.5)
-1	0.314	56	20008-0.3 Interpolated Year when non-cancer illness first diagnosed (0.3)
-1	0.315	61	5157-1.2 6mm asymmetry index (left) (1.2)
-1	0.315	559	20414-0.0 Frequency of drinking alcohol (0.0)
-1	0.315	768	22009-0.27 Genetic principal components (0.27)
-1	0.315	189	20418-0.0 Impact on normal roles during worst period of anxiety (0.0)
1	0.315	67	102940-4.0 Whole egg intake (4.0)
-1	0.315	51	20090-4.2 Type of fat/oil used in cooking (4.2)
1	0.315	40	95-2.0 Pulse rate (during blood-pressure measurement) (2.0)
1	0.315	359	90077-0.0 Wear duration during 17:00 - 17:59 (0.0)
1	0.316	164	23128-1.0 Trunk fat mass (1.0)
0.99	0.316	17	12684-2.2 End systolic pressure index during PWA (2.2)
[truncated: 4,302 more rows]
