# Supplementary material for: SARS-CoV-2 is associated with changes in brain structure in UK Biobank
Source: Nature. 2022 Mar 7;604(7907):697–707. doi: 10.1038/s41586-022-04569-5 (PMC9046077; doi:10.1038/s41586-022-04569-5)
Supplement: Supplementary file 8 — Full list of reproducible IDPs used in the hypothesis-driven and exploratory approaches, and corresponding statistics for the longitudinal analyses using a binary regressor for group comparisons. [file 41586_2022_4569_MOESM8_ESM.xlsx]

## Sheet: Hypothesis-driven
Main Inference = Model 1								Model 2								Model 3								Model 4
%	SE	z	p_raw	fdr	p_corr	fwe	n	%	SE	z	p_raw	fdr	p_corr	fwe	n	%	SE	z	p_raw	fdr	p_corr	fwe	n	%	SE	z	p_raw	fdr	p_corr	fwe	n	repro	id	IDP
1.77	0.44	4	6.2e-05	*	0.0129	*	709	1.65	0.44	3.7	0.000211	*	0.0466	*	696	5.08	1.58	3.2	0.001383		0.2993		366	2.5	1.77	1.4	0.157284		1		356	0.95	258	TUB_glm_mod=NODDI_ISOVF_threshold=0_warpResolution=2mm
1.95	0.49	4	7.2e-05	*	0.0154	*	709	1.84	0.49	3.7	0.000199	*	0.0439	*	696	5.06	1.72	2.9	0.003452		0.5314		366	2.01	2	1	0.315477		1		356	0.94	249	AON_glm_mod=NODDI_ISOVF_threshold=0_warpResolution=2mm
1.69	0.43	3.9	8.5e-05	*	0.018	*	709	1.61	0.43	3.7	0.000227	*	0.0491	*	696	4.1	1.55	2.6	0.008411		0.8035		366	1.63	1.7	1	0.339105		1		356	0.95	252	PIF_glm_mod=NODDI_ISOVF_threshold=0_warpResolution=2mm
1.66	0.42	3.9	9.1e-05	*	0.0193	*	709	1.55	0.43	3.6	0.000304	*	0.0645		696	4.74	1.49	3.2	0.001614		0.3324		366	2.32	1.71	1.4	0.176593		1		356	0.95	255	PIT_glm_mod=NODDI_ISOVF_threshold=0_warpResolution=2mm
1.54	0.39	3.9	0.00011	*	0.024	*	709	1.43	0.4	3.6	0.00037	*	0.0784		696	4.41	1.42	3.1	0.002088		0.3907		366	2.34	1.58	1.5	0.139443		1		356	0.96	250	PIF_mean_intensity_mod=NODDI_ISOVF_threshold=0_warpResolution=2mm
1.66	0.43	3.8	0.000124	*	0.027	*	709	1.55	0.43	3.5	0.00039	*	0.0831		696	4.7	1.51	3.1	0.002045		0.3861		366	2.3	1.75	1.3	0.190686		1		356	0.95	247	AON_mean_intensity_mod=NODDI_ISOVF_threshold=0_warpResolution=2mm
1.56	0.41	3.8	0.00013	*	0.0279	*	709	1.45	0.41	3.5	0.000412	*	0.0861		696	4.49	1.43	3.1	0.001886		0.3658		366	2.26	1.65	1.4	0.172178		1		356	0.95	256	TUB_mean_intensity_mod=NODDI_ISOVF_threshold=0_warpResolution=2mm
1.54	0.41	3.8	0.00017	*	0.0359	*	709	1.43	0.41	3.4	0.000568	*	0.115		696	4.69	1.45	3.2	0.00136		0.2968		366	2.57	1.65	1.6	0.120058		1		356	0.95	253	PIT_mean_intensity_mod=NODDI_ISOVF_threshold=0_warpResolution=2mm
0.59	0.16	3.7	0.000213	*	0.0463	*	710	0.56	0.16	3.5	0.00049	*	0.1006		697	1.4	0.57	2.4	0.015448		0.9366		366	0.59	0.64	0.9	0.353153		1		357	0.95	225	AON_glm_mod=DTI_MD_threshold=0_warpResolution=2mm
0.41	0.11	3.6	0.000308	*	0.0663		710	0.39	0.11	3.4	0.000696	*	0.1372		697	1.01	0.41	2.5	0.014033		0.9187		366	0.41	0.45	0.9	0.363696		1		357	0.84	266	PIT_glm_mod=NODDI_OD_threshold=0_warpResolution=2mm
0.49	0.14	3.5	0.000441	*	0.0978		710	0.45	0.14	3.2	0.001184	*	0.2224		697	1.32	0.5	2.6	0.008318		0.8003		366	0.67	0.55	1.2	0.220066		1		357	0.95	231	PIT_glm_mod=DTI_MD_threshold=0_warpResolution=2mm
0.37	0.11	3.5	0.00046	*	0.1013		709	0.36	0.11	3.3	0.000864	*	0.1668		696	0.82	0.4	2	0.041574		0.9988		366	0.33	0.42	0.8	0.434635		1		356	0.85	259	AON_mean_intensity_mod=NODDI_OD_threshold=0_warpResolution=2mm
0.49	0.14	3.5	0.000517	*	0.1129		710	0.46	0.14	3.2	0.00127	*	0.2352		697	1.28	0.51	2.5	0.012636		0.9007		366	0.64	0.56	1.1	0.252598		1		357	0.96	223	AON_mean_intensity_mod=DTI_MD_threshold=0_warpResolution=2mm
0.49	0.15	3.4	0.000729	*	0.1487		710	0.46	0.15	3.1	0.001943	*	0.3313		697	1.44	0.53	2.7	0.006709		0.7343		366	0.78	0.57	1.4	0.176245		1		357	0.94	234	TUB_glm_mod=DTI_MD_threshold=0_warpResolution=2mm
0.46	0.14	3.3	0.000912	*	0.1795		710	0.43	0.14	3.1	0.002126	*	0.3557		697	1.19	0.49	2.4	0.015859		0.9402		366	0.6	0.55	1.1	0.273564		1		357	0.95	232	TUB_mean_intensity_mod=DTI_MD_threshold=0_warpResolution=2mm
0.44	0.13	3.3	0.000916	*	0.1804		711	0.43	0.13	3.2	0.001347	*	0.2463		698	0.79	0.48	1.7	0.098741		1		366	0.13	0.55	0.2	0.808692		1		358	0.86	261	AON_glm_mod=NODDI_OD_threshold=0_warpResolution=2mm
0.47	0.14	3.3	0.001009	*	0.1973		710	0.43	0.14	3	0.002629	*	0.4145		697	1.38	0.53	2.6	0.008973		0.821		366	0.75	0.55	1.4	0.175908		1		357	0.96	226	PIF_mean_intensity_mod=DTI_MD_threshold=0_warpResolution=2mm
0.73	0.22	3.2	0.001265	*	0.2414		710	0.67	0.23	2.9	0.003457	*	0.4994		697	2.17	0.83	2.6	0.008924		0.8196		366	1.31	0.88	1.5	0.136335		1		357	0.96	224	AON_95th_percentile_mod=DTI_MD_threshold=0_warpResolution=2mm
-0.92	0.29	-3.2	0.001328	*	0.2514		731	-0.84	0.29	-2.9	0.003729	*	0.5252		716	-2.91	1.06	-2.7	0.006366		0.717		368	-1.9	1.02	-1.8	0.064522		1		378	0.62	116	aparc-DKTatlas_lh_thickness_lateralorbitofrontal
0.44	0.14	3.2	0.001345	*	0.2537		710	0.4	0.14	2.9	0.003263	*	0.4827		697	1.26	0.49	2.5	0.010838		0.8676		366	0.7	0.53	1.3	0.193322		1		357	0.96	229	PIT_mean_intensity_mod=DTI_MD_threshold=0_warpResolution=2mm
0.5	0.16	3.2	0.001389	*	0.2602		710	0.48	0.16	3	0.002318	*	0.3803		697	0.98	0.58	1.7	0.092928		1		366	0.25	0.6	0.4	0.684111		1		357	0.95	228	PIF_glm_mod=DTI_MD_threshold=0_warpResolution=2mm
0.33	0.1	3.2	0.001541	*	0.2832		710	0.31	0.1	3	0.003039	*	0.4582		697	0.82	0.37	2.2	0.028075		0.9903		366	0.37	0.42	0.9	0.381814		1		357	0.85	265	PIT_mean_intensity_mod=NODDI_OD_threshold=0_warpResolution=2mm
0.6	0.19	3.1	0.001904	*	0.335		710	0.58	0.2	3	0.003167	*	0.473		697	1.18	0.7	1.7	0.09475		1		366	0.32	0.78	0.4	0.683787		1		357	0.95	254	PIT_95th_percentile_mod=NODDI_ISOVF_threshold=0_warpResolution=2mm
0.5	0.16	3.1	0.002063	*	0.3565		710	0.5	0.16	3	0.002363	*	0.3851		697	0.56	0.6	0.9	0.351655		1		366	-0.06	0.64	-0.1	0.920529		1		357	0.95	257	TUB_95th_percentile_mod=NODDI_ISOVF_threshold=0_warpResolution=2mm
0.32	0.1	3.1	0.002071	*	0.3577		709	0.3	0.1	2.9	0.003818	*	0.5315		696	0.79	0.39	2	0.044094		0.999		366	0.28	0.4	0.7	0.486167		1		356	0.87	267	TUB_mean_intensity_mod=NODDI_OD_threshold=0_warpResolution=2mm
0.64	0.21	3.1	0.002154	*	0.3694		710	0.59	0.21	2.8	0.004851		0.6136		697	1.71	0.75	2.3	0.022654		0.9786		366	0.97	0.82	1.2	0.238291		1		357	0.97	233	TUB_95th_percentile_mod=DTI_MD_threshold=0_warpResolution=2mm
0.54	0.18	3	0.002338	*	0.3918		674	0.53	0.18	2.9	0.003352	*	0.4912		662	0.97	0.61	1.6	0.109462		1		349	0.5	0.77	0.6	0.520441		1		337	0.91	268	TUB_95th_percentile_mod=NODDI_OD_threshold=0_warpResolution=2mm
0.51	0.17	3	0.002606	*	0.4226		706	0.51	0.17	2.9	0.003203	*	0.4761		693	0.62	0.63	1	0.323589		1		365	0	0.66	0	0.998947		1		354	0.94	251	PIF_95th_percentile_mod=NODDI_ISOVF_threshold=0_warpResolution=2mm
0.39	0.13	3	0.003156	*	0.4788		710	0.39	0.13	2.9	0.003358	*	0.4915		697	0.35	0.49	0.7	0.471758		1		366	-0.3	0.51	-0.6	0.553826		1		357	0.87	264	PIF_glm_mod=NODDI_OD_threshold=0_warpResolution=2mm
-0.76	0.26	-3	0.003169	*	0.4802		730	-0.7	0.26	-2.7	0.006888		0.7302		715	-2.16	0.95	-2.3	0.023449		0.9819		367	-1.26	0.92	-1.4	0.170908		1		378	0.65	102	aparc-Desikan_lh_thickness_lateralorbitofrontal
0.36	0.12	2.9	0.003433	*	0.5052		710	0.34	0.12	2.7	0.006378		0.706		697	0.95	0.45	2.1	0.035318		0.9965		366	0.39	0.48	0.8	0.420479		1		357	0.84	269	TUB_glm_mod=NODDI_OD_threshold=0_warpResolution=2mm
0.61	0.21	2.9	0.004025	*	0.557		710	0.56	0.22	2.6	0.009646		0.8367		697	1.92	0.78	2.4	0.014647		0.9241		366	1.27	0.83	1.5	0.128601		1		357	0.96	227	PIF_95th_percentile_mod=DTI_MD_threshold=0_warpResolution=2mm
0.3	0.1	2.9	0.004162	*	0.5686		710	0.29	0.11	2.7	0.006686		0.7217		697	0.64	0.38	1.7	0.087622		1		366	0.19	0.41	0.5	0.641486		1		357	0.88	262	PIF_mean_intensity_mod=NODDI_OD_threshold=0_warpResolution=2mm
0.61	0.22	2.8	0.005739	*	0.6738		710	0.55	0.22	2.4	0.014819		0.9292		697	2.28	0.81	2.8	0.005183		0.6573		366	1.5	0.86	1.7	0.08253		1		357	0.96	230	PIT_95th_percentile_mod=DTI_MD_threshold=0_warpResolution=2mm
-1	0.36	-2.8	0.005879		0.6808		730	-0.95	0.36	-2.6	0.009256		0.8252		715	-2.16	1.31	-1.7	0.098342		1		367	-1.15	1.34	-0.9	0.391041		1		378	0.86	53	aparc-Desikan_lh_volume_insula
0.5	0.18	2.7	0.006128		0.6943		710	0.5	0.18	2.7	0.007346		0.7518		697	0.65	0.68	1	0.340668		1		366	-0.1	0.72	-0.1	0.888064		1		357	0.95	248	AON_95th_percentile_mod=NODDI_ISOVF_threshold=0_warpResolution=2mm
-0.82	0.32	-2.5	0.01106		0.8711		731	-0.75	0.32	-2.3	0.01996		0.9705		716	-2.35	1.18	-2	0.048055		0.9993		368	-1.77	1.18	-1.5	0.134597		1		378	0.63	129	aparc-a2009s_lh_thickness_G-orbital
-0.66	0.26	-2.5	0.011764		0.8865		731	-0.6	0.26	-2.3	0.02141		0.9764		716	-1.93	0.98	-2	0.050278		0.9995		368	-1.24	0.91	-1.4	0.174049		1		378	0.79	164	wg_lh_intensity-contrast_lateralorbitofrontal
-0.74	0.31	-2.4	0.018184		0.9618		731	-0.64	0.31	-2	0.041239		0.9986		716	-3.22	1.16	-2.8	0.005762		0.6887		368	-1.95	1.12	-1.7	0.082916		1		378	0.7	136	aparc-a2009s_lh_thickness_S-orbital-H-Shaped
0.51	0.22	2.3	0.022751		0.9806		681	0.49	0.23	2.1	0.031681		0.9953		669	1.2	0.81	1.5	0.139084		1		350	0.51	0.94	0.5	0.588823		1		343	0.87	263	PIF_95th_percentile_mod=NODDI_OD_threshold=0_warpResolution=2mm
-0.34	0.15	-2.2	0.024545		0.9866		710	-0.33	0.15	-2.2	0.029013		0.9931		697	-0.52	0.59	-0.9	0.374042		1		365	-0.12	0.56	-0.2	0.835029		1		358	0.83	222	TUB_glm_mod=DTI_FA_threshold=0_warpResolution=2mm
-1.14	0.51	-2.2	0.026232		0.9895		731	-1.03	0.52	-2	0.046895		0.9997		716	-4.01	1.93	-2.1	0.038461		0.9979		368	-2.35	1.76	-1.3	0.181904		1		378	0.7	168	wg_rh_intensity-contrast_entorhinal
-1.93	0.89	-2.2	0.030723		0.995		731	-1.89	0.9	-2.1	0.035885		0.9973		716	-3.13	3.21	-1	0.33061		1		368	0.17	3.29	0.1	0.958634		1		378	0.82	87	aparc-a2009s_rh_volume_G-front-inf-Orbital
-0.95	0.44	-2.1	0.032346		0.9964		730	-0.8	0.45	-1.8	0.071865		1		716	-5.02	1.66	-3	0.002732		0.4635		367	-2.96	1.64	-1.8	0.07141		1		377	0.81	118	aparc-DKTatlas_lh_thickness_parahippocampal
-1.72	0.81	-2.1	0.03429		0.9978		731	-1.52	0.82	-1.8	0.065392		1		716	-7.16	3.04	-2.3	0.019003		0.9627		368	-4.45	2.82	-1.6	0.115181		1		378	0.68	74	aparc-a2009s_lh_volume_G-Ins-lgcent-ins
-0.47	0.22	-2.1	0.037157		0.9984		731	-0.34	0.22	-1.5	0.130582		1		716	-3.54	0.77	-4.5	6e-06	*	0.0043	*	368	-2.97	0.84	-3.5	0.000475		0.1298		378	0.77	133	aparc-a2009s_lh_thickness_S-circular-insula-sup
-0.23	0.11	-2.1	0.039306		0.999		782	-0.22	0.12	-1.9	0.061653		1		767	-0.78	0.42	-1.9	0.061731		1		398	-0.45	0.44	-1	0.308729		1		399	0.95	276	TUB_T1_MNI_sum_mod=T1_MNI_GM_mod_threshold=0_warpResolution=2mm
0.49	0.24	2.1	0.039864		0.999		710	0.43	0.24	1.8	0.071574		1		697	2.12	0.9	2.3	0.018876		0.9621		366	1.48	0.95	1.6	0.119096		1		357	0.66	190	OC_mean_intensity_mod=NODDI_ICVF_threshold=0.3_warpResolution=2mm
-0.28	0.13	-2.1	0.040171		0.999		783	-0.24	0.13	-1.8	0.075596		1		768	-1.19	0.51	-2.3	0.020303		0.9698		399	-0.9	0.5	-1.8	0.072283		1		399	0.94	272	PIF_T1_MNI_sum_mod=T1_MNI_GM_mod_threshold=0_warpResolution=2mm
-0.87	0.43	-2	0.041169		0.9992		730	-0.73	0.43	-1.7	0.090279		1		715	-4.1	1.47	-2.8	0.005567		0.6793		367	-3.35	1.63	-2	0.040451		0.9989		378	0.55	130	aparc-a2009s_lh_thickness_G-rectus
-0.25	0.12	-2	0.042176		0.9994		783	-0.22	0.12	-1.8	0.076096		1		768	-1.03	0.46	-2.2	0.026621		0.9882		399	-0.73	0.47	-1.6	0.117145		1		399	0.95	274	PIT_T1_MNI_sum_mod=T1_MNI_GM_mod_threshold=0_warpResolution=2mm
-0.68	0.34	-2	0.047531		0.9997		731	-0.65	0.34	-1.9	0.059321		1		716	-1.68	1.25	-1.3	0.17969		1		368	-0.21	1.23	-0.2	0.866357		1		378	0.73	131	aparc-a2009s_lh_thickness_S-circular-insula-ant
-0.47	0.24	-2	0.049578		0.9997		780	-0.41	0.24	-1.7	0.092838		1		765	-2.16	0.86	-2.5	0.012592		0.9003		397	-1.63	0.92	-1.8	0.078028		1		398	0.96	21	IDP_T1_FAST_ROIs_L_cent_operc_cortex
-0.25	0.13	-2	0.050423		0.9998		782	-0.23	0.13	-1.8	0.074834		1		767	-0.82	0.46	-1.8	0.074432		1		398	-0.38	0.48	-0.8	0.428958		1		399	0.94	277	TUB_T1_MNI_glm_mod=T1_MNI_GM_mod_threshold=0_warpResolution=2mm
-0.27	0.14	-1.9	0.053446		0.9998		711	-0.27	0.14	-1.9	0.060457		1		698	-0.48	0.54	-0.9	0.369018		1		366	-0.07	0.54	-0.1	0.896292		1		358	0.87	216	PIF_glm_mod=DTI_FA_threshold=0_warpResolution=2mm
-0.69	0.36	-1.9	0.053653		0.9998		730	-0.52	0.36	-1.5	0.142671		1		715	-4.68	1.34	-3.4	0.000561		0.1543		368	-3.35	1.25	-2.7	0.007808		0.7893		377	0.73	166	wg_lh_intensity-contrast_parahippocampal
-1.03	0.54	-1.9	0.055705		0.9998		731	-1.01	0.54	-1.9	0.062231		1		716	-1.43	1.9	-0.8	0.451146		1		368	-0.02	2.01	0	0.993231		1		378	0.58	126	aparc-a2009s_lh_thickness_G-Ins-lgcent-ins
1.72	0.9	1.9	0.056101		0.9998		641	1.54	0.9	1.7	0.08595		1		631	8.31	3.75	2.2	0.027255		0.9892		330	4.91	3.64	1.3	0.178363		1		321	0.85	284	QSM_R_PAL
-0.25	0.13	-1.9	0.058454		0.9999		710	-0.25	0.13	-1.9	0.054642		1		697	-0.16	0.51	-0.3	0.751622		1		366	0.21	0.49	0.4	0.668264		1		357	0.87	217	PIT_mean_intensity_mod=DTI_FA_threshold=0_warpResolution=2mm
-0.23	0.12	-1.9	0.058737		0.9999		782	-0.2	0.12	-1.6	0.106802		1		767	-1.12	0.46	-2.4	0.014657		0.9245		398	-0.78	0.47	-1.7	0.097736		1		399	0.94	270	AON_T1_MNI_sum_mod=T1_MNI_GM_mod_threshold=0_warpResolution=2mm
-0.97	0.52	-1.9	0.063335		0.9999		729	-0.87	0.53	-1.6	0.10027		1		715	-4.07	1.93	-2.1	0.035392		0.9967		367	-2.19	2.03	-1.1	0.282206		1		376	0.87	66	aparc-DKTatlas_lh_volume_parahippocampal
-1.02	0.55	-1.9	0.064023		0.9999		730	-0.98	0.56	-1.7	0.080277		1		715	-2.06	2.02	-1	0.308756		1		367	-0.16	2	-0.1	0.935216		1		378	0.79	95	aparc-a2009s_rh_volume_S-circular-insula-inf
-0.48	0.26	-1.9	0.064094		0.9999		731	-0.38	0.26	-1.5	0.137672		1		716	-2.67	0.95	-2.8	0.005096		0.6511		368	-1.92	0.96	-2	0.047044		0.9998		378	0.72	119	aparc-DKTatlas_lh_thickness_insula
-0.24	0.13	-1.8	0.06451		0.9999		710	-0.24	0.13	-1.9	0.058865		1		697	-0.12	0.51	-0.2	0.818262		1		366	0.3	0.46	0.6	0.516698		1		357	0.88	214	PIF_mean_intensity_mod=DTI_FA_threshold=0_warpResolution=2mm
-0.27	0.15	-1.8	0.064678		0.9999		783	-0.23	0.15	-1.6	0.114585		1		768	-1.26	0.56	-2.2	0.025727		0.9862		398	-0.85	0.55	-1.5	0.124353		1		400	0.93	273	PIF_T1_MNI_glm_mod=T1_MNI_GM_mod_threshold=0_warpResolution=2mm
-2.36	1.28	-1.8	0.065019		0.9999		729	-2.45	1.3	-1.9	0.059029		1		714	-0.69	4.5	-0.2	0.87864		1		367	1.43	4.82	0.3	0.766261		1		377	0.74	86	aparc-a2009s_lh_volume_S-suborbital
-0.55	0.3	-1.8	0.066205		0.9999		730	-0.46	0.3	-1.5	0.121167		1		715	-2.51	1.1	-2.3	0.022835		0.9795		367	-1.83	1.06	-1.7	0.086032		1		378	0.93	64	aparc-DKTatlas_lh_volume_lateralorbitofrontal
-0.34	0.19	-1.8	0.066462		0.9999		709	-0.37	0.19	-2	0.050117		1		697	0.44	0.76	0.6	0.562638		1		364	0.8	0.71	1.1	0.257095		1		357	0.8	213	AON_glm_mod=DTI_FA_threshold=0_warpResolution=2mm
-0.24	0.13	-1.8	0.068307		0.9999		782	-0.21	0.13	-1.5	0.122939		1		767	-1.22	0.5	-2.4	0.014512		0.9225		398	-0.78	0.5	-1.6	0.115793		1		399	0.93	271	AON_T1_MNI_glm_mod=T1_MNI_GM_mod_threshold=0_warpResolution=2mm
-0.75	0.42	-1.8	0.070054		0.9999		730	-0.65	0.42	-1.6	0.118143		1		715	-3.07	1.47	-2.1	0.037076		0.9977		367	-2.39	1.56	-1.5	0.126202		1		378	0.87	65	aparc-DKTatlas_lh_volume_medialorbitofrontal
-0.66	0.37	-1.8	0.071891		1		778	-0.53	0.37	-1.4	0.148991		1		764	-4.35	1.33	-3.3	0.001139		0.2592		394	-3.95	1.49	-2.6	0.008305		0.8068		398	0.88	5	IDP_T1_FIRST_left_pallidum_volume
-1.29	0.72	-1.8	0.071996		1		730	-1.21	0.73	-1.7	0.096129		1		715	-3.74	2.57	-1.5	0.14547		1		367	-0.4	2.62	-0.2	0.87987		1		378	0.83	90	aparc-a2009s_rh_volume_G-oc-temp-med-Parahip
-0.96	0.53	-1.8	0.073276		1		730	-0.84	0.53	-1.6	0.117858		1		715	-3.68	1.94	-1.9	0.058301		1		367	-1.59	1.95	-0.8	0.413993		1		378	0.81	57	aparc-Desikan_rh_volume_parahippocampal
-0.28	0.16	-1.8	0.074547		1		709	-0.3	0.16	-1.9	0.054		1		697	0.44	0.64	0.7	0.487895		1		365	0.79	0.57	1.4	0.169063		1		356	0.78	211	AON_mean_intensity_mod=DTI_FA_threshold=0_warpResolution=2mm
-0.8	0.45	-1.8	0.074674		1		730	-0.67	0.46	-1.5	0.14316		1		716	-4.66	1.69	-2.7	0.006191		0.7076		367	-2.69	1.67	-1.6	0.106557		1		377	0.8	104	aparc-Desikan_lh_thickness_parahippocampal
0.35	0.2	1.8	0.075119		1		701	0.29	0.2	1.5	0.143994		1		689	2.06	0.75	2.7	0.006395		0.7188		360	1.64	0.81	2	0.043955		0.9995		353	0.82	239	PIF_95th_percentile_mod=NODDI_ICVF_threshold=0_warpResolution=2mm
-0.62	0.35	-1.8	0.07575		1		731	-0.54	0.35	-1.5	0.123609		1		716	-2.53	1.25	-2	0.043126		0.9989		368	-1.62	1.31	-1.2	0.218044		1		378	0.6	103	aparc-Desikan_lh_thickness_medialorbitofrontal
-0.23	0.13	-1.7	0.085881		1		783	-0.2	0.13	-1.5	0.140038		1		768	-1.02	0.51	-2	0.043472		0.9989		399	-0.67	0.49	-1.4	0.173534		1		399	0.94	275	PIT_T1_MNI_glm_mod=T1_MNI_GM_mod_threshold=0_warpResolution=2mm
-0.69	0.4	-1.7	0.087847		1		731	-0.6	0.4	-1.5	0.14044		1		716	-2.93	1.5	-1.9	0.052422		1		368	-1.55	1.42	-1.1	0.275047		1		378	0.73	145	aparc-a2009s_rh_thickness_S-circular-insula-inf
-0.92	0.55	-1.7	0.094694		1		731	-0.73	0.54	-1.3	0.179989		1		716	-5.28	1.93	-2.7	0.006595		0.7288		368	-3.52	2.13	-1.6	0.099174		1		378	0.86	52	aparc-Desikan_lh_volume_parahippocampal
1.98	1.19	1.7	0.095966		1		711	1.87	1.19	1.6	0.117279		1		698	5.36	4.33	1.2	0.217287		1		366	0.59	4.71	0.1	0.900571		1		358	0.76	192	OC_mean_intensity_mod=NODDI_ISOVF_threshold=0.3_warpResolution=2mm
-0.26	0.16	-1.7	0.096527		1		779	-0.22	0.16	-1.4	0.167378		1		764	-1.32	0.57	-2.3	0.021976		0.9761		397	-1.14	0.6	-1.9	0.057297		0.9999		397	0.95	13	IDP_T1_FAST_ROIs_L_insular_cortex
-0.64	0.39	-1.6	0.101462		1		731	-0.57	0.4	-1.4	0.152541		1		716	-2.6	1.48	-1.8	0.079924		1		368	-1.14	1.39	-0.8	0.411136		1		378	0.82	112	BA-exvivo_lh_thickness_entorhinal
-0.19	0.12	-1.6	0.107727		1		729	-0.19	0.12	-1.6	0.107435		1		714	-0.08	0.42	-0.2	0.844557		1		367	0.04	0.42	0.1	0.923218		1		377	0.71	160	aseg_rh_intensity_Hippocampus
-0.25	0.15	-1.6	0.108197		1		648	-0.27	0.15	-1.7	0.081632		1		638	0.44	0.65	0.7	0.495715		1		331	0.96	0.58	1.6	0.102266		1		327	0.59	200	AON_95th_percentile_mod=T2_star_threshold=0_warpResolution=2mm
1.33	0.84	1.6	0.112967		1		711	1.33	0.85	1.6	0.11734		1		698	1.54	3.13	0.5	0.623395		1		366	-0.26	3.27	-0.1	0.937691		1		358	0.75	193	OC_95th_percentile_mod=NODDI_ISOVF_threshold=0.3_warpResolution=2mm
-0.54	0.34	-1.6	0.112991		1		778	-0.47	0.34	-1.4	0.171097		1		764	-2.91	1.19	-2.4	0.015065		0.9302		394	-1.91	1.42	-1.3	0.178335		1		398	0.88	6	IDP_T1_FIRST_right_pallidum_volume
-0.69	0.43	-1.6	0.113023		1		731	-0.59	0.43	-1.4	0.175896		1		716	-2.71	1.57	-1.7	0.086523		1		368	-2.3	1.59	-1.4	0.148989		1		378	0.64	127	aparc-a2009s_lh_thickness_G-insular-short
-1.31	0.82	-1.6	0.113603		1		730	-1.26	0.84	-1.5	0.133627		1		715	-2.48	3.07	-0.8	0.419572		1		367	-0.39	2.87	-0.1	0.892877		1		378	0.66	88	aparc-a2009s_rh_volume_G-Ins-lgcent-ins
0.68	0.43	1.6	0.114884		1		711	0.61	0.44	1.4	0.165947		1		698	2.63	1.55	1.7	0.090259		1		366	1.54	1.75	0.9	0.377515		1		358	0.8	195	SN_mean_intensity_mod=NODDI_OD_threshold=0.3_warpResolution=2mm
-0.21	0.13	-1.6	0.116482		1		652	-0.23	0.14	-1.7	0.084257		1		642	0.49	0.57	0.9	0.384662		1		334	0.88	0.52	1.7	0.093112		1		328	0.63	203	PIF_95th_percentile_mod=T2_star_threshold=0_warpResolution=2mm
-10.55	6.94	1.5	0.129033		1		641	-9.24	6.91	1.3	0.18179		1		631	-45.19	28.4	1.6	0.112576		1		330	-32.05	29.3	1.1	0.274932		1		321	0.65	286	QSM_R_HIPPO
0.48	0.32	1.5	0.132733		1		730	0.49	0.32	1.5	0.131539		1		715	0.48	1.15	0.4	0.673149		1		367	0.1	1.21	0.1	0.934514		1		378	0.77	147	aparc-a2009s_rh_thickness_S-orbital-lateral
1.03	0.7	1.5	0.139308		1		730	1.18	0.7	1.7	0.093979		1		715	-2.65	2.54	-1	0.295983		1		367	-3.39	2.54	-1.3	0.182717		1		378	0.62	98	aparc-a2009s_rh_volume_S-orbital-med-olfact
-0.35	0.24	-1.5	0.139457		1		730	-0.26	0.24	-1.1	0.276051		1		715	-2.44	0.85	-2.8	0.004412		0.6063		367	-1.94	0.89	-2.2	0.029337		0.9929		378	0.92	67	aparc-DKTatlas_lh_volume_insula
-0.37	0.25	-1.5	0.142647		1		780	-0.33	0.25	-1.3	0.190303		1		765	-1.48	0.9	-1.6	0.102045		1		397	-0.85	0.99	-0.9	0.390696		1		398	0.96	22	IDP_T1_FAST_ROIs_R_cent_operc_cortex
-0.56	0.38	-1.5	0.144072		1		730	-0.44	0.38	-1.1	0.251207		1		715	-3.36	1.36	-2.5	0.013979		0.9182		367	-2.59	1.43	-1.8	0.069824		1		378	0.89	77	aparc-a2009s_lh_volume_G-orbital
-9.51	6.54	1.5	0.146295		1		641	-10.16	6.59	1.5	0.123537		1		631	10.1	25.88	-0.4	0.696566		1		330	16.46	28.01	-0.6	0.557101		1		321	0.62	285	QSM_L_HIPPO
-0.49	0.33	-1.4	0.147114		1		731	-0.47	0.34	-1.4	0.167697		1		716	-0.94	1.23	-0.8	0.446381		1		368	0.01	1.21	0	0.992886		1		378	0.61	110	aparc-Desikan_rh_thickness_insula
-2.3	1.59	-1.4	0.149076		1		731	-2.7	1.61	-1.7	0.094095		1		716	8.18	5.57	1.5	0.143155		1		368	9.03	5.94	1.5	0.129287		1		378	0.6	79	aparc-a2009s_lh_volume_G-subcallosal
-0.43	0.29	-1.4	0.149556		1		775	-0.45	0.3	-1.5	0.128306		1		760	0.2	1.04	0.2	0.851042		1		392	0.73	1.18	0.6	0.534271		1		398	0.9	3	IDP_T1_FIRST_left_putamen_volume
-0.7	0.49	-1.4	0.151014		1		730	-0.6	0.49	-1.2	0.218596		1		715	-2.9	1.83	-1.6	0.113622		1		367	-1.67	1.76	-1	0.34183		1		378	0.85	71	aparc-DKTatlas_rh_volume_parahippocampal
-0.53	0.37	-1.4	0.15301		1		730	-0.51	0.37	-1.4	0.168671		1		715	-0.93	1.31	-0.7	0.477684		1		367	-0.16	1.38	-0.1	0.904681		1		378	0.88	56	aparc-Desikan_rh_volume_medialorbitofrontal
-0.77	0.54	-1.4	0.160215		1		731	-0.75	0.55	-1.3	0.177936		1		716	-1.22	2.02	-0.6	0.548446		1		368	-0.44	1.93	-0.2	0.820886		1		378	0.56	140	aparc-a2009s_rh_thickness_G-insular-short
-0.22	0.16	-1.4	0.162135		1		779	-0.2	0.16	-1.3	0.211019		1		764	-0.76	0.59	-1.3	0.198192		1		397	-0.78	0.63	-1.2	0.213825		1		397	0.92	14	IDP_T1_FAST_ROIs_R_insular_cortex
2.15	1.55	1.4	0.164889		1		639	2.29	1.56	1.5	0.141496		1		629	-1.34	6.28	-0.2	0.830909		1		328	-3.06	6.44	-0.5	0.634639		1		321	0.89	280	QSM_R_CAU
-0.47	0.34	-1.4	0.165259		1		781	-0.47	0.34	-1.4	0.172661		1		766	-0.63	1.26	-0.5	0.617282		1		397	0.2	1.33	0.1	0.883212		1		399	0.92	18	IDP_T1_FAST_ROIs_R_parahipp_gyrus_ant
-0.62	0.45	-1.4	0.16877		1		731	-0.54	0.45	-1.2	0.231635		1		716	-3.08	1.62	-1.9	0.057161		1		368	-0.74	1.66	-0.4	0.657015		1		378	0.7	128	aparc-a2009s_lh_thickness_G-oc-temp-med-Parahip
-1.44	1.05	-1.4	0.170638		1		762	-1.4	1.07	-1.3	0.188097		1		747	-2.51	3.92	-0.6	0.522727		1		390	-0.46	3.89	-0.1	0.905796		1		387	0.57	175	rfMRI amplitudes (ICA100 node 38)
-0.6	0.44	-1.3	0.177562		1		730	-0.52	0.45	-1.1	0.251705		1		715	-2.89	1.62	-1.8	0.074545		1		367	-1.77	1.6	-1.1	0.268609		1		378	0.59	135	aparc-a2009s_lh_thickness_S-orbital-med-olfact
-0.19	0.14	-1.3	0.177644		1		709	-0.19	0.14	-1.3	0.185472		1		696	-0.28	0.57	-0.5	0.620515		1		365	0.08	0.51	0.2	0.876936		1		357	0.82	220	TUB_mean_intensity_mod=DTI_FA_threshold=0_warpResolution=2mm
-0.36	0.27	-1.3	0.18019		1		730	-0.33	0.27	-1.2	0.225113		1		715	-1.18	0.98	-1.2	0.22854		1		367	-0.49	0.95	-0.5	0.606765		1		378	0.91	72	aparc-DKTatlas_rh_volume_insula
-0.18	0.14	-1.3	0.190124		1		651	-0.2	0.14	-1.4	0.159885		1		641	0.24	0.6	0.4	0.689064		1		334	0.63	0.55	1.1	0.253611		1		327	0.56	209	TUB_95th_percentile_mod=T2_star_threshold=0_warpResolution=2mm
-0.4	0.3	-1.3	0.19185		1		730	-0.32	0.31	-1	0.296105		1		715	-2.16	1.08	-2	0.045578		0.9991		368	-1.85	1.13	-1.6	0.101097		1		377	0.67	149	aparc-a2009s_rh_thickness_S-orbital-H-Shaped
-0.2	0.15	-1.3	0.192381		1		710	-0.2	0.15	-1.3	0.182585		1		697	-0.11	0.58	-0.2	0.85125		1		366	0.2	0.59	0.3	0.727852		1		357	0.87	219	PIT_glm_mod=DTI_FA_threshold=0_warpResolution=2mm
2.41	1.89	1.3	0.202744		1		642	2.57	1.91	1.3	0.179037		1		632	-1.12	7.54	-0.1	0.882456		1		330	-3.02	7.87	-0.4	0.701558		1		322	0.91	281	QSM_L_PUT
-0.37	0.29	-1.3	0.205447		1		730	-0.39	0.3	-1.3	0.18846		1		715	0.04	1.07	0	0.971798		1		368	0.58	1.09	0.5	0.595202		1		377	0.8	144	aparc-a2009s_rh_thickness_S-circular-insula-ant
-0.51	0.41	-1.2	0.216577		1		731	-0.39	0.41	-1	0.33525		1		716	-3.13	1.48	-2.1	0.034304		0.9957		368	-2.29	1.54	-1.5	0.137903		1		378	0.69	132	aparc-a2009s_lh_thickness_S-circular-insula-inf
0.29	0.24	1.2	0.217846		1		710	0.22	0.24	0.9	0.349525		1		697	2.19	0.92	2.4	0.017865		0.9566		366	1.63	0.9	1.8	0.071317		1		357	0.84	245	TUB_95th_percentile_mod=NODDI_ICVF_threshold=0_warpResolution=2mm
0.32	0.26	1.2	0.218865		1		690	0.27	0.26	1.1	0.287024		1		677	1.25	0.98	1.3	0.202219		1		359	0.85	0.99	0.9	0.389308		1		344	0.9	260	AON_95th_percentile_mod=NODDI_OD_threshold=0_warpResolution=2mm
-0.85	0.7	-1.2	0.22421		1		731	-0.8	0.71	-1.1	0.26048		1		716	-2	2.58	-0.8	0.438667		1		368	-0.44	2.53	-0.2	0.862253		1		378	0.94	60	BA-exvivo_lh_volume_entorhinal
0.41	0.34	1.2	0.230274		1		730	0.43	0.34	1.3	0.210351		1		715	-0.15	1.27	-0.1	0.90766		1		367	-0.63	1.24	-0.5	0.611655		1		378	0.8	138	aparc-a2009s_rh_thickness_G-front-inf-Orbital
-0.42	0.35	-1.2	0.23266		1		730	-0.39	0.36	-1.1	0.28135		1		715	-1.23	1.22	-1	0.314035		1		367	-0.6	1.35	-0.4	0.6587		1		378	0.65	172	wg_rh_intensity-contrast_insula
0.23	0.2	1.2	0.234291		1		709	0.13	0.2	0.7	0.501205		1		696	2.82	0.72	3.9	0.000109		0.0423	*	366	2.43	0.78	3.1	0.00188		0.3617		356	0.83	242	PIT_95th_percentile_mod=NODDI_ICVF_threshold=0_warpResolution=2mm
-0.84	0.71	-1.2	0.237268		1		731	-0.64	0.72	-0.9	0.37303		1		716	-5.2	2.59	-2	0.045665		0.9991		368	-4.87	2.59	-1.9	0.060777		1		378	0.82	73	aparc-a2009s_lh_volume_G-front-inf-Orbital
0.36	0.31	1.2	0.240349		1		710	0.23	0.31	0.7	0.463629		1		697	4.03	1.19	3.4	0.000779		0.1968		366	3.29	1.17	2.8	0.005212		0.6687		357	0.87	189	SN_mean_intensity_mod=NODDI_ICVF_threshold=0.3_warpResolution=2mm
0.88	0.75	1.2	0.242192		1		731	0.81	0.75	1.1	0.280137		1		716	2.02	2.65	0.8	0.445585		1		368	0.93	2.83	0.3	0.741914		1		378	0.72	89	aparc-a2009s_rh_volume_G-insular-short
-0.31	0.27	-1.2	0.244587		1		729	-0.22	0.27	-0.8	0.415423		1		714	-2.56	1	-2.5	0.011342		0.8777		366	-1.94	0.93	-2.1	0.037451		0.998		378	0.94	50	aparc-Desikan_lh_volume_lateralorbitofrontal
-0.45	0.39	-1.2	0.244883		1		731	-0.39	0.39	-1	0.325886		1		716	-2.12	1.37	-1.5	0.12369		1		368	-1.23	1.47	-0.8	0.403453		1		378	0.63	165	wg_lh_intensity-contrast_medialorbitofrontal
-0.82	0.71	-1.2	0.249707		1		777	-0.75	0.71	-1	0.293848		1		762	-3.02	2.68	-1.1	0.260887		1		395	-2.61	2.62	-1	0.319735		1		397	0.87	27	IDP_T1_FAST_ROIs_L_putamen
-0.6	0.53	-1.1	0.25154		1		730	-0.66	0.53	-1.2	0.215539		1		715	0.41	1.86	0.2	0.825007		1		367	2.26	1.96	1.2	0.249459		1		378	0.68	106	aparc-Desikan_rh_thickness_entorhinal
-0.63	0.55	-1.1	0.252707		1		642	-0.61	0.56	-1.1	0.273636		1		632	-1.17	2.32	-0.5	0.614738		1		330	-0.27	2.22	-0.1	0.90178		1		322	0.8	294	T2starCorrected_R_PUT
-0.7	0.61	-1.1	0.255528		1		634	-0.52	0.62	-0.8	0.396804		1		624	-6.1	2.53	-2.4	0.01642		0.9447		325	-4.75	2.46	-1.9	0.054128		0.9999		319	0.68	296	T2starCorrected_R_PAL
-0.11	0.1	-1.1	0.256359		1		709	-0.12	0.1	-1.2	0.214346		1		696	0.19	0.35	0.5	0.588831		1		366	0.43	0.38	1.1	0.254705		1		356	0.85	235	AON_mean_intensity_mod=NODDI_ICVF_threshold=0_warpResolution=2mm
-0.41	0.37	-1.1	0.259937		1		729	-0.4	0.37	-1.1	0.280835		1		714	-0.38	1.31	-0.3	0.769284		1		367	-0.31	1.37	-0.2	0.821848		1		377	0.83	134	aparc-a2009s_lh_thickness_S-orbital-lateral
2.09	1.85	1.1	0.259978		1		640	2.14	1.87	1.1	0.254894		1		630	0.86	7.08	0.1	0.903295		1		329	-1.46	8.09	-0.2	0.856593		1		321	0.91	282	QSM_R_PUT
0.36	0.33	1.1	0.265263		1		730	0.47	0.33	1.4	0.148885		1		715	-2.22	1.2	-1.8	0.064798		1		367	-2.54	1.18	-2.1	0.032568		0.9962		378	0.72	171	wg_rh_intensity-contrast_parahippocampal
-0.15	0.13	-1.1	0.273546		1		652	-0.17	0.14	-1.3	0.210395		1		642	0.55	0.57	1	0.336828		1		334	0.84	0.52	1.6	0.104018		1		328	0.62	206	PIT_95th_percentile_mod=T2_star_threshold=0_warpResolution=2mm
0.1	0.09	1.1	0.281109		1		730	0.1	0.09	1.1	0.288865		1		715	0.16	0.32	0.5	0.632646		1		367	0.17	0.34	0.5	0.619088		1		378	0.76	152	aseg_lh_intensity_Putamen
-0.56	0.52	-1.1	0.286025		1		730	-0.62	0.53	-1.2	0.240185		1		715	0.79	1.85	0.4	0.669078		1		368	2.36	1.94	1.2	0.22364		1		377	0.59	101	aparc-Desikan_lh_thickness_entorhinal
-0.42	0.39	-1.1	0.2905		1		779	-0.45	0.4	-1.1	0.258366		1		764	0.57	1.46	0.4	0.697585		1		396	0.84	1.49	0.6	0.5718		1		398	0.85	34	IDP_T1_FAST_ROIs_R_amygdala
-0.37	0.36	-1	0.300658		1		729	-0.35	0.36	-1	0.332242		1		714	-0.6	1.31	-0.5	0.645598		1		366	-0.39	1.32	-0.3	0.765063		1		378	0.89	39	aseg_lh_volume_Pallidum
0.25	0.24	1	0.301174		1		710	0.26	0.25	1.1	0.287576		1		697	0.18	0.92	0.2	0.841628		1		366	-0.51	0.94	-0.5	0.589148		1		357	0.72	187	OC_mean_intensity_mod=DTI_MD_threshold=0.3_warpResolution=2mm
-0.68	0.66	-1	0.301756		1		731	-0.59	0.66	-0.9	0.37044		1		716	-3.56	2.39	-1.5	0.136614		1		368	-0.96	2.46	-0.4	0.69791		1		378	0.88	76	aparc-a2009s_lh_volume_G-oc-temp-med-Parahip
0.45	0.44	1	0.316161		1		730	0.51	0.45	1.1	0.261476		1		715	-1.09	1.61	-0.7	0.497168		1		367	-1.33	1.6	-0.8	0.408134		1		378	0.82	58	aparc-Desikan_rh_volume_insula
-0.11	0.11	-1	0.317146		1		730	-0.11	0.11	-1	0.329504		1		715	-0.14	0.39	-0.3	0.727832		1		367	0.08	0.41	0.2	0.847723		1		378	0.72	151	aseg_lh_intensity_Caudate
0.43	0.43	1	0.321637		1		771	0.36	0.43	0.8	0.401893		1		757	2.08	1.57	1.3	0.185741		1		390	1.33	1.75	0.8	0.447213		1		395	0.9	25	IDP_T1_FAST_ROIs_L_caudate
-0.32	0.33	-1	0.327806		1		730	-0.26	0.34	-0.8	0.432565		1		715	-1.64	1.17	-1.4	0.163551		1		367	-1.63	1.26	-1.3	0.19687		1		378	0.76	125	aparc-a2009s_lh_thickness_G-front-inf-Orbital
-0.51	0.52	-1	0.327833		1		731	-0.51	0.53	-1	0.336814		1		716	-0.92	1.91	-0.5	0.631421		1		368	0.28	1.86	0.1	0.881862		1		378	0.83	96	aparc-a2009s_rh_volume_S-circular-insula-sup
0.97	1	1	0.328673		1		696	0.88	1.01	0.9	0.383493		1		685	4.21	4.2	1	0.316944		1		354	1.24	3.95	0.3	0.754135		1		353	0.58	191	OC_95th_percentile_mod=NODDI_ICVF_threshold=0.3_warpResolution=2mm
0.27	0.27	1	0.330334		1		726	0.27	0.28	1	0.339172		1		711	0.07	0.98	0.1	0.945214		1		365	-0.14	1.02	-0.1	0.889339		1		376	0.94	38	aseg_lh_volume_Putamen
-0.08	0.09	-0.9	0.347126		1		710	-0.1	0.09	-1.1	0.275193		1		697	0.31	0.33	1	0.337049		1		366	0.56	0.36	1.6	0.119362		1		357	0.86	241	PIT_mean_intensity_mod=NODDI_ICVF_threshold=0_warpResolution=2mm
0.33	0.36	0.9	0.355586		1		731	0.45	0.36	1.3	0.210594		1		716	-2.57	1.32	-1.9	0.05207		1		368	-2.86	1.26	-2.3	0.023643		0.9831		378	0.64	169	wg_rh_intensity-contrast_lateralorbitofrontal
-0.82	0.89	-0.9	0.356955		1		783	-0.66	0.89	-0.7	0.461907		1		768	-5.15	3.12	-1.6	0.099437		1		397	-0.86	3.59	-0.2	0.811164		1		401	0.8	11	IDP_T1_FIRST_left_accumbens_volume
-0.67	0.74	-0.9	0.363877		1		728	-0.56	0.73	-0.8	0.439702		1		713	-3.41	2.87	-1.2	0.234844		1		368	-1.52	2.55	-0.6	0.553143		1		375	0.9	62	BA-exvivo_rh_volume_entorhinal
0.94	1.04	0.9	0.36649		1		642	0.98	1.04	0.9	0.34951		1		632	0.49	4.06	0.1	0.903627		1		330	-2	4.46	-0.4	0.653779		1		322	0.84	290	QSM_R_SN
1.44	1.6	0.9	0.37007		1		752	1.62	1.61	1	0.313246		1		739	-2.18	6.37	-0.3	0.732021		1		380	-4.9	6.41	-0.8	0.444929		1		385	0.88	30	IDP_T1_FAST_ROIs_R_pallidum
-0.09	0.1	-0.9	0.37496		1		711	-0.1	0.1	-1	0.321697		1		698	0.2	0.38	0.5	0.599234		1		366	0.34	0.38	0.9	0.37566		1		358	0.92	218	PIT_95th_percentile_mod=DTI_FA_threshold=0_warpResolution=2mm
-0.35	0.4	-0.9	0.379455		1		731	-0.24	0.4	-0.6	0.551145		1		716	-2.92	1.4	-2.1	0.037176		0.9977		368	-2.48	1.5	-1.6	0.098944		1		378	0.58	117	aparc-DKTatlas_lh_thickness_medialorbitofrontal
-0.08	0.09	-0.9	0.383246		1		709	-0.09	0.09	-1	0.335025		1		696	0.16	0.34	0.5	0.636628		1		366	0.43	0.36	1.2	0.232205		1		356	0.84	244	TUB_mean_intensity_mod=NODDI_ICVF_threshold=0_warpResolution=2mm
-0.59	0.68	-0.9	0.385913		1		731	-0.51	0.69	-0.7	0.463027		1		716	-2.28	2.48	-0.9	0.359449		1		368	-2.51	2.47	-1	0.310424		1		378	0.81	80	aparc-a2009s_lh_volume_S-circular-insula-ant
0.25	0.29	0.9	0.394535		1		730	0.36	0.29	1.2	0.21625		1		715	-2.49	1.05	-2.4	0.018683		0.9617		367	-2.42	1.04	-2.3	0.020633		0.9753		378	0.92	69	aparc-DKTatlas_rh_volume_lateralorbitofrontal
0.55	0.64	0.9	0.394815		1		711	0.57	0.64	0.9	0.375853		1		698	-0.22	2.4	-0.1	0.927984		1		366	-0.26	2.56	-0.1	0.918212		1		358	0.65	186	OC_95th_percentile_mod=DTI_FA_threshold=0.3_warpResolution=2mm
-0.18	0.21	-0.8	0.402751		1		778	-0.27	0.21	-1.3	0.205107		1		763	2.12	0.76	2.8	0.005438		0.6722		396	1.83	0.81	2.2	0.025004		0.9868		397	0.93	1	IDP_T1_FIRST_left_caudate_volume
-0.43	0.52	-0.8	0.408137		1		728	-0.51	0.53	-1	0.336717		1		713	1.13	1.89	0.6	0.55254		1		367	2.85	1.89	1.5	0.131229		1		376	0.59	115	aparc-DKTatlas_lh_thickness_entorhinal
0.47	0.58	0.8	0.417117		1		709	0.47	0.59	0.8	0.423122		1		696	0.87	2.11	0.4	0.681595		1		365	-0.28	2.32	-0.1	0.903926		1		357	0.75	188	OC_95th_percentile_mod=DTI_MD_threshold=0.3_warpResolution=2mm
-0.05	0.06	-0.8	0.422756		1		726	-0.06	0.06	-0.9	0.345003		1		711	0.24	0.21	1.1	0.257314		1		364	0.31	0.24	1.3	0.200295		1		377	0.78	159	aseg_rh_intensity_Pallidum
0.2	0.25	0.8	0.430068		1		729	0.16	0.26	0.6	0.519547		1		714	0.91	0.89	1	0.309796		1		367	0.78	0.93	0.8	0.402758		1		377	0.95	37	aseg_lh_volume_Caudate
-0.08	0.11	-0.8	0.433086		1		711	-0.09	0.11	-0.8	0.396599		1		698	0.11	0.42	0.3	0.79522		1		366	0.25	0.4	0.6	0.536327		1		358	0.92	215	PIF_95th_percentile_mod=DTI_FA_threshold=0_warpResolution=2mm
0.87	1.11	0.8	0.433772		1		703	0.81	1.12	0.7	0.469033		1		690	1.27	4.25	0.3	0.765088		1		361	0	4.16	0	0.999158		1		355	0.71	176	OB_left_volume_threshold=0.3_warpResolution=2mm
-0.26	0.33	-0.8	0.434786		1		731	-0.18	0.34	-0.5	0.591405		1		716	-2.07	1.16	-1.8	0.075389		1		368	-1.64	1.27	-1.3	0.196088		1		378	0.6	105	aparc-Desikan_lh_thickness_insula
0.16	0.21	0.8	0.443162		1		778	0.23	0.21	1.1	0.270227		1		763	-1.79	0.77	-2.3	0.020899		0.9727		396	-1.79	0.79	-2.3	0.023489		0.9829		397	0.94	15	IDP_T1_FAST_ROIs_L_front_orb_cortex
-0.22	0.29	-0.8	0.444482		1		779	-0.16	0.29	-0.5	0.588781		1		764	-1.91	1.03	-1.9	0.064198		1		397	-1.75	1.09	-1.6	0.110341		1		397	0.97	24	IDP_T1_FAST_ROIs_R_parietal_operc_cortex
-0.11	0.14	-0.8	0.44511		1		731	-0.1	0.14	-0.7	0.483518		1		716	-0.27	0.49	-0.5	0.587162		1		368	-0.2	0.51	-0.4	0.691463		1		378	0.57	161	aseg_rh_intensity_Amygdala
-0.2	0.26	-0.8	0.445916		1		730	-0.16	0.26	-0.6	0.546436		1		715	-0.91	0.9	-1	0.31167		1		367	-0.69	0.99	-0.7	0.483053		1		378	0.94	40	aseg_lh_volume_Hippocampus
-0.4	0.53	-0.8	0.446891		1		731	-0.32	0.53	-0.6	0.551345		1		716	-2.75	1.85	-1.5	0.138711		1		368	-2.03	1.99	-1	0.308788		1		378	0.66	163	wg_lh_intensity-contrast_entorhinal
-0.09	0.12	-0.8	0.450727		1		710	-0.12	0.12	-0.9	0.344452		1		698	0.6	0.48	1.3	0.210642		1		365	0.72	0.47	1.5	0.127125		1		357	0.88	212	AON_95th_percentile_mod=DTI_FA_threshold=0_warpResolution=2mm
-0.39	0.52	-0.8	0.45208		1		730	-0.49	0.53	-0.9	0.356044		1		715	1.51	1.84	0.8	0.411481		1		367	3.21	1.95	1.6	0.099852		1		378	0.68	120	aparc-DKTatlas_rh_thickness_entorhinal
-0.45	0.61	-0.7	0.459092		1		782	-0.44	0.62	-0.7	0.474869		1		767	-0.56	2.28	-0.2	0.807597		1		397	0.03	2.36	0	0.990099		1		400	0.87	36	IDP_T1_FAST_ROIs_R_ventral_striatum
0.18	0.24	0.7	0.459937		1		709	0.09	0.24	0.4	0.71367		1		696	2.56	0.89	2.9	0.004339		0.5999		366	1.9	0.95	2	0.045903		0.9996		356	0.81	236	AON_95th_percentile_mod=NODDI_ICVF_threshold=0_warpResolution=2mm
-0.18	0.25	-0.7	0.465267		1		731	-0.14	0.25	-0.5	0.58924		1		716	-1.24	0.96	-1.3	0.19883		1		368	-0.76	0.87	-0.9	0.381152		1		378	0.72	124	aparc-DKTatlas_rh_thickness_insula
-0.06	0.09	-0.7	0.466844		1		731	-0.07	0.09	-0.8	0.450124		1		716	0.07	0.31	0.2	0.830108		1		368	0.2	0.32	0.6	0.547067		1		378	0.8	158	aseg_rh_intensity_Putamen
-0.3	0.42	-0.7	0.473947		1		731	-0.21	0.43	-0.5	0.626211		1		716	-2.45	1.49	-1.6	0.100375		1		368	-1.9	1.6	-1.2	0.235071		1		378	0.6	143	aparc-a2009s_rh_thickness_G-rectus
-0.74	1.04	-0.7	0.479313		1		762	-1	1.05	-1	0.339047		1		747	5.57	4	1.4	0.164634		1		389	4.99	3.79	1.3	0.189246		1		388	0.63	174	rfMRI amplitudes (ICA100 node 15)
-0.62	0.88	-0.7	0.482962		1		731	-0.7	0.89	-0.8	0.433898		1		716	0.68	3.13	0.2	0.828529		1		368	3.54	3.24	1.1	0.274442		1		378	0.83	42	aseg_lh_volume_Accumbens-area
0.32	0.45	0.7	0.484829		1		731	0.48	0.46	1.1	0.289916		1		716	-3.77	1.68	-2.2	0.025866		0.9868		368	-3.97	1.63	-2.4	0.015135		0.9384		378	0.59	148	aparc-a2009s_rh_thickness_S-orbital-med-olfact
0.2	0.29	0.7	0.504032		1		711	0.1	0.29	0.3	0.736274		1		698	2.76	1.13	2.4	0.01509		0.9305		366	3	1.13	2.6	0.008594		0.8156		358	0.91	178	HT_volume_threshold=0.3_warpResolution=2mm
-0.18	0.28	-0.7	0.51357		1		731	-0.08	0.28	-0.3	0.77573		1		716	-2.52	1.03	-2.4	0.014731		0.9256		368	-2.57	1	-2.5	0.010912		0.8734		378	0.62	121	aparc-DKTatlas_rh_thickness_lateralorbitofrontal
-0.08	0.12	-0.6	0.520958		1		730	-0.08	0.12	-0.6	0.521422		1		715	0.03	0.46	0.1	0.955676		1		367	0.09	0.44	0.2	0.830845		1		378	0.69	154	aseg_lh_intensity_Hippocampus
-0.35	0.55	-0.6	0.523241		1		731	-0.29	0.56	-0.5	0.602828		1		716	-1.88	2.01	-0.9	0.350617		1		368	-0.7	1.96	-0.4	0.721345		1		378	0.66	113	BA-exvivo_rh_thickness_perirhinal
0.4	0.63	0.6	0.525472		1		730	0.51	0.63	0.8	0.423614		1		715	-1.97	2.22	-0.9	0.376109		1		367	-2.23	2.31	-1	0.335134		1		378	0.73	78	aparc-a2009s_lh_volume_G-rectus
1	1.58	0.6	0.527436		1		641	1.12	1.59	0.7	0.482121		1		631	-2.17	6.2	-0.3	0.726922		1		330	-4.2	6.81	-0.6	0.538449		1		321	0.9	279	QSM_L_CAU
-0.12	0.19	-0.6	0.528109		1		780	-0.16	0.2	-0.8	0.421651		1		765	0.6	0.71	0.8	0.39739		1		397	0.62	0.73	0.8	0.401612		1		398	0.94	2	IDP_T1_FIRST_right_caudate_volume
-0.12	0.2	-0.6	0.530085		1		780	-0.09	0.2	-0.4	0.657656		1		765	-0.95	0.73	-1.3	0.194021		1		397	-0.76	0.76	-1	0.31957		1		398	0.93	19	IDP_T1_FAST_ROIs_L_parahipp_gyrus_post
-0.26	0.42	-0.6	0.530427		1		730	-0.19	0.41	-0.5	0.647058		1		715	-2.43	1.54	-1.6	0.115738		1		368	-1.33	1.55	-0.9	0.390137		1		377	0.8	114	BA-exvivo_rh_thickness_entorhinal
-0.3	0.47	-0.6	0.532197		1		730	-0.17	0.47	-0.4	0.724263		1		715	-3.25	1.69	-1.9	0.056078		1		367	-2.86	1.76	-1.6	0.106339		1		378	0.82	51	aparc-Desikan_lh_volume_medialorbitofrontal
-0.11	0.17	-0.6	0.533959		1		779	-0.09	0.17	-0.5	0.592179		1		764	-0.36	0.65	-0.5	0.584211		1		397	0.01	0.66	0	0.984004		1		397	0.94	32	IDP_T1_FAST_ROIs_R_hippocampus
-0.07	0.11	-0.6	0.534926		1		730	-0.07	0.11	-0.6	0.565778		1		715	-0.14	0.39	-0.4	0.723847		1		367	0.01	0.44	0	0.988078		1		378	0.71	157	aseg_rh_intensity_Caudate
-0.2	0.32	-0.6	0.535739		1		773	-0.2	0.32	-0.6	0.538972		1		759	-0.05	1.2	0	0.968197		1		394	0.66	1.31	0.5	0.612709		1		393	0.87	7	IDP_T1_FIRST_left_hippocampus_volume
-0.43	0.69	-0.6	0.536596		1		730	-0.51	0.7	-0.7	0.466385		1		715	1.81	2.46	0.7	0.462424		1		367	2.59	2.52	1	0.306402		1		378	0.8	94	aparc-a2009s_rh_volume_S-circular-insula-ant
-0.61	0.99	-0.6	0.53763		1		763	-0.78	0.99	-0.8	0.433496		1		748	3.31	3.71	0.9	0.372513		1		390	3.93	3.65	1.1	0.282845		1		388	0.65	173	rfMRI amplitudes (ICA100 node 2)
0.42	0.69	0.6	0.538771		1		707	0.31	0.69	0.4	0.653574		1		694	3.6	2.69	1.3	0.181813		1		365	2.43	2.55	0.9	0.342775		1		355	0.7	196	SN_95th_percentile_mod=NODDI_OD_threshold=0.3_warpResolution=2mm
0.22	0.36	0.6	0.539641		1		778	0.26	0.36	0.7	0.473623		1		763	-0.72	1.32	-0.5	0.587868		1		396	-0.54	1.37	-0.4	0.694231		1		397	0.9	17	IDP_T1_FAST_ROIs_L_parahipp_gyrus_ant
-0.73	1.2	-0.6	0.540245		1		785	-0.98	1.21	-0.8	0.416927		1		770	5.57	4.62	1.2	0.22902		1		399	6.09	4.43	1.4	0.170523		1		401	0.64	10	IDP_T1_FIRST_right_amygdala_volume
-0.36	0.61	-0.6	0.554549		1		731	-0.3	0.62	-0.5	0.6317		1		716	-2.62	2.19	-1.2	0.230898		1		368	-0.03	2.26	0	0.989336		1		378	0.56	111	BA-exvivo_lh_thickness_perirhinal
-0.14	0.23	-0.6	0.555575		1		646	-0.17	0.23	-0.7	0.462532		1		636	0.95	0.99	1	0.337729		1		330	1.53	0.89	1.7	0.08711		1		326	0.64	202	PIF_mean_intensity_mod=T2_star_threshold=0_warpResolution=2mm
-0.13	0.22	-0.6	0.55828		1		729	-0.09	0.22	-0.4	0.673626		1		714	-0.72	0.78	-0.9	0.355292		1		366	-0.72	0.83	-0.9	0.384525		1		378	0.94	46	aseg_rh_volume_Hippocampus
-0.24	0.42	-0.6	0.5635		1		730	-0.12	0.42	-0.3	0.779431		1		715	-2.99	1.51	-2	0.048463		0.9993		367	-2.95	1.51	-1.9	0.0516		0.9999		378	0.85	70	aparc-DKTatlas_rh_volume_medialorbitofrontal
-0.06	0.11	-0.6	0.580164		1		730	-0.05	0.11	-0.5	0.650253		1		715	-0.27	0.4	-0.7	0.4949		1		367	-0.24	0.42	-0.6	0.565853		1		378	0.73	162	aseg_rh_intensity_Accumbens-area
0.13	0.24	0.5	0.584073		1		725	0.15	0.24	0.6	0.535013		1		710	-0.34	0.86	-0.4	0.695075		1		364	-0.74	0.86	-0.9	0.388207		1		376	0.95	44	aseg_rh_volume_Putamen
-0.33	0.61	-0.5	0.590009		1		780	-0.32	0.62	-0.5	0.606368		1		766	-0.51	2.42	-0.2	0.83197		1		396	-0.75	2.33	-0.3	0.745882		1		398	0.87	28	IDP_T1_FAST_ROIs_R_putamen
0.17	0.32	0.5	0.590665		1		731	0.28	0.33	0.9	0.387312		1		716	-2.28	1.2	-1.9	0.058207		1		368	-2.31	1.14	-2	0.042938		0.9993		378	0.68	167	wg_lh_intensity-contrast_insula
0.08	0.16	0.5	0.591501		1		731	0.11	0.16	0.7	0.503078		1		716	-0.34	0.57	-0.6	0.552447		1		368	-0.67	0.58	-1.2	0.248934		1		378	0.53	155	aseg_lh_intensity_Amygdala
-0.06	0.11	-0.5	0.596003		1		710	-0.07	0.11	-0.6	0.543303		1		697	0.26	0.42	0.6	0.528183		1		366	0.42	0.45	0.9	0.349352		1		357	0.8	246	TUB_glm_mod=NODDI_ICVF_threshold=0_warpResolution=2mm
-0.11	0.21	-0.5	0.607787		1		731	-0.06	0.21	-0.3	0.772028		1		716	-1.24	0.79	-1.6	0.119781		1		368	-0.82	0.74	-1.1	0.270869		1		378	0.76	146	aparc-a2009s_rh_thickness_S-circular-insula-sup
-0.16	0.32	-0.5	0.607919		1		730	-0.2	0.32	-0.6	0.542237		1		715	1.23	1.13	1.1	0.273598		1		367	0.6	1.2	0.5	0.616041		1		378	0.92	45	aseg_rh_volume_Pallidum
-0.19	0.39	-0.5	0.620521		1		730	-0.2	0.4	-0.5	0.614769		1		715	-0.12	1.32	-0.1	0.925339		1		367	0.35	1.53	0.2	0.81806		1		378	0.9	47	aseg_rh_volume_Amygdala
0.28	0.56	0.5	0.623144		1		654	0.19	0.57	0.3	0.743142		1		644	3.51	2.45	1.4	0.153029		1		336	2.66	2.21	1.2	0.22828		1		328	0.65	181	OC_mean_intensity_mod=T2_star_threshold=0.3_warpResolution=2mm
0.53	1.09	0.5	0.625549		1		784	0.36	1.1	0.3	0.745774		1		769	5.09	4.01	1.3	0.205448		1		398	4.47	4.15	1.1	0.282099		1		401	0.81	12	IDP_T1_FIRST_right_accumbens_volume
-0.05	0.1	-0.5	0.626358		1		708	-0.05	0.1	-0.6	0.581087		1		695	0.14	0.36	0.4	0.689833		1		366	0.39	0.36	1.1	0.287631		1		355	0.86	238	PIF_mean_intensity_mod=NODDI_ICVF_threshold=0_warpResolution=2mm
0.22	0.45	0.5	0.629272		1		700	0.19	0.45	0.4	0.67197		1		687	0.93	1.68	0.6	0.581273		1		364	0.97	1.72	0.6	0.575326		1		349	0.52	198	OC_95th_percentile_mod=NODDI_OD_threshold=0.3_warpResolution=2mm
0.38	0.81	0.5	0.636542		1		726	0.31	0.81	0.4	0.698716		1		711	1.64	2.82	0.6	0.562456		1		365	3.04	3.05	1	0.320155		1		376	0.78	63	aparc-DKTatlas_lh_volume_entorhinal
-0.27	0.58	-0.5	0.639888		1		730	-0.31	0.59	-0.5	0.59464		1		715	0.8	2.06	0.4	0.699807		1		367	1.42	2.2	0.6	0.519145		1		378	0.86	48	aseg_rh_volume_Accumbens-area
-0.12	0.25	-0.5	0.640045		1		778	-0.18	0.25	-0.7	0.471354		1		763	1.39	0.9	1.5	0.123541		1		395	2	0.96	2.1	0.036803		0.9978		398	0.92	4	IDP_T1_FIRST_right_putamen_volume
-0.28	0.61	-0.5	0.648737		1		730	-0.12	0.61	-0.2	0.846317		1		715	-3.74	2.13	-1.8	0.079519		1		367	-3.38	2.27	-1.5	0.137985		1		378	0.76	92	aparc-a2009s_rh_volume_G-rectus
-0.29	0.63	-0.5	0.649117		1		650	-0.23	0.63	-0.4	0.714377		1		640	-2.18	2.69	-0.8	0.417754		1		333	-1.61	2.53	-0.6	0.524176		1		327	0.53	179	HT_mean_intensity_mod=T2_star_threshold=0.3_warpResolution=2mm
0.4	0.88	0.5	0.652638		1		729	0.26	0.88	0.3	0.766058		1		714	3.17	3.21	1	0.324325		1		366	4.37	3.26	1.3	0.180491		1		378	0.77	49	aparc-Desikan_lh_volume_entorhinal
-0.49	1.1	-0.4	0.654544		1		731	-0.56	1.11	-0.5	0.61234		1		716	0.94	4.17	0.2	0.822102		1		368	0.9	3.84	0.2	0.815524		1		378	0.78	83	aparc-a2009s_lh_volume_S-orbital-lateral
0.14	0.32	0.4	0.663796		1		779	0.11	0.31	0.4	0.718606		1		764	0.77	1.19	0.7	0.515587		1		396	0.92	1.21	0.8	0.44668		1		398	0.89	8	IDP_T1_FIRST_right_hippocampus_volume
0.45	1.07	0.4	0.673084		1		641	0.11	1.08	0.1	0.917231		1		631	10.1	4.24	2.4	0.017647		0.9548		330	10.65	4.54	2.3	0.019626		0.9708		321	0.82	289	QSM_L_SN
0.27	0.65	0.4	0.681671		1		711	0.02	0.66	0	0.981559		1		698	6.41	2.39	2.7	0.007738		0.777		366	6.02	2.59	2.3	0.020697		0.9755		358	0.56	183	HT_95th_percentile_mod=DTI_FA_threshold=0.3_warpResolution=2mm
0.15	0.38	0.4	0.683949		1		711	0.11	0.38	0.3	0.769293		1		698	1.24	1.43	0.9	0.386		1		366	0.79	1.49	0.5	0.595811		1		358	0.59	184	SN_mean_intensity_mod=DTI_FA_threshold=0.3_warpResolution=2mm
-0.16	0.41	-0.4	0.687659		1		731	-0.06	0.42	-0.1	0.894423		1		716	-3.11	1.48	-2.1	0.03655		0.9975		368	-1.8	1.49	-1.2	0.226608		1		378	0.58	122	aparc-DKTatlas_rh_thickness_medialorbitofrontal
-0.18	0.45	-0.4	0.690926		1		731	-0.25	0.45	-0.5	0.583734		1		716	1.44	1.6	0.9	0.371073		1		368	1.51	1.74	0.9	0.385347		1		378	0.8	137	aparc-a2009s_lh_thickness_S-suborbital
-0.08	0.21	-0.4	0.69119		1		780	-0.06	0.21	-0.3	0.781662		1		765	-0.73	0.77	-0.9	0.34838		1		397	-0.68	0.81	-0.8	0.403247		1		398	0.94	20	IDP_T1_FAST_ROIs_R_parahipp_gyrus_post
0.33	0.85	0.4	0.702352		1		729	0.18	0.86	0.2	0.835118		1		714	3.43	3.05	1.1	0.260915		1		367	5.5	3.07	1.8	0.073989		1		377	0.77	68	aparc-DKTatlas_rh_volume_entorhinal
-0.1	0.27	-0.4	0.705663		1		652	-0.13	0.27	-0.5	0.637793		1		642	0.68	1.15	0.6	0.554837		1		334	1.05	1.04	1	0.315302		1		328	0.66	208	TUB_mean_intensity_mod=T2_star_threshold=0_warpResolution=2mm
0.12	0.33	0.4	0.710734		1		652	0.08	0.34	0.2	0.81056		1		642	1.46	1.43	1	0.308648		1		334	1.31	1.33	1	0.324248		1		328	0.66	201	AON_glm_mod=T2_star_threshold=0_warpResolution=2mm
-0.04	0.12	-0.4	0.713371		1		730	-0.05	0.12	-0.4	0.666912		1		715	0.16	0.41	0.4	0.694222		1		367	0.17	0.46	0.4	0.710939		1		378	0.73	156	aseg_lh_intensity_Accumbens-area
0.15	0.42	0.4	0.716912		1		731	0.12	0.42	0.3	0.777763		1		716	0.82	1.52	0.5	0.591722		1		368	1.56	1.56	1	0.318266		1		378	0.72	141	aparc-a2009s_rh_thickness_G-oc-temp-med-Parahip
-0.15	0.42	-0.4	0.720299		1		730	-0.1	0.43	-0.2	0.821737		1		715	-1.34	1.57	-0.9	0.392499		1		367	-1.11	1.5	-0.7	0.457767		1		378	0.84	82	aparc-a2009s_lh_volume_S-circular-insula-sup
0.21	0.6	0.4	0.722003		1		730	0.35	0.6	0.6	0.559415		1		715	-3.12	2.21	-1.4	0.15946		1		367	-3.14	2.11	-1.5	0.137419		1		378	0.82	150	aparc-a2009s_rh_thickness_S-suborbital
0.11	0.31	0.3	0.727704		1		730	0.2	0.31	0.6	0.524477		1		715	-2.17	1.13	-1.9	0.055816		1		367	-1.84	1.11	-1.6	0.099218		1		378	0.7	108	aparc-Desikan_rh_thickness_medialorbitofrontal
3.24	9.54	-0.3	0.733971		1		638	3.93	9.6	-0.4	0.682463		1		628	-16.26	38.66	0.4	0.674322		1		329	-22.25	39.86	0.6	0.577003		1		319	0.5	287	QSM_L_ACCU
-0.27	0.83	-0.3	0.744034		1		731	-0.28	0.83	-0.3	0.735473		1		716	-1.18	2.97	-0.4	0.690453		1		368	2.16	3.1	0.7	0.487189		1		378	0.76	59	BA-exvivo_lh_volume_perirhinal
0.12	0.41	0.3	0.767048		1		729	0.2	0.41	0.5	0.629184		1		715	-2.01	1.62	-1.2	0.215211		1		366	-1.55	1.47	-1.1	0.292324		1		377	0.8	109	aparc-Desikan_rh_thickness_parahippocampal
-2.26	8.4	0.3	0.787723		1		641	-4	8.35	0.5	0.631852		1		631	54.8	35.68	-1.5	0.1256		1		330	37.58	34.07	-1.1	0.27084		1		321	0.52	288	QSM_R_ACCU
-0.08	0.29	-0.3	0.796029		1		651	-0.11	0.29	-0.4	0.697218		1		641	1.12	1.23	0.9	0.359544		1		333	1.52	1.15	1.3	0.184816		1		328	0.64	199	AON_mean_intensity_mod=T2_star_threshold=0_warpResolution=2mm
0.37	1.48	0.2	0.804545		1		731	0.36	1.5	0.2	0.811349		1		716	3.73	5.46	0.7	0.495462		1		368	-0.41	5.18	-0.1	0.936919		1		378	0.62	93	aparc-a2009s_rh_volume_G-subcallosal
-0.37	1.5	-0.2	0.806316		1		730	-0.23	1.51	-0.2	0.876629		1		715	-4.51	5.61	-0.8	0.422057		1		367	-3.32	5.26	-0.6	0.528899		1		378	0.7	100	aparc-a2009s_rh_volume_S-suborbital
0.02	0.07	0.2	0.820058		1		725	0.02	0.07	0.3	0.735779		1		710	-0.13	0.26	-0.5	0.61743		1		365	-0.11	0.27	-0.4	0.668903		1		375	0.68	153	aseg_lh_intensity_Pallidum
0.09	0.39	0.2	0.821073		1		727	0.11	0.39	0.3	0.776016		1		712	-0.55	1.38	-0.4	0.688024		1		365	-0.08	1.45	-0.1	0.957854		1		377	0.9	99	aparc-a2009s_rh_volume_S-orbital-H-Shaped
-0.07	0.31	-0.2	0.826853		1		731	0.03	0.31	0.1	0.929553		1		716	-2.34	1.1	-2.1	0.034794		0.9962		368	-2.39	1.15	-2.1	0.038229		0.9983		378	0.56	107	aparc-Desikan_rh_thickness_lateralorbitofrontal
-0.17	0.79	-0.2	0.82815		1		731	-0.15	0.8	-0.2	0.847762		1		716	-0.9	2.81	-0.3	0.749666		1		368	1.08	2.92	0.4	0.711072		1		378	0.73	61	BA-exvivo_rh_volume_perirhinal
-0.07	0.35	-0.2	0.831226		1		730	0.07	0.35	0.2	0.836835		1		715	-3.41	1.22	-2.8	0.005469		0.6742		367	-3.2	1.31	-2.4	0.014623		0.932		378	0.74	170	wg_rh_intensity-contrast_medialorbitofrontal
0.08	0.38	0.2	0.834663		1		730	0.15	0.38	0.4	0.69889		1		715	-1.49	1.37	-1.1	0.277761		1		367	-1.27	1.42	-0.9	0.369317		1		378	0.85	55	aparc-Desikan_rh_volume_lateralorbitofrontal
0.02	0.11	0.2	0.854118		1		711	0.02	0.11	0.2	0.859152		1		698	0.04	0.43	0.1	0.91949		1		366	0.04	0.42	0.1	0.918965		1		358	0.88	221	TUB_95th_percentile_mod=DTI_FA_threshold=0_warpResolution=2mm
0.17	0.92	0.2	0.856789		1		641	0.28	0.93	0.3	0.766641		1		631	-2.69	3.67	-0.7	0.465126		1		329	-2.61	3.92	-0.7	0.506706		1		322	0.82	283	QSM_L_PAL
-0.12	0.66	-0.2	0.861671		1		634	-0.09	0.67	-0.1	0.887044		1		624	-0.71	2.76	-0.3	0.796815		1		326	-0.35	2.67	-0.1	0.895073		1		318	0.52	297	T2starCorrected_R_AMYG
-0.06	0.39	-0.2	0.870238		1		773	-0.17	0.39	-0.4	0.671348		1		759	2.36	1.48	1.6	0.111978		1		393	1.11	1.49	0.7	0.455656		1		394	0.92	26	IDP_T1_FAST_ROIs_R_caudate
0.1	0.66	0.2	0.873794		1		783	0.11	0.66	0.2	0.866767		1		768	-0.3	2.45	-0.1	0.902803		1		398	0.39	2.51	0.2	0.876412		1		400	0.87	35	IDP_T1_FAST_ROIs_L_ventral_striatum
-0.03	0.19	-0.2	0.877464		1		778	-0.03	0.19	-0.2	0.872587		1		763	-0.03	0.75	0	0.966361		1		397	0.19	0.68	0.3	0.783972		1		396	0.93	31	IDP_T1_FAST_ROIs_L_hippocampus
-0.14	0.91	-0.2	0.879038		1		785	-0.15	0.92	-0.2	0.867364		1		770	0.39	3.48	0.1	0.911597		1		399	0.51	3.31	0.2	0.877204		1		401	0.7	9	IDP_T1_FIRST_left_amygdala_volume
0.09	0.57	0.2	0.879181		1		640	0.14	0.57	0.2	0.807394		1		631	-2.05	2.48	-0.8	0.408375		1		329	-1.61	2.39	-0.7	0.502855		1		320	0.64	291	T2starCorrected_L_CAU
0.17	1.15	0.1	0.882595		1		692	-0.13	1.14	-0.1	0.907176		1		679	6.48	4.33	1.5	0.135621		1		359	7.72	4.41	1.7	0.080893		1		346	0.72	177	OB_right_volume_threshold=0.3_warpResolution=2mm
0.06	0.44	0.1	0.886		1		711	0.07	0.44	0.2	0.873551		1		698	-0.27	1.66	-0.2	0.869885		1		366	-0.11	1.7	-0.1	0.947576		1		358	0.72	185	OC_mean_intensity_mod=DTI_FA_threshold=0.3_warpResolution=2mm
-0.03	0.24	-0.1	0.88857		1		648	-0.07	0.25	-0.3	0.763972		1		638	1.21	1.04	1.2	0.246179		1		332	1.61	0.93	1.7	0.08486		1		326	0.65	205	PIT_mean_intensity_mod=T2_star_threshold=0_warpResolution=2mm
-0.06	0.41	-0.1	0.88872		1		730	0.1	0.4	0.2	0.805011		1		715	-3.51	1.58	-2.2	0.026444		0.9878		367	-3.08	1.44	-2.1	0.032936		0.9964		378	0.8	123	aparc-DKTatlas_rh_thickness_parahippocampal
-0.05	0.39	-0.1	0.894085		1		784	-0.07	0.39	-0.2	0.852709		1		769	0.35	1.46	0.2	0.812455		1		399	1.12	1.5	0.7	0.454418		1		400	0.77	278	OC_MNI_2mm_sum_mod=T1_MNI_GM_mod_threshold=0.3_warpResolution=2mm
0.01	0.12	0.1	0.898305		1		710	0.02	0.12	0.2	0.864743		1		697	-0.03	0.43	-0.1	0.951021		1		366	0.14	0.46	0.3	0.760229		1		357	0.83	240	PIF_glm_mod=NODDI_ICVF_threshold=0_warpResolution=2mm
-0.03	0.27	-0.1	0.911084		1		727	-0.05	0.27	-0.2	0.850439		1		712	0.34	0.92	0.4	0.715796		1		364	-0.26	1.06	-0.2	0.806026		1		378	0.96	43	aseg_rh_volume_Caudate
0.01	0.12	0.1	0.921787		1		709	0.01	0.12	0.1	0.952201		1		696	0.16	0.44	0.4	0.720399		1		366	0.22	0.46	0.5	0.631453		1		356	0.86	237	AON_glm_mod=NODDI_ICVF_threshold=0_warpResolution=2mm
-0.04	0.41	-0.1	0.921965		1		730	0.09	0.41	0.2	0.822828		1		715	-3.35	1.43	-2.3	0.019553		0.9658		367	-3.14	1.49	-2.1	0.036213		0.9977		378	0.88	85	aparc-a2009s_lh_volume_S-orbital-H-Shaped
0.08	0.85	0.1	0.922162		1		729	-0.05	0.86	-0.1	0.951486		1		714	3.09	3.03	1	0.308587		1		367	4.98	3.13	1.6	0.11242		1		377	0.77	54	aparc-Desikan_rh_volume_entorhinal
-0.03	0.32	-0.1	0.933256		1		711	-0.05	0.32	-0.1	0.88671		1		698	0.62	1.14	0.5	0.586251		1		366	0.36	1.28	0.3	0.779437		1		358	0.73	197	OC_mean_intensity_mod=NODDI_OD_threshold=0.3_warpResolution=2mm
0.02	0.25	0.1	0.935758		1		650	-0.02	0.25	-0.1	0.935727		1		640	1.22	1.06	1.1	0.252535		1		333	1.63	1	1.6	0.102686		1		327	0.7	204	PIF_glm_mod=T2_star_threshold=0_warpResolution=2mm
-0.02	0.24	-0.1	0.937117		1		777	0.04	0.24	0.1	0.881878		1		762	-1.56	0.86	-1.8	0.070364		1		395	-1.02	0.93	-1.1	0.277569		1		397	0.97	23	IDP_T1_FAST_ROIs_L_parietal_operc_cortex
-0.04	0.54	-0.1	0.941223		1		731	-0.02	0.55	0	0.978189		1		716	-0.39	2.07	-0.2	0.850729		1		368	-0.76	1.88	-0.4	0.6847		1		378	0.63	139	aparc-a2009s_rh_thickness_G-Ins-lgcent-ins
-0.05	0.65	-0.1	0.942156		1		638	-0.02	0.66	0	0.977489		1		628	-0.8	2.56	-0.3	0.756019		1		328	-0.71	2.79	-0.3	0.799771		1		320	0.65	295	T2starCorrected_L_PAL
-0.02	0.33	-0.1	0.949047		1		731	0.1	0.33	0.3	0.758607		1		716	-2.74	1.21	-2.2	0.024609		0.9846		368	-3.1	1.18	-2.6	0.008686		0.8178		378	0.62	142	aparc-a2009s_rh_thickness_G-orbital
0.02	0.51	0	0.962503		1		711	-0.18	0.51	-0.4	0.720554		1		698	5.02	1.92	2.6	0.009494		0.8343		366	4.69	1.97	2.4	0.017855		0.9606		358	0.76	182	HT_mean_intensity_mod=DTI_FA_threshold=0.3_warpResolution=2mm
0.08	1.76	0	0.9626		1		755	-0.17	1.78	-0.1	0.924826		1		743	7.46	7.17	1	0.298664		1		378	5.2	7.09	0.7	0.464334		1		389	0.88	29	IDP_T1_FAST_ROIs_L_pallidum
0	0.1	0	0.963493		1		710	-0.01	0.11	-0.1	0.90095		1		697	0.54	0.37	1.4	0.149841		1		366	0.67	0.42	1.6	0.112508		1		357	0.86	243	PIT_glm_mod=NODDI_ICVF_threshold=0_warpResolution=2mm
-0.01	0.28	0	0.963983		1		650	-0.06	0.28	-0.2	0.822239		1		640	1.58	1.16	1.4	0.175828		1		333	1.95	1.08	1.8	0.073164		1		327	0.67	207	PIT_glm_mod=T2_star_threshold=0_warpResolution=2mm
-0.02	0.39	0	0.966794		1		730	0.17	0.4	0.4	0.666294		1		715	-4.47	1.42	-3.1	0.00178		0.3544		367	-4.1	1.43	-2.9	0.004308		0.6065		378	0.82	91	aparc-a2009s_rh_volume_G-orbital
-0.03	0.69	0	0.969417		1		653	-0.19	0.69	-0.3	0.781941		1		643	4.45	2.95	1.5	0.132881		1		335	4.88	2.81	1.7	0.083656		1		328	0.58	180	SN_mean_intensity_mod=T2_star_threshold=0.3_warpResolution=2mm
-0.01	0.22	0	0.970007		1		780	0.06	0.22	0.3	0.774516		1		765	-1.99	0.78	-2.5	0.011745		0.8851		397	-1.35	0.86	-1.6	0.118043		1		398	0.93	16	IDP_T1_FAST_ROIs_R_front_orb_cortex
0.02	0.52	0	0.975487		1		730	0.2	0.52	0.4	0.704153		1		715	-4.45	1.91	-2.3	0.020293		0.9698		367	-3.6	1.86	-1.9	0.053308		0.9999		378	0.8	75	aparc-a2009s_lh_volume_G-insular-short
0.01	0.62	0	0.983061		1		731	0.08	0.63	0.1	0.899356		1		716	-2.06	2.26	-0.9	0.362253		1		368	-1.35	2.26	-0.6	0.549264		1		378	0.75	84	aparc-a2009s_lh_volume_S-orbital-med-olfact
-0.01	0.45	0	0.984192		1		778	-0.02	0.45	0	0.966617		1		763	0.07	1.73	0	0.967873		1		396	0.24	1.61	0.2	0.87986		1		397	0.82	33	IDP_T1_FAST_ROIs_L_amygdala
-0.01	0.5	0	0.989726		1		730	0.05	0.51	0.1	0.917737		1		715	-1.83	1.79	-1	0.309142		1		367	-1.11	1.82	-0.6	0.544071		1		378	0.87	41	aseg_lh_volume_Amygdala
0	0.58	0	0.993343		1		641	-0.07	0.59	-0.1	0.903315		1		631	1.85	2.39	0.8	0.438114		1		330	2.15	2.42	0.9	0.373954		1		321	0.57	292	T2starCorrected_R_CAU
-0.01	1.15	0	0.994109		1		728	0.28	1.14	0.2	0.804511		1		713	-7.05	4.17	-1.7	0.091862		1		367	-7.03	4.27	-1.6	0.100553		1		376	0.77	97	aparc-a2009s_rh_volume_S-orbital-lateral
0	0.53	0	0.995523		1		730	0.1	0.53	0.2	0.851766		1		715	-2.01	1.9	-1.1	0.291288		1		367	-1.29	1.99	-0.6	0.516085		1		378	0.8	81	aparc-a2009s_lh_volume_S-circular-insula-inf
0	0.28	0	0.996034		1		651	-0.04	0.29	-0.1	0.895819		1		641	1.13	1.21	0.9	0.351149		1		333	1.24	1.14	1.1	0.277733		1		328	0.69	210	TUB_glm_mod=T2_star_threshold=0_warpResolution=2mm
0	0.59	0	0.996394		1		642	-0.11	0.59	-0.2	0.853253		1		632	2.93	2.45	1.2	0.23319		1		330	3.76	2.38	1.6	0.11494		1		322	0.78	293	T2starCorrected_L_PUT
0	0.51	0	0.998437		1		711	0.05	0.51	0.1	0.922888		1		698	-1.06	1.89	-0.6	0.575993		1		366	-0.6	2.01	-0.3	0.767603		1		358	0.73	194	HT_mean_intensity_mod=NODDI_OD_threshold=0.3_warpResolution=2mm

## Sheet: Exploratory
Main Inference = Model 1								Model 2								Model 3								Model 4
%	SE	z	p_raw	fdr	p_corr	fwe	n	%	SE	z	p_raw	fdr	p_corr	fwe	n	%	SE	z	p_raw	fdr	p_corr	fwe	n	%	SE	z	p_raw	fdr	p_corr	fwe	n	repro	id	IDP
1.77	0.44	4	6.2e-05	*	0.0948		709	1.65	0.44	3.7	0.000211		0.2645		696	5.08	1.58	3.2	0.001383		0.8587		366	2.5	1.77	1.4	0.157284		1		356	0.95	1575	TUB_glm_mod=NODDI_ISOVF_threshold=0_warpResolution=2mm
1.95	0.49	4	7.2e-05	*	0.1077		709	1.84	0.49	3.7	0.000199		0.2543		696	5.06	1.72	2.9	0.003452		0.9821		366	2.01	2	1	0.315477		1		356	0.94	1566	AON_glm_mod=NODDI_ISOVF_threshold=0_warpResolution=2mm
1.69	0.43	3.9	8.5e-05	*	0.126		709	1.61	0.43	3.7	0.000227		0.2778		696	4.1	1.55	2.6	0.008411		1		366	1.63	1.7	1	0.339105		1		356	0.95	1569	PIF_glm_mod=NODDI_ISOVF_threshold=0_warpResolution=2mm
1.66	0.42	3.9	9.1e-05	*	0.1325		709	1.55	0.43	3.6	0.000304		0.3471		696	4.74	1.49	3.2	0.001614		0.8887		366	2.32	1.71	1.4	0.176593		1		356	0.95	1572	PIT_glm_mod=NODDI_ISOVF_threshold=0_warpResolution=2mm
1.54	0.39	3.9	0.00011	*	0.1574		709	1.43	0.4	3.6	0.00037		0.4052		696	4.41	1.42	3.1	0.002088		0.9358		366	2.34	1.58	1.5	0.139443		1		356	0.96	1567	PIF_mean_intensity_mod=NODDI_ISOVF_threshold=0_warpResolution=2mm
1.66	0.43	3.8	0.000124	*	0.1755		709	1.55	0.43	3.5	0.00039		0.4225		696	4.7	1.51	3.1	0.002045		0.9323		366	2.3	1.75	1.3	0.190686		1		356	0.95	1564	AON_mean_intensity_mod=NODDI_ISOVF_threshold=0_warpResolution=2mm
1.56	0.41	3.8	0.00013	*	0.1821		709	1.45	0.41	3.5	0.000412		0.4399		696	4.49	1.43	3.1	0.001886		0.9191		366	2.26	1.65	1.4	0.172178		1		356	0.95	1573	TUB_mean_intensity_mod=NODDI_ISOVF_threshold=0_warpResolution=2mm
1.54	0.41	3.8	0.00017	*	0.2286		709	1.43	0.41	3.4	0.000568		0.5446		696	4.69	1.45	3.2	0.00136		0.855		366	2.57	1.65	1.6	0.120058		1		356	0.95	1570	PIT_mean_intensity_mod=NODDI_ISOVF_threshold=0_warpResolution=2mm
0.59	0.16	3.7	0.000213		0.2743		710	0.56	0.16	3.5	0.00049		0.4953		697	1.4	0.57	2.4	0.015448		1		366	0.59	0.64	0.9	0.353153		1		357	0.95	1542	AON_glm_mod=DTI_MD_threshold=0_warpResolution=2mm
0.41	0.11	3.6	0.000308		0.3636		710	0.39	0.11	3.4	0.000696		0.6133		697	1.01	0.41	2.5	0.014033		1		366	0.41	0.45	0.9	0.363696		1		357	0.84	1583	PIT_glm_mod=NODDI_OD_threshold=0_warpResolution=2mm
0.49	0.14	3.5	0.000441		0.4651		710	0.45	0.14	3.2	0.001184		0.7857		697	1.32	0.5	2.6	0.008318		1		366	0.67	0.55	1.2	0.220066		1		357	0.95	1548	PIT_glm_mod=DTI_MD_threshold=0_warpResolution=2mm
0.37	0.11	3.5	0.00046		0.4789		709	0.36	0.11	3.3	0.000864		0.685		696	0.82	0.4	2	0.041574		1		366	0.33	0.42	0.8	0.434635		1		356	0.85	1576	AON_mean_intensity_mod=NODDI_OD_threshold=0_warpResolution=2mm
0.49	0.14	3.5	0.000517		0.5139		710	0.46	0.14	3.2	0.00127		0.8048		697	1.28	0.51	2.5	0.012636		1		366	0.64	0.56	1.1	0.252598		1		357	0.96	1540	AON_mean_intensity_mod=DTI_MD_threshold=0_warpResolution=2mm
1.83	0.53	3.4	0.00061		0.5709		717	1.72	0.54	3.2	0.001433		0.8394		702	4.25	1.86	2.3	0.023149		1		363	1.86	1.96	0.9	0.342936		1		369	0.98	206	aseg_rh_volume_Lateral-Ventricle
0.49	0.15	3.4	0.000729		0.6295		710	0.46	0.15	3.1	0.001943		0.9074		697	1.44	0.53	2.7	0.006709		0.9992		366	0.78	0.57	1.4	0.176245		1		357	0.94	1551	TUB_glm_mod=DTI_MD_threshold=0_warpResolution=2mm
-0.3	0.09	-3.3	0.000813		0.6655		726	-0.27	0.09	-3	0.003142		0.9718		711	-1.1	0.33	-3.3	0.000951		0.7671		364	-0.58	0.32	-1.8	0.070763		1		377	0.89	185	aseg_global_volume-ratio_BrainSegVol-to-eTIV
0.46	0.14	3.3	0.000912		0.7059		710	0.43	0.14	3.1	0.002126		0.9236		697	1.19	0.49	2.4	0.015859		1		366	0.6	0.55	1.1	0.273564		1		357	0.95	1549	TUB_mean_intensity_mod=DTI_MD_threshold=0_warpResolution=2mm
0.44	0.13	3.3	0.000916		0.7068		711	0.43	0.13	3.2	0.001347		0.8235		698	0.79	0.48	1.7	0.098741		1		366	0.13	0.55	0.2	0.808692		1		358	0.86	1578	AON_glm_mod=NODDI_OD_threshold=0_warpResolution=2mm
0.47	0.14	3.3	0.001009		0.7384		710	0.43	0.14	3	0.002629		0.953		697	1.38	0.53	2.6	0.008973		1		366	0.75	0.55	1.4	0.175908		1		357	0.96	1543	PIF_mean_intensity_mod=DTI_MD_threshold=0_warpResolution=2mm
0.73	0.22	3.2	0.001265		0.8033		710	0.67	0.23	2.9	0.003457		0.981		697	2.17	0.83	2.6	0.008924		1		366	1.31	0.88	1.5	0.136335		1		357	0.96	1541	AON_95th_percentile_mod=DTI_MD_threshold=0_warpResolution=2mm
-0.92	0.29	-3.2	0.001328		0.816		731	-0.84	0.29	-2.9	0.003729		0.9853		716	-2.91	1.06	-2.7	0.006366		0.9986		368	-1.9	1.02	-1.8	0.064522		1		378	0.62	751	aparc-DKTatlas_lh_thickness_lateralorbitofrontal
0.44	0.14	3.2	0.001345		0.8195		710	0.4	0.14	2.9	0.003263		0.9749		697	1.26	0.49	2.5	0.010838		1		366	0.7	0.53	1.3	0.193322		1		357	0.96	1546	PIT_mean_intensity_mod=DTI_MD_threshold=0_warpResolution=2mm
0.5	0.16	3.2	0.001389		0.8287		710	0.48	0.16	3	0.002318		0.9379		697	0.98	0.58	1.7	0.092928		1		366	0.25	0.6	0.4	0.684111		1		357	0.95	1545	PIF_glm_mod=DTI_MD_threshold=0_warpResolution=2mm
0.33	0.1	3.2	0.001541		0.8562		710	0.31	0.1	3	0.003039		0.9682		697	0.82	0.37	2.2	0.028075		1		366	0.37	0.42	0.9	0.381814		1		357	0.85	1582	PIT_mean_intensity_mod=NODDI_OD_threshold=0_warpResolution=2mm
4.23	1.34	3.2	0.001624		0.8695		719	4.13	1.34	3.1	0.002189		0.9279		704	5.33	4.77	1.1	0.264334		1		366	-0.47	4.93	-0.1	0.924241		1		368	0.93	207	aseg_rh_volume_Inf-Lat-Vent
0.89	0.28	3.1	0.001677		0.8771		742	0.86	0.28	3	0.002739		0.9578		727	1.29	1.06	1.2	0.221928		1		377	1.24	1.02	1.2	0.222392		1		380	0.7	1121	IDP_dMRI_ProbtrackX_FA_mcp
0.6	0.19	3.1	0.001904		0.9067		710	0.58	0.2	3	0.003167		0.9724		697	1.18	0.7	1.7	0.09475		1		366	0.32	0.78	0.4	0.683787		1		357	0.95	1571	PIT_95th_percentile_mod=NODDI_ISOVF_threshold=0_warpResolution=2mm
0.62	0.2	3.1	0.001953		0.912		741	0.57	0.2	2.8	0.00495		0.9957		726	1.61	0.74	2.2	0.029535		1		377	1.14	0.71	1.6	0.112097		1		379	0.62	1145	IDP_dMRI_TBSS_MD_Superior_cerebellar_peduncle_L
0.5	0.16	3.1	0.002063		0.9211		710	0.5	0.16	3	0.002363		0.9406		697	0.56	0.6	0.9	0.351655		1		366	-0.06	0.64	-0.1	0.920529		1		357	0.95	1574	TUB_95th_percentile_mod=NODDI_ISOVF_threshold=0_warpResolution=2mm
0.32	0.1	3.1	0.002071		0.9217		709	0.3	0.1	2.9	0.003818		0.9869		696	0.79	0.39	2	0.044094		1		366	0.28	0.4	0.7	0.486167		1		356	0.87	1584	TUB_mean_intensity_mod=NODDI_OD_threshold=0_warpResolution=2mm
0.64	0.21	3.1	0.002154		0.9271		710	0.59	0.21	2.8	0.004851		0.9952		697	1.71	0.75	2.3	0.022654		1		366	0.97	0.82	1.2	0.238291		1		357	0.97	1550	TUB_95th_percentile_mod=DTI_MD_threshold=0_warpResolution=2mm
0.54	0.18	3	0.002338		0.9414		674	0.53	0.18	2.9	0.003352		0.9779		662	0.97	0.61	1.6	0.109462		1		349	0.5	0.77	0.6	0.520441		1		337	0.91	1585	TUB_95th_percentile_mod=NODDI_OD_threshold=0_warpResolution=2mm
1.53	0.5	3	0.002464		0.9475		777	1.51	0.51	2.9	0.003424		0.9799		762	2.75	1.76	1.6	0.120165		1		396	-0.57	1.91	-0.3	0.766068		1		396	0.98	3	IDP_T1_SIENAX_CSF_normalised_volume
-1.04	0.34	-3	0.002574		0.9535		773	-0.89	0.34	-2.6	0.00957		1		758	-4.6	1.21	-3.8	0.00016	*	0.2887		394	-3.03	1.36	-2.2	0.026176		1		394	0.87	152	IDP_T1_FAST_ROIs_R_cerebellum_VIIb
-0.84	0.28	-3	0.002585		0.9539		772	-0.73	0.28	-2.6	0.009235		0.9999		757	-3.79	1.04	-3.6	0.000318		0.4492		395	-2.66	1.04	-2.6	0.010735		1		392	0.93	149	IDP_T1_FAST_ROIs_R_cerebellum_crus_II
0.51	0.17	3	0.002606		0.9554		706	0.51	0.17	2.9	0.003203		0.973		693	0.62	0.63	1	0.323589		1		365	0	0.66	0	0.998947		1		354	0.94	1568	PIF_95th_percentile_mod=NODDI_ISOVF_threshold=0_warpResolution=2mm
3.4	1.14	3	0.003062		0.9729		740	3.15	1.15	2.7	0.006142		0.9986		726	10.79	3.95	2.7	0.006575		0.9991		377	5.35	4.64	1.2	0.249547		1		377	0.82	1358	IDP_dMRI_TBSS_ISOVF_Genu_of_corpus_callosum
0.39	0.13	3	0.003156		0.9751		710	0.39	0.13	2.9	0.003358		0.9781		697	0.35	0.49	0.7	0.471758		1		366	-0.3	0.51	-0.6	0.553826		1		357	0.87	1581	PIF_glm_mod=NODDI_OD_threshold=0_warpResolution=2mm
-0.76	0.26	-3	0.003169		0.9752		730	-0.7	0.26	-2.7	0.006888		0.9996		715	-2.16	0.95	-2.3	0.023449		1		367	-1.26	0.92	-1.4	0.170908		1		378	0.65	657	aparc-Desikan_lh_thickness_lateralorbitofrontal
0.36	0.12	2.9	0.003433		0.9811		710	0.34	0.12	2.7	0.006378		0.9991		697	0.95	0.45	2.1	0.035318		1		366	0.39	0.48	0.8	0.420479		1		357	0.84	1586	TUB_glm_mod=NODDI_OD_threshold=0_warpResolution=2mm
1.67	0.57	2.9	0.003697		0.9843		717	1.63	0.58	2.8	0.005505		0.9976		702	2.98	1.97	1.5	0.131758		1		363	0.26	2.13	0.1	0.901753		1		369	0.98	173	aseg_global_volume_VentricleChoroid
0.61	0.21	2.9	0.004025		0.9881		710	0.56	0.22	2.6	0.009646		1		697	1.92	0.78	2.4	0.014647		1		366	1.27	0.83	1.5	0.128601		1		357	0.96	1544	PIF_95th_percentile_mod=DTI_MD_threshold=0_warpResolution=2mm
0.3	0.1	2.9	0.004162		0.9903		710	0.29	0.11	2.7	0.006686		0.9992		697	0.64	0.38	1.7	0.087622		1		366	0.19	0.41	0.5	0.641486		1		357	0.88	1579	PIF_mean_intensity_mod=NODDI_OD_threshold=0_warpResolution=2mm
-1.19	0.41	-2.9	0.004252		0.9912		730	-1.07	0.42	-2.5	0.010797		1		715	-3.64	1.4	-2.6	0.009875		1		367	-2.3	1.59	-1.4	0.148789		1		378	0.67	671	aparc-Desikan_lh_thickness_rostralanteriorcingulate
-0.78	0.27	-2.9	0.00436		0.9921		734	-0.76	0.27	-2.8	0.005051		0.9959		721	-1.05	0.98	-1.1	0.281845		1		373	0.28	1.13	0.2	0.803987		1		374	0.87	1248	IDP_dMRI_TBSS_ICVF_Superior_fronto-occipital_fasciculus_R
-0.45	0.16	-2.8	0.004671		0.9939		742	-0.43	0.16	-2.7	0.00614		0.9986		727	-0.77	0.57	-1.3	0.177042		1		378	-0.35	0.6	-0.6	0.558754		1		379	0.95	1235	IDP_dMRI_TBSS_ICVF_Posterior_thalamic_radiation_L
1.51	0.54	2.8	0.005324		0.9964		721	1.44	0.54	2.6	0.008151		0.9999		708	3.39	1.95	1.7	0.082621		1		364	1.35	2.18	0.6	0.535258		1		370	0.98	174	aseg_global_volume_3rd-Ventricle
-0.6	0.22	-2.8	0.005392		0.9965		779	-0.57	0.22	-2.6	0.009073		0.9999		764	-1.41	0.75	-1.9	0.062145		1		397	-0.81	0.87	-0.9	0.351194		1		397	0.96	55	IDP_T1_FAST_ROIs_R_inf_temp_gyrus_post
0.61	0.22	2.8	0.005739		0.9973		710	0.55	0.22	2.4	0.014819		1		697	2.28	0.81	2.8	0.005183		0.9957		366	1.5	0.86	1.7	0.08253		1		357	0.96	1547	PIT_95th_percentile_mod=DTI_MD_threshold=0_warpResolution=2mm
22.99	8.31	2.8	0.005857		0.9979		640	23.63	8.41	2.8	0.005089		0.9961		630	7.75	30.96	0.3	0.802452		1		315	-20.84	37.11	-0.6	0.574847		1		335	0.53	1860	NODDI_ISOVF___lh.hippoAmyg___Cortical-nucleus
-1	0.36	-2.8	0.005879		0.9979		730	-0.95	0.36	-2.6	0.009256		0.9999		715	-2.16	1.31	-1.7	0.098342		1		367	-1.15	1.34	-0.9	0.391041		1		378	0.86	374	aparc-Desikan_lh_volume_insula
0.5	0.18	2.7	0.006128		0.9983		710	0.5	0.18	2.7	0.007346		0.9997		697	0.65	0.68	1	0.340668		1		366	-0.1	0.72	-0.1	0.888064		1		357	0.95	1565	AON_95th_percentile_mod=NODDI_ISOVF_threshold=0_warpResolution=2mm
-0.3	0.11	-2.7	0.006187		0.9985		741	-0.29	0.11	-2.7	0.007337		0.9997		726	-0.39	0.39	-1	0.316782		1		378	-0.01	0.4	0	0.978254		1		378	0.95	1268	IDP_dMRI_ProbtrackX_ICVF_ilf_l
-1.46	0.53	-2.7	0.006377		0.9987		782	-1.38	0.54	-2.5	0.011169		1		767	-3.64	1.9	-1.9	0.05621		1		396	-1.89	2.09	-0.9	0.364628		1		401	0.81	136	IDP_T1_FAST_ROIs_brain_stem
-1.07	0.39	-2.7	0.006762		0.9995		730	-1.01	0.4	-2.5	0.011201		1		715	-2.48	1.39	-1.8	0.076285		1		367	-0.79	1.47	-0.5	0.591721		1		378	0.95	459	aparc-DKTatlas_lh_volume_rostralanteriorcingulate
-0.25	0.09	-2.7	0.006981		0.9996		741	-0.25	0.09	-2.7	0.006018		0.9985		726	-0.14	0.32	-0.4	0.666321		1		377	0.28	0.36	0.8	0.443646		1		379	0.91	1060	IDP_dMRI_TBSS_FA_Body_of_corpus_callosum
-3.01	1.11	-2.7	0.007003		0.9996		718	-2.9	1.13	-2.6	0.010551		1		703	-6.08	4.01	-1.5	0.130055		1		362	-2.06	4.01	-0.5	0.607343		1		371	0.69	1653	dti_FA___rh.hippoAmyg___HATA
1.12	0.42	2.7	0.007397		0.9998		727	1.06	0.42	2.5	0.012461		1		712	2.75	1.37	2	0.044936		1		365	0.94	1.62	0.6	0.561684		1		377	0.98	175	aseg_global_volume_4th-Ventricle
2.53	0.95	2.7	0.007924		0.9999		741	2.31	0.96	2.4	0.016068		1		726	7.71	3.55	2.2	0.030377		1		378	4.56	3.46	1.3	0.188244		1		378	0.55	1367	IDP_dMRI_TBSS_ISOVF_Superior_cerebellar_peduncle_L
-0.39	0.15	-2.6	0.008554		0.9999		741	-0.38	0.15	-2.5	0.011711		1		726	-0.58	0.54	-1.1	0.280357		1		378	-0.11	0.55	-0.2	0.838466		1		378	0.96	1229	IDP_dMRI_TBSS_ICVF_Anterior_corona_radiata_L
1.39	0.53	2.6	0.008715		0.9999		776	1.35	0.54	2.5	0.012761		1		761	3.15	1.86	1.7	0.091649		1		396	-0.05	2.02	0	0.981442		1		395	0.98	4	IDP_T1_SIENAX_CSF_unnormalised_volume
-0.3	0.12	-2.6	0.008725		0.9999		742	-0.3	0.12	-2.6	0.010754		1		727	-0.4	0.41	-1	0.328738		1		378	-0.01	0.44	0	0.984346		1		379	0.95	1266	IDP_dMRI_ProbtrackX_ICVF_ifo_l
-0.28	0.11	-2.6	0.008858		0.9999		739	-0.27	0.11	-2.6	0.009747		1		725	-0.47	0.38	-1.3	0.20871		1		376	0.05	0.43	0.1	0.90525		1		377	0.91	1059	IDP_dMRI_TBSS_FA_Genu_of_corpus_callosum
-1.04	0.4	-2.6	0.009484		0.9999		730	-0.93	0.4	-2.3	0.020946		1		715	-3.7	1.44	-2.6	0.01039		1		367	-2.28	1.48	-1.5	0.124249		1		378	0.89	534	aparc-a2009s_lh_volume_G-temporal-inf
-1.59	0.62	-2.6	0.010126		0.9999		731	-1.55	0.62	-2.5	0.013105		1		716	-3.3	2.34	-1.4	0.158824		1		368	-0.75	2.17	-0.3	0.729307		1		378	0.76	310	ThalamNuclei_rh_volume_MGN
-0.5	0.19	-2.6	0.010277		0.9999		711	-0.52	0.19	-2.6	0.008079		0.9999		698	0.02	0.72	0	0.981113		1		358	0.61	0.78	0.8	0.436209		1		366	0.58	1812	dti_MD___ThalamicNuclei___Left-VLa
-0.3	0.12	-2.6	0.010367		0.9999		741	-0.32	0.12	-2.6	0.008119		0.9999		726	-0.06	0.42	-0.1	0.89383		1		377	0.48	0.44	1.1	0.277051		1		379	0.96	1079	IDP_dMRI_TBSS_FA_Anterior_corona_radiata_R
4.78	1.87	2.5	0.010818		0.9999		718	4.86	1.9	2.5	0.010823		1		703	2.63	6.43	0.4	0.682241		1		362	-1.42	7.07	-0.2	0.840363		1		371	0.83	1849	NODDI_ISOVF___rh.hippoAmyg___CA3-head
-1.53	0.6	-2.5	0.010892		0.9999		729	-1.34	0.6	-2.2	0.026173		1		714	-6.31	2.12	-3	0.003062		0.9757		366	-4.6	2.23	-2.1	0.039607		1		378	0.86	643	aparc-a2009s_rh_volume_S-temporal-inf
0.54	0.21	2.5	0.0109		0.9999		716	0.55	0.21	2.6	0.010188		1		701	0.54	0.77	0.7	0.48467		1		362	-0.11	0.78	-0.1	0.890897		1		369	0.72	1934	NODDI_ICVF___ThalamicNuclei___Left-VLa
14.58	5.72	2.5	0.010969		0.9999		599	13.64	5.74	2.4	0.01787		1		585	31.93	18.86	1.7	0.091539		1		303	13.97	20.74	0.7	0.500864		1		310	0.53	1863	NODDI_ISOVF___rh.hippoAmyg___Anterior-amygdaloid-area-AAA
1.41	0.55	2.5	0.010972		0.9999		716	1.1	0.55	2	0.047468		1		701	8.71	2.03	4.2	2.4e-05	*	0.0728		361	7.45	1.94	3.8	0.00014		0.2536		370	0.82	1751	dti_MD___lh.hippoAmyg___fimbria
-0.82	0.32	-2.5	0.01106		0.9999		731	-0.75	0.32	-2.3	0.01996		1		716	-2.35	1.18	-2	0.048055		1		368	-1.77	1.18	-1.5	0.134597		1		378	0.63	827	aparc-a2009s_lh_thickness_G-orbital
-0.33	0.13	-2.5	0.011131		0.9999		741	-0.31	0.13	-2.3	0.018848		1		726	-0.83	0.49	-1.7	0.091996		1		377	-0.4	0.45	-0.9	0.373103		1		379	0.83	1070	IDP_dMRI_TBSS_FA_Superior_cerebellar_peduncle_L
-1.04	0.41	-2.5	0.011672		1		742	-1.06	0.41	-2.5	0.011055		1		727	-0.98	1.51	-0.7	0.514832		1		378	0.68	1.53	0.4	0.657091		1		379	0.94	1062	IDP_dMRI_TBSS_FA_Fornix
-0.66	0.26	-2.5	0.011764		1		731	-0.6	0.26	-2.3	0.02141		1		716	-1.93	0.98	-2	0.050278		1		368	-1.24	0.91	-1.4	0.174049		1		378	0.79	996	wg_lh_intensity-contrast_lateralorbitofrontal
-1.29	0.51	-2.5	0.011875		1		743	-1.25	0.51	-2.4	0.01445		1		728	-1.52	1.93	-0.8	0.43179		1		378	-1.23	1.86	-0.7	0.509838		1		380	0.69	1345	IDP_dMRI_ProbtrackX_OD_mcp
-0.36	0.14	-2.5	0.012204		1		742	-0.36	0.14	-2.5	0.011976		1		727	-0.22	0.51	-0.4	0.659341		1		378	0.13	0.55	0.2	0.817657		1		379	0.9	1264	IDP_dMRI_ProbtrackX_ICVF_fma
0.43	0.17	2.5	0.012853		1		742	0.41	0.17	2.3	0.019097		1		727	0.93	0.62	1.5	0.132439		1		377	0.29	0.65	0.4	0.65684		1		380	0.79	1113	IDP_dMRI_ProbtrackX_FA_cst_l
-0.57	0.23	-2.5	0.014276		1		777	-0.53	0.23	-2.3	0.022867		1		763	-1.74	0.9	-1.9	0.05333		1		396	-1.03	0.9	-1.1	0.251156		1		395	0.95	144	IDP_T1_FAST_ROIs_L_cerebellum_crus_I
-0.8	0.33	-2.4	0.014643		1		743	-0.81	0.33	-2.5	0.013947		1		728	-0.98	1.17	-0.8	0.401133		1		378	0.7	1.24	0.6	0.573811		1		380	0.87	1099	IDP_dMRI_TBSS_FA_Superior_fronto-occipital_fasciculus_R
-0.93	0.38	-2.4	0.015047		1		729	-0.8	0.38	-2.1	0.036555		1		714	-4.17	1.44	-2.9	0.00394		0.9882		366	-2.88	1.34	-2.1	0.032724		1		378	0.92	553	aparc-a2009s_lh_volume_S-intrapariet+P-trans
-0.67	0.28	-2.4	0.015152		1		730	-0.6	0.28	-2.1	0.031823		1		715	-2.49	0.95	-2.6	0.00931		1		367	-1.75	1.06	-1.6	0.099437		1		378	0.76	1035	wg_rh_intensity-contrast_paracentral
-0.93	0.38	-2.4	0.015929		1		704	-0.82	0.38	-2.1	0.033958		1		689	-3.42	1.43	-2.4	0.017442		1		355	-1.49	1.3	-1.2	0.249865		1		364	0.74	208	aseg_rh_volume_Cerebellum-White-Matter
-1.1	0.46	-2.4	0.016424		1		730	-0.9	0.46	-2	0.050145		1		715	-5.85	1.65	-3.5	0.000461		0.5568		367	-4.46	1.65	-2.7	0.00716		0.999		378	0.91	353	aparc-Desikan_lh_volume_lingual
9.23	3.86	2.4	0.017206		1		694	7.41	3.86	1.9	0.055111		1		679	45.73	13.05	3.5	0.00052		0.5912		352	43.25	14.2	3	0.002498		0.9557		357	0.7	1840	NODDI_ISOVF___rh.hippoAmyg___HP_tail
11.71	4.94	2.4	0.01796		1		718	11.97	4.98	2.4	0.016458		1		703	8.65	17.48	0.5	0.620796		1		362	-8.49	18.32	-0.5	0.643214		1		371	0.68	1837	NODDI_ISOVF___lh.hippoAmyg___hippocampal_fissure
-0.74	0.31	-2.4	0.018184		1		731	-0.64	0.31	-2	0.041239		1		716	-3.22	1.16	-2.8	0.005762		0.997		368	-1.95	1.12	-1.7	0.082916		1		378	0.7	866	aparc-a2009s_lh_thickness_S-orbital-H-Shaped
-0.52	0.22	-2.4	0.018379		1		731	-0.43	0.22	-1.9	0.051392		1		716	-2.63	0.8	-3.3	0.001141		0.8123		368	-1.92	0.8	-2.4	0.017156		1		378	0.76	748	aparc-DKTatlas_lh_thickness_inferiortemporal
-0.59	0.25	-2.4	0.018441		1		779	-0.57	0.25	-2.3	0.02261		1		764	-1	0.88	-1.1	0.260496		1		397	-0.52	1.01	-0.5	0.611368		1		397	0.95	54	IDP_T1_FAST_ROIs_L_inf_temp_gyrus_post
-1.08	0.46	-2.3	0.018837		1		730	-0.87	0.46	-1.9	0.057164		1		715	-5.92	1.66	-3.5	0.00042		0.5289		367	-4.47	1.65	-2.7	0.006939		0.9989		378	0.91	446	aparc-DKTatlas_lh_volume_lingual
-1.04	0.44	-2.3	0.019071		1		730	-0.98	0.45	-2.2	0.030151		1		715	-2.51	1.67	-1.5	0.134995		1		367	-1.63	1.55	-1.1	0.293459		1		378	0.9	503	aparc-a2009s_lh_volume_G+S-cingul-Ant
-0.59	0.25	-2.3	0.01922		1		729	-0.48	0.25	-1.9	0.056171		1		714	-3.34	0.96	-3.4	0.000592		0.6283		366	-2.43	0.89	-2.7	0.006895		0.9989		378	0.93	365	aparc-Desikan_lh_volume_precuneus
0.55	0.23	2.3	0.019307		1		717	0.52	0.23	2.2	0.026614		1		702	1.04	0.84	1.2	0.216264		1		362	0.35	0.85	0.4	0.678693		1		370	0.68	1900	NODDI_ICVF___rh.hippoAmyg___CA4-head
1.18	0.51	2.3	0.019941		1		738	1.18	0.51	2.3	0.020577		1		723	1.91	1.84	1	0.30138		1		375	-0.07	1.89	0	0.971749		1		378	0.84	1320	IDP_dMRI_TBSS_OD_Fornix_cres+Stria_terminalis_L
1.03	0.44	2.3	0.020298		1		714	0.88	0.45	2	0.050163		1		699	4.57	1.58	2.9	0.004187		0.9905		361	3.02	1.6	1.9	0.058988		1		368	0.61	1898	NODDI_ICVF___rh.hippoAmyg___CA3-body
-0.24	0.11	-2.3	0.020527		1		730	-0.2	0.11	-1.9	0.054702		1		715	-1.24	0.38	-3.3	0.00104		0.7901		367	-0.67	0.38	-1.7	0.080196		1		378	0.99	167	aseg_global_volume_BrainSegNotVentSurf
-0.73	0.31	-2.3	0.020641		1		730	-0.62	0.32	-2	0.05099		1		715	-3.26	1.09	-3	0.002959		0.9716		367	-2.67	1.18	-2.3	0.024409		1		378	0.92	570	aparc-a2009s_lh_volume_S-temporal-sup
-0.64	0.28	-2.3	0.020687		1		778	-0.61	0.28	-2.2	0.027359		1		763	-1.7	1.03	-1.6	0.100954		1		396	-0.52	1.08	-0.5	0.628185		1		397	0.93	78	IDP_T1_FAST_ROIs_L_subcallosal_cortex
-1.38	0.6	-2.3	0.020728		1		718	-1.41	0.6	-2.4	0.018396		1		703	-1.51	2.09	-0.7	0.471999		1		362	0.38	2.24	0.2	0.86693		1		371	0.72	1659	dti_FA___rh.hippoAmyg___HP_tail
-0.24	0.11	-2.3	0.021036		1		728	-0.2	0.11	-1.9	0.055469		1		713	-1.22	0.37	-3.2	0.001191		0.8247		366	-0.66	0.38	-1.7	0.083026		1		377	0.98	166	aseg_global_volume_BrainSegNotVent
-1.03	0.45	-2.3	0.021064		1		729	-1.1	0.45	-2.4	0.01544		1		714	0.35	1.57	0.2	0.822303		1		367	1.83	1.65	1.1	0.269701		1		377	0.85	304	ThalamNuclei_lh_volume_Pt
6.58	2.85	2.3	0.021114		1		718	5.42	2.87	1.9	0.059511		1		703	34.23	10.16	3.3	0.000835		0.7273		362	26.17	10.26	2.5	0.011162		1		371	0.76	1835	NODDI_ISOVF___lh.hippoAmyg___fimbria
0.47	0.2	2.3	0.021407		1		716	0.43	0.2	2.1	0.03336		1		701	1.34	0.71	1.9	0.060473		1		362	0.4	0.75	0.5	0.590724		1		369	0.61	1927	NODDI_ICVF___ThalamicNuclei___Left-MDm
5.12	2.23	2.3	0.021707		1		732	5.26	2.26	2.3	0.020115		1		718	4.13	8.28	0.5	0.617893		1		374	-9.55	8.39	-1.1	0.255842		1		372	0.64	1392	IDP_dMRI_TBSS_ISOVF_Superior_fronto-occipital_fasciculus_L
0.35	0.15	2.3	0.021826		1		741	0.33	0.15	2.2	0.029727		1		727	0.92	0.55	1.7	0.095725		1		377	0.3	0.6	0.5	0.616234		1		378	0.91	1134	IDP_dMRI_TBSS_MD_Genu_of_corpus_callosum
0.78	0.34	2.3	0.022065		1		717	0.74	0.34	2.2	0.031446		1		702	1.77	1.2	1.5	0.140822		1		362	0.77	1.27	0.6	0.546009		1		370	0.62	1720	dti_FA___ThalamicNuclei___Left-VLa
-0.89	0.39	-2.3	0.022439		1		724	-0.82	0.4	-2.1	0.039742		1		709	-2.84	1.37	-2.1	0.038243		1		365	-1.16	1.45	-0.8	0.424731		1		374	0.88	191	aseg_lh_volume_Cerebellum-White-Matter
-0.65	0.28	-2.3	0.022684		1		730	-0.58	0.28	-2	0.042785		1		715	-2.44	1.05	-2.3	0.020459		1		367	-1.2	1.02	-1.2	0.240086		1		378	0.95	442	aparc-DKTatlas_lh_volume_inferiortemporal
0.51	0.22	2.3	0.022751		1		681	0.49	0.23	2.1	0.031681		1		669	1.2	0.81	1.5	0.139084		1		350	0.51	0.94	0.5	0.588823		1		343	0.87	1580	PIF_95th_percentile_mod=NODDI_OD_threshold=0_warpResolution=2mm
-0.31	0.14	-2.3	0.022818		1		743	-0.31	0.14	-2.3	0.02269		1		728	-0.27	0.51	-0.5	0.601555		1		378	0.09	0.49	0.2	0.854727		1		380	0.94	1086	IDP_dMRI_TBSS_FA_Posterior_thalamic_radiation_L
-0.58	0.26	-2.3	0.023141		1		731	-0.49	0.26	-1.9	0.055733		1		716	-2.75	0.93	-2.9	0.003231		0.9794		368	-2.11	0.94	-2.2	0.025822		1		378	0.78	1004	wg_lh_intensity-contrast_parstriangularis
0.78	0.34	2.3	0.02398		1		713	0.67	0.34	1.9	0.052898		1		698	3.2	1.25	2.6	0.010667		1		360	2.35	1.23	1.9	0.057548		1		368	0.6	1758	dti_MD___rh.hippoAmyg___presubiculum-head
-1.47	0.65	-2.3	0.024153		1		763	-1.52	0.65	-2.3	0.020291		1		748	0.08	2.42	0	0.972208		1		390	1.67	2.42	0.7	0.490927		1		388	0.55	1477	rfMRI amplitudes (ICA100 node 55)
-0.34	0.15	-2.2	0.024545		1		710	-0.33	0.15	-2.2	0.029013		1		697	-0.52	0.59	-0.9	0.374042		1		365	-0.12	0.56	-0.2	0.835029		1		358	0.83	1539	TUB_glm_mod=DTI_FA_threshold=0_warpResolution=2mm
4.04	1.79	2.2	0.024576		1		740	3.92	1.78	2.2	0.028401		1		725	8.78	7	1.3	0.210668		1		377	2.55	6.5	0.4	0.695462		1		378	0.62	1419	IDP_dMRI_ProbtrackX_ISOVF_unc_r
-0.26	0.12	-2.2	0.02489		1		742	-0.27	0.12	-2.3	0.024058		1		727	-0.17	0.43	-0.4	0.69904		1		377	0.18	0.43	0.4	0.672373		1		380	0.96	1080	IDP_dMRI_TBSS_FA_Anterior_corona_radiata_L
-0.58	0.26	-2.2	0.02524		1		729	-0.47	0.26	-1.8	0.069231		1		714	-3.3	0.99	-3.3	0.000889		0.7467		366	-2.49	0.91	-2.7	0.00656		0.9987		378	0.93	458	aparc-DKTatlas_lh_volume_precuneus
-0.25	0.11	-2.2	0.025776		1		730	-0.21	0.11	-1.8	0.064322		1		715	-1.27	0.41	-3.1	0.002157		0.9405		367	-0.71	0.4	-1.7	0.080252		1		378	0.98	171	aseg_global_volume_SupraTentorialNotVent
-1.21	0.54	-2.2	0.025865		1		726	-1.3	0.55	-2.4	0.017765		1		711	0.55	1.87	0.3	0.769064		1		364	3.11	1.99	1.6	0.118774		1		377	0.87	625	aparc-a2009s_rh_volume_S-front-sup
0.26	0.12	2.2	0.026006		1		741	0.26	0.12	2.2	0.026991		1		726	0.34	0.42	0.8	0.425015		1		377	-0.25	0.44	-0.6	0.568077		1		379	0.92	1154	IDP_dMRI_TBSS_MD_Anterior_corona_radiata_R
-2.09	0.94	-2.2	0.026099		1		715	-2.06	0.95	-2.2	0.03101		1		700	-3.05	3.39	-0.9	0.368234		1		361	-0.32	3.33	-0.1	0.922957		1		369	0.7	1670	dti_FA___lh.hippoAmyg___CA1-body
-0.46	0.21	-2.2	0.026137		1		730	-0.4	0.21	-1.9	0.057134		1		715	-2.16	0.72	-3	0.002874		0.9695		367	-1.16	0.8	-1.5	0.145207		1		378	0.76	652	aparc-Desikan_lh_thickness_fusiform
-1.14	0.51	-2.2	0.026232		1		731	-1.03	0.52	-2	0.046895		1		716	-4.01	1.93	-2.1	0.038461		1		368	-2.35	1.76	-1.3	0.181904		1		378	0.7	1024	wg_rh_intensity-contrast_entorhinal
2.5	1.13	2.2	0.026777		1		599	2.37	1.13	2.1	0.036763		1		585	4.58	3.76	1.2	0.225111		1		303	2.79	4.04	0.7	0.490919		1		310	0.54	1797	dti_MD___rh.hippoAmyg___Anterior-amygdaloid-area-AAA
0.89	0.4	2.2	0.026801		1		718	0.87	0.4	2.1	0.032783		1		703	1.23	1.35	0.9	0.362353		1		362	-0.09	1.53	-0.1	0.951319		1		371	0.72	1975	NODDI_OD___lh.hippoAmyg___CA1-head
-0.53	0.24	-2.2	0.027373		1		731	-0.42	0.24	-1.7	0.080725		1		716	-3.11	0.87	-3.5	0.000414		0.5235		368	-2.57	0.86	-3	0.003002		0.9722		378	0.83	869	aparc-a2009s_lh_thickness_S-postcentral
0.88	0.4	2.2	0.027394		1		728	0.91	0.41	2.2	0.024613		1		713	0.13	1.47	0.1	0.927574		1		365	-0.96	1.42	-0.7	0.498781		1		378	0.91	575	aparc-a2009s_rh_volume_G+S-subcentral
-0.49	0.22	-2.2	0.02894		1		731	-0.41	0.22	-1.8	0.0674		1		716	-2.37	0.8	-2.9	0.003409		0.9814		368	-1.74	0.83	-2.1	0.03641		1		378	0.82	839	aparc-a2009s_lh_thickness_G-temporal-inf
-1.32	0.6	-2.2	0.029357		1		730	-1.25	0.61	-2	0.040919		1		715	-3.06	2.19	-1.4	0.162827		1		368	-1.5	2.18	-0.7	0.492587		1		377	0.76	285	ThalamNuclei_lh_volume_MGN
-0.67	0.31	-2.2	0.030478		1		730	-0.53	0.31	-1.7	0.087488		1		715	-3.53	1.12	-3.1	0.001704		0.9002		367	-3.1	1.14	-2.7	0.006715		0.9987		378	0.76	804	aparc-a2009s_lh_thickness_G+S-frontomargin
-1.93	0.89	-2.2	0.030723		1		731	-1.89	0.9	-2.1	0.035885		1		716	-3.13	3.21	-1	0.33061		1		368	0.17	3.29	0.1	0.958634		1		378	0.82	584	aparc-a2009s_rh_volume_G-front-inf-Orbital
-0.24	0.11	-2.2	0.030906		1		740	-0.25	0.11	-2.2	0.025004		1		725	-0.01	0.42	0	0.976144		1		377	0.39	0.39	1	0.322463		1		378	0.96	1247	IDP_dMRI_TBSS_ICVF_Superior_longitudinal_fasciculus_L
-0.82	0.38	-2.2	0.031056		1		729	-0.68	0.38	-1.8	0.073416		1		714	-4.49	1.4	-3.2	0.001438		0.8651		366	-3.04	1.39	-2.2	0.029692		1		378	0.91	527	aparc-a2009s_lh_volume_G-precuneus
0.41	0.19	2.2	0.031179		1		742	0.38	0.19	2	0.044199		1		727	0.7	0.67	1	0.299127		1		378	0.56	0.73	0.8	0.440083		1		379	0.7	1216	IDP_dMRI_TBSS_ICVF_Inferior_cerebellar_peduncle_R
-0.45	0.21	-2.2	0.03153		1		730	-0.39	0.21	-1.9	0.061129		1		715	-1.91	0.71	-2.7	0.007723		0.9996		367	-1	0.81	-1.2	0.213949		1		378	0.79	746	aparc-DKTatlas_lh_thickness_fusiform
-0.71	0.33	-2.1	0.031651		1		743	-0.65	0.33	-2	0.048437		1		728	-1.87	1.21	-1.5	0.123137		1		378	-0.57	1.23	-0.5	0.643748		1		380	0.86	1337	IDP_dMRI_ProbtrackX_OD_cst_l
-0.75	0.35	-2.1	0.032071		1		742	-0.63	0.35	-1.8	0.072451		1		727	-3.55	1.28	-2.8	0.005896		0.9974		378	-1.88	1.24	-1.5	0.13152		1		379	0.83	1338	IDP_dMRI_ProbtrackX_OD_cst_r
-0.95	0.44	-2.1	0.032346		1		730	-0.8	0.45	-1.8	0.071865		1		716	-5.02	1.66	-3	0.002732		0.9654		367	-2.96	1.64	-1.8	0.07141		1		377	0.81	755	aparc-DKTatlas_lh_thickness_parahippocampal
-0.24	0.11	-2.1	0.033152		1		740	-0.24	0.11	-2.1	0.032983		1		725	-0.18	0.41	-0.4	0.660352		1		378	0.18	0.43	0.4	0.682526		1		377	0.94	1276	IDP_dMRI_ProbtrackX_ICVF_slf_r
-1.16	0.54	-2.1	0.033338		1		783	-0.97	0.55	-1.8	0.075231		1		768	-5.88	1.97	-3	0.002923		0.9712		397	-4.96	2.13	-2.3	0.020353		1		401	0.84	156	IDP_T1_FAST_ROIs_L_cerebellum_VIIIb
-0.74	0.35	-2.1	0.033484		1		731	-0.69	0.35	-2	0.050984		1		716	-1.91	1.18	-1.6	0.105621		1		368	-0.71	1.36	-0.5	0.60102		1		378	0.69	765	aparc-DKTatlas_lh_thickness_rostralanteriorcingulate
0.53	0.25	2.1	0.033505		1		718	0.5	0.25	2	0.046009		1		703	1.07	0.95	1.1	0.259369		1		362	0.38	0.83	0.5	0.649655		1		371	0.72	1647	dti_FA___brainstemS___Pons
4.16	1.96	2.1	0.033545		1		731	3.76	1.98	1.9	0.057241		1		716	14.84	7.04	2.1	0.035684		1		368	6.69	7.12	0.9	0.348292		1		378	0.67	179	aseg_global_volume_Optic-Chiasm
-0.27	0.13	-2.1	0.034249		1		740	-0.26	0.13	-2.1	0.039612		1		725	-0.43	0.48	-0.9	0.370608		1		378	-0.06	0.47	-0.1	0.899658		1		377	0.94	1246	IDP_dMRI_TBSS_ICVF_Superior_longitudinal_fasciculus_R
-1.72	0.81	-2.1	0.03429		1		731	-1.52	0.82	-1.8	0.065392		1		716	-7.16	3.04	-2.3	0.019003		1		368	-4.45	2.82	-1.6	0.115181		1		378	0.68	514	aparc-a2009s_lh_volume_G-Ins-lg+S-cent-ins
0.82	0.39	2.1	0.034713		1		718	0.82	0.39	2.1	0.036813		1		703	0.95	1.35	0.7	0.482462		1		362	-0.27	1.43	-0.2	0.852494		1		371	0.77	1710	dti_FA___ThalamicNuclei___Left-MDm
-1.4	0.66	-2.1	0.035104		1		730	-1.48	0.67	-2.2	0.02823		1		715	0.51	2.43	0.2	0.832167		1		367	1.88	2.37	0.8	0.427415		1		378	0.89	604	aparc-a2009s_rh_volume_G-temp-sup-G-T-transv
-0.47	0.22	-2.1	0.036531		1		779	-0.47	0.23	-2.1	0.039391		1		764	-0.52	0.81	-0.6	0.520833		1		396	0.11	0.87	0.1	0.90064		1		398	0.94	105	IDP_T1_FAST_ROIs_R_occ_fusif_gyrus
1.89	0.9	2.1	0.036596		1		716	1.99	0.91	2.2	0.029997		1		701	0.02	3.22	0	0.994722		1		361	-2.85	3.29	-0.9	0.386684		1		370	0.71	1977	NODDI_OD___lh.hippoAmyg___CA1-body
-0.47	0.22	-2.1	0.037157		1		731	-0.34	0.22	-1.5	0.130582		1		716	-3.54	0.77	-4.5	6e-06	*	0.0242	*	368	-2.97	0.84	-3.5	0.000475		0.551		378	0.77	851	aparc-a2009s_lh_thickness_S-circular-insula-sup
0.95	0.45	2.1	0.03717		1		717	0.92	0.45	2	0.042467		1		702	1.37	1.67	0.8	0.412575		1		362	1.18	1.64	0.7	0.471963		1		370	0.61	1895	NODDI_ICVF___lh.hippoAmyg___CA3-head
-1	0.48	-2.1	0.037394		1		779	-0.93	0.49	-1.9	0.055033		1		765	-3.22	1.81	-1.8	0.075589		1		395	-1.92	1.91	-1	0.316029		1		398	0.82	153	IDP_T1_FAST_ROIs_L_cerebellum_VIIIa
0.39	0.19	2.1	0.037513		1		717	0.37	0.18	2	0.046752		1		702	1.07	0.65	1.6	0.100767		1		362	0.61	0.72	0.8	0.395486		1		370	0.65	1932	NODDI_ICVF___ThalamicNuclei___Left-PuM
0.82	0.39	2.1	0.038257		1		716	0.89	0.39	2.2	0.025114		1		701	-0.33	1.42	-0.2	0.815322		1		361	-1.35	1.46	-0.9	0.353875		1		370	0.69	1966	NODDI_OD___rh.hippoAmyg___HP_tail
-1.21	0.59	-2.1	0.039296		1		717	-1.22	0.59	-2.1	0.040301		1		702	-1.55	2.01	-0.8	0.442179		1		361	0.87	2.2	0.4	0.694416		1		371	0.9	182	aseg_global_volume_CC-Central
-0.23	0.11	-2.1	0.039306		1		782	-0.22	0.12	-1.9	0.061653		1		767	-0.78	0.42	-1.9	0.061731		1		398	-0.45	0.44	-1	0.308729		1		399	0.95	1593	TUB_T1_MNI_sum_mod=T1_MNI_GM_mod_threshold=0_warpResolution=2mm
-1.23	0.6	-2.1	0.039383		1		730	-0.96	0.6	-1.6	0.109196		1		715	-7.53	2.2	-3.4	0.000694		0.68		367	-6.38	2.12	-3	0.002772		0.9653		378	0.89	519	aparc-a2009s_lh_volume_G-oc-temp-med-Lingual
1.24	0.6	2.1	0.039508		1		712	1.38	0.6	2.3	0.022334		1		697	-1.83	2.17	-0.8	0.400725		1		358	-3.86	2.18	-1.8	0.077624		1		369	0.66	1790	dti_MD___lh.hippoAmyg___Cortical-nucleus
0.49	0.24	2.1	0.039864		1		710	0.43	0.24	1.8	0.071574		1		697	2.12	0.9	2.3	0.018876		1		366	1.48	0.95	1.6	0.119096		1		357	0.66	1503	OC_mean_intensity_mod=NODDI_ICVF_threshold=0.3_warpResolution=2mm
-0.32	0.16	-2.1	0.039874		1		741	-0.31	0.16	-2	0.047375		1		726	-0.64	0.59	-1.1	0.280201		1		377	-0.14	0.56	-0.3	0.798459		1		379	0.87	1223	IDP_dMRI_TBSS_ICVF_Anterior_limb_of_internal_capsule_L
5.95	2.89	2.1	0.040101		1		718	5.27	2.93	1.8	0.072621		1		703	22.49	10.03	2.2	0.025637		1		362	12.22	10.79	1.1	0.258226		1		371	0.81	1851	NODDI_ISOVF___rh.hippoAmyg___CA3-body
-0.28	0.13	-2.1	0.040171		1		783	-0.24	0.13	-1.8	0.075596		1		768	-1.19	0.51	-2.3	0.020303		1		399	-0.9	0.5	-1.8	0.072283		1		399	0.94	1589	PIF_T1_MNI_sum_mod=T1_MNI_GM_mod_threshold=0_warpResolution=2mm
6.47	3.15	2	0.040412		1		717	5.85	3.17	1.8	0.065815		1		702	22.99	11.14	2.1	0.03977		1		362	15.6	11.72	1.3	0.183716		1		370	0.8	1850	NODDI_ISOVF___lh.hippoAmyg___CA3-body
-0.55	0.27	-2	0.040573		1		743	-0.55	0.27	-2	0.043505		1		728	-0.49	0.94	-0.5	0.598752		1		378	-0.47	1.02	-0.5	0.647039		1		380	0.62	1348	IDP_dMRI_ProbtrackX_OD_ptr_l
0.54	0.26	2	0.0407		1		772	0.62	0.26	2.3	0.019748		1		757	-1.44	0.95	-1.5	0.130913		1		393	-1.85	1.03	-1.8	0.074004		1		394	0.96	65	IDP_T1_FAST_ROIs_R_supramarg_gyrus_post
-1.07	0.52	-2	0.040779		1		731	-0.92	0.52	-1.8	0.077752		1		716	-4.72	1.93	-2.4	0.014971		1		368	-3.65	1.9	-1.9	0.055525		1		378	0.61	1051	wg_rh_intensity-contrast_temporalpole
-0.87	0.43	-2	0.041169		1		730	-0.73	0.43	-1.7	0.090279		1		715	-4.1	1.47	-2.8	0.005567		0.9967		367	-3.35	1.63	-2	0.040451		1		378	0.55	834	aparc-a2009s_lh_thickness_G-rectus
-0.89	0.44	-2	0.041376		1		730	-0.84	0.44	-1.9	0.058899		1		715	-2.14	1.63	-1.3	0.190343		1		368	-1.03	1.56	-0.7	0.511455		1		377	0.7	852	aparc-a2009s_lh_thickness_S-collat-transv-ant
8.33	4.08	2	0.041564		1		667	7.31	4.11	1.8	0.075692		1		653	32.72	14.51	2.2	0.024843		1		334	23.91	15.07	1.6	0.113639		1		347	0.81	1845	NODDI_ISOVF___rh.hippoAmyg___CA1-head
-0.87	0.42	-2	0.04197		1		730	-0.87	0.43	-2	0.04251		1		715	-0.73	1.55	-0.5	0.635078		1		367	0.51	1.52	0.3	0.735056		1		378	0.84	297	ThalamNuclei_lh_volume_MDl
-0.29	0.14	-2	0.042063		1		741	-0.29	0.15	-2	0.045729		1		726	-0.27	0.51	-0.5	0.588639		1		378	0.28	0.55	0.5	0.605726		1		378	0.96	1228	IDP_dMRI_TBSS_ICVF_Anterior_corona_radiata_R
-0.25	0.12	-2	0.042176		1		783	-0.22	0.12	-1.8	0.076096		1		768	-1.03	0.46	-2.2	0.026621		1		399	-0.73	0.47	-1.6	0.117145		1		399	0.95	1591	PIT_T1_MNI_sum_mod=T1_MNI_GM_mod_threshold=0_warpResolution=2mm
3.18	1.56	2	0.04231		1		737	2.77	1.57	1.8	0.078419		1		722	14.29	5.69	2.5	0.012367		1		375	8.65	5.81	1.5	0.137327		1		377	0.62	1388	IDP_dMRI_TBSS_ISOVF_Fornix_cres+Stria_terminalis_L
3.19	1.57	2	0.042611		1		712	2.9	1.59	1.8	0.068394		1		697	9.37	5.54	1.7	0.091556		1		360	3.79	5.63	0.7	0.501354		1		367	0.68	2013	NODDI_OD___ThalamicNuclei___Left-LD
-0.47	0.23	-2	0.04283		1		731	-0.38	0.23	-1.6	0.100138		1		716	-2.5	0.83	-3	0.002792		0.9674		368	-1.96	0.85	-2.3	0.021618		1		378	0.76	654	aparc-Desikan_lh_thickness_inferiortemporal
5.35	2.65	2	0.044128		1		718	4.45	2.66	1.7	0.095502		1		703	28.18	9.37	3	0.002824		0.9684		362	21.24	9.65	2.2	0.028276		1		371	0.7	1836	NODDI_ISOVF___rh.hippoAmyg___fimbria
-0.58	0.29	-2	0.044158		1		773	-0.54	0.29	-1.9	0.060269		1		759	-1.67	1.09	-1.5	0.127386		1		393	-1.07	1.12	-1	0.338962		1		394	0.91	147	IDP_T1_FAST_ROIs_L_cerebellum_crus_II
-2.38	1.18	-2	0.044518		1		718	-2.2	1.19	-1.8	0.065245		1		703	-5.98	4.31	-1.4	0.166373		1		362	-2.45	4.21	-0.6	0.560032		1		371	0.65	1652	dti_FA___lh.hippoAmyg___HATA
-0.18	0.09	-2	0.045904		1		740	-0.19	0.09	-2.1	0.038635		1		725	-0.02	0.35	0	0.960917		1		376	0.27	0.33	0.8	0.402706		1		379	0.94	1098	IDP_dMRI_TBSS_FA_Superior_longitudinal_fasciculus_L
-0.64	0.32	-2	0.046381		1		718	-0.62	0.32	-1.9	0.055127		1		703	-0.67	1.14	-0.6	0.555868		1		362	-0.77	1.19	-0.6	0.520008		1		371	0.84	2046	NODDI_OD___ThalamicNuclei___Right-VPL
-0.68	0.34	-2	0.047531		1		731	-0.65	0.34	-1.9	0.059321		1		716	-1.68	1.25	-1.3	0.17969		1		368	-0.21	1.23	-0.2	0.866357		1		378	0.73	849	aparc-a2009s_lh_thickness_S-circular-insula-ant
-0.59	0.3	-2	0.047583		1		742	-0.52	0.3	-1.7	0.085646		1		727	-2.22	1.05	-2.1	0.03563		1		377	-1.51	1.11	-1.4	0.174084		1		380	0.93	1299	IDP_dMRI_TBSS_OD_Posterior_limb_of_internal_capsule_R
-0.81	0.41	-2	0.048007		1		730	-0.9	0.41	-2.2	0.030938		1		715	0.99	1.44	0.7	0.491666		1		368	2.78	1.5	1.8	0.064535		1		377	0.83	321	ThalamNuclei_rh_volume_MDl
0.78	0.39	2	0.048924		1		717	0.82	0.4	2.1	0.040153		1		702	-0.2	1.34	-0.1	0.883708		1		362	-0.6	1.49	-0.4	0.68678		1		370	0.56	1938	NODDI_ICVF___ThalamicNuclei___Right-CeM
-0.47	0.24	-2	0.049578		1		780	-0.41	0.24	-1.7	0.092838		1		765	-2.16	0.86	-2.5	0.012592		1		397	-1.63	0.92	-1.8	0.078028		1		398	0.96	108	IDP_T1_FAST_ROIs_L_cent_operc_cortex
-1.46	0.74	-2	0.050113		1		731	-1.3	0.75	-1.7	0.08496		1		716	-5.3	2.7	-2	0.05018		1		368	-3.45	2.71	-1.3	0.204198		1		378	0.72	868	aparc-a2009s_lh_thickness_S-pericallosal
-2.09	1.07	-2	0.050187		1		763	-2.24	1.07	-2.1	0.03708		1		748	1.66	3.99	0.4	0.677686		1		390	3.27	3.98	0.8	0.412645		1		388	0.69	1451	rfMRI amplitudes (ICA100 node 21)
-0.25	0.13	-2	0.050423		1		782	-0.23	0.13	-1.8	0.074834		1		767	-0.82	0.46	-1.8	0.074432		1		398	-0.38	0.48	-0.8	0.428958		1		399	0.94	1594	TUB_T1_MNI_glm_mod=T1_MNI_GM_mod_threshold=0_warpResolution=2mm
0.45	0.23	2	0.050458		1		717	0.4	0.23	1.8	0.079462		1		702	1.4	0.8	1.7	0.082013		1		362	0.91	0.86	1.1	0.29284		1		370	0.63	1904	NODDI_ICVF___rh.hippoAmyg___GC-ML-DG-head
4.08	2.08	2	0.050662		1		718	4.11	2.09	2	0.049808		1		703	5.28	7.24	0.7	0.466031		1		362	-5.62	7.86	-0.7	0.475059		1		371	0.82	1848	NODDI_ISOVF___lh.hippoAmyg___CA3-head
-0.52	0.26	-1.9	0.051225		1		730	-0.53	0.27	-2	0.04819		1		715	0.01	0.93	0	0.990174		1		367	0.6	1	0.6	0.548951		1		378	0.93	200	aseg_lh_volume_VentralDC
-0.45	0.23	-1.9	0.051518		1		710	-0.5	0.23	-2.2	0.031319		1		696	0.71	0.88	0.8	0.417653		1		357	1.58	0.85	1.9	0.064297		1		367	0.66	1804	dti_MD___ThalamicNuclei___Left-MDl
-0.4	0.21	-1.9	0.051834		1		730	-0.32	0.21	-1.6	0.11817		1		715	-2.25	0.75	-3	0.002872		0.9693		367	-1.77	0.75	-2.4	0.018212		1		378	0.84	858	aparc-a2009s_lh_thickness_S-intrapariet+P-trans
0.68	0.35	1.9	0.052527		1		718	0.75	0.35	2.1	0.033084		1		703	-0.94	1.28	-0.7	0.460925		1		362	-1.57	1.25	-1.3	0.209395		1		371	0.76	1737	dti_FA___ThalamicNuclei___Right-PuM
0.89	0.46	1.9	0.05334		1		730	0.82	0.46	1.8	0.076111		1		715	2.75	1.73	1.6	0.112827		1		367	2.24	1.64	1.4	0.171753		1		378	0.92	394	aparc-Desikan_rh_volume_pericalcarine
-0.27	0.14	-1.9	0.053446		1		711	-0.27	0.14	-1.9	0.060457		1		698	-0.48	0.54	-0.9	0.369018		1		366	-0.07	0.54	-0.1	0.896292		1		358	0.87	1533	PIF_glm_mod=DTI_FA_threshold=0_warpResolution=2mm
-0.69	0.36	-1.9	0.053653		1		730	-0.52	0.36	-1.5	0.142671		1		715	-4.68	1.34	-3.4	0.000561		0.6136		368	-3.35	1.25	-2.7	0.007808		0.9994		377	0.73	1000	wg_lh_intensity-contrast_parahippocampal
0.86	0.45	1.9	0.054263		1		718	0.77	0.45	1.7	0.086991		1		703	2.99	1.61	1.9	0.063568		1		362	2.58	1.62	1.6	0.113535		1		371	0.81	1973	NODDI_OD___lh.hippoAmyg___subiculum-body
-0.23	0.12	-1.9	0.054393		1		742	-0.23	0.12	-1.9	0.054528		1		727	-0.17	0.43	-0.4	0.6977		1		378	0.27	0.45	0.6	0.552086		1		379	0.93	1269	IDP_dMRI_ProbtrackX_ICVF_ilf_r
-1.46	0.76	-1.9	0.054656		1		743	-1.49	0.76	-2	0.051027		1		728	-0.71	2.73	-0.3	0.796024		1		378	1.48	2.89	0.5	0.608289		1		380	0.82	1404	IDP_dMRI_ProbtrackX_ISOVF_fma
0.48	0.25	1.9	0.054945		1		736	0.49	0.25	1.9	0.05213		1		721	0.38	0.91	0.4	0.672649		1		376	-0.07	0.92	-0.1	0.938305		1		375	0.92	1284	IDP_dMRI_TBSS_OD_Body_of_corpus_callosum
-0.51	0.27	-1.9	0.055097		1		730	-0.48	0.27	-1.8	0.07746		1		715	-1.44	0.94	-1.5	0.128862		1		367	-0.39	0.98	-0.4	0.691446		1		378	0.96	473	aparc-DKTatlas_rh_volume_inferiortemporal
0.65	0.34	1.9	0.055499		1		717	0.58	0.34	1.7	0.091137		1		702	2.22	1.2	1.8	0.064723		1		362	2.04	1.28	1.6	0.111491		1		370	0.68	1740	dti_FA___ThalamicNuclei___Right-VLa
-1.03	0.54	-1.9	0.055705		1		731	-1.01	0.54	-1.9	0.062231		1		716	-1.43	1.9	-0.8	0.451146		1		368	-0.02	2.01	0	0.993231		1		378	0.58	820	aparc-a2009s_lh_thickness_G-Ins-lg+S-cent-ins
1.72	0.9	1.9	0.056101		1		641	1.54	0.9	1.7	0.08595		1		631	8.31	3.75	2.2	0.027255		1		330	4.91	3.64	1.3	0.178363		1		321	0.85	1603	QSM_R_PAL
0.8	0.42	1.9	0.057284		1		728	0.67	0.42	1.6	0.106792		1		713	3.71	1.56	2.4	0.017691		1		367	3.78	1.51	2.5	0.012888		1		376	0.89	632	aparc-a2009s_rh_volume_S-oc-temp-med+Lingual
0.87	0.46	1.9	0.058317		1		715	0.88	0.46	1.9	0.057798		1		700	0.35	1.62	0.2	0.827458		1		362	-0.4	1.73	-0.2	0.817369		1		368	0.6	1896	NODDI_ICVF___rh.hippoAmyg___CA3-head
-0.25	0.13	-1.9	0.058454		1		710	-0.25	0.13	-1.9	0.054642		1		697	-0.16	0.51	-0.3	0.751622		1		366	0.21	0.49	0.4	0.668264		1		357	0.87	1534	PIT_mean_intensity_mod=DTI_FA_threshold=0_warpResolution=2mm
-0.23	0.12	-1.9	0.058737		1		782	-0.2	0.12	-1.6	0.106802		1		767	-1.12	0.46	-2.4	0.014657		1		398	-0.78	0.47	-1.7	0.097736		1		399	0.94	1587	AON_T1_MNI_sum_mod=T1_MNI_GM_mod_threshold=0_warpResolution=2mm
-0.66	0.35	-1.9	0.059379		1		716	-0.6	0.36	-1.7	0.09406		1		701	-2.28	1.29	-1.8	0.078615		1		362	-1.26	1.25	-1	0.312602		1		369	0.88	1996	NODDI_OD___rh.hippoAmyg___Lateral-nucleus
-0.9	0.48	-1.9	0.059644		1		782	-0.9	0.48	-1.9	0.062327		1		767	-1	1.79	-0.6	0.575395		1		397	-0.15	1.81	-0.1	0.933129		1		400	0.9	148	IDP_T1_FAST_ROIs_V_cerebellum_crus_II
-0.76	0.4	-1.9	0.06019		1		729	-0.78	0.41	-1.9	0.055365		1		714	-0.15	1.41	-0.1	0.915643		1		366	1.1	1.52	0.7	0.47107		1		378	0.9	558	aparc-a2009s_lh_volume_S-oc-temp-med+Lingual
-0.21	0.11	-1.9	0.061258		1		740	-0.21	0.12	-1.9	0.063837		1		725	-0.18	0.42	-0.4	0.665673		1		376	0.02	0.41	0.1	0.951743		1		379	0.86	1069	IDP_dMRI_TBSS_FA_Superior_cerebellar_peduncle_R
-2.02	1.08	-1.9	0.061414		1		731	-1.87	1.09	-1.7	0.087406		1		716	-5.86	3.97	-1.5	0.141033		1		368	-3.07	3.87	-0.8	0.428043		1		378	0.83	257	HippSubfield_lh_volume_fimbria
-0.82	0.44	-1.9	0.062291		1		741	-0.75	0.44	-1.7	0.088134		1		726	-2.29	1.59	-1.4	0.15113		1		376	-1.83	1.65	-1.1	0.268283		1		380	0.71	1139	IDP_dMRI_TBSS_MD_Corticospinal_tract_L
0.75	0.4	1.9	0.062809		1		731	0.81	0.4	2	0.045728		1		716	-0.54	1.44	-0.4	0.708197		1		368	-1.11	1.52	-0.7	0.46703		1		378	0.79	1018	wg_lh_intensity-contrast_transversetemporal
-0.97	0.52	-1.9	0.063335		1		729	-0.87	0.53	-1.6	0.10027		1		715	-4.07	1.93	-2.1	0.035392		1		367	-2.19	2.03	-1.1	0.282206		1		376	0.87	449	aparc-DKTatlas_lh_volume_parahippocampal
-1.56	0.84	-1.9	0.063697		1		730	-1.64	0.85	-1.9	0.053777		1		715	0.66	2.95	0.2	0.822641		1		367	3.61	3.12	1.2	0.247487		1		378	0.84	624	aparc-a2009s_rh_volume_S-front-middle
-0.55	0.3	-1.9	0.063802		1		780	-0.49	0.3	-1.6	0.101068		1		765	-2.07	1.08	-1.9	0.054555		1		397	-2.07	1.16	-1.8	0.074867		1		398	0.94	113	IDP_T1_FAST_ROIs_R_planum_polare
-1.02	0.55	-1.9	0.064023		1		730	-0.98	0.56	-1.7	0.080277		1		715	-2.06	2.02	-1	0.308756		1		367	-0.16	2	-0.1	0.935216		1		378	0.79	619	aparc-a2009s_rh_volume_S-circular-insula-inf
-0.48	0.26	-1.9	0.064094		1		731	-0.38	0.26	-1.5	0.137672		1		716	-2.67	0.95	-2.8	0.005096		0.9952		368	-1.92	0.96	-2	0.047044		1		378	0.72	772	aparc-DKTatlas_lh_thickness_insula
1.05	0.57	1.8	0.06441		1		741	1.01	0.57	1.8	0.078156		1		726	2.44	2.09	1.2	0.245192		1		377	0.59	2.05	0.3	0.771863		1		379	0.82	1319	IDP_dMRI_TBSS_OD_Fornix_cres+Stria_terminalis_R
-0.24	0.13	-1.8	0.06451		1		710	-0.24	0.13	-1.9	0.058865		1		697	-0.12	0.51	-0.2	0.818262		1		366	0.3	0.46	0.6	0.516698		1		357	0.88	1531	PIF_mean_intensity_mod=DTI_FA_threshold=0_warpResolution=2mm
-0.27	0.15	-1.8	0.064678		1		783	-0.23	0.15	-1.6	0.114585		1		768	-1.26	0.56	-2.2	0.025727		1		398	-0.85	0.55	-1.5	0.124353		1		400	0.93	1590	PIF_T1_MNI_glm_mod=T1_MNI_GM_mod_threshold=0_warpResolution=2mm
0.52	0.28	1.8	0.065002		1		717	0.52	0.28	1.8	0.066969		1		702	0.49	1	0.5	0.624684		1		362	-0.43	1.02	-0.4	0.672599		1		370	0.69	1902	NODDI_ICVF___rh.hippoAmyg___CA4-body
-2.36	1.28	-1.8	0.065019		1		729	-2.45	1.3	-1.9	0.059029		1		714	-0.69	4.5	-0.2	0.87864		1		367	1.43	4.82	0.3	0.766261		1		377	0.74	567	aparc-a2009s_lh_volume_S-suborbital
1.15	0.62	1.8	0.065869		1		716	1.14	0.63	1.8	0.072271		1		701	1.78	2.16	0.8	0.411231		1		364	-0.93	2.31	-0.4	0.688803		1		367	0.98	189	aseg_lh_volume_Lateral-Ventricle
0.82	0.45	1.8	0.066081		1		718	0.8	0.45	1.8	0.077855		1		703	1.3	1.69	0.8	0.441964		1		362	1.35	1.52	0.9	0.37708		1		371	0.83	1974	NODDI_OD___rh.hippoAmyg___subiculum-body
-2.1	1.14	-1.8	0.066114		1		762	-2.16	1.15	-1.9	0.060792		1		747	-0.17	4.37	0	0.968574		1		390	0.16	4.1	0	0.968131		1		387	0.59	1463	rfMRI amplitudes (ICA100 node 35)
-0.18	0.1	-1.8	0.066129		1		740	-0.19	0.1	-1.9	0.051537		1		725	0.1	0.36	0.3	0.788896		1		377	0.37	0.36	1	0.296249		1		378	0.96	1275	IDP_dMRI_ProbtrackX_ICVF_slf_l
-0.55	0.3	-1.8	0.066205		1		730	-0.46	0.3	-1.5	0.121167		1		715	-2.51	1.1	-2.3	0.022835		1		367	-1.83	1.06	-1.7	0.086032		1		378	0.93	445	aparc-DKTatlas_lh_volume_lateralorbitofrontal
-0.34	0.19	-1.8	0.066462		1		709	-0.37	0.19	-2	0.050117		1		697	0.44	0.76	0.6	0.562638		1		364	0.8	0.71	1.1	0.257095		1		357	0.8	1530	AON_glm_mod=DTI_FA_threshold=0_warpResolution=2mm
-0.32	0.18	-1.8	0.066996		1		731	-0.31	0.18	-1.7	0.084179		1		716	-0.71	0.63	-1.1	0.260167		1		368	-0.4	0.65	-0.6	0.535632		1		378	0.89	985	aseg_rh_intensity_choroid-plexus
0.94	0.51	1.8	0.067058		1		731	1.1	0.52	2.1	0.033721		1		716	-3.04	1.89	-1.6	0.107973		1		368	-4.06	1.81	-2.2	0.025606		1		378	0.84	311	ThalamNuclei_rh_volume_PuI
-0.22	0.12	-1.8	0.067193		1		742	-0.22	0.12	-1.9	0.064225		1		727	-0.08	0.42	-0.2	0.85701		1		378	0.29	0.47	0.6	0.540773		1		379	0.94	1267	IDP_dMRI_ProbtrackX_ICVF_ifo_r
-1.29	0.7	-1.8	0.067738		1		730	-1.27	0.71	-1.8	0.075352		1		715	-1.45	2.55	-0.6	0.571306		1		367	0.38	2.6	0.1	0.882836		1		378	0.81	569	aparc-a2009s_lh_volume_S-temporal-inf
-0.86	0.47	-1.8	0.068102		1		730	-0.79	0.47	-1.7	0.098108		1		715	-2.32	1.65	-1.4	0.160975		1		367	-1.32	1.8	-0.7	0.464627		1		378	0.67	1010	wg_lh_intensity-contrast_rostralanteriorcingulate
-0.24	0.13	-1.8	0.068307		1		782	-0.21	0.13	-1.5	0.122939		1		767	-1.22	0.5	-2.4	0.014512		1		398	-0.78	0.5	-1.6	0.115793		1		399	0.93	1588	AON_T1_MNI_glm_mod=T1_MNI_GM_mod_threshold=0_warpResolution=2mm
1.29	0.71	1.8	0.068697		1		715	1.1	0.71	1.5	0.121774		1		700	5.71	2.34	2.4	0.015122		1		361	4.12	2.74	1.5	0.133358		1		369	0.53	1878	NODDI_ICVF___lh.hippoAmyg___fimbria
0.44	0.24	1.8	0.06886		1		739	0.4	0.24	1.6	0.100495		1		724	1.1	0.89	1.2	0.216403		1		376	0.82	0.88	0.9	0.348045		1		378	0.87	1093	IDP_dMRI_TBSS_FA_Cingulum_hippocampus_R
-0.25	0.14	-1.8	0.069104		1		727	-0.22	0.14	-1.6	0.101497		1		712	-0.75	0.53	-1.4	0.15857		1		365	-0.28	0.46	-0.6	0.539147		1		377	0.98	188	aseg_lh_volume_CerebralWhiteMatter
1.71	0.94	1.8	0.069757		1		716	1.7	0.95	1.8	0.074665		1		701	2.77	3.36	0.8	0.408977		1		361	-0.32	3.45	-0.1	0.926271		1		370	0.68	1753	dti_MD___lh.hippoAmyg___hippocampal_fissure
0.31	0.17	1.8	0.069824		1		740	0.27	0.17	1.5	0.121799		1		725	1.21	0.59	2	0.04174		1		376	0.7	0.64	1.1	0.272465		1		379	0.82	1114	IDP_dMRI_ProbtrackX_FA_cst_r
-0.75	0.42	-1.8	0.070054		1		730	-0.65	0.42	-1.6	0.118143		1		715	-3.07	1.47	-2.1	0.037076		1		367	-2.39	1.56	-1.5	0.126202		1		378	0.87	447	aparc-DKTatlas_lh_volume_medialorbitofrontal
-0.64	0.35	-1.8	0.070098		1		730	-0.66	0.36	-1.9	0.064277		1		715	-0.2	1.29	-0.2	0.878441		1		367	1.03	1.24	0.8	0.404722		1		378	0.87	294	ThalamNuclei_lh_volume_MDm
1.13	0.63	1.8	0.070326		1		718	1.01	0.63	1.6	0.109914		1		703	4.03	2.12	1.9	0.057761		1		362	2.94	2.39	1.2	0.21932		1		371	0.58	1993	NODDI_OD___lh.hippoAmyg___molecular_layer_HP-body
-0.18	0.1	-1.8	0.0705		1		728	-0.14	0.1	-1.4	0.160391		1		713	-1.12	0.36	-3.1	0.001958		0.9248		366	-0.72	0.36	-2	0.044684		1		377	0.98	165	aseg_global_volume_BrainSeg
-0.8	0.44	-1.8	0.07092		1		739	-0.7	0.45	-1.6	0.114119		1		724	-3.22	1.59	-2	0.043581		1		375	-1.94	1.64	-1.2	0.235936		1		379	0.78	1138	IDP_dMRI_TBSS_MD_Corticospinal_tract_R
0.47	0.26	1.8	0.071376		1		717	0.5	0.26	1.9	0.055334		1		702	-0.22	0.95	-0.2	0.816999		1		362	-0.56	0.96	-0.6	0.563487		1		370	0.64	1939	NODDI_ICVF___ThalamicNuclei___Right-CM
-0.66	0.37	-1.8	0.071891		1		778	-0.53	0.37	-1.4	0.148991		1		764	-4.35	1.33	-3.3	0.001139		0.8116		394	-3.95	1.49	-2.6	0.008305		0.9999		398	0.88	17	IDP_T1_FIRST_left_pallidum_volume
-1.29	0.72	-1.8	0.071996		1		730	-1.21	0.73	-1.7	0.096129		1		715	-3.74	2.57	-1.5	0.14547		1		367	-0.4	2.62	-0.2	0.87987		1		378	0.83	594	aparc-a2009s_rh_volume_G-oc-temp-med-Parahip
-0.44	0.25	-1.8	0.072883		1		731	-0.37	0.25	-1.5	0.137915		1		716	-2.19	0.91	-2.4	0.017103		1		368	-1.62	0.87	-1.9	0.062266		1		378	0.72	875	aparc-a2009s_lh_thickness_S-temporal-sup
-0.96	0.53	-1.8	0.073276		1		730	-0.84	0.53	-1.6	0.117858		1		715	-3.68	1.94	-1.9	0.058301		1		367	-1.59	1.95	-0.8	0.413993		1		378	0.81	389	aparc-Desikan_rh_volume_parahippocampal
-0.5	0.28	-1.8	0.073545		1		730	-0.46	0.28	-1.6	0.103232		1		715	-1.53	1	-1.5	0.127977		1		367	-0.66	1.01	-0.7	0.512311		1		378	0.96	349	aparc-Desikan_lh_volume_inferiortemporal
0.27	0.15	1.8	0.074179		1		738	0.25	0.15	1.7	0.090349		1		724	0.31	0.54	0.6	0.562384		1		375	0.05	0.6	0.1	0.936577		1		377	0.79	1165	IDP_dMRI_TBSS_MD_External_capsule_L
-0.28	0.16	-1.8	0.074547		1		709	-0.3	0.16	-1.9	0.054		1		697	0.44	0.64	0.7	0.487895		1		365	0.79	0.57	1.4	0.169063		1		356	0.78	1528	AON_mean_intensity_mod=DTI_FA_threshold=0_warpResolution=2mm
-0.8	0.45	-1.8	0.074674		1		730	-0.67	0.46	-1.5	0.14316		1		716	-4.66	1.69	-2.7	0.006191		0.9983		367	-2.69	1.67	-1.6	0.106557		1		377	0.8	661	aparc-Desikan_lh_thickness_parahippocampal
-1.34	0.75	-1.8	0.07483		1		718	-1.29	0.76	-1.7	0.091058		1		703	-2.52	2.67	-0.9	0.344681		1		362	-1.93	2.75	-0.7	0.483434		1		371	0.77	1666	dti_FA___lh.hippoAmyg___subiculum-body
0.35	0.2	1.8	0.075119		1		701	0.29	0.2	1.5	0.143994		1		689	2.06	0.75	2.7	0.006395		0.9987		360	1.64	0.81	2	0.043955		1		353	0.82	1556	PIF_95th_percentile_mod=NODDI_ICVF_threshold=0_warpResolution=2mm
-0.62	0.35	-1.8	0.07575		1		731	-0.54	0.35	-1.5	0.123609		1		716	-2.53	1.25	-2	0.043126		1		368	-1.62	1.31	-1.2	0.218044		1		378	0.6	659	aparc-Desikan_lh_thickness_medialorbitofrontal
-0.51	0.29	-1.8	0.075984		1		730	-0.47	0.29	-1.6	0.109895		1		715	-1.73	0.98	-1.8	0.078607		1		367	-0.8	1.11	-0.7	0.472296		1		378	0.91	193	aseg_lh_volume_Thalamus-Proper
-1.13	0.64	-1.8	0.077295		1		730	-1.13	0.64	-1.8	0.07763		1		715	-1.36	2.26	-0.6	0.547813		1		368	0.74	2.36	0.3	0.754502		1		377	0.86	298	ThalamNuclei_lh_volume_CeM
0.74	0.42	1.8	0.077682		1		717	0.74	0.42	1.7	0.082324		1		702	1.09	1.45	0.7	0.453653		1		362	0.11	1.59	0.1	0.944563		1		370	0.57	1780	dti_MD___rh.hippoAmyg___GC-ML-DG-body
7.09	4.02	1.8	0.078318		1		663	6.31	4	1.6	0.115572		1		652	35.04	15.95	2.2	0.028722		1		335	27.65	16.24	1.7	0.089623		1		339	0.72	1839	NODDI_ISOVF___lh.hippoAmyg___HP_tail
-1.33	0.75	-1.8	0.07843		1		718	-1.33	0.76	-1.7	0.081141		1		703	-1.06	2.5	-0.4	0.672978		1		362	-0.56	2.94	-0.2	0.848776		1		371	0.64	2011	NODDI_OD___ThalamicNuclei___Left-CeM
-3.19	1.81	-1.8	0.078547		1		742	-3	1.84	-1.6	0.102747		1		727	-6.92	6.76	-1	0.306879		1		377	-5.06	6.46	-0.8	0.434059		1		380	0.75	1357	IDP_dMRI_TBSS_ISOVF_Pontine_crossing_tract
-0.56	0.32	-1.8	0.078576		1		774	-0.51	0.32	-1.6	0.115215		1		759	-1.97	1.25	-1.6	0.117959		1		393	-1.02	1.11	-0.9	0.358483		1		396	0.96	62	IDP_T1_FAST_ROIs_L_supramarg_gyrus_ant
-0.19	0.11	-1.8	0.079104		1		730	-0.15	0.11	-1.4	0.172656		1		715	-1.17	0.4	-2.9	0.00337		0.9809		367	-0.78	0.38	-2	0.041711		1		378	0.99	170	aseg_global_volume_SupraTentorial
-0.25	0.14	-1.8	0.079373		1		729	-0.22	0.14	-1.5	0.12623		1		714	-0.93	0.54	-1.7	0.083752		1		366	-0.48	0.48	-1	0.322223		1		378	0.98	205	aseg_rh_volume_CerebralWhiteMatter
-0.36	0.2	-1.7	0.080557		1		779	-0.3	0.2	-1.5	0.142035		1		764	-1.81	0.74	-2.4	0.014579		1		397	-1.17	0.8	-1.5	0.143162		1		397	0.95	101	IDP_T1_FAST_ROIs_R_temp_fusif_cortex_post
1.3	0.74	1.7	0.080709		1		730	1.36	0.75	1.8	0.069973		1		715	-0.1	2.63	0	0.969324		1		367	-1.09	2.75	-0.4	0.692292		1		378	0.85	557	aparc-a2009s_lh_volume_S-oc-temp-lat
-0.33	0.19	-1.7	0.081902		1		730	-0.27	0.19	-1.4	0.159222		1		715	-1.75	0.7	-2.5	0.012949		1		367	-1.22	0.69	-1.8	0.078542		1		378	0.82	1043	wg_rh_intensity-contrast_precuneus
-1.29	0.74	-1.7	0.083158		1		709	-1.38	0.75	-1.8	0.067218		1		695	0.91	2.66	0.3	0.732287		1		355	2.5	2.86	0.9	0.382267		1		368	0.84	1767	dti_MD___lh.hippoAmyg___CA1-body
0.65	0.37	1.7	0.083325		1		736	0.74	0.37	2	0.048745		1		722	-1.32	1.32	-1	0.317007		1		372	-2.53	1.5	-1.7	0.093212		1		378	0.87	1309	IDP_dMRI_TBSS_OD_Posterior_thalamic_radiation_R
0.71	0.41	1.7	0.083374		1		730	0.62	0.42	1.5	0.138994		1		715	2.66	1.54	1.7	0.083498		1		367	2.44	1.44	1.7	0.090311		1		378	0.93	615	aparc-a2009s_rh_volume_S-calcarine
6.12	3.54	1.7	0.08403		1		717	5.57	3.51	1.6	0.113215		1		702	22.93	12.86	1.8	0.075347		1		361	9.2	13.08	0.7	0.481949		1		371	0.5	1834	NODDI_ISOVF___lh.hippoAmyg___HATA
-0.7	0.41	-1.7	0.08416		1		673	-0.74	0.41	-1.8	0.071928		1		662	0.01	1.56	0	0.995278		1		341	2.39	1.67	1.4	0.153446		1		343	0.54	1619	T2Star___brainstemS___Pons
-0.37	0.22	-1.7	0.085482		1		730	-0.27	0.21	-1.2	0.216682		1		715	-2.92	0.8	-3.6	0.000277		0.4164		367	-2.41	0.77	-3.1	0.001801		0.9066		378	0.81	770	aparc-DKTatlas_lh_thickness_supramarginal
6.96	4.04	1.7	0.085502		1		700	7.07	4.06	1.7	0.082294		1		685	6.09	13.32	0.5	0.64794		1		353	0.43	15.75	0	0.978151		1		362	0.78	1847	NODDI_ISOVF___rh.hippoAmyg___CA1-body
-0.41	0.24	-1.7	0.08576		1		775	-0.33	0.24	-1.4	0.16926		1		760	-2.45	0.85	-2.9	0.004127		0.9902		396	-1.74	0.92	-1.9	0.058835		1		394	0.94	146	IDP_T1_FAST_ROIs_R_cerebellum_crus_I
0.88	0.51	1.7	0.085771		1		717	0.89	0.52	1.7	0.08908		1		702	0.5	1.75	0.3	0.775301		1		361	0.48	1.93	0.2	0.804488		1		371	0.84	1770	dti_MD___rh.hippoAmyg___CA3-head
-0.23	0.13	-1.7	0.085881		1		783	-0.2	0.13	-1.5	0.140038		1		768	-1.02	0.51	-2	0.043472		1		399	-0.67	0.49	-1.4	0.173534		1		399	0.94	1592	PIT_T1_MNI_glm_mod=T1_MNI_GM_mod_threshold=0_warpResolution=2mm
-0.51	0.3	-1.7	0.086102		1		779	-0.49	0.3	-1.6	0.101321		1		764	-1.05	1.1	-1	0.341557		1		397	-0.89	1.12	-0.8	0.42426		1		397	0.94	112	IDP_T1_FAST_ROIs_L_planum_polare
1.17	0.68	1.7	0.087221		1		718	1.28	0.69	1.9	0.063326		1		703	-1.71	2.54	-0.7	0.5009		1		362	-1.66	2.37	-0.7	0.485126		1		371	0.72	1978	NODDI_OD___rh.hippoAmyg___CA1-body
-0.69	0.4	-1.7	0.087847		1		731	-0.6	0.4	-1.5	0.14044		1		716	-2.93	1.5	-1.9	0.052422		1		368	-1.55	1.42	-1.1	0.275047		1		378	0.73	922	aparc-a2009s_rh_thickness_S-circular-insula-inf
-0.3	0.17	-1.7	0.088422		1		742	-0.28	0.17	-1.6	0.112778		1		727	-0.61	0.63	-1	0.331926		1		378	-0.08	0.65	-0.1	0.902431		1		379	0.84	1279	IDP_dMRI_ProbtrackX_ICVF_unc_l
-0.38	0.22	-1.7	0.08882		1		777	-0.34	0.22	-1.5	0.126305		1		762	-1.29	0.83	-1.6	0.118923		1		394	-1.38	0.84	-1.6	0.099258		1		398	0.95	68	IDP_T1_FAST_ROIs_L_latocc_cortex_sup
-1.27	0.75	-1.7	0.088872		1		718	-1.21	0.76	-1.6	0.109919		1		703	-2.52	2.67	-0.9	0.344394		1		362	-1.1	2.75	-0.4	0.690353		1		371	0.63	1686	dti_FA___lh.hippoAmyg___molecular_layer_HP-body
-0.5	0.29	-1.7	0.088914		1		730	-0.36	0.29	-1.2	0.221784		1		715	-3.66	1.07	-3.4	0.00067		0.665		367	-3.16	1.08	-2.9	0.00357		0.9849		378	0.68	660	aparc-Desikan_lh_thickness_middletemporal
1.12	0.66	1.7	0.089323		1		716	1.05	0.66	1.6	0.115072		1		701	3.29	2.33	1.4	0.158026		1		361	2.06	2.46	0.8	0.402316		1		370	0.81	1771	dti_MD___lh.hippoAmyg___CA3-body
-0.32	0.19	-1.7	0.089329		1		779	-0.32	0.19	-1.7	0.086478		1		764	-0.27	0.66	-0.4	0.682429		1		397	0.2	0.74	0.3	0.785372		1		397	0.97	49	IDP_T1_FAST_ROIs_R_mid_temp_gyrus_post
0.42	0.24	1.7	0.089555		1		717	0.42	0.24	1.7	0.086102		1		702	0.35	0.89	0.4	0.690714		1		362	-0.04	0.91	0	0.96442		1		370	0.7	1952	NODDI_ICVF___ThalamicNuclei___Right-VPL
-0.86	0.51	-1.7	0.090339		1		730	-0.57	0.5	-1.1	0.250592		1		715	-7.72	1.84	-4.1	3.4e-05	*	0.095		367	-6.93	1.89	-3.6	0.000284		0.4062		378	0.91	506	aparc-a2009s_lh_volume_G-cingul-Post-dorsal
-0.36	0.21	-1.7	0.090491		1		730	-0.27	0.21	-1.3	0.205683		1		715	-2.57	0.79	-3.2	0.001208		0.828		367	-2.05	0.75	-2.7	0.006263		0.9986		378	0.81	676	aparc-Desikan_lh_thickness_supramarginal
-0.49	0.29	-1.7	0.091051		1		730	-0.47	0.29	-1.6	0.107275		1		715	-1.22	1.05	-1.2	0.248012		1		367	-0.06	1.06	-0.1	0.957687		1		378	0.93	403	aparc-Desikan_rh_volume_superiortemporal
-0.25	0.15	-1.7	0.091211		1		730	-0.23	0.15	-1.6	0.119227		1		715	-0.93	0.55	-1.7	0.093873		1		368	-0.16	0.55	-0.3	0.768286		1		377	0.89	955	aseg_global_intensity_CC-Mid-Posterior
0.9	0.53	1.7	0.091518		1		714	0.75	0.54	1.4	0.165062		1		699	4.48	1.83	2.4	0.014768		1		360	3.29	2.02	1.6	0.104032		1		369	0.82	1772	dti_MD___rh.hippoAmyg___CA3-body
-0.53	0.31	-1.7	0.091554		1		730	-0.44	0.31	-1.4	0.165466		1		715	-2.71	1.07	-2.5	0.011697		1		367	-2.3	1.21	-1.9	0.057809		1		378	0.71	664	aparc-Desikan_lh_thickness_parsorbitalis
-0.52	0.31	-1.7	0.092195		1		729	-0.42	0.31	-1.3	0.180932		1		714	-2.87	1.09	-2.6	0.008994		1		366	-2.53	1.17	-2.2	0.030597		1		378	0.95	344	aparc-Desikan_lh_volume_caudalmiddlefrontal
0.14	0.08	1.7	0.092276		1		730	0.14	0.08	1.7	0.090789		1		715	0.05	0.33	0.1	0.89096		1		367	-0.04	0.27	-0.1	0.893473		1		378	0.97	172	aseg_global_volume_EstimatedTotalIntraCranial
-0.46	0.27	-1.7	0.092554		1		777	-0.44	0.28	-1.6	0.110125		1		762	-0.94	1	-0.9	0.345108		1		396	-0.49	1.06	-0.5	0.640057		1		396	0.92	69	IDP_T1_FAST_ROIs_R_latocc_cortex_sup
0.72	0.42	1.7	0.092621		1		716	0.81	0.43	1.9	0.056471		1		701	-1.56	1.53	-1	0.307465		1		362	-2.63	1.56	-1.7	0.092916		1		369	0.79	1998	NODDI_OD___rh.hippoAmyg___Basal-nucleus
-0.47	0.28	-1.7	0.09263		1		728	-0.37	0.28	-1.3	0.183222		1		713	-2.88	1.05	-2.7	0.006284		0.9985		365	-2.23	1.02	-2.2	0.028974		1		378	0.96	371	aparc-Desikan_lh_volume_supramarginal
-0.56	0.33	-1.7	0.093299		1		730	-0.58	0.34	-1.7	0.087092		1		715	0.16	1.16	0.1	0.892842		1		367	0.57	1.28	0.4	0.656035		1		378	0.93	269	HippSubfield_rh_volume_CA1-head
1.5	0.9	1.7	0.0941		1		717	1.53	0.91	1.7	0.091233		1		702	0.84	3.03	0.3	0.782594		1		361	-1.41	3.4	-0.4	0.678629		1		371	0.62	1979	NODDI_OD___lh.hippoAmyg___CA3-head
-0.2	0.12	-1.7	0.094196		1		739	-0.19	0.12	-1.6	0.107716		1		724	-0.3	0.44	-0.7	0.487276		1		376	0.15	0.45	0.3	0.729623		1		378	0.94	1230	IDP_dMRI_TBSS_ICVF_Superior_corona_radiata_R
-0.39	0.23	-1.7	0.094424		1		730	-0.37	0.23	-1.6	0.112252		1		715	-0.87	0.83	-1	0.294801		1		367	0.02	0.85	0	0.977262		1		378	0.88	863	aparc-a2009s_lh_thickness_S-oc-temp-med+Lingual
0.2	0.12	1.7	0.094595		1		739	0.16	0.12	1.3	0.180717		1		724	1.06	0.43	2.4	0.01478		1		376	0.85	0.45	1.9	0.060196		1		378	0.88	1157	IDP_dMRI_TBSS_MD_Superior_corona_radiata_L
-0.92	0.55	-1.7	0.094694		1		731	-0.73	0.54	-1.3	0.179989		1		716	-5.28	1.93	-2.7	0.006595		0.9991		368	-3.52	2.13	-1.6	0.099174		1		378	0.86	356	aparc-Desikan_lh_volume_parahippocampal
2.7	1.62	1.7	0.095798		1		712	2.71	1.63	1.7	0.096641		1		697	3.73	5.97	0.6	0.532139		1		360	-1.68	5.66	-0.3	0.766534		1		367	0.68	2032	NODDI_OD___ThalamicNuclei___Right-LD
1.98	1.19	1.7	0.095966		1		711	1.87	1.19	1.6	0.117279		1		698	5.36	4.33	1.2	0.217287		1		366	0.59	4.71	0.1	0.900571		1		358	0.76	1507	OC_mean_intensity_mod=NODDI_ISOVF_threshold=0.3_warpResolution=2mm
1.44	0.86	1.7	0.096074		1		718	1.3	0.87	1.5	0.136291		1		703	4.01	3.09	1.3	0.195751		1		362	2.65	3.15	0.8	0.399412		1		371	0.72	1959	NODDI_OD___lh.hippoAmyg___HATA
-1.02	0.62	-1.7	0.096325		1		731	-0.98	0.62	-1.6	0.11594		1		716	-2.8	2.24	-1.2	0.212393		1		368	-0.09	2.23	0	0.96853		1		378	0.81	309	ThalamNuclei_rh_volume_LGN
-0.26	0.16	-1.7	0.096527		1		779	-0.22	0.16	-1.4	0.167378		1		764	-1.32	0.57	-2.3	0.021976		1		397	-1.14	0.6	-1.9	0.057297		1		397	0.95	28	IDP_T1_FAST_ROIs_L_insular_cortex
-0.29	0.18	-1.7	0.096544		1		741	-0.26	0.18	-1.5	0.144394		1		726	-1.14	0.63	-1.8	0.069097		1		377	-0.55	0.66	-0.8	0.39899		1		379	0.73	1132	IDP_dMRI_TBSS_MD_Middle_cerebellar_peduncle
0.55	0.33	1.7	0.096696		1		715	0.48	0.33	1.4	0.150985		1		700	2.34	1.12	2.1	0.037954		1		360	1.27	1.28	1	0.319901		1		370	0.65	1944	NODDI_ICVF___ThalamicNuclei___Right-MGN
-0.55	0.34	-1.7	0.098638		1		718	-0.51	0.34	-1.5	0.137872		1		703	-1.73	1.18	-1.5	0.143037		1		362	-1.13	1.25	-0.9	0.36389		1		371	0.76	2044	NODDI_OD___ThalamicNuclei___Right-VLa
0.53	0.32	1.6	0.100171		1		716	0.46	0.32	1.4	0.159135		1		701	2.37	1.08	2.2	0.028539		1		362	1.92	1.23	1.6	0.12069		1		369	0.64	1756	dti_MD___rh.hippoAmyg___HP_tail
-0.29	0.17	-1.6	0.100997		1		742	-0.26	0.17	-1.5	0.133715		1		727	-0.85	0.62	-1.4	0.169922		1		378	-0.24	0.67	-0.4	0.716609		1		379	0.93	1234	IDP_dMRI_TBSS_ICVF_Posterior_thalamic_radiation_R
0.73	0.44	1.6	0.101417		1		703	0.66	0.45	1.5	0.140539		1		689	2.7	1.64	1.6	0.099848		1		357	0.76	1.66	0.5	0.649018		1		360	0.53	1880	NODDI_ICVF___rh.hippoAmyg___hippocampal_fissure
-0.64	0.39	-1.6	0.101462		1		731	-0.57	0.4	-1.4	0.152541		1		716	-2.6	1.48	-1.8	0.079924		1		368	-1.14	1.39	-0.8	0.411136		1		378	0.82	727	BA-exvivo_lh_thickness_entorhinal
-0.65	0.4	-1.6	0.101606		1		729	-0.56	0.4	-1.4	0.164835		1		714	-3.03	1.39	-2.2	0.030173		1		366	-2.4	1.52	-1.6	0.114027		1		378	0.92	531	aparc-a2009s_lh_volume_G-temp-sup-Lateral
0.74	0.45	1.6	0.101708		1		718	0.61	0.45	1.3	0.17727		1		703	3.67	1.55	2.4	0.018484		1		362	2.93	1.69	1.7	0.08309		1		371	0.66	1987	NODDI_OD___lh.hippoAmyg___GC-ML-DG-head
-0.57	0.35	-1.6	0.102416		1		780	-0.52	0.35	-1.5	0.14504		1		765	-2.2	1.25	-1.8	0.077797		1		396	-2	1.39	-1.4	0.151853		1		399	0.96	115	IDP_T1_FAST_ROIs_R_heschl_gyrus
-8.72	5.35	-1.6	0.103957		1		658	-8.85	5.4	-1.6	0.101533		1		644	-5.44	19.87	-0.3	0.784238		1		330	-3.27	18.48	-0.2	0.859618		1		342	0.64	1856	NODDI_ISOVF___lh.hippoAmyg___molecular_layer_HP-body
6.49	4	1.6	0.104907		1		707	7.21	4.03	1.8	0.074005		1		693	-11.35	14.16	-0.8	0.423545		1		357	-22.45	15.63	-1.4	0.151782		1		364	0.51	1868	NODDI_ISOVF___ThalamicNuclei___Left-VA
-0.77	0.47	-1.6	0.105059		1		730	-0.68	0.48	-1.4	0.158487		1		715	-2.7	1.71	-1.6	0.115432		1		367	-1.89	1.74	-1.1	0.27721		1		378	0.92	511	aparc-a2009s_lh_volume_G-front-inf-Triangul
-0.97	0.6	-1.6	0.106316		1		731	-0.98	0.61	-1.6	0.108571		1		716	-0.94	2.28	-0.4	0.679872		1		368	0.54	2.08	0.3	0.79497		1		378	0.88	593	aparc-a2009s_rh_volume_G-oc-temp-med-Lingual
-0.41	0.26	-1.6	0.106354		1		731	-0.3	0.26	-1.2	0.234459		1		716	-2.98	0.94	-3.2	0.001602		0.8871		368	-2.27	0.91	-2.5	0.013569		1		378	0.82	715	BA-exvivo_lh_thickness_BA2
-0.48	0.3	-1.6	0.106868		1		730	-0.37	0.3	-1.2	0.21204		1		715	-3.05	1.05	-2.9	0.003833		0.9867		367	-2	1.13	-1.8	0.076014		1		378	0.94	347	aparc-Desikan_lh_volume_fusiform
0.28	0.17	1.6	0.107453		1		743	0.28	0.18	1.6	0.111198		1		728	0.3	0.59	0.5	0.615633		1		378	-0.59	0.68	-0.9	0.384498		1		380	0.69	1204	IDP_dMRI_ProbtrackX_MD_unc_l
-0.79	0.49	-1.6	0.1076		1		729	-0.85	0.49	-1.7	0.081416		1		714	0.66	1.76	0.4	0.708408		1		367	2.16	1.82	1.2	0.236381		1		377	0.94	366	aparc-Desikan_lh_volume_rostralanteriorcingulate
-0.19	0.12	-1.6	0.107727		1		729	-0.19	0.12	-1.6	0.107435		1		714	-0.08	0.42	-0.2	0.844557		1		367	0.04	0.42	0.1	0.923218		1		377	0.71	980	aseg_rh_intensity_Hippocampus
-2.34	1.45	-1.6	0.107793		1		761	-2.33	1.47	-1.6	0.114148		1		746	-2.64	5.15	-0.5	0.608742		1		388	-0.04	5.57	0	0.994747		1		388	0.58	1434	rfMRI amplitudes (ICA25 node 18)
-1.81	1.12	-1.6	0.107835		1		762	-1.73	1.14	-1.5	0.129188		1		747	-4.11	4.21	-1	0.329798		1		390	-1.06	4.16	-0.3	0.799605		1		387	0.67	1454	rfMRI amplitudes (ICA100 node 25)
0.98	0.61	1.6	0.107948		1		718	0.9	0.61	1.5	0.13938		1		703	2.46	2.15	1.1	0.254238		1		362	1.95	2.26	0.9	0.389988		1		371	0.64	1715	dti_FA___ThalamicNuclei___Left-PuI
-0.25	0.15	-1.6	0.108197		1		648	-0.27	0.15	-1.7	0.081632		1		638	0.44	0.65	0.7	0.495715		1		331	0.96	0.58	1.6	0.102266		1		327	0.59	1517	AON_95th_percentile_mod=T2_star_threshold=0_warpResolution=2mm
-0.24	0.15	-1.6	0.108933		1		741	-0.22	0.15	-1.4	0.161351		1		726	-0.89	0.54	-1.7	0.098851		1		378	-0.49	0.56	-0.9	0.381305		1		378	0.94	1237	IDP_dMRI_TBSS_ICVF_Sagittal_stratum_L
-0.49	0.3	-1.6	0.109208		1		730	-0.42	0.3	-1.4	0.17054		1		715	-2.3	1.07	-2.1	0.031907		1		367	-1.49	1.14	-1.3	0.189626		1		378	0.95	370	aparc-Desikan_lh_volume_superiortemporal
-1.36	0.85	-1.6	0.109289		1		718	-1.38	0.86	-1.6	0.107329		1		703	-0.69	3.13	-0.2	0.82671		1		362	1.08	3.06	0.4	0.725364		1		371	0.6	1656	dti_FA___lh.hippoAmyg___hippocampal_fissure
0.82	0.51	1.6	0.109851		1		730	0.85	0.52	1.7	0.098887		1		715	0.09	1.91	0	0.960288		1		368	-0.46	1.82	-0.3	0.801918		1		377	0.92	640	aparc-a2009s_rh_volume_S-precentral-sup-part
2.67	1.67	1.6	0.109906		1		735	2.43	1.67	1.5	0.146384		1		722	10.06	6.41	1.6	0.117322		1		372	3.51	6.84	0.5	0.608		1		376	0.76	1382	IDP_dMRI_TBSS_ISOVF_External_capsule_R
-0.37	0.23	-1.6	0.111373		1		730	-0.32	0.23	-1.4	0.167275		1		715	-1.31	0.8	-1.6	0.10108		1		367	-1.27	0.88	-1.4	0.148649		1		378	0.88	862	aparc-a2009s_lh_thickness_S-oc-temp-lat
0.98	0.62	1.6	0.111558		1		715	0.92	0.61	1.5	0.133026		1		700	2.82	2.3	1.2	0.220029		1		361	0.37	2.25	0.2	0.869057		1		369	0.51	1885	NODDI_ICVF___lh.hippoAmyg___presubiculum-body
1.33	0.84	1.6	0.112967		1		711	1.33	0.85	1.6	0.11734		1		698	1.54	3.13	0.5	0.623395		1		366	-0.26	3.27	-0.1	0.937691		1		358	0.75	1508	OC_95th_percentile_mod=NODDI_ISOVF_threshold=0.3_warpResolution=2mm
-0.54	0.34	-1.6	0.112991		1		778	-0.47	0.34	-1.4	0.171097		1		764	-2.91	1.19	-2.4	0.015065		1		394	-1.91	1.42	-1.3	0.178335		1		398	0.88	18	IDP_T1_FIRST_right_pallidum_volume
-0.69	0.43	-1.6	0.113023		1		731	-0.59	0.43	-1.4	0.175896		1		716	-2.71	1.57	-1.7	0.086523		1		368	-2.3	1.59	-1.4	0.148989		1		378	0.64	821	aparc-a2009s_lh_thickness_G-insular-short
0.25	0.16	1.6	0.113283		1		742	0.18	0.15	1.2	0.239285		1		727	1.45	0.56	2.6	0.010465		1		378	1.16	0.59	2	0.050159		1		379	0.7	1270	IDP_dMRI_ProbtrackX_ICVF_mcp
0.31	0.2	1.6	0.113372		1		742	0.25	0.2	1.3	0.21066		1		727	1.93	0.71	2.7	0.00656		0.999		378	1.37	0.72	1.9	0.060022		1		379	0.71	1220	IDP_dMRI_TBSS_ICVF_Cerebral_peduncle_R
-1.31	0.82	-1.6	0.113603		1		730	-1.26	0.84	-1.5	0.133627		1		715	-2.48	3.07	-0.8	0.419572		1		367	-0.39	2.87	-0.1	0.892877		1		378	0.66	588	aparc-a2009s_rh_volume_G-Ins-lg+S-cent-ins
0.29	0.18	1.6	0.114247		1		717	0.26	0.18	1.4	0.1584		1		702	1.09	0.66	1.6	0.102076		1		362	0.92	0.68	1.4	0.172968		1		370	0.75	1951	NODDI_ICVF___ThalamicNuclei___Right-VLp
0.68	0.43	1.6	0.114884		1		711	0.61	0.44	1.4	0.165947		1		698	2.63	1.55	1.7	0.090259		1		366	1.54	1.75	0.9	0.377515		1		358	0.8	1512	SN_mean_intensity_mod=NODDI_OD_threshold=0.3_warpResolution=2mm
0.56	0.35	1.6	0.115171		1		742	0.42	0.36	1.2	0.234312		1		727	3.75	1.29	2.9	0.003797		0.9864		378	2.84	1.28	2.2	0.027344		1		379	0.64	1212	IDP_dMRI_TBSS_ICVF_Corticospinal_tract_R
1.29	0.82	1.6	0.116268		1		718	1.31	0.82	1.6	0.112883		1		703	-0.15	3.08	-0.1	0.960042		1		362	-1.57	2.85	-0.5	0.582712		1		371	0.62	1980	NODDI_OD___rh.hippoAmyg___CA3-head
-0.21	0.13	-1.6	0.116482		1		652	-0.23	0.14	-1.7	0.084257		1		642	0.49	0.57	0.9	0.384662		1		334	0.88	0.52	1.7	0.093112		1		328	0.63	1520	PIF_95th_percentile_mod=T2_star_threshold=0_warpResolution=2mm
-0.23	0.15	-1.6	0.116598		1		742	-0.23	0.15	-1.6	0.115819		1		727	-0.05	0.51	-0.1	0.917537		1		378	0.23	0.56	0.4	0.680906		1		379	0.91	1227	IDP_dMRI_TBSS_ICVF_Retrolenticular_part_of_internal_capsule_L
0.87	0.56	1.6	0.117381		1		718	0.82	0.56	1.5	0.143044		1		703	2.35	2.01	1.2	0.244979		1		362	0.52	2.06	0.3	0.799645		1		371	0.66	1716	dti_FA___ThalamicNuclei___Left-PuL
-0.9	0.58	-1.6	0.119227		1		731	-0.75	0.59	-1.3	0.20383		1		716	-4.62	2.09	-2.2	0.027633		1		368	-2.83	2.11	-1.3	0.179569		1		378	0.76	319	ThalamNuclei_rh_volume_Pf
0.89	0.57	1.6	0.119666		1		718	0.84	0.58	1.4	0.147746		1		703	1.85	1.97	0.9	0.348301		1		362	1.48	2.16	0.7	0.494486		1		371	0.68	2008	NODDI_OD___lh.hippoAmyg___Paralaminar-nucleus
0.74	0.48	1.6	0.120797		1		718	0.7	0.48	1.4	0.150603		1		703	2.15	1.73	1.2	0.213187		1		362	0.81	1.72	0.5	0.639723		1		371	0.8	2040	NODDI_OD___ThalamicNuclei___Right-PuI
-0.61	0.39	-1.5	0.121262		1		740	-0.7	0.39	-1.8	0.07563		1		725	1.68	1.44	1.2	0.24449		1		376	2.36	1.38	1.7	0.086386		1		379	0.78	1294	IDP_dMRI_TBSS_OD_Superior_cerebellar_peduncle_L
-0.41	0.27	-1.5	0.122027		1		730	-0.41	0.27	-1.5	0.130126		1		715	-0.56	0.96	-0.6	0.558388		1		367	0.4	0.99	0.4	0.684392		1		378	0.93	382	aparc-Desikan_rh_volume_inferiortemporal
-0.18	0.12	-1.5	0.123365		1		741	-0.19	0.12	-1.6	0.109866		1		726	0.02	0.41	0.1	0.959393		1		377	0.22	0.44	0.5	0.616608		1		379	0.9	1210	IDP_dMRI_TBSS_ICVF_Splenium_of_corpus_callosum
-0.52	0.34	-1.5	0.12373		1		717	-0.5	0.34	-1.5	0.144263		1		702	-0.87	1.23	-0.7	0.477183		1		362	-0.1	1.2	-0.1	0.931055		1		370	0.61	1954	NODDI_OD___brainstemS___Pons
-0.33	0.21	-1.5	0.124979		1		780	-0.27	0.21	-1.2	0.212979		1		765	-1.69	0.74	-2.3	0.023397		1		397	-1.78	0.86	-2.1	0.039801		1		398	0.96	48	IDP_T1_FAST_ROIs_L_mid_temp_gyrus_post
-0.49	0.32	-1.5	0.125433		1		728	-0.37	0.32	-1.2	0.247573		1		713	-3.39	1.12	-3	0.002634		0.9626		365	-2.56	1.19	-2.1	0.032039		1		378	0.93	462	aparc-DKTatlas_lh_volume_superiorparietal
-0.56	0.37	-1.5	0.126798		1		729	-0.47	0.37	-1.3	0.202176		1		715	-2.74	1.27	-2.2	0.031176		1		366	-2.22	1.46	-1.5	0.130017		1		377	0.71	874	aparc-a2009s_lh_thickness_S-temporal-inf
-0.56	0.36	-1.5	0.12695		1		730	-0.53	0.37	-1.4	0.150015		1		715	-0.86	1.3	-0.7	0.508574		1		367	-0.24	1.35	-0.2	0.858469		1		378	0.85	960	aseg_lh_intensity_Inf-Lat-Vent
-1.09	0.72	-1.5	0.127876		1		730	-1.35	0.72	-1.9	0.061955		1		715	4.86	2.55	1.9	0.057581		1		367	6.87	2.66	2.6	0.010301		1		378	0.86	271	HippSubfield_rh_volume_parasubiculum
0.51	0.34	1.5	0.127936		1		741	0.5	0.34	1.5	0.144407		1		726	1.1	1.2	0.9	0.359561		1		376	0.01	1.28	0	0.991827		1		380	0.84	1296	IDP_dMRI_TBSS_OD_Cerebral_peduncle_L
-0.11	0.07	-1.5	0.12829		1		730	-0.11	0.08	-1.5	0.13617		1		715	-0.22	0.28	-0.8	0.43884		1		367	0.09	0.27	0.4	0.725207		1		378	0.75	951	aseg_global_intensity_Brain-Stem
0.64	0.42	1.5	0.129032		1		729	0.66	0.43	1.6	0.11868		1		714	0.23	1.6	0.1	0.883732		1		367	0.04	1.49	0	0.976444		1		377	0.69	905	aparc-a2009s_rh_thickness_G-precentral
-10.55	6.94	1.5	0.129033		1		641	-9.24	6.91	1.3	0.18179		1		631	-45.19	28.4	1.6	0.112576		1		330	-32.05	29.3	1.1	0.274932		1		321	0.65	1605	QSM_R_HIPPO
0.35	0.23	1.5	0.129313		1		717	0.43	0.23	1.8	0.064582		1		702	-1.38	0.81	-1.7	0.091949		1		362	-1.95	0.85	-2.3	0.021985		1		370	0.74	1933	NODDI_ICVF___ThalamicNuclei___Left-VA
1.83	1.21	1.5	0.129351		1		681	1.8	1.21	1.5	0.137809		1		670	2.26	4.83	0.5	0.639554		1		345	2.1	5	0.4	0.674384		1		347	0.62	1620	T2Star___lh.hippoAmyg___parasubiculum
0.28	0.19	1.5	0.129406		1		739	0.27	0.19	1.5	0.144687		1		724	0.36	0.69	0.5	0.601516		1		375	0.42	0.66	0.6	0.526063		1		379	0.66	1144	IDP_dMRI_TBSS_MD_Superior_cerebellar_peduncle_R
-0.55	0.36	-1.5	0.129589		1		730	-0.42	0.36	-1.1	0.251451		1		715	-3.62	1.35	-2.7	0.007772		0.9996		367	-3.23	1.27	-2.5	0.01177		1		378	0.74	658	aparc-Desikan_lh_thickness_lingual
0.96	0.63	1.5	0.13019		1		718	0.96	0.64	1.5	0.134582		1		703	1.02	2.19	0.5	0.641369		1		362	-0.38	2.35	-0.2	0.869815		1		371	0.65	1703	dti_FA___ThalamicNuclei___Left-CeM
-0.68	0.45	-1.5	0.130415		1		740	-0.55	0.45	-1.2	0.221028		1		725	-3.88	1.65	-2.3	0.019734		1		376	-3.06	1.64	-1.9	0.06262		1		379	0.8	1133	IDP_dMRI_TBSS_MD_Pontine_crossing_tract
0.55	0.36	1.5	0.130925		1		780	0.5	0.37	1.4	0.174728		1		765	1.98	1.3	1.5	0.129766		1		396	0.97	1.42	0.7	0.496142		1		399	0.94	56	IDP_T1_FAST_ROIs_L_inf_temp_gyrus_tempocc
0.79	0.52	1.5	0.131372		1		718	0.8	0.52	1.5	0.128203		1		703	1.32	1.85	0.7	0.476874		1		362	-0.82	1.96	-0.4	0.675521		1		371	0.63	1749	dti_MD___lh.hippoAmyg___HATA
-0.8	0.53	-1.5	0.131572		1		742	-0.84	0.53	-1.6	0.113805		1		727	0.26	1.85	0.1	0.886868		1		378	0.59	2.02	0.3	0.769126		1		379	0.78	1253	IDP_dMRI_TBSS_ICVF_Tapetum_L
-1.27	0.84	-1.5	0.13181		1		718	-1.27	0.85	-1.5	0.137269		1		703	-1.03	3.02	-0.3	0.734026		1		362	0.46	3.1	0.2	0.880705		1		371	0.61	1674	dti_FA___lh.hippoAmyg___CA3-body
-0.8	0.53	-1.5	0.132209		1		730	-0.68	0.54	-1.3	0.20638		1		715	-3.7	1.93	-1.9	0.055684		1		367	-2.03	1.92	-1.1	0.289659		1		378	0.67	810	aparc-a2009s_lh_thickness_G+S-cingul-Mid-Ant
-0.17	0.11	-1.5	0.13228		1		738	-0.16	0.12	-1.4	0.164826		1		723	-0.44	0.42	-1.1	0.291918		1		376	0.06	0.42	0.2	0.878874		1		377	0.95	1231	IDP_dMRI_TBSS_ICVF_Superior_corona_radiata_L
0.48	0.32	1.5	0.132733		1		730	0.49	0.32	1.5	0.131539		1		715	0.48	1.15	0.4	0.673149		1		367	0.1	1.21	0.1	0.934514		1		378	0.77	936	aparc-a2009s_rh_thickness_S-orbital-lateral
-0.27	0.18	-1.5	0.132852		1		742	-0.23	0.19	-1.2	0.218402		1		727	-1.37	0.61	-2.2	0.025541		1		378	-0.96	0.72	-1.3	0.184521		1		379	0.68	1168	IDP_dMRI_TBSS_MD_Cingulum_hippocampus_R
-0.37	0.25	-1.5	0.133408		1		731	-0.28	0.25	-1.1	0.268755		1		716	-2.69	0.9	-3	0.002944		0.9714		368	-2.29	0.92	-2.5	0.013472		1		378	0.76	1011	wg_lh_intensity-contrast_rostralmiddlefrontal
-0.58	0.39	-1.5	0.134114		1		779	-0.54	0.39	-1.4	0.168871		1		764	-1.56	1.45	-1.1	0.282782		1		396	-0.54	1.45	-0.4	0.712082		1		398	0.95	52	IDP_T1_FAST_ROIs_L_inf_temp_gyrus_ant
-0.19	0.13	-1.5	0.134825		1		742	-0.2	0.13	-1.6	0.120416		1		727	-0.04	0.47	-0.1	0.926227		1		377	0.3	0.5	0.6	0.550753		1		380	0.93	1085	IDP_dMRI_TBSS_FA_Posterior_thalamic_radiation_R
3.53	2.36	1.5	0.135694		1		735	3.26	2.38	1.4	0.170353		1		721	12.12	8.36	1.4	0.147991		1		375	4.05	9.35	0.4	0.664945		1		374	0.52	1386	IDP_dMRI_TBSS_ISOVF_Cingulum_hippocampus_L
0.71	0.48	1.5	0.135819		1		717	0.69	0.48	1.4	0.150893		1		702	1.31	1.73	0.8	0.449639		1		361	-0.05	1.73	0	0.977601		1		371	0.81	1704	dti_FA___ThalamicNuclei___Left-CM
-0.18	0.12	-1.5	0.135825		1		742	-0.19	0.12	-1.6	0.112145		1		727	0.36	0.43	0.8	0.407139		1		378	0.52	0.45	1.2	0.241321		1		379	0.9	1278	IDP_dMRI_ProbtrackX_ICVF_str_r
0.36	0.24	1.5	0.136132		1		742	0.29	0.25	1.2	0.232568		1		727	1.93	0.81	2.4	0.017096		1		378	1.49	0.98	1.5	0.131546		1		379	0.73	1105	IDP_dMRI_ProbtrackX_FA_ar_l
-1.49	1	-1.5	0.13755		1		714	-1.4	1.01	-1.4	0.166065		1		699	-4.47	3.43	-1.3	0.19283		1		361	-0.03	3.81	0	0.993706		1		368	0.59	1726	dti_FA___ThalamicNuclei___Right-LD
0.89	0.6	1.5	0.137981		1		743	0.95	0.61	1.6	0.116774		1		728	-0.16	2.22	-0.1	0.942469		1		378	-1.52	2.2	-0.7	0.487975		1		380	0.95	1361	IDP_dMRI_TBSS_ISOVF_Fornix
0.29	0.19	1.5	0.139045		1		717	0.31	0.19	1.6	0.108209		1		702	-0.13	0.68	-0.2	0.851178		1		362	-0.63	0.73	-0.9	0.385984		1		370	0.65	1948	NODDI_ICVF___ThalamicNuclei___Right-PuM
1.03	0.7	1.5	0.139308		1		730	1.18	0.7	1.7	0.093979		1		715	-2.65	2.54	-1	0.295983		1		367	-3.39	2.54	-1.3	0.182717		1		378	0.62	634	aparc-a2009s_rh_volume_S-orbital-med-olfact
-0.51	0.35	-1.5	0.139443		1		779	-0.52	0.35	-1.5	0.136865		1		764	-0.28	1.29	-0.2	0.826153		1		397	0.37	1.29	0.3	0.773374		1		397	0.95	53	IDP_T1_FAST_ROIs_R_inf_temp_gyrus_ant
-0.31	0.21	-1.5	0.139453		1		731	-0.22	0.21	-1.1	0.284651		1		716	-2.29	0.76	-3	0.002789		0.9673		368	-1.85	0.76	-2.4	0.014792		1		378	0.73	646	aparc-Desikan_lh_thickness_GlobalMeanThickness
-0.35	0.24	-1.5	0.139457		1		730	-0.26	0.24	-1.1	0.276051		1		715	-2.44	0.85	-2.8	0.004412		0.9919		367	-1.94	0.89	-2.2	0.029337		1		378	0.92	466	aparc-DKTatlas_lh_volume_insula
0.65	0.44	1.5	0.139524		1		717	0.65	0.44	1.5	0.140839		1		702	0.35	1.59	0.2	0.82562		1		362	-0.55	1.57	-0.4	0.72505		1		370	0.53	1922	NODDI_ICVF___ThalamicNuclei___Left-CeM
-0.38	0.26	-1.5	0.139719		1		729	-0.28	0.26	-1.1	0.284088		1		714	-2.83	0.93	-3	0.002635		0.9628		366	-2.66	0.94	-2.8	0.004856		0.9949		378	0.85	647	aparc-Desikan_lh_thickness_bankssts
0.92	0.62	1.5	0.139726		1		740	1.01	0.63	1.6	0.106776		1		725	-1.26	2.34	-0.5	0.590852		1		376	-3.2	2.28	-1.4	0.162687		1		379	0.73	1289	IDP_dMRI_TBSS_OD_Medial_lemniscus_R
-2.83	1.91	-1.5	0.139869		1		711	-2.51	1.94	-1.3	0.196106		1		697	-10.82	7.46	-1.4	0.147697		1		355	-9.58	6.64	-1.4	0.149791		1		370	0.63	1961	NODDI_OD___lh.hippoAmyg___fimbria
-0.35	0.24	-1.5	0.139892		1		712	-0.4	0.24	-1.7	0.093009		1		698	0.92	0.93	1	0.326636		1		358	1.35	0.84	1.6	0.107739		1		368	0.68	1827	dti_MD___ThalamicNuclei___Right-PuM
0.37	0.25	1.5	0.140037		1		743	0.27	0.25	1.1	0.275336		1		728	2.33	0.89	2.6	0.008956		1		378	2.49	0.96	2.6	0.010258		1		380	0.85	1110	IDP_dMRI_ProbtrackX_FA_cgc_r
-0.3	0.2	-1.5	0.140479		1		741	-0.26	0.2	-1.3	0.197061		1		726	-0.89	0.71	-1.3	0.210484		1		377	-0.98	0.76	-1.3	0.198792		1		379	0.92	1101	IDP_dMRI_TBSS_FA_Uncinate_fasciculus_R
0.35	0.23	1.5	0.140622		1		717	0.34	0.24	1.4	0.153091		1		702	0.61	0.85	0.7	0.470598		1		362	0.19	0.85	0.2	0.820118		1		370	0.65	1903	NODDI_ICVF___lh.hippoAmyg___GC-ML-DG-head
0.2	0.14	1.5	0.141661		1		741	0.2	0.14	1.5	0.141759		1		726	0.25	0.49	0.5	0.612262		1		377	-0.06	0.54	-0.1	0.918263		1		379	0.84	1135	IDP_dMRI_TBSS_MD_Body_of_corpus_callosum
-0.98	0.67	-1.5	0.142069		1		717	-1	0.68	-1.5	0.140451		1		702	-0.5	2.32	-0.2	0.829609		1		361	0.83	2.52	0.3	0.740647		1		371	0.7	1684	dti_FA___lh.hippoAmyg___molecular_layer_HP-head
-0.55	0.38	-1.5	0.142377		1		730	-0.48	0.38	-1.3	0.203499		1		715	-2.62	1.4	-1.9	0.061365		1		367	-2.49	1.34	-1.9	0.063637		1		378	0.83	293	ThalamNuclei_lh_volume_PuA
-0.37	0.25	-1.5	0.142647		1		780	-0.33	0.25	-1.3	0.190303		1		765	-1.48	0.9	-1.6	0.102045		1		397	-0.85	0.99	-0.9	0.390696		1		398	0.96	109	IDP_T1_FAST_ROIs_R_cent_operc_cortex
-0.77	0.52	-1.5	0.142899		1		730	-0.69	0.53	-1.3	0.191266		1		715	-2.17	1.86	-1.2	0.243989		1		367	-1.87	1.95	-1	0.33762		1		378	0.85	498	aparc-a2009s_lh_volume_G+S-frontomargin
-0.75	0.51	-1.5	0.143673		1		725	-0.76	0.52	-1.5	0.144429		1		710	0.05	1.75	0	0.977988		1		366	-0.42	1.88	-0.2	0.825463		1		374	0.87	184	aseg_global_volume_CC-Anterior
-0.56	0.38	-1.5	0.144072		1		730	-0.44	0.38	-1.1	0.251207		1		715	-3.36	1.36	-2.5	0.013979		1		367	-2.59	1.43	-1.8	0.069824		1		378	0.89	521	aparc-a2009s_lh_volume_G-orbital
-0.76	0.52	-1.5	0.144253		1		730	-0.63	0.53	-1.2	0.232329		1		715	-3.41	1.92	-1.8	0.075869		1		367	-2.52	1.85	-1.4	0.173359		1		378	0.93	399	aparc-Desikan_rh_volume_rostralanteriorcingulate
-0.34	0.23	-1.5	0.144439		1		730	-0.26	0.23	-1.1	0.262587		1		715	-2.01	0.83	-2.4	0.015662		1		368	-1.87	0.88	-2.1	0.034642		1		377	0.82	855	aparc-a2009s_lh_thickness_S-front-middle
0.24	0.17	1.5	0.14453		1		742	0.23	0.17	1.4	0.166015		1		727	0.5	0.61	0.8	0.414841		1		378	0.07	0.62	0.1	0.909927		1		379	0.77	1152	IDP_dMRI_TBSS_MD_Retrolenticular_part_of_internal_capsule_R
-0.53	0.36	-1.5	0.14501		1		730	-0.39	0.36	-1.1	0.279325		1		715	-3.61	1.35	-2.7	0.007722		0.9996		367	-3.27	1.28	-2.5	0.010822		1		378	0.74	752	aparc-DKTatlas_lh_thickness_lingual
0.93	0.64	1.5	0.145117		1		714	0.88	0.64	1.4	0.171493		1		700	2.75	2.22	1.2	0.217573		1		360	-0.43	2.51	-0.2	0.863274		1		368	0.54	1886	NODDI_ICVF___rh.hippoAmyg___presubiculum-body
0.32	0.22	1.5	0.145174		1		715	0.3	0.22	1.3	0.179597		1		700	0.85	0.78	1.1	0.276351		1		362	0.38	0.79	0.5	0.633533		1		368	0.71	1914	NODDI_ICVF___rh.hippoAmyg___Basal-nucleus
-0.32	0.22	-1.5	0.145191		1		730	-0.24	0.22	-1.1	0.276146		1		715	-2.36	0.77	-3	0.002375		0.9522		367	-1.5	0.83	-1.8	0.071204		1		378	0.84	991	wg_lh_intensity-contrast_fusiform
-0.3	0.2	-1.5	0.145297		1		742	-0.28	0.2	-1.4	0.171006		1		727	-0.71	0.75	-0.9	0.345609		1		377	0.13	0.75	0.2	0.859634		1		380	0.94	1306	IDP_dMRI_TBSS_OD_Superior_corona_radiata_L
-1.03	0.71	-1.5	0.14606		1		717	-1.09	0.71	-1.5	0.12904		1		702	0.19	2.48	0.1	0.938278		1		362	0.97	2.66	0.4	0.717122		1		370	0.78	1691	dti_FA___rh.hippoAmyg___Basal-nucleus
-9.51	6.54	1.5	0.146295		1		641	-10.16	6.59	1.5	0.123537		1		631	10.1	25.88	-0.4	0.696566		1		330	16.46	28.01	-0.6	0.557101		1		321	0.62	1604	QSM_L_HIPPO
-1	0.69	-1.5	0.146787		1		730	-0.78	0.69	-1.1	0.258948		1		715	-6.2	2.46	-2.5	0.012215		1		367	-5.28	2.55	-2.1	0.039042		1		378	0.73	372	aparc-Desikan_lh_volume_frontalpole
-0.53	0.37	-1.5	0.146788		1		741	-0.49	0.37	-1.3	0.189182		1		726	-1.17	1.26	-0.9	0.356267		1		377	-2.01	1.38	-1.4	0.147644		1		379	0.82	1298	IDP_dMRI_TBSS_OD_Anterior_limb_of_internal_capsule_L
-0.49	0.33	-1.4	0.147114		1		731	-0.47	0.34	-1.4	0.167697		1		716	-0.94	1.23	-0.8	0.446381		1		368	0.01	1.21	0	0.992886		1		378	0.61	713	aparc-Desikan_rh_thickness_insula
-0.87	0.6	-1.4	0.147325		1		730	-0.87	0.61	-1.4	0.153509		1		715	-1.04	2.25	-0.5	0.644436		1		367	0.52	2.14	0.2	0.809384		1		378	0.8	273	HippSubfield_rh_volume_molecular-layer-HP-body
-0.43	0.29	-1.4	0.147701		1		731	-0.35	0.3	-1.2	0.23417		1		716	-2.35	1.07	-2.2	0.028372		1		368	-1.42	1.07	-1.3	0.182914		1		378	0.75	675	aparc-Desikan_lh_thickness_superiortemporal
-0.6	0.42	-1.4	0.148667		1		730	-0.49	0.42	-1.2	0.234893		1		715	-3.24	1.46	-2.2	0.027154		1		367	-1.93	1.57	-1.2	0.219957		1		378	0.88	411	BA-exvivo_lh_volume_BA3b
-2.3	1.59	-1.4	0.149076		1		731	-2.7	1.61	-1.7	0.094095		1		716	8.18	5.57	1.5	0.143155		1		368	9.03	5.94	1.5	0.129287		1		378	0.6	529	aparc-a2009s_lh_volume_G-subcallosal
-0.53	0.37	-1.4	0.149113		1		730	-0.4	0.37	-1.1	0.275628		1		715	-3.59	1.27	-2.8	0.005033		0.9949		367	-2.88	1.39	-2.1	0.039195		1		378	0.92	452	aparc-DKTatlas_lh_volume_parsorbitalis
-0.81	0.56	-1.4	0.149117		1		730	-0.64	0.56	-1.1	0.25027		1		715	-4.7	2.07	-2.3	0.023447		1		367	-3.48	2.01	-1.7	0.083749		1		378	0.87	417	BA-exvivo_lh_volume_V1
-0.43	0.29	-1.4	0.149556		1		775	-0.45	0.3	-1.5	0.128306		1		760	0.2	1.04	0.2	0.851042		1		392	0.73	1.18	0.6	0.534271		1		398	0.9	15	IDP_T1_FIRST_left_putamen_volume
-0.7	0.49	-1.4	0.151014		1		730	-0.6	0.49	-1.2	0.218596		1		715	-2.9	1.83	-1.6	0.113622		1		367	-1.67	1.76	-1	0.34183		1		378	0.85	480	aparc-DKTatlas_rh_volume_parahippocampal
0.22	0.15	1.4	0.151511		1		742	0.21	0.15	1.4	0.171448		1		727	0.53	0.54	1	0.33325		1		378	0.12	0.57	0.2	0.832659		1		379	0.73	1219	IDP_dMRI_TBSS_ICVF_Superior_cerebellar_peduncle_L
0.54	0.38	1.4	0.151698		1		718	0.47	0.38	1.3	0.21041		1		703	1.97	1.29	1.5	0.129456		1		362	1.62	1.42	1.1	0.25487		1		371	0.74	1743	dti_FA___ThalamicNuclei___Right-VPL
-6.09	4.24	-1.4	0.152025		1		693	-6.07	4.31	-1.4	0.159724		1		678	-4.38	14.84	-0.3	0.768217		1		352	-3.8	15.44	-0.2	0.805563		1		356	0.63	1865	NODDI_ISOVF___ThalamicNuclei___Left-LD
-0.16	0.11	-1.4	0.152088		1		742	-0.16	0.11	-1.5	0.141541		1		727	-0.05	0.38	-0.1	0.900972		1		378	0.17	0.43	0.4	0.689777		1		379	0.94	1209	IDP_dMRI_TBSS_ICVF_Body_of_corpus_callosum
0.29	0.2	1.4	0.152424		1		741	0.22	0.2	1.1	0.271173		1		726	1.97	0.76	2.6	0.010019		1		378	1.73	0.71	2.4	0.015367		1		378	0.82	1250	IDP_dMRI_TBSS_ICVF_Uncinate_fasciculus_R
0.69	0.48	1.4	0.152501		1		713	0.58	0.48	1.2	0.227562		1		699	3.71	1.71	2.2	0.031199		1		359	3	1.86	1.6	0.107743		1		368	0.76	1752	dti_MD___rh.hippoAmyg___fimbria
-0.29	0.21	-1.4	0.152568		1		730	-0.21	0.2	-1	0.298607		1		715	-2.21	0.77	-2.9	0.004252		0.9911		367	-1.91	0.75	-2.5	0.010997		1		378	0.8	767	aparc-DKTatlas_lh_thickness_superiorfrontal
0.48	0.33	1.4	0.152796		1		715	0.44	0.34	1.3	0.197758		1		700	1.46	1.14	1.3	0.203322		1		361	1.1	1.27	0.9	0.385705		1		369	0.66	1894	NODDI_ICVF___rh.hippoAmyg___CA1-body
-0.53	0.37	-1.4	0.15301		1		730	-0.51	0.37	-1.4	0.168671		1		715	-0.93	1.31	-0.7	0.477684		1		367	-0.16	1.38	-0.1	0.904681		1		378	0.88	387	aparc-Desikan_rh_volume_medialorbitofrontal
-0.75	0.52	-1.4	0.153447		1		718	-0.74	0.53	-1.4	0.161755		1		703	-0.79	1.91	-0.4	0.677954		1		362	-0.03	1.88	0	0.987827		1		371	0.8	2018	NODDI_OD___ThalamicNuclei___Left-MGN
-1.29	0.9	-1.4	0.154724		1		716	-1.41	0.9	-1.6	0.118146		1		701	1.56	3.17	0.5	0.622189		1		360	0.54	3.38	0.2	0.872896		1		371	0.66	1671	dti_FA___rh.hippoAmyg___CA1-body
-1.6	1.13	-1.4	0.155619		1		745	-1.82	1.14	-1.6	0.109979		1		731	3.57	4.22	0.8	0.39847		1		382	4.11	4.36	0.9	0.345735		1		377	0.56	1476	rfMRI amplitudes (ICA100 node 53)
0.29	0.21	1.4	0.15621		1		742	0.26	0.21	1.2	0.215372		1		727	1.25	0.76	1.6	0.100323		1		378	0.66	0.74	0.9	0.37113		1		379	0.66	1221	IDP_dMRI_TBSS_ICVF_Cerebral_peduncle_L
-0.34	0.24	-1.4	0.156252		1		730	-0.24	0.24	-1	0.313587		1		715	-2.76	0.86	-3.2	0.001437		0.8651		367	-2.1	0.9	-2.3	0.020092		1		378	0.93	187	aseg_lh_volume_Cortex
-0.29	0.21	-1.4	0.156295		1		743	-0.31	0.21	-1.5	0.139292		1		728	0.02	0.75	0	0.978631		1		378	0.59	0.77	0.8	0.443098		1		380	0.85	1190	IDP_dMRI_ProbtrackX_MD_fma
1.56	1.1	1.4	0.156516		1		763	1.28	1.11	1.1	0.250957		1		748	8.81	3.98	2.2	0.027442		1		390	7.29	4.18	1.7	0.082265		1		388	0.67	1458	rfMRI amplitudes (ICA100 node 29)
0.81	0.57	1.4	0.157498		1		726	0.77	0.58	1.3	0.183104		1		711	1.49	2.06	0.7	0.470391		1		366	0.85	2.15	0.4	0.694641		1		375	0.93	177	aseg_global_volume_CSF
0.31	0.22	1.4	0.158939		1		716	0.3	0.22	1.4	0.163875		1		701	0.32	0.77	0.4	0.678129		1		362	0.17	0.8	0.2	0.830945		1		369	0.72	1949	NODDI_ICVF___ThalamicNuclei___Right-VA
1.03	0.73	1.4	0.15922		1		743	1.21	0.73	1.6	0.100322		1		728	-3.16	2.65	-1.2	0.232569		1		378	-4.22	2.75	-1.5	0.1255		1		380	0.8	1323	IDP_dMRI_TBSS_OD_Superior_fronto-occipital_fasciculus_R
-1.17	0.83	-1.4	0.159377		1		741	-1.11	0.84	-1.3	0.189788		1		726	-3.06	3.06	-1	0.318177		1		377	-0.52	2.99	-0.2	0.862809		1		379	0.71	1356	IDP_dMRI_TBSS_ISOVF_Middle_cerebellar_peduncle
0.44	0.31	1.4	0.159388		1		741	0.45	0.31	1.4	0.152315		1		726	0.66	1.13	0.6	0.557056		1		377	-0.35	1.15	-0.3	0.760838		1		379	0.86	1283	IDP_dMRI_TBSS_OD_Genu_of_corpus_callosum
-0.77	0.54	-1.4	0.160215		1		731	-0.75	0.55	-1.3	0.177936		1		716	-1.22	2.02	-0.6	0.548446		1		368	-0.44	1.93	-0.2	0.820886		1		378	0.56	894	aparc-a2009s_rh_thickness_G-insular-short
-0.83	0.59	-1.4	0.160242		1		729	-0.73	0.59	-1.2	0.218505		1		714	-3.56	2.21	-1.6	0.108349		1		366	-2.68	2.08	-1.3	0.197911		1		378	0.9	642	aparc-a2009s_rh_volume_S-subparietal
-0.23	0.16	-1.4	0.160486		1		742	-0.24	0.17	-1.4	0.153334		1		727	-0.13	0.58	-0.2	0.819219		1		378	0.49	0.62	0.8	0.430391		1		379	0.94	1236	IDP_dMRI_TBSS_ICVF_Sagittal_stratum_R
-0.37	0.26	-1.4	0.160589		1		731	-0.23	0.26	-0.9	0.382555		1		716	-3.72	0.94	-3.9	9.1e-05	*	0.1976		368	-3.45	0.96	-3.6	0.000374		0.484		378	0.82	999	wg_lh_intensity-contrast_middletemporal
1.5	1.07	1.4	0.160597		1		681	1.41	1.08	1.3	0.192053		1		670	4.43	4.28	1	0.301517		1		345	2.67	4.41	0.6	0.544174		1		347	0.7	1626	T2Star___rh.hippoAmyg___presubiculum-head
-0.37	0.26	-1.4	0.160722		1		729	-0.3	0.27	-1.1	0.264409		1		714	-2.24	0.91	-2.4	0.014421		1		367	-1.54	1.02	-1.5	0.131916		1		377	0.77	758	aparc-DKTatlas_lh_thickness_parsorbitalis
-2.43	1.73	-1.4	0.16077		1		740	-2.55	1.74	-1.5	0.143199		1		725	1.97	6.62	0.3	0.766362		1		375	2.54	6.14	0.4	0.678955		1		380	0.66	1363	IDP_dMRI_TBSS_ISOVF_Corticospinal_tract_L
-0.29	0.21	-1.4	0.160996		1		713	-0.28	0.21	-1.3	0.180583		1		699	-0.38	0.78	-0.5	0.627094		1		359	-0.1	0.77	-0.1	0.893031		1		368	0.61	1805	dti_MD___ThalamicNuclei___Left-MDm
1.52	1.09	1.4	0.161266		1		763	1.34	1.1	1.2	0.222554		1		748	6.89	3.9	1.8	0.078208		1		390	4.79	4.15	1.2	0.249048		1		388	0.65	1475	rfMRI amplitudes (ICA100 node 49)
-1	0.71	-1.4	0.161959		1		716	-1.05	0.72	-1.4	0.147208		1		701	0.03	2.67	0	0.992436		1		361	-0.42	2.47	-0.2	0.86434		1		370	0.77	1667	dti_FA___rh.hippoAmyg___subiculum-body
0.19	0.13	1.4	0.162127		1		709	0.19	0.13	1.4	0.166117		1		696	0.34	0.47	0.7	0.472049		1		360	-0.02	0.53	0	0.971802		1		362	0.91	2047	MD_perc_90
-0.22	0.16	-1.4	0.162135		1		779	-0.2	0.16	-1.3	0.211019		1		764	-0.76	0.59	-1.3	0.198192		1		397	-0.78	0.63	-1.2	0.213825		1		397	0.92	29	IDP_T1_FAST_ROIs_R_insular_cortex
-1.79	1.28	-1.4	0.163365		1		742	-2.01	1.3	-1.5	0.121544		1		727	4.16	4.35	1	0.339102		1		378	4.83	5.04	1	0.338231		1		379	0.56	1371	IDP_dMRI_TBSS_ISOVF_Retrolenticular_part_of_internal_capsule_L
-0.41	0.3	-1.4	0.16407		1		780	-0.43	0.3	-1.4	0.154569		1		765	-0.07	1.06	-0.1	0.945593		1		397	0.53	1.18	0.5	0.652517		1		398	0.96	46	IDP_T1_FAST_ROIs_L_mid_temp_gyrus_ant
1.23	0.88	1.4	0.164706		1		718	1.32	0.89	1.5	0.139627		1		703	-0.75	3.07	-0.2	0.808233		1		362	-3.6	3.3	-1.1	0.276205		1		371	0.7	1960	NODDI_OD___rh.hippoAmyg___HATA
2.15	1.55	1.4	0.164889		1		639	2.29	1.56	1.5	0.141496		1		629	-1.34	6.28	-0.2	0.830909		1		328	-3.06	6.44	-0.5	0.634639		1		321	0.89	1599	QSM_R_CAU
-1.48	1.06	-1.4	0.164919		1		717	-1.45	1.07	-1.4	0.176804		1		702	-1.59	3.82	-0.4	0.677775		1		361	-2.07	3.83	-0.5	0.589637		1		371	0.64	1665	dti_FA___rh.hippoAmyg___subiculum-head
-0.47	0.34	-1.4	0.165259		1		781	-0.47	0.34	-1.4	0.172661		1		766	-0.63	1.26	-0.5	0.617282		1		397	0.2	1.33	0.1	0.883212		1		399	0.92	93	IDP_T1_FAST_ROIs_R_parahipp_gyrus_ant
-0.4	0.29	-1.4	0.165947		1		780	-0.44	0.29	-1.5	0.127791		1		765	0.74	1.08	0.7	0.491444		1		397	0.92	1.09	0.8	0.399188		1		398	0.97	47	IDP_T1_FAST_ROIs_R_mid_temp_gyrus_ant
-0.86	0.62	-1.4	0.166106		1		730	-0.72	0.63	-1.1	0.254255		1		715	-4.31	2.29	-1.9	0.060934		1		367	-2.93	2.24	-1.3	0.19153		1		378	0.53	742	aparc-DKTatlas_lh_thickness_caudalanteriorcingulate
-1.34	0.97	-1.4	0.166869		1		695	-1.36	0.99	-1.4	0.168281		1		680	-0.78	3.34	-0.2	0.815474		1		353	0.38	3.61	0.1	0.915914		1		357	0.65	1801	dti_MD___ThalamicNuclei___Left-LD
0.28	0.2	1.4	0.167262		1		715	0.25	0.2	1.2	0.214567		1		700	0.75	0.71	1.1	0.288772		1		361	0.55	0.75	0.7	0.467541		1		369	0.59	1875	NODDI_ICVF___brainstemS___Medulla
-1.4	1.01	-1.4	0.167461		1		730	-1.24	1.02	-1.2	0.223868		1		715	-5.2	3.64	-1.4	0.154578		1		367	-3	3.71	-0.8	0.419626		1		378	0.88	343	aparc-Desikan_lh_volume_caudalanteriorcingulate
0.62	0.45	1.4	0.167787		1		731	0.6	0.45	1.3	0.180771		1		716	1.08	1.65	0.7	0.510456		1		368	0.57	1.62	0.4	0.723248		1		378	0.78	771	aparc-DKTatlas_lh_thickness_transversetemporal
-0.32	0.23	-1.4	0.168141		1		731	-0.27	0.23	-1.2	0.24739		1		716	-1.31	0.83	-1.6	0.115575		1		368	-0.92	0.83	-1.1	0.269303		1		378	0.83	759	aparc-DKTatlas_lh_thickness_parstriangularis
1.13	0.82	1.4	0.168585		1		681	1.12	0.83	1.3	0.178169		1		670	1.95	3.34	0.6	0.559632		1		345	1.57	3.24	0.5	0.628181		1		347	0.57	1624	T2Star___rh.hippoAmyg___hippocampal_fissure
-0.62	0.45	-1.4	0.16877		1		731	-0.54	0.45	-1.2	0.231635		1		716	-3.08	1.62	-1.9	0.057161		1		368	-0.74	1.66	-0.4	0.657015		1		378	0.7	826	aparc-a2009s_lh_thickness_G-oc-temp-med-Parahip
0.28	0.2	1.4	0.170073		1		717	0.28	0.2	1.4	0.168497		1		702	0.34	0.69	0.5	0.624647		1		362	-0.24	0.76	-0.3	0.751898		1		370	0.64	1943	NODDI_ICVF___ThalamicNuclei___Right-MDm
-0.34	0.25	-1.4	0.170284		1		729	-0.24	0.25	-1	0.333928		1		714	-2.83	0.91	-3.1	0.002014		0.9287		366	-2.27	0.88	-2.6	0.010265		1		378	0.8	829	aparc-a2009s_lh_thickness_G-pariet-inf-Supramar
-1.44	1.05	-1.4	0.170638		1		762	-1.4	1.07	-1.3	0.188097		1		747	-2.51	3.92	-0.6	0.522727		1		390	-0.46	3.89	-0.1	0.905796		1		387	0.57	1466	rfMRI amplitudes (ICA100 node 38)
-2.45	1.79	-1.4	0.171751		1		741	-2.32	1.81	-1.3	0.200509		1		726	-5.55	6.69	-0.8	0.407536		1		376	-1.81	6.37	-0.3	0.776751		1		380	0.72	1362	IDP_dMRI_TBSS_ISOVF_Corticospinal_tract_R
-0.32	0.24	-1.4	0.173278		1		728	-0.25	0.24	-1	0.293947		1		713	-2.06	0.84	-2.4	0.015131		1		367	-1.53	0.89	-1.7	0.085029		1		376	0.78	809	aparc-a2009s_lh_thickness_G+S-cingul-Ant
0.2	0.15	1.4	0.173341		1		742	0.22	0.15	1.5	0.133556		1		727	-0.2	0.52	-0.4	0.700405		1		378	-0.53	0.57	-0.9	0.350182		1		379	0.74	1205	IDP_dMRI_ProbtrackX_MD_unc_r
0.91	0.67	1.4	0.173397		1		741	0.88	0.67	1.3	0.188241		1		726	2.1	2.53	0.8	0.408331		1		377	-0.05	2.37	0	0.984683		1		379	0.77	1359	IDP_dMRI_TBSS_ISOVF_Body_of_corpus_callosum
-0.23	0.17	-1.4	0.17374		1		715	-0.22	0.17	-1.3	0.200692		1		701	-0.49	0.66	-0.7	0.457457		1		361	-0.3	0.63	-0.5	0.629191		1		368	0.55	1829	dti_MD___ThalamicNuclei___Right-VLa
-0.18	0.13	-1.4	0.173996		1		726	-0.19	0.13	-1.5	0.145767		1		711	0.13	0.47	0.3	0.772278		1		366	0.42	0.47	0.9	0.371714		1		375	0.68	957	aseg_global_intensity_CC-Mid-Anterior
-0.17	0.13	-1.4	0.174381		1		742	-0.19	0.13	-1.5	0.144563		1		727	0.3	0.45	0.7	0.508669		1		378	0.45	0.5	0.9	0.366214		1		379	0.9	1239	IDP_dMRI_TBSS_ICVF_External_capsule_L
-4.78	3.52	1.4	0.174752		1		641	-4.93	3.53	1.4	0.163459		1		631	0.25	13.89	0	0.985551		1		329	5.9	15.18	-0.4	0.69791		1		322	0.74	1596	QSM_L_THA
-1.84	1.35	-1.4	0.175099		1		763	-2.26	1.36	-1.7	0.098522		1		748	9.57	5.05	1.9	0.059109		1		390	9.9	4.97	2	0.04729		1		388	0.58	1432	rfMRI amplitudes (ICA25 node 16)
-0.21	0.16	-1.4	0.176177		1		730	-0.16	0.16	-1	0.311456		1		715	-1.55	0.56	-2.8	0.005814		0.9973		367	-0.9	0.58	-1.6	0.118284		1		378	0.96	169	aseg_global_volume_TotalGray
-0.66	0.49	-1.3	0.17731		1		731	-0.54	0.49	-1.1	0.271872		1		716	-3.96	1.76	-2.2	0.024803		1		368	-3.6	1.83	-2	0.050286		1		378	0.72	813	aparc-a2009s_lh_thickness_G-cingul-Post-ventral
-0.62	0.46	-1.3	0.17741		1		730	-0.47	0.47	-1	0.308017		1		715	-3.96	1.72	-2.3	0.02192		1		367	-3.84	1.64	-2.3	0.019866		1		378	0.71	825	aparc-a2009s_lh_thickness_G-oc-temp-med-Lingual
-0.6	0.44	-1.3	0.177562		1		730	-0.52	0.45	-1.1	0.251705		1		715	-2.89	1.62	-1.8	0.074545		1		367	-1.77	1.6	-1.1	0.268609		1		378	0.59	865	aparc-a2009s_lh_thickness_S-orbital-med-olfact
-0.32	0.24	-1.3	0.1776		1		778	-0.33	0.24	-1.4	0.167735		1		763	-0.13	0.84	-0.2	0.872401		1		395	0.46	0.92	0.5	0.614932		1		398	0.94	70	IDP_T1_FAST_ROIs_L_latocc_cortex_inf
-0.19	0.14	-1.3	0.177644		1		709	-0.19	0.14	-1.3	0.185472		1		696	-0.28	0.57	-0.5	0.620515		1		365	0.08	0.51	0.2	0.876936		1		357	0.82	1537	TUB_mean_intensity_mod=DTI_FA_threshold=0_warpResolution=2mm
-0.39	0.29	-1.3	0.178246		1		728	-0.26	0.29	-0.9	0.364333		1		713	-3.48	1.1	-3.1	0.001642		0.8928		365	-2.82	1.02	-2.7	0.006118		0.9986		378	0.96	464	aparc-DKTatlas_lh_volume_supramarginal
0.3	0.22	1.3	0.178269		1		743	0.29	0.23	1.3	0.197943		1		728	0.48	0.79	0.6	0.541391		1		378	0.03	0.86	0	0.97204		1		380	0.78	1106	IDP_dMRI_ProbtrackX_FA_ar_r
-0.33	0.25	-1.3	0.178426		1		731	-0.22	0.25	-0.9	0.384141		1		716	-3.2	0.91	-3.5	0.00048		0.5669		368	-2.78	0.89	-3.1	0.001914		0.9187		378	0.81	993	wg_lh_intensity-contrast_inferiortemporal
-0.37	0.28	-1.3	0.178539		1		731	-0.25	0.28	-0.9	0.372332		1		716	-3.18	1.02	-3.1	0.001877		0.9182		368	-2.82	1.02	-2.8	0.005683		0.9978		378	0.68	754	aparc-DKTatlas_lh_thickness_middletemporal
0.52	0.39	1.3	0.178558		1		716	0.51	0.39	1.3	0.197989		1		701	0.72	1.43	0.5	0.614256		1		361	0.06	1.38	0	0.967264		1		370	0.6	1883	NODDI_ICVF___lh.hippoAmyg___presubiculum-head
-0.54	0.4	-1.3	0.178962		1		779	-0.43	0.4	-1.1	0.284215		1		764	-3.06	1.45	-2.1	0.036182		1		396	-2.16	1.53	-1.4	0.159759		1		398	0.92	99	IDP_T1_FAST_ROIs_R_temp_fusif_cortex_ant
0.58	0.43	1.3	0.179451		1		730	0.61	0.43	1.4	0.16208		1		715	0.12	1.48	0.1	0.933706		1		367	-1.02	1.67	-0.6	0.542282		1		378	0.93	629	aparc-a2009s_rh_volume_S-oc-sup+transversal
-0.36	0.27	-1.3	0.18019		1		730	-0.33	0.27	-1.2	0.225113		1		715	-1.18	0.98	-1.2	0.22854		1		367	-0.49	0.95	-0.5	0.606765		1		378	0.91	497	aparc-DKTatlas_rh_volume_insula
0.38	0.29	1.3	0.180572		1		717	0.37	0.29	1.3	0.201156		1		702	0.42	1.04	0.4	0.685838		1		362	0.11	1.02	0.1	0.910246		1		370	0.62	1909	NODDI_ICVF___lh.hippoAmyg___molecular_layer_HP-body
2.19	1.64	1.3	0.180963		1		731	2.17	1.65	1.3	0.190061		1		716	2.05	5.62	0.4	0.71595		1		368	0.06	6.3	0	0.992501		1		378	0.55	236	AmygNuclei_rh_volume_Medial-nucleus
-0.35	0.26	-1.3	0.181792		1		730	-0.27	0.26	-1	0.304859		1		715	-2.4	0.86	-2.8	0.005658		0.9968		367	-1.56	1.02	-1.5	0.126889		1		378	0.78	824	aparc-a2009s_lh_thickness_G-oc-temp-lat-fusifor
1.5	1.12	1.3	0.182481		1		681	1.45	1.13	1.3	0.201456		1		670	3.43	4.7	0.7	0.466728		1		345	2.92	4.4	0.7	0.506652		1		347	0.64	1622	T2Star___lh.hippoAmyg___HATA
-98.93	74.23	-1.3	0.183016		1		763	-98.62	74.54	-1.3	0.186215		1		748	-101.35	265.82	-0.4	0.703228		1		390	-79.61	290.67	-0.3	0.784333		1		388	0.91	1480	rfMRI connectivity ICA-features 4
-1.23	0.93	-1.3	0.183191		1		729	-0.92	0.92	-1	0.317564		1		714	-8.13	3.34	-2.4	0.015341		1		368	-6.52	3.46	-1.9	0.060094		1		376	0.84	563	aparc-a2009s_lh_volume_S-pericallosal
-0.18	0.13	-1.3	0.183816		1		726	-0.17	0.13	-1.2	0.212729		1		711	-0.36	0.46	-0.8	0.43847		1		366	0.04	0.51	0.1	0.94362		1		375	0.8	958	aseg_global_intensity_CC-Anterior
0.43	0.32	1.3	0.184015		1		717	0.39	0.32	1.2	0.221173		1		702	1.53	1.14	1.3	0.177534		1		362	0.93	1.19	0.8	0.43374		1		370	0.69	1755	dti_MD___lh.hippoAmyg___HP_tail
0.16	0.12	1.3	0.184114		1		740	0.15	0.12	1.2	0.216101		1		725	0.47	0.46	1	0.309971		1		376	-0.04	0.45	-0.1	0.922849		1		379	0.84	1156	IDP_dMRI_TBSS_MD_Superior_corona_radiata_R
-0.56	0.42	-1.3	0.184473		1		730	-0.52	0.42	-1.2	0.217279		1		715	-1.73	1.57	-1.1	0.271987		1		367	-0.76	1.52	-0.5	0.618641		1		378	0.9	501	aparc-a2009s_lh_volume_G+S-subcentral
-1.33	1	-1.3	0.184683		1		730	-1.17	1.02	-1.2	0.248625		1		715	-5.17	3.71	-1.4	0.16492		1		367	-3.62	3.6	-1	0.315184		1		378	0.54	648	aparc-Desikan_lh_thickness_caudalanteriorcingulate
-1.19	0.9	-1.3	0.185082		1		718	-1.21	0.91	-1.3	0.18069		1		703	-0.9	3.16	-0.3	0.776545		1		362	2.1	3.36	0.6	0.531862		1		371	0.61	1682	dti_FA___lh.hippoAmyg___GC-ML-DG-body
-0.47	0.36	-1.3	0.186146		1		730	-0.36	0.36	-1	0.31041		1		715	-3.09	1.33	-2.3	0.020506		1		367	-2.12	1.3	-1.6	0.103228		1		378	0.69	793	aparc-DKTatlas_rh_thickness_posteriorcingulate
-0.5	0.37	-1.3	0.186222		1		729	-0.42	0.38	-1.1	0.263599		1		714	-1.97	1.34	-1.5	0.144587		1		366	-1.84	1.38	-1.3	0.181987		1		378	0.91	247	HippSubfield_lh_volume_CA1-head
-0.79	0.6	-1.3	0.186655		1		730	-0.8	0.6	-1.3	0.186168		1		715	-0.36	2.22	-0.2	0.87254		1		367	0.51	2.09	0.2	0.805976		1		378	0.76	250	HippSubfield_lh_volume_molecular-layer-HP-head
-0.36	0.27	-1.3	0.188612		1		774	-0.4	0.28	-1.5	0.143182		1		759	0.79	1	0.8	0.432784		1		394	1.32	1.05	1.3	0.210724		1		395	0.94	66	IDP_T1_FAST_ROIs_L_angular_gyrus
-0.18	0.14	-1.3	0.190124		1		651	-0.2	0.14	-1.4	0.159885		1		641	0.24	0.6	0.4	0.689064		1		334	0.63	0.55	1.1	0.253611		1		327	0.56	1526	TUB_95th_percentile_mod=T2_star_threshold=0_warpResolution=2mm
0.42	0.32	1.3	0.190533		1		742	0.44	0.32	1.4	0.169085		1		727	-0.13	1.18	-0.1	0.91067		1		377	-0.74	1.21	-0.6	0.540143		1		380	0.8	1346	IDP_dMRI_ProbtrackX_OD_ml_l
0.39	0.3	1.3	0.190914		1		743	0.41	0.3	1.4	0.176362		1		728	0.09	1.05	0.1	0.93117		1		378	-0.81	1.13	-0.7	0.471529		1		380	0.67	1123	IDP_dMRI_ProbtrackX_FA_ml_r
0.78	0.6	1.3	0.191018		1		730	0.63	0.59	1.1	0.293133		1		715	4.4	2.06	2.1	0.033022		1		367	3.93	2.31	1.7	0.09018		1		378	0.9	621	aparc-a2009s_rh_volume_S-collat-transv-ant
0.44	0.34	1.3	0.191419		1		743	0.41	0.34	1.2	0.226943		1		728	0.83	1.19	0.7	0.485544		1		378	0.4	1.29	0.3	0.754821		1		380	0.77	1063	IDP_dMRI_TBSS_FA_Corticospinal_tract_R
-0.4	0.3	-1.3	0.19185		1		730	-0.32	0.31	-1	0.296105		1		715	-2.16	1.08	-2	0.045578		1		368	-1.85	1.13	-1.6	0.101097		1		377	0.67	938	aparc-a2009s_rh_thickness_S-orbital-H-Shaped
-0.27	0.21	-1.3	0.191952		1		731	-0.19	0.21	-0.9	0.363372		1		716	-2.04	0.74	-2.7	0.006228		0.9984		368	-1.89	0.78	-2.4	0.015462		1		378	0.8	672	aparc-Desikan_lh_thickness_rostralmiddlefrontal
-0.36	0.27	-1.3	0.192314		1		780	-0.34	0.28	-1.2	0.213262		1		765	-0.68	1.01	-0.7	0.500369		1		397	-0.4	1.05	-0.4	0.700493		1		398	0.94	120	IDP_T1_FAST_ROIs_L_occ_pole
-0.2	0.15	-1.3	0.192381		1		710	-0.2	0.15	-1.3	0.182585		1		697	-0.11	0.58	-0.2	0.85125		1		366	0.2	0.59	0.3	0.727852		1		357	0.87	1536	PIT_glm_mod=DTI_FA_threshold=0_warpResolution=2mm
-0.26	0.2	-1.3	0.192579		1		730	-0.18	0.2	-0.9	0.362845		1		715	-2.15	0.76	-2.8	0.004985		0.9947		367	-1.77	0.73	-2.4	0.01522		1		378	0.81	673	aparc-Desikan_lh_thickness_superiorfrontal
-0.58	0.45	-1.3	0.192764		1		702	-0.57	0.45	-1.3	0.201707		1		687	-1.01	1.64	-0.6	0.53761		1		353	0.48	1.59	0.3	0.764823		1		364	0.79	1649	dti_FA___brainstemS___SCP
0.57	0.44	1.3	0.194592		1		730	0.56	0.44	1.3	0.204964		1		715	0.9	1.6	0.6	0.572888		1		367	0.44	1.61	0.3	0.786303		1		378	0.78	678	aparc-Desikan_lh_thickness_transversetemporal
0.83	0.64	1.3	0.194769		1		716	0.8	0.64	1.2	0.212176		1		701	1.77	2.27	0.8	0.436706		1		361	0.13	2.37	0.1	0.957494		1		370	0.64	1760	dti_MD___rh.hippoAmyg___presubiculum-body
-0.34	0.26	-1.3	0.195213		1		730	-0.25	0.27	-0.9	0.345298		1		715	-2.6	0.96	-2.7	0.006713		0.9992		367	-2.16	0.96	-2.2	0.025195		1		378	0.83	836	aparc-a2009s_lh_thickness_G-temp-sup-Lateral
0.15	0.12	1.3	0.195526		1		730	0.14	0.12	1.2	0.231386		1		715	0.25	0.43	0.6	0.564402		1		367	0.33	0.42	0.8	0.436338		1		378	0.99	338	Brainstem_global_volume_Pons
0.63	0.49	1.3	0.196636		1		730	0.54	0.49	1.1	0.277536		1		715	2.62	1.75	1.5	0.135501		1		368	2.5	1.77	1.4	0.158135		1		377	0.7	712	aparc-Desikan_rh_thickness_transversetemporal
-1.03	0.8	-1.3	0.196994		1		718	-0.98	0.81	-1.2	0.226963		1		703	-1.9	2.94	-0.6	0.519098		1		362	-1.67	2.81	-0.6	0.553285		1		371	0.53	1692	dti_FA___lh.hippoAmyg___Central-nucleus
-0.63	0.49	-1.3	0.197172		1		780	-0.47	0.49	-0.9	0.343205		1		765	-4.6	1.8	-2.5	0.01088		1		396	-4.2	1.87	-2.2	0.025408		1		399	0.81	155	IDP_T1_FAST_ROIs_R_cerebellum_VIIIa
-0.53	0.41	-1.3	0.197419		1		730	-0.57	0.41	-1.4	0.169345		1		715	0.35	1.43	0.2	0.806449		1		367	1.43	1.52	0.9	0.347105		1		378	0.87	291	ThalamNuclei_lh_volume_CM
-0.59	0.46	-1.3	0.197421		1		730	-0.49	0.46	-1.1	0.287682		1		715	-2.83	1.7	-1.7	0.095943		1		367	-2.39	1.68	-1.4	0.154112		1		378	0.66	723	BA-exvivo_lh_thickness_V1
-0.26	0.2	-1.3	0.197685		1		731	-0.22	0.21	-1.1	0.289693		1		716	-1.28	0.75	-1.7	0.086072		1		368	-1	0.74	-1.4	0.173509		1		378	0.8	856	aparc-a2009s_lh_thickness_S-front-sup
-0.35	0.27	-1.3	0.197712		1		731	-0.26	0.28	-0.9	0.351865		1		716	-2.88	0.99	-2.9	0.0038		0.9864		368	-2.28	1	-2.3	0.023576		1		378	0.87	838	aparc-a2009s_lh_thickness_G-temp-sup-Plan-tempo
0.64	0.5	1.3	0.199955		1		736	0.64	0.51	1.3	0.204417		1		722	0.66	1.83	0.4	0.718306		1		374	0.04	1.86	0	0.984138		1		376	0.71	1291	IDP_dMRI_TBSS_OD_Inferior_cerebellar_peduncle_R
1.52	1.19	1.3	0.200689		1		735	1.38	1.2	1.1	0.250868		1		720	6.02	4.12	1.5	0.144957		1		376	1.69	4.48	0.4	0.70651		1		374	0.69	1412	IDP_dMRI_ProbtrackX_ISOVF_ptr_l
-1.22	0.96	-1.3	0.202321		1		728	-1.14	0.96	-1.2	0.237729		1		713	-3.6	3.51	-1	0.306323		1		365	-0.69	3.47	-0.2	0.84311		1		378	0.84	622	aparc-a2009s_rh_volume_S-collat-transv-post
0.56	0.44	1.3	0.202361		1		718	0.59	0.45	1.3	0.186111		1		703	-0.1	1.53	-0.1	0.947361		1		362	-0.88	1.63	-0.5	0.591498		1		371	0.7	1988	NODDI_OD___rh.hippoAmyg___GC-ML-DG-head
2.41	1.89	1.3	0.202744		1		642	2.57	1.91	1.3	0.179037		1		632	-1.12	7.54	-0.1	0.882456		1		330	-3.02	7.87	-0.4	0.701558		1		322	0.91	1600	QSM_L_PUT
-0.4	0.32	-1.3	0.203307		1		728	-0.29	0.32	-0.9	0.364793		1		713	-3.18	1.12	-2.8	0.004872		0.9943		365	-2.45	1.19	-2.1	0.040019		1		378	0.92	369	aparc-Desikan_lh_volume_superiorparietal
0.28	0.22	1.3	0.204561		1		728	0.29	0.22	1.3	0.200028		1		713	0.17	0.8	0.2	0.832134		1		366	-0.18	0.81	-0.2	0.827427		1		377	0.79	942	aparc-a2009s_rh_thickness_S-precentral-inf-part
-0.64	0.51	-1.3	0.204858		1		731	-0.7	0.51	-1.4	0.174425		1		716	-0.01	1.88	0	0.995809		1		368	1.25	1.81	0.7	0.489944		1		378	0.83	330	ThalamNuclei_rh_volume_Pt
-0.3	0.24	-1.3	0.205239		1		731	-0.2	0.24	-0.8	0.39907		1		716	-2.66	0.87	-3	0.00239		0.9535		368	-2.31	0.88	-2.6	0.008666		0.9999		378	0.78	768	aparc-DKTatlas_lh_thickness_superiorparietal
-0.37	0.29	-1.3	0.205447		1		730	-0.39	0.3	-1.3	0.18846		1		715	0.04	1.07	0	0.971798		1		368	0.58	1.09	0.5	0.595202		1		377	0.8	921	aparc-a2009s_rh_thickness_S-circular-insula-ant
-0.33	0.26	-1.3	0.205808		1		731	-0.2	0.26	-0.8	0.436117		1		716	-3.17	0.93	-3.4	0.000716		0.688		368	-2.95	0.95	-3.1	0.002048		0.9301		378	0.79	840	aparc-a2009s_lh_thickness_G-temporal-middle
-0.26	0.21	-1.3	0.206874		1		730	-0.17	0.2	-0.8	0.405456		1		715	-2.46	0.76	-3.2	0.00138		0.8581		367	-2.17	0.75	-2.9	0.003967		0.9893		378	0.82	670	aparc-Desikan_lh_thickness_precuneus
-0.19	0.15	-1.3	0.207086		1		742	-0.18	0.15	-1.2	0.216107		1		727	-0.21	0.52	-0.4	0.683485		1		378	0.09	0.56	0.2	0.873702		1		379	0.91	1256	IDP_dMRI_ProbtrackX_ICVF_atr_l
0.09	0.07	1.3	0.207648		1		730	0.1	0.07	1.4	0.160626		1		715	-0.17	0.25	-0.7	0.498838		1		367	-0.2	0.26	-0.7	0.45394		1		378	0.6	983	aseg_rh_intensity_VentralDC
-0.17	0.13	-1.3	0.208071		1		741	-0.14	0.14	-1.1	0.288134		1		726	-0.77	0.47	-1.6	0.102783		1		377	-0.41	0.51	-0.8	0.421771		1		379	0.91	1088	IDP_dMRI_TBSS_FA_Sagittal_stratum_L
-0.35	0.28	-1.3	0.210616		1		730	-0.27	0.28	-1	0.319725		1		715	-2.15	1.01	-2.1	0.034801		1		367	-1.43	1	-1.4	0.155149		1		378	0.96	441	aparc-DKTatlas_lh_volume_inferiorparietal
2.39	1.91	1.3	0.211294		1		718	2.22	1.93	1.2	0.249617		1		703	7.38	6.88	1.1	0.283901		1		362	1.88	7.05	0.3	0.789607		1		371	0.67	1842	NODDI_ISOVF___rh.hippoAmyg___presubiculum-body
4.39	3.51	1.2	0.211503		1		696	3.53	3.51	1	0.314702		1		687	37.63	16.48	2.3	0.023052		1		350	27.87	15.04	1.8	0.064688		1		355	0.7	1055	IDP_T2_FLAIR_BIANCA_periventWMH_volume
-1.3	1.04	-1.2	0.212345		1		717	-1.3	1.05	-1.2	0.215859		1		702	-0.13	3.68	0	0.970796		1		362	-0.41	3.81	-0.1	0.914326		1		370	0.64	1700	dti_FA___lh.hippoAmyg___Paralaminar-nucleus
0.86	0.69	1.2	0.213318		1		718	0.9	0.7	1.3	0.198563		1		703	0.73	2.53	0.3	0.771427		1		362	-0.35	2.54	-0.1	0.88972		1		371	0.62	1759	dti_MD___lh.hippoAmyg___presubiculum-body
-0.35	0.28	-1.2	0.213572		1		730	-0.26	0.28	-1	0.340128		1		715	-2.35	1.02	-2.3	0.021749		1		367	-1.59	1.02	-1.6	0.119535		1		378	0.94	348	aparc-Desikan_lh_volume_inferiorparietal
-0.33	0.26	-1.2	0.213909		1		718	-0.26	0.27	-1	0.326556		1		703	-2.08	0.93	-2.2	0.026855		1		362	-1.72	0.98	-1.8	0.079139		1		371	0.85	2045	NODDI_OD___ThalamicNuclei___Right-VLp
1.24	1	1.2	0.214849		1		739	0.97	1	1	0.331862		1		724	7.91	3.51	2.2	0.025		1		376	7.18	3.85	1.9	0.062533		1		378	0.72	1376	IDP_dMRI_TBSS_ISOVF_Posterior_corona_radiata_R
0.22	0.17	1.2	0.215018		1		717	0.14	0.17	0.8	0.417274		1		702	1.98	0.62	3.2	0.001542		0.8798		362	1.54	0.63	2.4	0.015296		1		370	0.83	1873	NODDI_ICVF___brainstemS___Midbrain
0.19	0.16	1.2	0.215182		1		741	0.17	0.16	1.1	0.27492		1		726	0.69	0.57	1.2	0.228656		1		377	0.66	0.57	1.2	0.240524		1		379	0.7	1218	IDP_dMRI_TBSS_ICVF_Superior_cerebellar_peduncle_R
-0.36	0.29	-1.2	0.21524		1		729	-0.34	0.3	-1.1	0.250653		1		714	-0.79	1.12	-0.7	0.480233		1		367	-0.12	1.03	-0.1	0.911413		1		377	0.73	885	aparc-a2009s_rh_thickness_G-cingul-Post-dorsal
0.28	0.23	1.2	0.215869		1		711	0.35	0.23	1.5	0.132774		1		696	-0.94	0.81	-1.2	0.24811		1		358	-1.89	0.83	-2.3	0.022647		1		368	0.71	1781	dti_MD___lh.hippoAmyg___molecular_layer_HP-head
-0.51	0.41	-1.2	0.216577		1		731	-0.39	0.41	-1	0.33525		1		716	-3.13	1.48	-2.1	0.034304		1		368	-2.29	1.54	-1.5	0.137903		1		378	0.69	850	aparc-a2009s_lh_thickness_S-circular-insula-inf
-0.53	0.43	-1.2	0.216669		1		728	-0.45	0.43	-1	0.297231		1		713	-2.47	1.53	-1.6	0.105977		1		365	-1.66	1.63	-1	0.309136		1		378	0.91	524	aparc-a2009s_lh_volume_G-parietal-sup
-0.49	0.4	-1.2	0.2169		1		729	-0.31	0.4	-0.8	0.43596		1		714	-4.57	1.4	-3.2	0.001237		0.8339		366	-4.15	1.45	-2.8	0.004525		0.993		378	0.7	677	aparc-Desikan_lh_thickness_frontalpole
-0.37	0.3	-1.2	0.217352		1		737	-0.43	0.31	-1.4	0.156915		1		723	1.24	1.15	1.1	0.280781		1		375	1.71	1.12	1.5	0.12661		1		376	0.72	1141	IDP_dMRI_TBSS_MD_Medial_lemniscus_L
0.29	0.24	1.2	0.217846		1		710	0.22	0.24	0.9	0.349525		1		697	2.19	0.92	2.4	0.017865		1		366	1.63	0.9	1.8	0.071317		1		357	0.84	1562	TUB_95th_percentile_mod=NODDI_ICVF_threshold=0_warpResolution=2mm
-1.71	1.39	-1.2	0.217875		1		731	-1.73	1.39	-1.2	0.215299		1		716	-1.89	4.85	-0.4	0.696307		1		368	1.34	5.34	0.2	0.802629		1		378	0.78	289	ThalamNuclei_lh_volume_L-Sg
-0.19	0.16	-1.2	0.218697		1		741	-0.21	0.16	-1.3	0.184937		1		726	0.33	0.57	0.6	0.565886		1		378	0.59	0.58	1	0.31359		1		378	0.9	1274	IDP_dMRI_ProbtrackX_ICVF_ptr_r
-0.16	0.13	-1.2	0.218705		1		785	-0.13	0.13	-1	0.323399		1		770	-0.98	0.45	-2.2	0.029955		1		399	-0.75	0.52	-1.4	0.151381		1		401	0.94	5	IDP_T1_SIENAX_grey_normalised_volume
0.32	0.26	1.2	0.218865		1		690	0.27	0.26	1.1	0.287024		1		677	1.25	0.98	1.3	0.202219		1		359	0.85	0.99	0.9	0.389308		1		344	0.9	1577	AON_95th_percentile_mod=NODDI_OD_threshold=0_warpResolution=2mm
0.93	0.76	1.2	0.219492		1		718	0.77	0.76	1	0.312029		1		703	4.77	2.57	1.9	0.063615		1		362	3.49	2.9	1.2	0.22892		1		371	0.53	1719	dti_FA___ThalamicNuclei___Left-VAmc
-0.11	0.09	-1.2	0.219969		1		727	-0.1	0.09	-1.1	0.263505		1		713	-0.29	0.32	-0.9	0.36238		1		366	0	0.34	0	0.997455		1		375	0.89	186	aseg_global_volume-ratio_MaskVol-to-eTIV
-0.74	0.61	-1.2	0.220487		1		731	-0.66	0.61	-1.1	0.283335		1		716	-3.2	2.18	-1.5	0.143613		1		368	-1.34	2.21	-0.6	0.544763		1		378	0.86	324	ThalamNuclei_rh_volume_CeM
-0.46	0.37	-1.2	0.220507		1		726	-0.4	0.38	-1	0.296299		1		711	-1.99	1.4	-1.4	0.153982		1		367	-0.92	1.3	-0.7	0.479141		1		374	0.88	857	aparc-a2009s_lh_thickness_S-interm-prim-Jensen
-0.56	0.45	-1.2	0.220782		1		730	-0.53	0.46	-1.1	0.251547		1		715	-1.45	1.63	-0.9	0.373479		1		367	-0.52	1.65	-0.3	0.750666		1		378	0.93	566	aparc-a2009s_lh_volume_S-precentral-sup-part
0.18	0.15	1.2	0.221058		1		736	0.15	0.15	1	0.31765		1		721	0.86	0.53	1.6	0.106727		1		376	0.63	0.54	1.2	0.245073		1		375	0.92	1158	IDP_dMRI_TBSS_MD_Posterior_corona_radiata_R
-3.72	3.04	-1.2	0.221472		1		716	-4.07	3.08	-1.3	0.186751		1		702	4.78	11.05	0.4	0.665352		1		360	12.58	11.58	1.1	0.277777		1		370	0.85	1846	NODDI_ISOVF___lh.hippoAmyg___CA1-body
-0.63	0.51	-1.2	0.221592		1		730	-0.54	0.52	-1	0.295645		1		715	-2.6	1.89	-1.4	0.169013		1		367	-0.63	1.84	-0.3	0.731651		1		378	0.76	614	aparc-a2009s_rh_volume_Pole-temporal
0.57	0.47	1.2	0.222173		1		730	0.47	0.47	1	0.317924		1		715	3.14	1.75	1.8	0.073959		1		367	3.19	1.67	1.9	0.056235		1		378	0.91	485	aparc-DKTatlas_rh_volume_pericalcarine
1.68	1.38	1.2	0.222625		1		743	1.59	1.39	1.1	0.253189		1		728	4.16	5.04	0.8	0.409803		1		378	2.62	5.1	0.5	0.607364		1		380	0.6	1370	IDP_dMRI_TBSS_ISOVF_Retrolenticular_part_of_internal_capsule_R
-0.3	0.25	-1.2	0.223832		1		780	-0.23	0.25	-0.9	0.353763		1		765	-2	0.87	-2.3	0.021675		1		397	-1.72	0.98	-1.8	0.078989		1		398	0.97	44	IDP_T1_FAST_ROIs_L_sup_temp_gyrus_post
-0.85	0.7	-1.2	0.22421		1		731	-0.8	0.71	-1.1	0.26048		1		716	-2	2.58	-0.8	0.438667		1		368	-0.44	2.53	-0.2	0.862253		1		378	0.94	421	BA-exvivo_lh_volume_entorhinal
0.52	0.43	1.2	0.224896		1		718	0.5	0.43	1.2	0.248378		1		703	0.75	1.47	0.5	0.612792		1		362	0.51	1.63	0.3	0.75642		1		371	0.68	1991	NODDI_OD___lh.hippoAmyg___molecular_layer_HP-head
0.5	0.41	1.2	0.224986		1		710	0.47	0.42	1.1	0.258872		1		695	1.12	1.37	0.8	0.41377		1		359	0.88	1.58	0.6	0.578964		1		366	0.53	1776	dti_MD___rh.hippoAmyg___CA4-body
0.99	0.82	1.2	0.225764		1		730	0.91	0.82	1.1	0.267495		1		715	2.49	2.95	0.8	0.399091		1		367	3.4	3.04	1.1	0.26527		1		378	0.68	606	aparc-a2009s_rh_volume_G-temp-sup-Plan-polar
-0.25	0.21	-1.2	0.226611		1		730	-0.17	0.21	-0.8	0.423436		1		715	-2.39	0.78	-3.1	0.00222		0.944		367	-2.11	0.77	-2.7	0.006471		0.9987		378	0.82	764	aparc-DKTatlas_lh_thickness_precuneus
-0.32	0.27	-1.2	0.22666		1		731	-0.24	0.27	-0.9	0.375916		1		716	-2.45	0.95	-2.6	0.010272		1		368	-1.69	0.99	-1.7	0.088478		1		378	0.85	843	aparc-a2009s_lh_thickness_Lat-Fis-post
0.55	0.45	1.2	0.227181		1		729	0.47	0.46	1	0.30412		1		714	2.23	1.65	1.3	0.177298		1		366	2.32	1.64	1.4	0.156875		1		378	0.88	270	HippSubfield_rh_volume_presubiculum-body
-0.37	0.3	-1.2	0.227539		1		729	-0.37	0.3	-1.2	0.22627		1		714	-0.03	1.07	0	0.976947		1		366	0.19	1.14	0.2	0.868082		1		378	0.94	453	aparc-DKTatlas_lh_volume_parstriangularis
0.27	0.23	1.2	0.228195		1		779	0.29	0.23	1.3	0.209174		1		764	-0.19	0.76	-0.3	0.801921		1		396	-0.71	0.93	-0.8	0.447126		1		398	0.97	103	IDP_T1_FAST_ROIs_R_temp_occ_fusif_cortex
0.26	0.22	1.2	0.229369		1		718	0.2	0.22	0.9	0.35355		1		703	1.82	0.76	2.4	0.017872		1		362	1.09	0.81	1.3	0.179083		1		371	0.83	1953	NODDI_OD___brainstemS___Midbrain
0.41	0.34	1.2	0.230274		1		730	0.43	0.34	1.3	0.210351		1		715	-0.15	1.27	-0.1	0.90766		1		367	-0.63	1.24	-0.5	0.611655		1		378	0.8	889	aparc-a2009s_rh_thickness_G-front-inf-Orbital
0.72	0.6	1.2	0.230724		1		736	0.77	0.61	1.3	0.205687		1		722	-0.68	2.18	-0.3	0.755741		1		374	-1.7	2.39	-0.7	0.477174		1		376	0.74	1290	IDP_dMRI_TBSS_OD_Medial_lemniscus_L
-0.31	0.26	-1.2	0.230724		1		708	-0.26	0.25	-1	0.304739		1		695	-1.37	0.96	-1.4	0.155964		1		354	-1.79	1.02	-1.8	0.078847		1		367	0.7	1810	dti_MD___ThalamicNuclei___Left-PuM
-0.24	0.2	-1.2	0.23103		1		731	-0.21	0.21	-1	0.314779		1		716	-1.15	0.76	-1.5	0.126998		1		368	-0.94	0.73	-1.3	0.195672		1		378	0.84	854	aparc-a2009s_lh_thickness_S-front-inf
-0.18	0.15	-1.2	0.231183		1		741	-0.18	0.15	-1.2	0.23469		1		726	-0.13	0.56	-0.2	0.820825		1		378	0.35	0.56	0.6	0.52756		1		378	0.89	1257	IDP_dMRI_ProbtrackX_ICVF_atr_r
-0.29	0.24	-1.2	0.231877		1		731	-0.2	0.24	-0.8	0.425791		1		716	-2.52	0.88	-2.8	0.004431		0.9919		368	-2.25	0.89	-2.5	0.011327		1		378	0.78	674	aparc-Desikan_lh_thickness_superiorparietal
0.56	0.47	1.2	0.231957		1		741	0.51	0.47	1.1	0.283809		1		726	2.2	1.74	1.3	0.205795		1		377	0.83	1.71	0.5	0.628082		1		379	0.66	1111	IDP_dMRI_ProbtrackX_FA_cgh_l
0.24	0.2	1.2	0.23246		1		717	0.2	0.2	1	0.325175		1		702	1.19	0.73	1.6	0.102001		1		362	1.23	0.73	1.7	0.094296		1		370	0.74	1950	NODDI_ICVF___ThalamicNuclei___Right-VLa
-0.42	0.35	-1.2	0.23266		1		730	-0.39	0.36	-1.1	0.28135		1		715	-1.23	1.22	-1	0.314035		1		367	-0.6	1.35	-0.4	0.6587		1		378	0.65	1053	wg_rh_intensity-contrast_insula
-1.26	1.05	-1.2	0.232976		1		762	-1.57	1.06	-1.5	0.138472		1		747	6.21	3.92	1.6	0.114384		1		390	7.46	3.97	1.9	0.061126		1		387	0.56	1447	rfMRI amplitudes (ICA100 node 17)
0.45	0.38	1.2	0.233814		1		718	0.38	0.38	1	0.315375		1		703	1.95	1.38	1.4	0.157342		1		362	1.37	1.35	1	0.310153		1		371	0.79	1746	dti_MD___brainstemS___SCP
0.65	0.55	1.2	0.233907		1		714	0.51	0.55	0.9	0.3516		1		699	3.61	1.95	1.8	0.064476		1		360	2.41	2	1.2	0.230163		1		369	0.52	1919	NODDI_ICVF___lh.hippoAmyg___Corticoamygdaloid-transitio
-0.41	0.35	-1.2	0.233967		1		717	-0.42	0.35	-1.2	0.236704		1		702	-0.43	1.18	-0.4	0.717047		1		362	-0.36	1.34	-0.3	0.787938		1		370	0.82	2036	NODDI_OD___ThalamicNuclei___Right-MDm
0.48	0.4	1.2	0.234278		1		718	0.44	0.41	1.1	0.289399		1		703	1.59	1.38	1.1	0.25084		1		362	1.16	1.51	0.8	0.442206		1		371	0.77	1730	dti_FA___ThalamicNuclei___Right-MDm
0.23	0.2	1.2	0.234291		1		709	0.13	0.2	0.7	0.501205		1		696	2.82	0.72	3.9	0.000109	*	0.2224		366	2.43	0.78	3.1	0.00188		0.9162		356	0.83	1559	PIT_95th_percentile_mod=NODDI_ICVF_threshold=0_warpResolution=2mm
-0.3	0.26	-1.2	0.235903		1		780	-0.3	0.26	-1.2	0.249726		1		765	-0.7	0.97	-0.7	0.470701		1		397	0	0.95	0	0.998494		1		398	0.96	42	IDP_T1_FAST_ROIs_L_sup_temp_gyrus_ant
-0.59	0.5	-1.2	0.236368		1		730	-0.5	0.5	-1	0.325669		1		715	-2.9	1.77	-1.6	0.101903		1		367	-1.8	1.87	-1	0.337184		1		378	0.64	844	aparc-a2009s_lh_thickness_Pole-occipital
2.87	2.42	1.2	0.23638		1		718	2.77	2.43	1.1	0.256104		1		703	7.57	8.92	0.8	0.396765		1		362	1.92	8.78	0.2	0.82732		1		371	0.68	1841	NODDI_ISOVF___lh.hippoAmyg___presubiculum-body
-0.5	0.42	-1.2	0.237212		1		730	-0.46	0.43	-1.1	0.283098		1		715	-1.65	1.47	-1.1	0.261431		1		367	-0.29	1.56	-0.2	0.851922		1		378	0.87	542	aparc-a2009s_lh_volume_S-central
-0.84	0.71	-1.2	0.237268		1		731	-0.64	0.72	-0.9	0.37303		1		716	-5.2	2.59	-2	0.045665		1		368	-4.87	2.59	-1.9	0.060777		1		378	0.82	510	aparc-a2009s_lh_volume_G-front-inf-Orbital
0.21	0.18	1.2	0.237613		1		716	0.18	0.18	1	0.315386		1		701	0.87	0.62	1.4	0.163921		1		362	0.76	0.65	1.2	0.242009		1		369	0.77	1935	NODDI_ICVF___ThalamicNuclei___Left-VLp
2.22	1.88	1.2	0.240098		1		736	2.2	1.91	1.1	0.250695		1		721	3.75	6.62	0.6	0.571466		1		373	-3.43	7.12	-0.5	0.630537		1		378	0.61	1418	IDP_dMRI_ProbtrackX_ISOVF_unc_l
0.36	0.31	1.2	0.240349		1		710	0.23	0.31	0.7	0.463629		1		697	4.03	1.19	3.4	0.000779		0.7095		366	3.29	1.17	2.8	0.005212		0.9966		357	0.87	1502	SN_mean_intensity_mod=NODDI_ICVF_threshold=0.3_warpResolution=2mm
-0.16	0.14	-1.2	0.241077		1		743	-0.19	0.14	-1.3	0.188816		1		728	0.35	0.51	0.7	0.490725		1		378	0.55	0.52	1.1	0.289257		1		380	0.9	1117	IDP_dMRI_ProbtrackX_FA_ifo_l
-0.44	0.38	-1.2	0.241119		1		730	-0.42	0.38	-1.1	0.271809		1		715	-1.05	1.37	-0.8	0.445998		1		367	-0.19	1.36	-0.1	0.890777		1		378	0.88	587	aparc-a2009s_rh_volume_G-front-sup
0.22	0.19	1.2	0.241576		1		739	0.2	0.19	1	0.297609		1		725	0.96	0.69	1.4	0.16423		1		374	0.52	0.72	0.7	0.469364		1		379	0.8	1198	IDP_dMRI_ProbtrackX_MD_ptr_l
0.88	0.75	1.2	0.242192		1		731	0.81	0.75	1.1	0.280137		1		716	2.02	2.65	0.8	0.445585		1		368	0.93	2.83	0.3	0.741914		1		378	0.72	589	aparc-a2009s_rh_volume_G-insular-short
-1.36	1.16	-1.2	0.242365		1		763	-1.64	1.17	-1.4	0.161486		1		748	6.55	4.2	1.6	0.120106		1		390	7.08	4.43	1.6	0.110953		1		388	0.56	1467	rfMRI amplitudes (ICA100 node 39)
-0.26	0.23	-1.2	0.243457		1		743	-0.3	0.23	-1.3	0.191209		1		728	0.72	0.78	0.9	0.356642		1		378	1.12	0.86	1.3	0.196164		1		380	0.79	1131	IDP_dMRI_ProbtrackX_FA_unc_r
-0.14	0.12	-1.2	0.243602		1		742	-0.16	0.12	-1.3	0.178263		1		727	0.37	0.44	0.8	0.408137		1		378	0.71	0.43	1.6	0.103299		1		379	0.86	1225	IDP_dMRI_TBSS_ICVF_Posterior_limb_of_internal_capsule_L
-0.31	0.27	-1.2	0.244587		1		729	-0.22	0.27	-0.8	0.415423		1		714	-2.56	1	-2.5	0.011342		1		366	-1.94	0.93	-2.1	0.037451		1		378	0.94	352	aparc-Desikan_lh_volume_lateralorbitofrontal
-0.45	0.39	-1.2	0.244883		1		731	-0.39	0.39	-1	0.325886		1		716	-2.12	1.37	-1.5	0.12369		1		368	-1.23	1.47	-0.8	0.403453		1		378	0.63	998	wg_lh_intensity-contrast_medialorbitofrontal
-0.33	0.29	-1.2	0.246731		1		731	-0.26	0.29	-0.9	0.371332		1		716	-2.2	1.05	-2.1	0.036816		1		368	-1.46	1.02	-1.4	0.153768		1		378	0.72	769	aparc-DKTatlas_lh_thickness_superiortemporal
0.17	0.14	1.2	0.248368		1		743	0.12	0.14	0.8	0.410995		1		728	1.24	0.48	2.6	0.010376		1		378	1.01	0.57	1.8	0.075838		1		380	0.79	1163	IDP_dMRI_TBSS_MD_Sagittal_stratum_L
0.48	0.42	1.2	0.248452		1		739	0.35	0.42	0.8	0.407272		1		724	3.67	1.49	2.5	0.014046		1		376	3.29	1.54	2.1	0.033997		1		378	0.88	1316	IDP_dMRI_TBSS_OD_Cingulum_cingulate_gyrus_L
-0.25	0.22	-1.2	0.249466		1		717	-0.28	0.22	-1.3	0.207747		1		702	0.3	0.76	0.4	0.688886		1		362	0.58	0.82	0.7	0.478529		1		370	0.61	1890	NODDI_ICVF___rh.hippoAmyg___subiculum-body
-0.82	0.71	-1.2	0.249707		1		777	-0.75	0.71	-1	0.293848		1		762	-3.02	2.68	-1.1	0.260887		1		395	-2.61	2.62	-1	0.319735		1		397	0.87	126	IDP_T1_FAST_ROIs_L_putamen
-0.43	0.37	-1.2	0.249861		1		730	-0.33	0.38	-0.9	0.385655		1		715	-2.79	1.4	-2	0.046709		1		367	-2.22	1.32	-1.7	0.093561		1		378	0.66	796	aparc-DKTatlas_rh_thickness_rostralanteriorcingulate
0.15	0.13	1.1	0.251331		1		730	0.13	0.13	1	0.32043		1		715	0.43	0.46	0.9	0.34392		1		367	0.57	0.47	1.2	0.223978		1		378	0.99	341	Brainstem_global_volume_Whole-brainstem
-0.6	0.53	-1.1	0.25154		1		730	-0.66	0.53	-1.2	0.215539		1		715	0.41	1.86	0.2	0.825007		1		367	2.26	1.96	1.2	0.249459		1		378	0.68	685	aparc-Desikan_rh_thickness_entorhinal
0.35	0.31	1.1	0.251729		1		731	0.29	0.31	0.9	0.352838		1		716	1.87	1.19	1.6	0.11835		1		368	1.49	1.03	1.5	0.14664		1		378	0.75	918	aparc-a2009s_rh_thickness_S-calcarine
-0.26	0.23	-1.1	0.251799		1		742	-0.27	0.23	-1.2	0.23363		1		727	0.24	0.84	0.3	0.780297		1		378	0.67	0.84	0.8	0.429188		1		379	0.83	1258	IDP_dMRI_ProbtrackX_ICVF_cgc_l
-0.63	0.55	-1.1	0.252707		1		642	-0.61	0.56	-1.1	0.273636		1		632	-1.17	2.32	-0.5	0.614738		1		330	-0.27	2.22	-0.1	0.90178		1		322	0.8	1614	T2starCorrected_R_PUT
0.28	0.25	1.1	0.252762		1		716	0.22	0.25	0.9	0.379537		1		701	1.78	0.88	2	0.044232		1		361	1.06	0.91	1.2	0.242026		1		370	0.62	1910	NODDI_ICVF___rh.hippoAmyg___molecular_layer_HP-body
0.3	0.26	1.1	0.252975		1		730	0.3	0.26	1.1	0.251978		1		715	0.04	0.92	0	0.963409		1		367	0.2	0.97	0.2	0.839715		1		378	0.94	292	ThalamNuclei_lh_volume_VLa
0.26	0.23	1.1	0.25306		1		717	0.25	0.23	1.1	0.271971		1		702	0.61	0.81	0.7	0.45352		1		362	0.3	0.86	0.4	0.726044		1		370	0.74	1936	NODDI_ICVF___ThalamicNuclei___Left-VPL
0.31	0.27	1.1	0.253444		1		716	0.33	0.27	1.2	0.232449		1		701	0.18	0.96	0.2	0.850682		1		361	-0.46	0.98	-0.5	0.642175		1		370	0.7	1947	NODDI_ICVF___ThalamicNuclei___Right-PuL
0.38	0.33	1.1	0.254197		1		743	0.41	0.34	1.2	0.226917		1		728	-0.25	1.12	-0.2	0.820652		1		378	-1.04	1.31	-0.8	0.427505		1		380	0.68	1355	IDP_dMRI_ProbtrackX_OD_unc_r
0.28	0.24	1.1	0.254512		1		776	0.25	0.24	1	0.298887		1		761	0.62	0.87	0.7	0.47715		1		396	0.99	0.99	1	0.320822		1		395	0.97	50	IDP_T1_FAST_ROIs_L_mid_temp_gyrus_tempocc
-0.32	0.28	-1.1	0.255263		1		780	-0.28	0.29	-1	0.326413		1		765	-1.7	1.06	-1.6	0.109703		1		397	-0.8	1.08	-0.7	0.455448		1		398	0.91	79	IDP_T1_FAST_ROIs_R_subcallosal_cortex
-0.7	0.61	-1.1	0.255528		1		634	-0.52	0.62	-0.8	0.396804		1		624	-6.1	2.53	-2.4	0.01642		1		325	-4.75	2.46	-1.9	0.054128		1		319	0.68	1616	T2starCorrected_R_PAL
-0.4	0.35	-1.1	0.256079		1		729	-0.46	0.35	-1.3	0.197543		1		714	0.91	1.24	0.7	0.462194		1		367	2.09	1.28	1.6	0.10427		1		377	0.88	318	ThalamNuclei_rh_volume_MDm
-0.11	0.1	-1.1	0.256359		1		709	-0.12	0.1	-1.2	0.214346		1		696	0.19	0.35	0.5	0.588831		1		366	0.43	0.38	1.1	0.254705		1		356	0.85	1552	AON_mean_intensity_mod=NODDI_ICVF_threshold=0_warpResolution=2mm
0.59	0.52	1.1	0.256371		1		729	0.66	0.53	1.2	0.214329		1		714	-0.72	1.85	-0.4	0.697406		1		366	-1.47	1.96	-0.8	0.452484		1		378	0.91	568	aparc-a2009s_lh_volume_S-subparietal
-0.6	0.53	-1.1	0.256402		1		731	-0.58	0.54	-1.1	0.281457		1		716	-1.21	2.05	-0.6	0.557014		1		368	-0.08	1.78	0	0.963698		1		378	0.9	599	aparc-a2009s_rh_volume_G-postcentral
-0.66	0.58	-1.1	0.256455		1		718	-0.77	0.59	-1.3	0.189888		1		703	2.23	2.01	1.1	0.266393		1		362	3.12	2.17	1.4	0.152066		1		371	0.75	1668	dti_FA___lh.hippoAmyg___CA1-head
-0.33	0.29	-1.1	0.256927		1		730	-0.3	0.29	-1	0.298683		1		715	-1.04	1.06	-1	0.32728		1		367	0.01	1.04	0	0.991292		1		378	0.91	494	aparc-DKTatlas_rh_volume_superiortemporal
-1.18	1.04	-1.1	0.257464		1		729	-1	1.05	-1	0.341053		1		714	-7.08	3.87	-1.8	0.067716		1		368	-4.14	3.69	-1.1	0.262819		1		376	0.83	323	ThalamNuclei_rh_volume_MV(Re)
5.23	4.62	1.1	0.258246		1		678	5.62	4.65	1.2	0.22728		1		666	-4.91	18.99	-0.3	0.796265		1		344	-11.63	17.42	-0.7	0.504723		1		346	0.59	1870	NODDI_ISOVF___ThalamicNuclei___Left-VPL
-0.32	0.28	-1.1	0.259845		1		743	-0.32	0.29	-1.1	0.260938		1		728	-0.19	1.01	-0.2	0.848994		1		378	0.37	1.07	0.3	0.72899		1		380	0.68	1122	IDP_dMRI_ProbtrackX_FA_ml_l
-0.41	0.37	-1.1	0.259937		1		729	-0.4	0.37	-1.1	0.280835		1		714	-0.38	1.31	-0.3	0.769284		1		367	-0.31	1.37	-0.2	0.821848		1		377	0.83	864	aparc-a2009s_lh_thickness_S-orbital-lateral
2.09	1.85	1.1	0.259978		1		640	2.14	1.87	1.1	0.254894		1		630	0.86	7.08	0.1	0.903295		1		329	-1.46	8.09	-0.2	0.856593		1		321	0.91	1601	QSM_R_PUT
1.01	0.9	1.1	0.260224		1		718	0.99	0.91	1.1	0.275518		1		703	1.75	3	0.6	0.561464		1		362	-0.83	3.5	-0.2	0.81212		1		371	0.55	1989	NODDI_OD___lh.hippoAmyg___GC-ML-DG-body
0.39	0.34	1.1	0.263307		1		729	0.5	0.35	1.4	0.14836		1		714	-2.3	1.24	-1.8	0.064675		1		367	-3.03	1.26	-2.4	0.016902		1		377	0.73	1044	wg_rh_intensity-contrast_rostralanteriorcingulate
0.29	0.26	1.1	0.264229		1		778	0.25	0.26	1	0.337462		1		763	1.12	0.98	1.1	0.255324		1		396	0.86	0.98	0.9	0.380861		1		397	0.96	32	IDP_T1_FAST_ROIs_L_mid_front_gyrus
-0.25	0.22	-1.1	0.264352		1		729	-0.22	0.22	-1	0.313507		1		714	-0.74	0.82	-0.9	0.367448		1		366	-0.28	0.8	-0.3	0.728433		1		378	0.83	930	aparc-a2009s_rh_thickness_S-intrapariet+P-trans
-0.52	0.47	-1.1	0.264789		1		730	-0.43	0.47	-0.9	0.359543		1		715	-2.23	1.68	-1.3	0.1864		1		367	-1.81	1.72	-1	0.294137		1		378	0.92	592	aparc-a2009s_rh_volume_G-oc-temp-lat-fusifor
-0.73	0.66	-1.1	0.264833		1		718	-0.76	0.66	-1.1	0.254973		1		703	-0.59	2.28	-0.3	0.795934		1		362	-0.45	2.5	-0.2	0.856327		1		371	0.76	1702	dti_FA___ThalamicNuclei___Left-AV
0.49	0.44	1.1	0.265114		1		718	0.43	0.43	1	0.326993		1		703	1.84	1.52	1.2	0.227055		1		362	0.64	1.65	0.4	0.69861		1		371	0.7	1965	NODDI_OD___lh.hippoAmyg___HP_tail
-151.32	135.72	1.1	0.265227		1		763	-182.62	137.71	1.3	0.185214		1		748	641.7	464.59	-1.4	0.168018		1		390	771.94	540.48	-1.4	0.15405		1		388	0.93	1481	rfMRI connectivity ICA-features 6
0.36	0.33	1.1	0.265263		1		730	0.47	0.33	1.4	0.148885		1		715	-2.22	1.2	-1.8	0.064798		1		367	-2.54	1.18	-2.1	0.032568		1		378	0.72	1034	wg_rh_intensity-contrast_parahippocampal
1.61	1.45	1.1	0.265399		1		737	1.27	1.45	0.9	0.382972		1		722	11.26	5.36	2.1	0.036413		1		375	6.81	5.25	1.3	0.195357		1		377	0.67	1387	IDP_dMRI_TBSS_ISOVF_Fornix_cres+Stria_terminalis_R
-0.33	0.3	-1.1	0.266128		1		730	-0.2	0.3	-0.7	0.493362		1		715	-3.27	1.06	-3.1	0.002152		0.9405		367	-2.99	1.11	-2.7	0.007513		0.9992		378	0.95	448	aparc-DKTatlas_lh_volume_middletemporal
1.15	1.03	1.1	0.266167		1		718	1.03	1.04	1	0.320087		1		703	3.45	3.68	0.9	0.349385		1		362	1.7	3.75	0.5	0.651175		1		371	0.81	1833	NODDI_ISOVF___brainstemS___SCP
-0.29	0.26	-1.1	0.266174		1		730	-0.18	0.26	-0.7	0.482001		1		715	-2.93	0.98	-3	0.003037		0.9749		367	-2.63	0.95	-2.7	0.006074		0.9985		378	0.81	833	aparc-a2009s_lh_thickness_G-precuneus
-0.26	0.23	-1.1	0.266328		1		730	-0.18	0.23	-0.8	0.429397		1		715	-1.9	0.83	-2.3	0.023424		1		367	-1.48	0.85	-1.7	0.08302		1		378	0.8	1047	wg_rh_intensity-contrast_superiorparietal
-0.44	0.39	-1.1	0.266882		1		718	-0.48	0.4	-1.2	0.223248		1		703	0.65	1.43	0.5	0.648667		1		362	1.88	1.44	1.3	0.190754		1		371	0.87	2012	NODDI_OD___ThalamicNuclei___Left-CM
0.55	0.5	1.1	0.267599		1		731	0.45	0.5	0.9	0.372266		1		716	2.78	1.74	1.6	0.111173		1		368	3.15	1.84	1.7	0.088513		1		378	0.7	802	aparc-DKTatlas_rh_thickness_transversetemporal
-0.14	0.13	-1.1	0.268584		1		742	-0.16	0.13	-1.2	0.229868		1		727	0.32	0.47	0.7	0.489867		1		377	0.5	0.47	1.1	0.288507		1		380	0.92	1090	IDP_dMRI_TBSS_FA_External_capsule_L
0.45	0.41	1.1	0.268953		1		741	0.42	0.41	1	0.302391		1		726	1.24	1.44	0.9	0.386641		1		377	0.51	1.57	0.3	0.744802		1		379	0.84	1302	IDP_dMRI_TBSS_OD_Retrolenticular_part_of_internal_capsule_L
0.71	0.64	1.1	0.270042		1		718	0.61	0.65	0.9	0.349579		1		703	3.05	2.34	1.3	0.193622		1		362	2.92	2.32	1.3	0.20899		1		371	0.61	1964	NODDI_OD___rh.hippoAmyg___hippocampal_fissure
0.29	0.26	1.1	0.270923		1		780	0.4	0.26	1.5	0.122407		1		765	-2.29	0.92	-2.5	0.01308		1		397	-2.08	1.08	-1.9	0.053716		1		398	0.91	39	IDP_T1_FAST_ROIs_R_precentral_gyrus
0.53	0.48	1.1	0.271074		1		730	0.5	0.49	1	0.305699		1		715	0.86	1.63	0.5	0.59969		1		367	1.38	1.88	0.7	0.465136		1		378	0.85	325	ThalamNuclei_rh_volume_VM
-0.25	0.23	-1.1	0.271426		1		730	-0.2	0.23	-0.9	0.386007		1		715	-1.36	0.82	-1.6	0.100307		1		367	-0.93	0.82	-1.1	0.25874		1		378	0.84	665	aparc-Desikan_lh_thickness_parstriangularis
-0.66	0.6	-1.1	0.271469		1		731	-0.52	0.61	-0.9	0.390573		1		716	-4.31	2.14	-2	0.045342		1		368	-2.45	2.26	-1.1	0.280691		1		378	0.77	286	ThalamNuclei_lh_volume_LGN
-0.43	0.39	-1.1	0.271764		1		730	-0.32	0.39	-0.8	0.419073		1		715	-3.21	1.45	-2.2	0.027976		1		367	-2.08	1.41	-1.5	0.14067		1		378	0.68	702	aparc-Desikan_rh_thickness_posteriorcingulate
-0.81	0.74	-1.1	0.27326		1		730	-0.63	0.75	-0.8	0.401035		1		715	-5.18	2.63	-2	0.049047		1		367	-3.73	2.77	-1.3	0.179869		1		378	0.84	504	aparc-a2009s_lh_volume_G+S-cingul-Mid-Ant
-0.52	0.47	-1.1	0.273333		1		779	-0.42	0.48	-0.9	0.382911		1		764	-2.93	1.77	-1.6	0.099119		1		396	-1.73	1.74	-1	0.3216		1		398	0.82	154	IDP_T1_FAST_ROIs_V_cerebellum_VIIIa
-1.25	1.14	-1.1	0.273529		1		713	-1.48	1.15	-1.3	0.199777		1		698	4.73	4.24	1.1	0.265322		1		358	5.36	3.97	1.3	0.177394		1		370	0.74	1832	NODDI_ISOVF___brainstemS___Pons
-0.15	0.13	-1.1	0.273546		1		652	-0.17	0.14	-1.3	0.210395		1		642	0.55	0.57	1	0.336828		1		334	0.84	0.52	1.6	0.104018		1		328	0.62	1523	PIT_95th_percentile_mod=T2_star_threshold=0_warpResolution=2mm
-1.08	0.99	-1.1	0.274198		1		763	-1.18	1	-1.2	0.238163		1		748	1.79	3.65	0.5	0.624008		1		390	3.86	3.67	1	0.293853		1		388	0.62	1453	rfMRI amplitudes (ICA100 node 24)
0.3	0.27	1.1	0.274308		1		741	0.26	0.28	0.9	0.349567		1		726	0.82	0.93	0.9	0.376075		1		376	1.01	1.07	0.9	0.348396		1		380	0.77	1064	IDP_dMRI_TBSS_FA_Corticospinal_tract_L
-0.35	0.32	-1.1	0.275612		1		741	-0.39	0.32	-1.2	0.228554		1		726	0.56	1.17	0.5	0.63156		1		377	1.02	1.17	0.9	0.385		1		379	0.88	1100	IDP_dMRI_TBSS_FA_Superior_fronto-occipital_fasciculus_L
-0.16	0.15	-1.1	0.276062		1		778	-0.16	0.15	-1	0.295261		1		764	-0.31	0.59	-0.5	0.599005		1		396	0	0.57	0	0.995096		1		396	0.9	7	IDP_T1_SIENAX_white_normalised_volume
0.49	0.45	1.1	0.276418		1		712	0.36	0.44	0.8	0.413082		1		698	3.85	1.63	2.4	0.01849		1		359	3.48	1.78	1.9	0.051629		1		367	0.67	1897	NODDI_ICVF___lh.hippoAmyg___CA3-body
1.95	1.79	1.1	0.27672		1		730	2.32	1.81	1.3	0.200997		1		715	-6.02	6.2	-1	0.332098		1		368	-6.75	6.77	-1	0.319997		1		377	0.6	226	AmygNuclei_lh_volume_Medial-nucleus
-0.18	0.17	-1.1	0.276896		1		741	-0.2	0.17	-1.2	0.239187		1		726	0.34	0.6	0.6	0.57618		1		377	0.88	0.64	1.4	0.172219		1		379	0.89	1241	IDP_dMRI_TBSS_ICVF_Cingulum_cingulate_gyrus_L
-0.7	0.64	-1.1	0.277701		1		731	-0.64	0.65	-1	0.326678		1		716	-2.46	2.37	-1	0.299436		1		368	-0.14	2.28	-0.1	0.952585		1		378	0.59	837	aparc-a2009s_lh_thickness_G-temp-sup-Plan-polar
0.16	0.15	1.1	0.278942		1		742	0.15	0.15	1	0.299229		1		727	0.45	0.53	0.8	0.400777		1		377	-0.1	0.57	-0.2	0.856621		1		380	0.83	1183	IDP_dMRI_ProbtrackX_MD_atr_r
0.9	0.83	1.1	0.280826		1		718	0.98	0.84	1.2	0.244507		1		703	-1.28	3.11	-0.4	0.681793		1		362	-0.91	2.9	-0.3	0.753721		1		371	0.87	1970	NODDI_OD___rh.hippoAmyg___presubiculum-body
0.1	0.09	1.1	0.281109		1		730	0.1	0.09	1.1	0.288865		1		715	0.16	0.32	0.5	0.632646		1		367	0.17	0.34	0.5	0.619088		1		378	0.76	965	aseg_lh_intensity_Putamen
0.6	0.56	1.1	0.281641		1		718	0.53	0.57	0.9	0.351608		1		703	2.21	1.87	1.2	0.238445		1		362	1.17	2.14	0.5	0.583913		1		371	0.66	1724	dti_FA___ThalamicNuclei___Right-CeM
-0.32	0.3	-1.1	0.281981		1		726	-0.32	0.3	-1.1	0.287255		1		711	-0.4	1.13	-0.4	0.72433		1		365	0.28	1.02	0.3	0.782543		1		376	0.93	495	aparc-DKTatlas_rh_volume_supramarginal
0.51	0.48	1.1	0.282564		1		718	0.58	0.49	1.2	0.230148		1		703	-1.13	1.58	-0.7	0.47366		1		362	-1.55	1.87	-0.8	0.408787		1		371	0.68	1983	NODDI_OD___lh.hippoAmyg___CA4-head
0.42	0.39	1.1	0.282983		1		730	0.32	0.39	0.8	0.415064		1		715	3.18	1.48	2.1	0.032455		1		367	2.44	1.38	1.8	0.077662		1		378	0.73	700	aparc-Desikan_rh_thickness_pericalcarine
-0.53	0.49	-1.1	0.284659		1		731	-0.31	0.5	-0.6	0.537124		1		716	-5.59	1.81	-3.1	0.002116		0.9371		368	-5.57	1.75	-3.2	0.001542		0.8761		378	0.54	1017	wg_lh_intensity-contrast_temporalpole
-0.19	0.17	-1.1	0.28543		1		716	-0.21	0.18	-1.2	0.237776		1		702	0.4	0.63	0.6	0.524723		1		361	0.57	0.68	0.8	0.401447		1		369	0.58	1813	dti_MD___ThalamicNuclei___Left-VLp
1.04	0.98	1.1	0.286018		1		679	0.83	0.98	0.8	0.402052		1		668	7.63	3.93	1.9	0.052841		1		344	6.65	4	1.7	0.09736		1		346	0.73	1628	T2Star___lh.hippoAmyg___subiculum-head
-0.56	0.52	-1.1	0.286025		1		730	-0.62	0.53	-1.2	0.240185		1		715	0.79	1.85	0.4	0.669078		1		368	2.36	1.94	1.2	0.22364		1		377	0.59	651	aparc-Desikan_lh_thickness_entorhinal
0.87	0.82	1.1	0.286315		1		742	0.66	0.82	0.8	0.420221		1		727	6.36	2.9	2.2	0.028899		1		378	5.04	3.06	1.6	0.100625		1		379	0.63	1405	IDP_dMRI_ProbtrackX_ISOVF_fmi
0.23	0.22	1.1	0.287197		1		740	0.16	0.22	0.7	0.461903		1		725	1.98	0.82	2.4	0.015993		1		377	1.35	0.79	1.7	0.088108		1		378	0.75	1260	IDP_dMRI_ProbtrackX_ICVF_cgh_l
0.29	0.27	1.1	0.287307		1		730	0.25	0.27	0.9	0.365122		1		715	1.1	0.97	1.1	0.257106		1		367	1.36	1.03	1.3	0.186843		1		378	0.95	337	Brainstem_global_volume_Medulla
-0.45	0.43	-1.1	0.287951		1		726	-0.43	0.43	-1	0.321741		1		711	-0.81	1.49	-0.5	0.586389		1		364	-0.06	1.57	0	0.971029		1		377	0.93	638	aparc-a2009s_rh_volume_S-postcentral
-0.31	0.29	-1.1	0.288874		1		731	-0.29	0.29	-1	0.310801		1		716	-0.35	1.01	-0.3	0.731509		1		368	0.02	1.09	0	0.983037		1		378	0.81	817	aparc-a2009s_lh_thickness_G-front-inf-Triangul
0.3	0.28	1.1	0.289145		1		717	0.26	0.28	0.9	0.349257		1		702	0.9	1.02	0.9	0.378207		1		362	0.26	1	0.3	0.798091		1		370	0.64	1881	NODDI_ICVF___lh.hippoAmyg___HP_tail
-0.58	0.54	-1.1	0.289173		1		730	-0.61	0.55	-1.1	0.264182		1		715	0.2	1.99	0.1	0.921812		1		367	1.52	2.01	0.8	0.44999		1		378	0.79	295	ThalamNuclei_lh_volume_Pf
0.22	0.21	1.1	0.28952		1		716	0.19	0.21	0.9	0.354155		1		701	1.2	0.77	1.6	0.119007		1		362	1	0.78	1.3	0.199884		1		369	0.7	1929	NODDI_ICVF___ThalamicNuclei___Left-PuA
-0.77	0.72	-1.1	0.28967		1		681	-0.61	0.73	-0.8	0.403749		1		670	-5.48	2.98	-1.8	0.067081		1		345	-4.67	2.92	-1.6	0.111271		1		347	0.51	1641	T2Star___rh.hippoAmyg___Accessory-Basal-nucleus
-0.53	0.5	-1.1	0.289735		1		718	-0.41	0.5	-0.8	0.418576		1		703	-3.57	1.84	-1.9	0.05355		1		362	-2.85	1.8	-1.6	0.114285		1		371	0.8	2022	NODDI_OD___ThalamicNuclei___Left-PuI
0.25	0.24	1.1	0.289933		1		722	0.22	0.24	0.9	0.353296		1		709	1.2	0.92	1.3	0.196636		1		368	0.33	0.93	0.4	0.719661		1		367	0.85	1174	IDP_dMRI_TBSS_MD_Superior_fronto-occipital_fasciculus_R
-1.28	1.21	-1.1	0.290445		1		763	-1.4	1.23	-1.1	0.255841		1		748	2.61	4.44	0.6	0.555858		1		390	2.74	4.57	0.6	0.549531		1		388	0.56	1439	rfMRI amplitudes (ICA100 node 7)
-0.42	0.39	-1.1	0.2905		1		779	-0.45	0.4	-1.1	0.258366		1		764	0.57	1.46	0.4	0.697585		1		396	0.84	1.49	0.6	0.5718		1		398	0.85	133	IDP_T1_FAST_ROIs_R_amygdala
-0.12	0.11	-1.1	0.290788		1		742	-0.14	0.12	-1.2	0.22001		1		727	0.45	0.41	1.1	0.279171		1		377	0.52	0.43	1.2	0.23142		1		380	0.92	1089	IDP_dMRI_TBSS_FA_External_capsule_R
0.18	0.17	1.1	0.2913		1		779	0.21	0.17	1.2	0.218421		1		764	-0.65	0.61	-1.1	0.284478		1		397	-0.94	0.68	-1.4	0.165286		1		397	0.92	27	IDP_T1_FAST_ROIs_R_frontal_pole
0.39	0.37	1.1	0.293263		1		717	0.33	0.37	0.9	0.369005		1		702	1.85	1.35	1.4	0.170059		1		362	1.23	1.36	0.9	0.368406		1		370	0.58	1757	dti_MD___lh.hippoAmyg___presubiculum-head
1.08	1.03	1	0.294019		1		714	1.17	1.03	1.1	0.25482		1		699	-0.47	3.52	-0.1	0.893762		1		359	-2.54	3.97	-0.6	0.523047		1		370	0.57	1712	dti_FA___ThalamicNuclei___Left-MV(Re)
-0.3	0.28	-1	0.294256		1		741	-0.28	0.28	-1	0.331515		1		726	-0.74	1.03	-0.7	0.47132		1		377	-0.17	1.02	-0.2	0.868389		1		379	0.92	1300	IDP_dMRI_TBSS_OD_Posterior_limb_of_internal_capsule_L
0.96	0.91	1	0.294293		1		742	0.88	0.92	1	0.341374		1		727	2.59	3.49	0.7	0.457921		1		378	3.18	3.14	1	0.312676		1		379	0.66	1366	IDP_dMRI_TBSS_ISOVF_Superior_cerebellar_peduncle_R
0.2	0.2	1	0.294354		1		704	0.23	0.2	1.2	0.24052		1		690	-0.41	0.69	-0.6	0.551481		1		353	-0.8	0.75	-1.1	0.287005		1		365	0.5	1745	dti_MD___brainstemS___Medulla
1.15	1.1	1	0.294448		1		740	1.12	1.1	1	0.30811		1		726	2.53	4.19	0.6	0.546483		1		377	1.03	4.18	0.2	0.805489		1		377	0.67	1398	IDP_dMRI_ProbtrackX_ISOVF_atr_r
-1.14	1.09	-1	0.296336		1		762	-1.26	1.09	-1.2	0.249997		1		747	2.27	3.99	0.6	0.569531		1		390	1.32	4.19	0.3	0.752697		1		387	0.62	1471	rfMRI amplitudes (ICA100 node 45)
0.42	0.4	1	0.296862		1		730	0.31	0.4	0.8	0.446406		1		715	3.47	1.52	2.3	0.022858		1		367	2.8	1.42	2	0.049123		1		378	0.73	791	aparc-DKTatlas_rh_thickness_pericalcarine
-0.34	0.33	-1	0.298757		1		730	-0.19	0.33	-0.6	0.559766		1		715	-3.79	1.16	-3.2	0.001224		0.8316		367	-3.43	1.21	-2.8	0.004865		0.9949		378	0.94	355	aparc-Desikan_lh_volume_middletemporal
0.48	0.46	1	0.298962		1		731	0.47	0.47	1	0.315896		1		716	0.82	1.69	0.5	0.627846		1		368	0.6	1.69	0.4	0.722854		1		378	0.79	835	aparc-a2009s_lh_thickness_G-temp-sup-G-T-transv
-0.22	0.21	-1	0.299102		1		741	-0.19	0.22	-0.9	0.385435		1		726	-0.91	0.76	-1.2	0.2272		1		377	-0.92	0.81	-1.1	0.259176		1		379	0.9	1314	IDP_dMRI_TBSS_OD_External_capsule_L
-0.37	0.36	-1	0.300658		1		729	-0.35	0.36	-1	0.332242		1		714	-0.6	1.31	-0.5	0.645598		1		366	-0.39	1.32	-0.3	0.765063		1		378	0.89	196	aseg_lh_volume_Pallidum
-0.13	0.13	-1	0.300697		1		741	-0.15	0.13	-1.1	0.258062		1		726	0.31	0.44	0.7	0.488006		1		377	0.61	0.5	1.2	0.217077		1		379	0.95	1208	IDP_dMRI_TBSS_ICVF_Genu_of_corpus_callosum
-0.41	0.4	-1	0.300916		1		775	-0.37	0.4	-0.9	0.35384		1		761	-1.91	1.41	-1.3	0.177115		1		393	-1.25	1.65	-0.8	0.451529		1		396	0.87	150	IDP_T1_FAST_ROIs_L_cerebellum_VIIb
-0.27	0.26	-1	0.301147		1		731	-0.23	0.26	-0.9	0.373456		1		716	-1.19	0.97	-1.2	0.222381		1		368	-0.42	0.95	-0.4	0.659192		1		378	0.71	800	aparc-DKTatlas_rh_thickness_superiortemporal
0.25	0.24	1	0.301174		1		710	0.26	0.25	1.1	0.287576		1		697	0.18	0.92	0.2	0.841628		1		366	-0.51	0.94	-0.5	0.589148		1		357	0.72	1498	OC_mean_intensity_mod=DTI_MD_threshold=0.3_warpResolution=2mm
-0.42	0.41	-1	0.3015		1		718	-0.39	0.41	-1	0.339276		1		703	-1.4	1.41	-1	0.32027		1		362	-0.7	1.55	-0.5	0.649621		1		371	0.75	2021	NODDI_OD___ThalamicNuclei___Left-PuA
-0.68	0.66	-1	0.301756		1		731	-0.59	0.66	-0.9	0.37044		1		716	-3.56	2.39	-1.5	0.136614		1		368	-0.96	2.46	-0.4	0.69791		1		378	0.88	520	aparc-a2009s_lh_volume_G-oc-temp-med-Parahip
0.27	0.26	1	0.302796		1		731	0.34	0.26	1.3	0.196159		1		716	-1.32	0.93	-1.4	0.157515		1		368	-1.62	0.96	-1.7	0.092664		1		378	0.75	812	aparc-a2009s_lh_thickness_G-cingul-Post-dorsal
-0.31	0.3	-1	0.303821		1		729	-0.23	0.31	-0.7	0.458385		1		714	-2.17	1.07	-2	0.04287		1		366	-2.03	1.14	-1.8	0.076391		1		378	0.95	437	aparc-DKTatlas_lh_volume_caudalmiddlefrontal
0.47	0.46	1	0.303892		1		716	0.37	0.46	0.8	0.428343		1		701	2.63	1.56	1.7	0.093074		1		360	2.28	1.74	1.3	0.191557		1		371	0.82	1725	dti_FA___ThalamicNuclei___Right-CM
-0.43	0.42	-1	0.305667		1		718	-0.51	0.42	-1.2	0.227273		1		703	1.54	1.45	1.1	0.287067		1		362	2.03	1.57	1.3	0.196519		1		371	0.78	1734	dti_FA___ThalamicNuclei___Right-PuA
-0.79	0.77	-1	0.306725		1		718	-0.9	0.78	-1.2	0.247865		1		703	2.64	2.79	0.9	0.343845		1		362	3.08	2.72	1.1	0.25816		1		371	0.68	1673	dti_FA___rh.hippoAmyg___CA3-head
0.55	0.54	1	0.307172		1		730	0.48	0.54	0.9	0.378186		1		715	2.29	2	1.1	0.253249		1		367	1.82	1.9	1	0.340214		1		378	0.83	234	AmygNuclei_rh_volume_Anterior-amygdaloid-area-AAA
-0.84	0.82	-1	0.307442		1		718	-0.97	0.83	-1.2	0.246332		1		703	1.7	2.99	0.6	0.570237		1		362	4.54	3	1.5	0.131458		1		371	0.72	1672	dti_FA___lh.hippoAmyg___CA3-head
-0.12	0.12	-1	0.307968		1		740	-0.13	0.12	-1.1	0.269849		1		725	0.11	0.44	0.2	0.810512		1		376	0.39	0.44	0.9	0.369266		1		379	0.94	1083	IDP_dMRI_TBSS_FA_Posterior_corona_radiata_R
0.78	0.76	1	0.308323		1		731	0.85	0.77	1.1	0.268819		1		716	-1.37	2.79	-0.5	0.622589		1		368	-1.28	2.8	-0.5	0.648917		1		378	0.85	581	aparc-a2009s_rh_volume_G-cingul-Post-ventral
0.49	0.49	1	0.30984		1		730	0.46	0.49	0.9	0.353182		1		715	1.85	1.7	1.1	0.278315		1		367	1.42	1.84	0.8	0.440688		1		378	0.88	275	HippSubfield_rh_volume_CA3-body
-0.32	0.31	-1	0.309909		1		717	-0.29	0.31	-0.9	0.360464		1		702	-0.89	1.07	-0.8	0.407425		1		362	-0.56	1.2	-0.5	0.640106		1		370	0.78	2043	NODDI_OD___ThalamicNuclei___Right-VA
-0.1	0.09	-1	0.310369		1		785	-0.09	0.1	-0.9	0.36095		1		770	-0.37	0.33	-1.1	0.272817		1		399	-0.13	0.37	-0.4	0.718866		1		401	0.95	9	IDP_T1_SIENAX_brain-normalised_volume
0.27	0.26	1	0.31108		1		741	0.16	0.26	0.6	0.535093		1		726	3	0.92	3.3	0.001154		0.8153		378	2.75	1.01	2.7	0.006694		0.9987		378	0.69	1244	IDP_dMRI_TBSS_ICVF_Fornix_cres+Stria_terminalis_R
1.81	1.79	1	0.311319		1		762	2.15	1.81	1.2	0.235329		1		747	-5.53	6.23	-0.9	0.3746		1		390	-11.57	7.02	-1.6	0.100379		1		387	0.55	1450	rfMRI amplitudes (ICA100 node 20)
-0.38	0.37	-1	0.31168		1		729	-0.42	0.37	-1.1	0.26444		1		714	0.9	1.32	0.7	0.496497		1		366	1.13	1.37	0.8	0.410033		1		378	0.89	959	aseg_lh_intensity_Lateral-Ventricle
-0.33	0.32	-1	0.312892		1		779	-0.23	0.32	-0.7	0.488018		1		764	-2.84	1.18	-2.4	0.016261		1		397	-2.94	1.22	-2.4	0.016472		1		397	0.84	122	IDP_T1_FAST_ROIs_L_thalamus
0.18	0.18	1	0.313846		1		717	0.09	0.18	0.5	0.612117		1		702	2.04	0.62	3.2	0.0012		0.8263		362	1.71	0.66	2.6	0.01004		1		370	0.76	1874	NODDI_ICVF___brainstemS___Pons
-0.35	0.35	-1	0.314099		1		727	-0.27	0.35	-0.8	0.435111		1		712	-2.05	1.31	-1.6	0.116331		1		366	-1.68	1.22	-1.4	0.167922		1		376	0.9	402	aparc-Desikan_rh_volume_superiorparietal
-0.27	0.27	-1	0.314498		1		717	-0.29	0.28	-1.1	0.289357		1		702	0.35	0.99	0.4	0.723698		1		362	0.12	0.97	0.1	0.901068		1		370	0.61	1888	NODDI_ICVF___rh.hippoAmyg___subiculum-head
-0.67	0.67	-1	0.315813		1		730	-0.53	0.68	-0.8	0.4357		1		715	-3.9	2.43	-1.6	0.11037		1		367	-2.89	2.44	-1.2	0.237769		1		378	0.84	259	HippSubfield_lh_volume_HATA
0.45	0.44	1	0.316161		1		730	0.51	0.45	1.1	0.261476		1		715	-1.09	1.61	-0.7	0.497168		1		367	-1.33	1.6	-0.8	0.408134		1		378	0.82	407	aparc-Desikan_rh_volume_insula
-0.11	0.11	-1	0.317146		1		730	-0.11	0.11	-1	0.329504		1		715	-0.14	0.39	-0.3	0.727832		1		367	0.08	0.41	0.2	0.847723		1		378	0.72	964	aseg_lh_intensity_Caudate
-0.19	0.19	-1	0.318279		1		730	-0.18	0.19	-0.9	0.355998		1		715	-0.45	0.71	-0.6	0.523524		1		367	-0.12	0.7	-0.2	0.860504		1		378	0.84	926	aparc-a2009s_rh_thickness_S-front-inf
0.22	0.22	1	0.319828		1		741	0.24	0.22	1.1	0.275636		1		726	-0.13	0.77	-0.2	0.866426		1		377	-0.6	0.81	-0.7	0.463733		1		379	0.93	1303	IDP_dMRI_TBSS_OD_Anterior_corona_radiata_R
-0.27	0.27	-1	0.320204		1		729	-0.19	0.27	-0.7	0.487858		1		714	-2.19	1.01	-2.2	0.030839		1		366	-1.89	0.99	-1.9	0.056112		1		378	0.94	461	aparc-DKTatlas_lh_volume_superiorfrontal
-0.15	0.15	-1	0.320218		1		742	-0.19	0.15	-1.2	0.211865		1		727	0.69	0.53	1.3	0.195761		1		377	1.06	0.55	1.9	0.054043		1		380	0.87	1077	IDP_dMRI_TBSS_FA_Retrolenticular_part_of_internal_capsule_R
0.51	0.51	1	0.320606		1		742	0.38	0.51	0.7	0.46285		1		727	3.72	1.81	2	0.040634		1		378	2.67	1.92	1.4	0.164898		1		379	0.71	1112	IDP_dMRI_ProbtrackX_FA_cgh_r
-0.38	0.38	-1	0.32096		1		729	-0.36	0.39	-0.9	0.348286		1		714	-0.78	1.39	-0.6	0.575499		1		367	0.13	1.38	0.1	0.926192		1		377	0.94	423	BA-exvivo_rh_volume_BA2
-0.96	0.97	-1	0.321224		1		739	-1	0.97	-1	0.303167		1		724	0.25	3.38	0.1	0.940923		1		377	1.46	3.77	0.4	0.699739		1		377	0.83	1327	IDP_dMRI_TBSS_OD_Tapetum_R
-0.1	0.1	-1	0.32125		1		740	-0.11	0.1	-1.1	0.250525		1		725	0.28	0.35	0.8	0.435416		1		377	0.53	0.36	1.5	0.139032		1		378	0.93	1097	IDP_dMRI_TBSS_FA_Superior_longitudinal_fasciculus_R
0.43	0.43	1	0.321637		1		771	0.36	0.43	0.8	0.401893		1		757	2.08	1.57	1.3	0.185741		1		390	1.33	1.75	0.8	0.447213		1		395	0.9	124	IDP_T1_FAST_ROIs_L_caudate
0.23	0.23	1	0.32167		1		716	0.25	0.23	1.1	0.279551		1		702	-0.14	0.81	-0.2	0.862315		1		361	-0.86	0.88	-1	0.329048		1		369	0.59	1828	dti_MD___ThalamicNuclei___Right-VA
0.3	0.3	1	0.322122		1		718	0.25	0.3	0.8	0.406599		1		703	1.33	1.03	1.3	0.200081		1		362	1.03	1.14	0.9	0.365558		1		371	0.74	1721	dti_FA___ThalamicNuclei___Left-VLp
-1.54	1.56	-1	0.32277		1		729	-1.87	1.57	-1.2	0.235592		1		714	5.94	5.53	1.1	0.283944		1		367	6.44	5.86	1.1	0.272759		1		377	0.76	313	ThalamNuclei_rh_volume_L-Sg
-0.68	0.69	-1	0.322818		1		730	-0.52	0.7	-0.7	0.458081		1		715	-4.43	2.43	-1.8	0.068352		1		367	-3.1	2.56	-1.2	0.227889		1		378	0.84	436	aparc-DKTatlas_lh_volume_caudalanteriorcingulate
-0.32	0.32	-1	0.32282		1		730	-0.28	0.32	-0.9	0.378841		1		715	-1.02	1.14	-0.9	0.368038		1		367	-0.65	1.21	-0.5	0.591082		1		378	0.93	360	aparc-Desikan_lh_volume_parstriangularis
-0.37	0.37	-1	0.323012		1		742	-0.35	0.38	-0.9	0.353667		1		727	-0.87	1.3	-0.7	0.507326		1		377	-1.06	1.39	-0.8	0.445498		1		380	0.76	1293	IDP_dMRI_TBSS_OD_Superior_cerebellar_peduncle_R
0.34	0.34	1	0.323477		1		718	0.23	0.34	0.7	0.502214		1		703	3.03	1.21	2.5	0.012807		1		362	2.11	1.25	1.7	0.093042		1		371	0.77	1722	dti_FA___ThalamicNuclei___Left-VPL
-0.22	0.22	-1	0.323842		1		731	-0.17	0.22	-0.8	0.440511		1		716	-1.11	0.81	-1.4	0.170867		1		368	-0.88	0.81	-1.1	0.275981		1		378	0.83	722	BA-exvivo_lh_thickness_BA45
-1.02	1.04	-1	0.324677		1		741	-1.33	1.04	-1.3	0.204328		1		727	7.14	3.82	1.9	0.062068		1		376	7.98	4	2	0.046961		1		379	0.67	1379	IDP_dMRI_TBSS_ISOVF_Posterior_thalamic_radiation_L
-0.43	0.43	-1	0.325245		1		730	-0.37	0.43	-0.8	0.398446		1		715	-1.91	1.56	-1.2	0.219538		1		367	-1.89	1.61	-1.2	0.241042		1		378	0.74	1050	wg_rh_intensity-contrast_frontalpole
0.33	0.33	1	0.32649		1		730	0.31	0.33	0.9	0.357572		1		715	0.77	1.19	0.6	0.520391		1		367	1.07	1.22	0.9	0.380004		1		378	0.93	299	ThalamNuclei_lh_volume_VA
-0.23	0.23	-1	0.326503		1		730	-0.14	0.23	-0.6	0.54768		1		715	-2.4	0.89	-2.7	0.007466		0.9996		367	-2.03	0.83	-2.4	0.015228		1		378	0.81	819	aparc-a2009s_lh_thickness_G-front-sup
-0.23	0.24	-1	0.326694		1		778	-0.25	0.24	-1	0.302836		1		763	0.07	0.86	0.1	0.936755		1		395	0.17	0.92	0.2	0.854167		1		398	0.96	71	IDP_T1_FAST_ROIs_R_latocc_cortex_inf
-0.22	0.22	-1	0.327723		1		730	-0.15	0.22	-0.7	0.501547		1		715	-1.69	0.81	-2.1	0.037706		1		367	-1.3	0.79	-1.6	0.100653		1		378	0.81	757	aparc-DKTatlas_lh_thickness_parsopercularis
-0.32	0.33	-1	0.327806		1		730	-0.26	0.34	-0.8	0.432565		1		715	-1.64	1.17	-1.4	0.163551		1		367	-1.63	1.26	-1.3	0.19687		1		378	0.76	816	aparc-a2009s_lh_thickness_G-front-inf-Orbital
-0.51	0.52	-1	0.327833		1		731	-0.51	0.53	-1	0.336814		1		716	-0.92	1.91	-0.5	0.631421		1		368	0.28	1.86	0.1	0.881862		1		378	0.83	620	aparc-a2009s_rh_volume_S-circular-insula-sup
-0.31	0.32	-1	0.327859		1		730	-0.17	0.32	-0.5	0.582807		1		715	-3.53	1.21	-2.9	0.003586		0.9843		367	-3	1.13	-2.6	0.008368		0.9999		378	0.91	414	BA-exvivo_lh_volume_BA6
-0.41	0.42	-1	0.328237		1		729	-0.34	0.42	-0.8	0.42833		1		714	-2.18	1.47	-1.5	0.140355		1		366	-2.74	1.57	-1.7	0.08096		1		378	0.91	549	aparc-a2009s_lh_volume_S-front-inf
-0.42	0.43	-1	0.328319		1		730	-0.3	0.43	-0.7	0.490784		1		715	-2.98	1.53	-1.9	0.052493		1		367	-2.66	1.57	-1.7	0.090496		1		378	0.89	242	HippSubfield_lh_volume_subiculum-body
-0.42	0.43	-1	0.328336		1		730	-0.33	0.43	-0.8	0.4418		1		715	-2.47	1.54	-1.6	0.109268		1		367	-2.01	1.6	-1.3	0.210429		1		378	0.88	359	aparc-Desikan_lh_volume_parsorbitalis
0.97	1	1	0.328673		1		696	0.88	1.01	0.9	0.383493		1		685	4.21	4.2	1	0.316944		1		354	1.24	3.95	0.3	0.754135		1		353	0.58	1504	OC_95th_percentile_mod=NODDI_ICVF_threshold=0.3_warpResolution=2mm
1.23	1.26	1	0.328827		1		763	1.17	1.28	0.9	0.361485		1		748	2.04	4.52	0.5	0.651299		1		390	1.44	4.77	0.3	0.763339		1		388	0.61	1457	rfMRI amplitudes (ICA100 node 28)
1.66	1.7	1	0.32984		1		718	1.92	1.72	1.1	0.264229		1		703	-3.37	5.83	-0.6	0.564034		1		362	-10.03	6.4	-1.6	0.118034		1		371	0.57	2001	NODDI_OD___rh.hippoAmyg___Cortical-nucleus
0.38	0.39	1	0.330117		1		729	0.46	0.39	1.2	0.235593		1		714	-1.86	1.41	-1.3	0.188114		1		366	-1.9	1.41	-1.3	0.178271		1		378	0.94	541	aparc-a2009s_lh_volume_S-calcarine
-1.12	1.15	-1	0.330119		1		731	-1.17	1.16	-1	0.313398		1		716	-0.6	4.29	-0.1	0.889336		1		368	0.96	4.13	0.2	0.815661		1		378	0.79	645	aparc-a2009s_rh_volume_S-temporal-transverse
0.27	0.27	1	0.330334		1		726	0.27	0.28	1	0.339172		1		711	0.07	0.98	0.1	0.945214		1		365	-0.14	1.02	-0.1	0.889339		1		376	0.94	195	aseg_lh_volume_Putamen
-0.25	0.26	-1	0.33066		1		731	-0.2	0.26	-0.8	0.440333		1		716	-1.46	0.97	-1.5	0.133038		1		368	-0.89	0.92	-1	0.33478		1		378	0.79	815	aparc-a2009s_lh_thickness_G-front-inf-Opercular
0.26	0.27	1	0.331163		1		716	0.27	0.27	1	0.325542		1		701	0.13	0.89	0.1	0.883288		1		362	-0.17	1.05	-0.2	0.87167		1		369	0.65	1917	NODDI_ICVF___lh.hippoAmyg___Accessory-Basal-nucleus
0.48	0.5	1	0.331213		1		731	0.43	0.5	0.9	0.387686		1		716	1.5	1.73	0.9	0.385611		1		368	1.95	1.91	1	0.306604		1		378	0.71	733	BA-exvivo_rh_thickness_BA4p
0.22	0.22	1	0.332222		1		740	0.28	0.22	1.3	0.209863		1		725	-1.15	0.79	-1.5	0.145015		1		376	-1.88	0.84	-2.2	0.026454		1		379	0.95	1322	IDP_dMRI_TBSS_OD_Superior_longitudinal_fasciculus_L
-1.34	1.38	-1	0.333748		1		716	-1.17	1.4	-0.8	0.405169		1		701	-5.67	4.83	-1.2	0.241193		1		361	-2.8	5.12	-0.5	0.585435		1		370	0.66	1660	dti_FA___lh.hippoAmyg___presubiculum-head
6.45	6.69	1	0.335644		1		637	7.36	6.76	1.1	0.276362		1		627	-16.96	27.11	-0.6	0.531938		1		328	-28.55	27.81	-1	0.305398		1		319	0.67	1618	T2starCorrected_WMH
0.24	0.25	1	0.336355		1		717	0.22	0.25	0.9	0.377505		1		702	1.04	0.87	1.2	0.236326		1		362	0.01	0.91	0	0.995322		1		370	0.71	1926	NODDI_ICVF___ThalamicNuclei___Left-MDl
0.23	0.24	1	0.337827		1		717	0.2	0.24	0.8	0.415094		1		702	1.04	0.84	1.2	0.218266		1		362	0.5	0.91	0.6	0.580786		1		370	0.63	1923	NODDI_ICVF___ThalamicNuclei___Left-CM
-0.85	0.88	-1	0.338317		1		741	-0.78	0.89	-0.9	0.381705		1		727	-2.53	3.34	-0.8	0.448577		1		376	-2.06	3.36	-0.6	0.540984		1		379	0.59	1360	IDP_dMRI_TBSS_ISOVF_Splenium_of_corpus_callosum
-0.22	0.23	-1	0.338688		1		742	-0.2	0.23	-0.9	0.366456		1		727	-0.71	0.85	-0.8	0.401963		1		378	-0.3	0.82	-0.4	0.716047		1		379	0.88	1096	IDP_dMRI_TBSS_FA_Fornix_cres+Stria_terminalis_L
-0.55	0.57	-1	0.33897		1		700	-0.6	0.58	-1	0.298274		1		685	1.02	1.99	0.5	0.608477		1		353	1	2.1	0.5	0.633991		1		362	0.7	1783	dti_MD___lh.hippoAmyg___molecular_layer_HP-body
-0.25	0.26	-1	0.339049		1		730	-0.21	0.26	-0.8	0.408234		1		715	-1.01	0.99	-1	0.309925		1		368	-0.72	0.89	-0.8	0.419103		1		377	0.78	902	aparc-a2009s_rh_thickness_G-pariet-inf-Supramar
-0.15	0.15	-1	0.339078		1		740	-0.17	0.16	-1.1	0.286302		1		725	0.39	0.57	0.7	0.485555		1		378	0.52	0.56	0.9	0.361236		1		377	0.84	1254	IDP_dMRI_ProbtrackX_ICVF_ar_l
-0.47	0.49	-1	0.339091		1		731	-0.37	0.49	-0.8	0.45145		1		716	-2.91	1.86	-1.6	0.119041		1		368	-1.63	1.69	-1	0.336021		1		378	0.76	718	BA-exvivo_lh_thickness_BA4a
-0.78	0.81	-1	0.339332		1		681	-0.76	0.82	-0.9	0.354658		1		670	-1.9	3.35	-0.6	0.570343		1		345	-0.24	3.3	-0.1	0.941394		1		347	0.59	1639	T2Star___rh.hippoAmyg___Basal-nucleus
-0.22	0.23	-1	0.340552		1		710	-0.21	0.23	-0.9	0.369302		1		695	-0.38	0.78	-0.5	0.62398		1		356	-0.01	0.84	0	0.987263		1		369	0.79	1744	dti_MD___brainstemS___Pons
-0.67	0.71	-1	0.341137		1		730	-0.49	0.71	-0.7	0.487358		1		715	-5.13	2.51	-2	0.0416		1		367	-3.7	2.64	-1.4	0.160796		1		378	0.78	539	aparc-a2009s_lh_volume_Pole-occipital
0.86	0.91	1	0.341183		1		742	0.71	0.91	0.8	0.438845		1		727	4.7	3.32	1.4	0.157551		1		377	4.78	3.31	1.4	0.149329		1		380	0.62	1375	IDP_dMRI_TBSS_ISOVF_Superior_corona_radiata_L
-0.41	0.43	-1	0.341278		1		740	-0.38	0.43	-0.9	0.375682		1		725	-1.12	1.5	-0.7	0.456127		1		375	-0.37	1.64	-0.2	0.824434		1		380	0.61	1336	IDP_dMRI_ProbtrackX_OD_cgh_r
-0.47	0.5	-1	0.341751		1		731	-0.35	0.5	-0.7	0.480139		1		716	-3.21	1.86	-1.7	0.084991		1		368	-2.1	1.78	-1.2	0.237081		1		378	0.73	806	aparc-a2009s_lh_thickness_G+S-paracentral
0.14	0.14	1	0.341764		1		740	0.13	0.14	0.9	0.356322		1		726	0.21	0.53	0.4	0.687033		1		375	-0.17	0.57	-0.3	0.764792		1		379	0.82	1164	IDP_dMRI_TBSS_MD_External_capsule_R
0.22	0.23	0.9	0.342263		1		717	0.17	0.23	0.8	0.452608		1		702	1.14	0.77	1.5	0.137584		1		362	0.72	0.88	0.8	0.415309		1		370	0.57	1908	NODDI_ICVF___rh.hippoAmyg___molecular_layer_HP-head
-0.13	0.13	-0.9	0.342944		1		743	-0.11	0.13	-0.8	0.403753		1		728	-0.5	0.47	-1.1	0.280801		1		378	-0.39	0.52	-0.8	0.447036		1		380	0.75	1166	IDP_dMRI_TBSS_MD_Cingulum_cingulate_gyrus_R
0.52	0.55	0.9	0.345106		1		742	0.51	0.55	0.9	0.349512		1		727	0.92	2.08	0.4	0.658997		1		378	0.3	1.96	0.2	0.876758		1		379	0.8	1318	IDP_dMRI_TBSS_OD_Cingulum_hippocampus_L
-0.08	0.09	-0.9	0.347126		1		710	-0.1	0.09	-1.1	0.275193		1		697	0.31	0.33	1	0.337049		1		366	0.56	0.36	1.6	0.119362		1		357	0.86	1558	PIT_mean_intensity_mod=NODDI_ICVF_threshold=0_warpResolution=2mm
0.47	0.5	0.9	0.348182		1		731	0.41	0.5	0.8	0.406851		1		716	1.72	1.85	0.9	0.352794		1		368	1.32	1.84	0.7	0.472275		1		378	0.68	886	aparc-a2009s_rh_thickness_G-cingul-Post-ventral
-0.39	0.42	-0.9	0.350589		1		729	-0.3	0.42	-0.7	0.475881		1		714	-2.73	1.55	-1.8	0.078821		1		366	-2.28	1.51	-1.5	0.132777		1		378	0.93	523	aparc-a2009s_lh_volume_G-pariet-inf-Supramar
-0.14	0.15	-0.9	0.351163		1		742	-0.11	0.15	-0.7	0.470529		1		727	-1.01	0.56	-1.8	0.072533		1		378	-0.53	0.54	-1	0.327851		1		379	0.94	1352	IDP_dMRI_ProbtrackX_OD_str_l
0.29	0.31	0.9	0.351306		1		780	0.24	0.31	0.8	0.437377		1		765	1.59	1.14	1.4	0.165547		1		397	1.31	1.18	1.1	0.264928		1		398	0.96	73	IDP_T1_FAST_ROIs_R_intracalc_cortex
1	1.07	0.9	0.351576		1		681	0.71	1.08	0.7	0.512853		1		670	9.51	4.37	2.2	0.030377		1		345	9.19	4.31	2.1	0.033846		1		347	0.67	1625	T2Star___lh.hippoAmyg___presubiculum-head
0.4	0.43	0.9	0.351741		1		717	0.43	0.43	1	0.316818		1		702	-0.16	1.56	-0.1	0.917989		1		361	-0.48	1.62	-0.3	0.765324		1		371	0.66	1992	NODDI_OD___rh.hippoAmyg___molecular_layer_HP-head
-0.31	0.33	-0.9	0.351833		1		718	-0.37	0.34	-1.1	0.270409		1		703	1	1.12	0.9	0.374812		1		362	0.99	1.28	0.8	0.441724		1		371	0.83	2017	NODDI_OD___ThalamicNuclei___Left-MDm
0.37	0.4	0.9	0.352811		1		743	0.28	0.4	0.7	0.475809		1		728	2.23	1.47	1.5	0.128674		1		378	2.11	1.48	1.4	0.154135		1		380	0.68	1058	IDP_dMRI_TBSS_FA_Pontine_crossing_tract
1.26	1.36	0.9	0.352976		1		763	1.09	1.38	0.8	0.428037		1		748	6.46	4.89	1.3	0.186923		1		390	4.02	5.16	0.8	0.436227		1		388	0.5	1442	rfMRI amplitudes (ICA100 node 10)
0.34	0.37	0.9	0.353129		1		740	0.34	0.37	0.9	0.355996		1		725	0.52	1.35	0.4	0.700971		1		377	-0.3	1.34	-0.2	0.820868		1		378	0.82	1297	IDP_dMRI_TBSS_OD_Anterior_limb_of_internal_capsule_R
-0.25	0.27	-0.9	0.354221		1		728	-0.19	0.28	-0.7	0.486717		1		713	-1.75	0.98	-1.8	0.076092		1		365	-1.66	0.98	-1.7	0.091207		1		378	0.81	871	aparc-a2009s_lh_thickness_S-precentral-sup-part
0.8	0.86	0.9	0.354269		1		718	0.62	0.87	0.7	0.473723		1		703	5.13	2.95	1.7	0.082751		1		362	3.67	3.22	1.1	0.25583		1		371	0.65	1967	NODDI_OD___lh.hippoAmyg___presubiculum-head
-0.22	0.24	-0.9	0.354961		1		709	-0.25	0.24	-1	0.298036		1		694	0.5	0.84	0.6	0.555372		1		360	0.89	0.88	1	0.313716		1		364	0.59	1787	dti_MD___lh.hippoAmyg___Basal-nucleus
0.12	0.13	0.9	0.35497		1		742	0.08	0.13	0.6	0.531536		1		727	1.12	0.48	2.3	0.020757		1		378	0.8	0.52	1.5	0.127649		1		379	0.84	1191	IDP_dMRI_ProbtrackX_MD_fmi
0.33	0.36	0.9	0.355586		1		731	0.45	0.36	1.3	0.210594		1		716	-2.57	1.32	-1.9	0.05207		1		368	-2.86	1.26	-2.3	0.023643		1		378	0.64	1030	wg_rh_intensity-contrast_lateralorbitofrontal
0.52	0.57	0.9	0.355912		1		718	0.52	0.57	0.9	0.363454		1		703	0.53	2.11	0.2	0.803418		1		362	0.09	1.97	0	0.963341		1		371	0.69	1972	NODDI_OD___rh.hippoAmyg___subiculum-head
0.19	0.2	0.9	0.356234		1		779	0.16	0.2	0.8	0.44119		1		764	0.75	0.77	1	0.330693		1		397	0.99	0.74	1.3	0.181797		1		397	0.95	86	IDP_T1_FAST_ROIs_L_precun_cortex
-0.82	0.89	-0.9	0.356955		1		783	-0.66	0.89	-0.7	0.461907		1		768	-5.15	3.12	-1.6	0.099437		1		397	-0.86	3.59	-0.2	0.811164		1		401	0.8	23	IDP_T1_FIRST_left_accumbens_volume
0.35	0.38	0.9	0.357091		1		715	0.31	0.38	0.8	0.408199		1		700	1.23	1.36	0.9	0.367786		1		362	0.54	1.36	0.4	0.688653		1		368	0.52	1718	dti_FA___ThalamicNuclei___Left-VA
-0.69	0.75	-0.9	0.357996		1		718	-0.55	0.76	-0.7	0.469964		1		703	-3.69	2.68	-1.4	0.168797		1		362	-3.74	2.73	-1.4	0.171626		1		371	0.62	1958	NODDI_OD___rh.hippoAmyg___parasubiculum
-0.24	0.26	-0.9	0.358302		1		731	-0.2	0.26	-0.8	0.437494		1		716	-1.19	0.97	-1.2	0.222897		1		368	-0.59	0.95	-0.6	0.538859		1		378	0.75	709	aparc-Desikan_rh_thickness_superiortemporal
1.02	1.12	0.9	0.358843		1		762	0.95	1.13	0.8	0.397411		1		747	2.74	4.18	0.7	0.512805		1		389	0.6	4.11	0.1	0.884127		1		388	0.63	1474	rfMRI amplitudes (ICA100 node 48)
-0.19	0.21	-0.9	0.359305		1		779	-0.19	0.21	-0.9	0.373314		1		764	-0.47	0.74	-0.6	0.525006		1		396	0.01	0.88	0	0.994875		1		398	0.97	45	IDP_T1_FAST_ROIs_R_sup_temp_gyrus_post
0.11	0.12	0.9	0.359372		1		739	0.09	0.13	0.7	0.48937		1		725	0.79	0.47	1.7	0.094713		1		375	0.56	0.46	1.2	0.22603		1		378	0.92	1155	IDP_dMRI_TBSS_MD_Anterior_corona_radiata_L
0.36	0.39	0.9	0.35946		1		741	0.4	0.4	1	0.310775		1		726	-0.53	1.34	-0.4	0.691215		1		377	-1.19	1.53	-0.8	0.435801		1		379	0.84	1311	IDP_dMRI_TBSS_OD_Sagittal_stratum_R
-0.43	0.47	-0.9	0.359673		1		730	-0.47	0.48	-1	0.320997		1		715	0.32	1.77	0.2	0.854395		1		367	1.67	1.64	1	0.308313		1		378	0.91	477	aparc-DKTatlas_rh_volume_lingual
0.38	0.42	0.9	0.360988		1		737	0.24	0.42	0.6	0.558554		1		722	3.84	1.51	2.5	0.011302		1		376	2.45	1.56	1.6	0.1176		1		376	0.89	1315	IDP_dMRI_TBSS_OD_Cingulum_cingulate_gyrus_R
-0.41	0.45	-0.9	0.360997		1		742	-0.43	0.45	-1	0.336159		1		727	-0.02	1.65	0	0.990613		1		378	0.49	1.7	0.3	0.771966		1		379	0.87	1252	IDP_dMRI_TBSS_ICVF_Tapetum_R
-0.25	0.28	-0.9	0.361212		1		741	-0.3	0.28	-1.1	0.284517		1		726	0.75	1.01	0.7	0.458618		1		377	1.06	1.06	1	0.316969		1		379	0.93	1104	IDP_dMRI_TBSS_FA_Tapetum_L
0.2	0.22	0.9	0.361821		1		711	0.19	0.22	0.9	0.388506		1		697	0.42	0.83	0.5	0.608749		1		358	0.19	0.83	0.2	0.814677		1		367	0.68	1821	dti_MD___ThalamicNuclei___Right-MDl
0.25	0.27	0.9	0.36196		1		717	0.14	0.28	0.5	0.605501		1		702	2.77	0.98	2.8	0.005191		0.9958		362	2.59	0.98	2.6	0.008917		0.9999		370	0.62	1930	NODDI_ICVF___ThalamicNuclei___Left-PuI
-0.79	0.86	-0.9	0.362568		1		742	-0.78	0.87	-0.9	0.373138		1		727	-0.78	3.01	-0.3	0.7965		1		377	-0.4	3.34	-0.1	0.905273		1		380	0.71	1389	IDP_dMRI_TBSS_ISOVF_Superior_longitudinal_fasciculus_R
-0.51	0.56	-0.9	0.363012		1		718	-0.56	0.57	-1	0.320408		1		703	0.91	1.98	0.5	0.644824		1		362	1.27	2.09	0.6	0.543871		1		371	0.52	1706	dti_FA___ThalamicNuclei___Left-LGN
0.3	0.33	0.9	0.363036		1		780	0.26	0.34	0.8	0.440717		1		765	1.27	1.23	1	0.300699		1		397	1.78	1.26	1.4	0.160428		1		398	0.96	119	IDP_T1_FAST_ROIs_R_supracalc_cortex
0.28	0.31	0.9	0.363397		1		727	0.3	0.31	1	0.339118		1		712	-0.17	1.13	-0.2	0.877133		1		366	0.19	1.09	0.2	0.862486		1		376	0.93	482	aparc-DKTatlas_rh_volume_parsopercularis
-0.67	0.74	-0.9	0.363877		1		728	-0.56	0.73	-0.8	0.439702		1		713	-3.41	2.87	-1.2	0.234844		1		368	-1.52	2.55	-0.6	0.553143		1		375	0.9	435	BA-exvivo_rh_volume_entorhinal
-0.43	0.47	-0.9	0.364281		1		730	-0.47	0.48	-1	0.334156		1		715	0.18	1.8	0.1	0.920724		1		367	1.46	1.64	0.9	0.373989		1		378	0.9	386	aparc-Desikan_rh_volume_lingual
-0.19	0.21	-0.9	0.364596		1		731	-0.12	0.21	-0.6	0.548616		1		716	-1.58	0.73	-2.2	0.031512		1		368	-1.27	0.77	-1.7	0.098321		1		378	0.81	766	aparc-DKTatlas_lh_thickness_rostralmiddlefrontal
0.72	0.79	0.9	0.364925		1		718	0.67	0.8	0.8	0.403915		1		703	2.06	2.74	0.8	0.452943		1		362	0.86	3.01	0.3	0.774195		1		371	0.56	2005	NODDI_OD___rh.hippoAmyg___Corticoamygdaloid-transitio
-0.38	0.42	-0.9	0.366006		1		730	-0.2	0.42	-0.5	0.628254		1		715	-4.53	1.5	-3	0.002725		0.9648		367	-3.63	1.52	-2.4	0.0173		1		378	0.87	418	BA-exvivo_lh_volume_V2
0.94	1.04	0.9	0.36649		1		642	0.98	1.04	0.9	0.34951		1		632	0.49	4.06	0.1	0.903627		1		330	-2	4.46	-0.4	0.653779		1		322	0.84	1609	QSM_R_SN
-0.17	0.19	-0.9	0.36839		1		731	-0.1	0.19	-0.5	0.584295		1		716	-1.81	0.67	-2.7	0.007355		0.9996		368	-1.47	0.68	-2.1	0.032189		1		378	0.82	653	aparc-Desikan_lh_thickness_inferiorparietal
-8.38	9.31	-0.9	0.368396		1		638	-7.96	9.43	-0.8	0.398992		1		627	-20.01	36.17	-0.6	0.580463		1		325	-31.78	38.32	-0.8	0.407523		1		324	0.51	1843	NODDI_ISOVF___rh.hippoAmyg___subiculum-body
-1.13	1.26	-0.9	0.368428		1		763	-1.27	1.27	-1	0.314911		1		748	3.35	4.6	0.7	0.467272		1		390	4.74	4.7	1	0.314753		1		388	0.64	1461	rfMRI amplitudes (ICA100 node 33)
-0.44	0.49	-0.9	0.370026		1		730	-0.41	0.5	-0.8	0.410253		1		715	-1.3	1.64	-0.8	0.427371		1		367	-0.51	1.91	-0.3	0.787767		1		378	0.87	258	HippSubfield_lh_volume_CA3-head
0.57	0.63	0.9	0.370027		1		741	0.8	0.64	1.2	0.211842		1		726	-4.8	2.29	-2.1	0.036863		1		378	-6.35	2.33	-2.7	0.006636		0.9987		378	0.82	1324	IDP_dMRI_TBSS_OD_Superior_fronto-occipital_fasciculus_L
1.44	1.6	0.9	0.37007		1		752	1.62	1.61	1	0.313246		1		739	-2.18	6.37	-0.3	0.732021		1		380	-4.9	6.41	-0.8	0.444929		1		385	0.88	129	IDP_T1_FAST_ROIs_R_pallidum
-0.39	0.44	-0.9	0.370744		1		729	-0.31	0.45	-0.7	0.487931		1		714	-2.45	1.55	-1.6	0.114456		1		366	-2.43	1.64	-1.5	0.13949		1		378	0.91	265	HippSubfield_rh_volume_CA1-body
-0.48	0.54	-0.9	0.371051		1		718	-0.59	0.54	-1.1	0.279844		1		703	1.87	1.95	1	0.339293		1		362	2.3	1.93	1.2	0.233971		1		371	0.88	1688	dti_FA___lh.hippoAmyg___Lateral-nucleus
-0.16	0.18	-0.9	0.37164		1		730	-0.14	0.18	-0.8	0.435223		1		715	-0.53	0.62	-0.8	0.395392		1		367	-0.24	0.68	-0.3	0.727562		1		378	0.87	972	aseg_lh_intensity_choroid-plexus
0.41	0.46	0.9	0.371887		1		730	0.43	0.46	0.9	0.35131		1		715	-0.07	1.59	0	0.965904		1		367	-0.4	1.75	-0.2	0.817048		1		378	0.86	233	AmygNuclei_rh_volume_Accessory-Basal-nucleus
-0.11	0.12	-0.9	0.372141		1		743	-0.11	0.12	-0.9	0.35749		1		728	-0.07	0.45	-0.2	0.873435		1		378	0.38	0.44	0.9	0.379234		1		380	0.91	1116	IDP_dMRI_ProbtrackX_FA_fmi
-0.52	0.59	-0.9	0.372465		1		782	-0.4	0.6	-0.7	0.506869		1		767	-3.61	2.21	-1.6	0.102473		1		397	-3.44	2.17	-1.6	0.113584		1		400	0.83	159	IDP_T1_FAST_ROIs_L_cerebellum_IX
0.12	0.14	0.9	0.372829		1		743	0.08	0.14	0.6	0.550881		1		728	1.02	0.51	2	0.047863		1		378	0.91	0.52	1.7	0.08023		1		380	0.61	1151	IDP_dMRI_TBSS_MD_Posterior_limb_of_internal_capsule_L
0.32	0.36	0.9	0.373592		1		717	0.24	0.37	0.6	0.519187		1		702	2.33	1.3	1.8	0.072839		1		362	1.62	1.34	1.2	0.228228		1		370	0.63	1924	NODDI_ICVF___ThalamicNuclei___Left-LGN
-0.33	0.37	-0.9	0.373616		1		729	-0.39	0.37	-1	0.301272		1		714	1.21	1.36	0.9	0.375932		1		367	1.33	1.32	1	0.313474		1		377	0.89	973	aseg_rh_intensity_Lateral-Ventricle
-0.32	0.36	-0.9	0.373656		1		715	-0.28	0.37	-0.8	0.440511		1		702	-1.88	1.35	-1.4	0.165242		1		360	-0.88	1.48	-0.6	0.554393		1		368	0.65	1809	dti_MD___ThalamicNuclei___Left-PuL
-0.09	0.1	-0.9	0.37496		1		711	-0.1	0.1	-1	0.321697		1		698	0.2	0.38	0.5	0.599234		1		366	0.34	0.38	0.9	0.37566		1		358	0.92	1535	PIT_95th_percentile_mod=DTI_FA_threshold=0_warpResolution=2mm
-0.22	0.25	-0.9	0.375203		1		743	-0.21	0.25	-0.9	0.392481		1		728	-0.38	0.91	-0.4	0.678501		1		378	0.3	0.93	0.3	0.742801		1		380	0.75	1130	IDP_dMRI_ProbtrackX_FA_unc_l
-0.23	0.26	-0.9	0.376507		1		731	-0.24	0.26	-0.9	0.353863		1		716	-0.03	0.97	0	0.97861		1		368	0.68	0.91	0.8	0.452885		1		378	0.74	891	aparc-a2009s_rh_thickness_G-front-middle
-0.13	0.15	-0.9	0.377643		1		742	-0.11	0.15	-0.7	0.462147		1		727	-0.75	0.54	-1.4	0.163487		1		378	-0.33	0.55	-0.6	0.554628		1		379	0.94	1353	IDP_dMRI_ProbtrackX_OD_str_r
-0.35	0.4	-0.9	0.379455		1		731	-0.24	0.4	-0.6	0.551145		1		716	-2.92	1.4	-2.1	0.037176		1		368	-2.48	1.5	-1.6	0.098944		1		378	0.58	753	aparc-DKTatlas_lh_thickness_medialorbitofrontal
0.11	0.12	0.9	0.379866		1		742	0.06	0.13	0.5	0.610968		1		727	1.3	0.44	3	0.003103		0.9767		378	1.06	0.48	2.2	0.026997		1		379	0.83	1263	IDP_dMRI_ProbtrackX_ICVF_cst_r
0.1	0.12	0.9	0.380505		1		739	0.1	0.12	0.8	0.402512		1		724	0.3	0.43	0.7	0.489184		1		377	-0.02	0.44	0	0.96194		1		377	0.87	1201	IDP_dMRI_ProbtrackX_MD_slf_r
-0.22	0.25	-0.9	0.381437		1		738	-0.15	0.25	-0.6	0.539661		1		723	-1.66	0.86	-1.9	0.054577		1		376	-0.97	0.95	-1	0.306688		1		377	0.52	1197	IDP_dMRI_ProbtrackX_MD_ml_r
-0.32	0.36	-0.9	0.3821		1		716	-0.41	0.36	-1.1	0.261184		1		701	1.82	1.24	1.5	0.144485		1		362	2.45	1.37	1.8	0.075377		1		369	0.56	1803	dti_MD___ThalamicNuclei___Left-LP
0.45	0.52	0.9	0.382254		1		730	0.47	0.52	0.9	0.365836		1		715	-0.12	1.81	-0.1	0.946756		1		367	0.43	1.95	0.2	0.826415		1		378	0.85	600	aparc-a2009s_rh_volume_G-precentral
0.75	0.86	0.9	0.382872		1		718	0.88	0.86	1	0.308465		1		703	-2.24	3.12	-0.7	0.472785		1		362	-2.48	3.12	-0.8	0.426197		1		371	0.66	1694	dti_FA___lh.hippoAmyg___Accessory-Basal-nucleus
-0.08	0.09	-0.9	0.383246		1		709	-0.09	0.09	-1	0.335025		1		696	0.16	0.34	0.5	0.636628		1		366	0.43	0.36	1.2	0.232205		1		356	0.84	1561	TUB_mean_intensity_mod=NODDI_ICVF_threshold=0_warpResolution=2mm
0.25	0.28	0.9	0.384921		1		730	0.27	0.29	0.9	0.352757		1		715	-0.42	1.1	-0.4	0.69908		1		367	-0.02	0.98	0	0.98152		1		378	0.78	890	aparc-a2009s_rh_thickness_G-front-inf-Triangul
-0.15	0.18	-0.9	0.385489		1		743	-0.14	0.18	-0.8	0.422952		1		728	-0.43	0.63	-0.7	0.498263		1		378	-0.06	0.68	-0.1	0.932313		1		380	0.85	1332	IDP_dMRI_ProbtrackX_OD_atr_r
-0.59	0.68	-0.9	0.385913		1		731	-0.51	0.69	-0.7	0.463027		1		716	-2.28	2.48	-0.9	0.359449		1		368	-2.51	2.47	-1	0.310424		1		378	0.81	544	aparc-a2009s_lh_volume_S-circular-insula-ant
0.43	0.49	0.9	0.386126		1		731	0.33	0.5	0.7	0.513798		1		716	2.9	1.74	1.7	0.097606		1		368	2.81	1.82	1.5	0.123191		1		378	0.7	908	aparc-a2009s_rh_thickness_G-temp-sup-G-T-transv
-0.27	0.31	-0.9	0.386416		1		777	-0.22	0.31	-0.7	0.489749		1		763	-1.84	1.15	-1.6	0.111385		1		396	-1.96	1.26	-1.5	0.122587		1		395	0.96	37	IDP_T1_FAST_ROIs_R_inf_front_gyrus_parsop
-0.39	0.45	-0.9	0.387877		1		718	-0.38	0.45	-0.8	0.407127		1		703	-0.8	1.56	-0.5	0.609974		1		362	0.04	1.71	0	0.980893		1		371	0.73	2023	NODDI_OD___ThalamicNuclei___Left-PuL
-0.29	0.33	-0.9	0.38789		1		729	-0.24	0.34	-0.7	0.47431		1		714	-1.29	1.22	-1.1	0.289552		1		366	-1.11	1.2	-0.9	0.35683		1		378	0.91	221	AmygNuclei_lh_volume_Lateral-nucleus
-0.24	0.28	-0.9	0.388088		1		731	-0.16	0.28	-0.6	0.561614		1		716	-2.18	1.03	-2.1	0.034848		1		368	-1.9	1.04	-1.8	0.067505		1		378	0.75	1001	wg_lh_intensity-contrast_paracentral
-0.94	1.09	-0.9	0.388999		1		730	-0.92	1.11	-0.8	0.408208		1		715	-1.68	3.92	-0.4	0.669574		1		367	-1.59	4.04	-0.4	0.693946		1		378	0.79	571	aparc-a2009s_lh_volume_S-temporal-transverse
0.16	0.19	0.9	0.389016		1		742	0.14	0.19	0.7	0.480393		1		727	0.59	0.72	0.8	0.416867		1		378	0.51	0.68	0.8	0.447608		1		379	0.68	1217	IDP_dMRI_TBSS_ICVF_Inferior_cerebellar_peduncle_L
0.22	0.26	0.9	0.390353		1		779	0.32	0.26	1.2	0.228786		1		764	-1.92	0.95	-2	0.043926		1		397	-2.44	1.02	-2.4	0.017147		1		397	0.93	58	IDP_T1_FAST_ROIs_L_postcent_gyrus
-0.16	0.19	-0.9	0.390984		1		731	-0.11	0.19	-0.6	0.57324		1		716	-1.58	0.69	-2.3	0.022298		1		368	-1.23	0.68	-1.8	0.073031		1		378	0.82	747	aparc-DKTatlas_lh_thickness_inferiorparietal
-2.51	2.93	-0.9	0.391256		1		726	-2.78	2.96	-0.9	0.34682		1		711	3.58	10.08	0.4	0.722616		1		365	4.67	11.09	0.4	0.673921		1		376	0.52	220	aseg_rh_number_HolesBeforeFixing
0.41	0.48	0.9	0.391337		1		718	0.5	0.48	1	0.29714		1		703	-2.04	1.64	-1.2	0.214852		1		362	-2.17	1.76	-1.2	0.217793		1		371	0.69	1984	NODDI_OD___rh.hippoAmyg___CA4-head
0.3	0.35	0.9	0.39194		1		718	0.23	0.35	0.6	0.516353		1		703	1.77	1.28	1.4	0.16731		1		362	1.74	1.23	1.4	0.159295		1		371	0.75	1717	dti_FA___ThalamicNuclei___Left-PuM
-1.28	1.5	-0.9	0.393212		1		741	-1.5	1.51	-1	0.317864		1		727	5.26	5.51	1	0.341074		1		376	4.81	5.71	0.8	0.399391		1		379	0.86	1393	IDP_dMRI_TBSS_ISOVF_Tapetum_R
-0.15	0.17	-0.9	0.393511		1		740	-0.16	0.17	-0.9	0.367486		1		725	0.04	0.63	0.1	0.954231		1		377	0.54	0.65	0.8	0.408429		1		378	0.95	1232	IDP_dMRI_TBSS_ICVF_Posterior_corona_radiata_R
0.18	0.21	0.9	0.393766		1		742	0.14	0.21	0.6	0.521772		1		727	1.29	0.74	1.7	0.082578		1		378	0.94	0.82	1.1	0.256493		1		379	0.71	1214	IDP_dMRI_TBSS_ICVF_Medial_lemniscus_R
0.84	0.98	0.9	0.394329		1		714	0.94	0.99	0.9	0.344708		1		699	-2.1	3.49	-0.6	0.547891		1		359	-2.38	3.62	-0.7	0.510589		1		370	0.65	1664	dti_FA___lh.hippoAmyg___subiculum-head
0.25	0.29	0.9	0.394535		1		730	0.36	0.29	1.2	0.21625		1		715	-2.49	1.05	-2.4	0.018683		1		367	-2.42	1.04	-2.3	0.020633		1		378	0.92	476	aparc-DKTatlas_rh_volume_lateralorbitofrontal
-0.13	0.15	-0.9	0.394665		1		741	-0.16	0.15	-1.1	0.290664		1		726	0.57	0.57	1	0.312581		1		378	0.95	0.52	1.8	0.070173		1		378	0.89	1222	IDP_dMRI_TBSS_ICVF_Anterior_limb_of_internal_capsule_R
0.55	0.64	0.9	0.394815		1		711	0.57	0.64	0.9	0.375853		1		698	-0.22	2.4	-0.1	0.927984		1		366	-0.26	2.56	-0.1	0.918212		1		358	0.65	1495	OC_95th_percentile_mod=DTI_FA_threshold=0.3_warpResolution=2mm
0.12	0.15	0.9	0.394842		1		741	0.07	0.15	0.5	0.644503		1		727	1.57	0.53	2.9	0.003292		0.98		377	1.53	0.56	2.7	0.006758		0.9987		378	0.88	1161	IDP_dMRI_TBSS_MD_Posterior_thalamic_radiation_L
0.28	0.33	0.9	0.395141		1		731	0.31	0.33	0.9	0.351775		1		716	-0.34	1.21	-0.3	0.777286		1		368	-0.28	1.18	-0.2	0.811256		1		378	0.72	794	aparc-DKTatlas_rh_thickness_precentral
-0.24	0.28	-0.9	0.395279		1		731	-0.23	0.28	-0.8	0.409768		1		716	-0.7	1.05	-0.7	0.505226		1		368	0.16	0.99	0.2	0.873117		1		378	0.75	895	aparc-a2009s_rh_thickness_G-occipital-middle
-0.57	0.67	-0.8	0.396728		1		730	-0.49	0.68	-0.7	0.471578		1		715	-2.53	2.5	-1	0.312803		1		367	-0.62	2.39	-0.3	0.796406		1		378	0.83	502	aparc-a2009s_lh_volume_G+S-transv-frontopol
-0.12	0.14	-0.8	0.399008		1		742	-0.09	0.14	-0.6	0.542631		1		727	-0.79	0.53	-1.5	0.136011		1		378	-0.79	0.52	-1.5	0.133953		1		379	0.87	1350	IDP_dMRI_ProbtrackX_OD_slf_l
-0.68	0.81	-0.8	0.39923		1		677	-0.79	0.82	-1	0.331973		1		666	1.89	3.07	0.6	0.539096		1		342	5.68	3.38	1.7	0.093527		1		346	0.53	1636	T2Star___lh.hippoAmyg___Lateral-nucleus
0.11	0.13	0.8	0.399366		1		743	0.1	0.13	0.8	0.450286		1		728	0.41	0.46	0.9	0.372107		1		378	0.04	0.48	0.1	0.93511		1		380	0.91	1128	IDP_dMRI_ProbtrackX_FA_str_l
-0.18	0.21	-0.8	0.400432		1		730	-0.09	0.21	-0.4	0.6577		1		715	-2.22	0.77	-2.9	0.004215		0.9911		367	-1.96	0.75	-2.6	0.009731		1		378	0.83	1025	wg_rh_intensity-contrast_fusiform
-0.15	0.17	-0.8	0.400573		1		743	-0.09	0.18	-0.5	0.595785		1		728	-1.38	0.6	-2.3	0.022596		1		378	-1.33	0.66	-2	0.045485		1		380	0.82	1331	IDP_dMRI_ProbtrackX_OD_atr_l
0.23	0.27	0.8	0.401476		1		715	0.2	0.28	0.7	0.47841		1		700	0.92	0.96	1	0.341335		1		360	0.69	1.02	0.7	0.496035		1		370	0.61	1887	NODDI_ICVF___lh.hippoAmyg___subiculum-head
-0.66	0.79	-0.8	0.402153		1		718	-0.63	0.8	-0.8	0.433103		1		703	-1.89	2.69	-0.7	0.482275		1		362	-1.46	3.02	-0.5	0.629438		1		371	0.71	2038	NODDI_OD___ThalamicNuclei___Right-Pf
-0.09	0.11	-0.8	0.402478		1		742	-0.11	0.11	-1	0.336892		1		727	0.2	0.4	0.5	0.621295		1		378	0.5	0.43	1.2	0.241301		1		379	0.93	1127	IDP_dMRI_ProbtrackX_FA_slf_r
-0.18	0.21	-0.8	0.402751		1		778	-0.27	0.21	-1.3	0.205107		1		763	2.12	0.76	2.8	0.005438		0.9963		396	1.83	0.81	2.2	0.025004		1		397	0.93	13	IDP_T1_FIRST_left_caudate_volume
0.27	0.32	0.8	0.40288		1		730	0.28	0.32	0.9	0.39149		1		715	0.19	1.12	0.2	0.865965		1		367	-0.12	1.18	-0.1	0.91869		1		378	0.92	240	AmygNuclei_rh_volume_Whole-amygdala
-0.17	0.21	-0.8	0.402999		1		740	-0.23	0.21	-1.1	0.279387		1		725	0.81	0.76	1.1	0.2911		1		377	0.96	0.77	1.2	0.212654		1		378	0.77	1067	IDP_dMRI_TBSS_FA_Inferior_cerebellar_peduncle_R
2.47	2.96	0.8	0.403931		1		718	1.99	3.01	0.7	0.507256		1		703	14.21	10.27	1.4	0.167472		1		362	7.91	10.99	0.7	0.472101		1		371	0.58	1861	NODDI_ISOVF___lh.hippoAmyg___Corticoamygdaloid-transitio
0.36	0.44	0.8	0.405398		1		713	0.35	0.44	0.8	0.432869		1		699	0.81	1.69	0.5	0.632237		1		360	0.79	1.55	0.5	0.611292		1		367	0.55	1893	NODDI_ICVF___lh.hippoAmyg___CA1-body
0.12	0.15	0.8	0.406472		1		742	0.09	0.15	0.6	0.549568		1		727	1.02	0.54	1.9	0.060821		1		378	0.68	0.57	1.2	0.231683		1		379	0.68	1272	IDP_dMRI_ProbtrackX_ICVF_ml_r
-0.24	0.29	-0.8	0.406646		1		730	-0.27	0.3	-0.9	0.369154		1		715	0.31	1.03	0.3	0.760025		1		367	1.04	1.12	0.9	0.351363		1		378	0.95	644	aparc-a2009s_rh_volume_S-temporal-sup
-0.16	0.19	-0.8	0.406858		1		730	-0.15	0.19	-0.8	0.436314		1		715	-0.54	0.67	-0.8	0.419858		1		367	-0.08	0.7	-0.1	0.904309		1		378	0.94	335	ThalamNuclei_lh_volume_Whole-thalamus
-0.19	0.23	-0.8	0.407074		1		731	-0.09	0.23	-0.4	0.681634		1		716	-2.4	0.84	-2.9	0.004234		0.9911		368	-2.24	0.84	-2.6	0.008362		0.9999		378	0.77	1013	wg_lh_intensity-contrast_superiorparietal
-0.24	0.29	-0.8	0.407327		1		730	-0.2	0.3	-0.7	0.500398		1		715	-1.44	1.04	-1.4	0.167278		1		367	-0.64	1.1	-0.6	0.562542		1		378	0.96	562	aparc-a2009s_lh_volume_S-parieto-occipital
0.18	0.22	0.8	0.407613		1		741	0.12	0.22	0.6	0.571919		1		726	1.6	0.78	2	0.04133		1		378	1.11	0.82	1.4	0.17575		1		378	0.76	1261	IDP_dMRI_ProbtrackX_ICVF_cgh_r
-0.43	0.52	-0.8	0.408137		1		728	-0.51	0.53	-1	0.336717		1		713	1.13	1.89	0.6	0.55254		1		367	2.85	1.89	1.5	0.131229		1		376	0.59	745	aparc-DKTatlas_lh_thickness_entorhinal
-0.47	0.57	-0.8	0.40885		1		718	-0.54	0.57	-0.9	0.343631		1		703	1.18	2.06	0.6	0.567389		1		362	2.11	2.07	1	0.309559		1		371	0.75	1669	dti_FA___rh.hippoAmyg___CA1-head
-0.18	0.22	-0.8	0.409226		1		731	-0.12	0.22	-0.5	0.605143		1		716	-1.74	0.82	-2.1	0.033817		1		368	-1.34	0.79	-1.7	0.093274		1		378	0.82	721	BA-exvivo_lh_thickness_BA44
-0.88	1.06	-0.8	0.410062		1		761	-0.91	1.07	-0.9	0.392053		1		746	0.18	4.01	0	0.964355		1		389	-0.88	3.98	-0.2	0.825054		1		387	0.66	1445	rfMRI amplitudes (ICA100 node 13)
-0.32	0.39	-0.8	0.411593		1		730	-0.21	0.4	-0.5	0.604528		1		715	-2.89	1.49	-1.9	0.053441		1		367	-2.75	1.37	-2	0.044884		1		378	0.68	705	aparc-Desikan_rh_thickness_rostralanteriorcingulate
-0.18	0.23	-0.8	0.411812		1		731	-0.12	0.23	-0.5	0.583849		1		716	-1.49	0.85	-1.8	0.078531		1		368	-1.21	0.79	-1.5	0.126951		1		378	0.81	663	aparc-Desikan_lh_thickness_parsopercularis
-0.48	0.58	-0.8	0.411828		1		742	-0.35	0.59	-0.6	0.558437		1		727	-3.09	1.98	-1.6	0.120401		1		378	-4.05	2.3	-1.8	0.079517		1		379	0.76	1334	IDP_dMRI_ProbtrackX_OD_cgc_r
0.88	1.07	0.8	0.411904		1		763	0.79	1.08	0.7	0.466879		1		748	3.09	3.98	0.8	0.439058		1		390	0.72	4.05	0.2	0.858578		1		388	0.67	1449	rfMRI amplitudes (ICA100 node 19)
0.17	0.2	0.8	0.412899		1		710	0.2	0.2	1	0.315638		1		697	-0.78	0.77	-1	0.309284		1		356	-0.84	0.78	-1.1	0.281723		1		367	0.64	1824	dti_MD___ThalamicNuclei___Right-PuA
-0.82	1	-0.8	0.4133		1		741	-0.92	1.02	-0.9	0.367116		1		726	2.37	3.51	0.7	0.499052		1		376	1.22	3.82	0.3	0.749575		1		380	0.72	1287	IDP_dMRI_TBSS_OD_Corticospinal_tract_R
0.19	0.23	0.8	0.41392		1		716	0.12	0.23	0.5	0.615863		1		701	1.83	0.82	2.2	0.025979		1		361	1.77	0.83	2.1	0.03415		1		370	0.59	1907	NODDI_ICVF___lh.hippoAmyg___molecular_layer_HP-head
0.29	0.35	0.8	0.414073		1		714	0.3	0.35	0.8	0.400308		1		699	0.15	1.27	0.1	0.908397		1		360	-0.27	1.28	-0.2	0.832983		1		369	0.53	1802	dti_MD___ThalamicNuclei___Left-LGN
-0.31	0.38	-0.8	0.41414		1		730	-0.3	0.39	-0.8	0.446096		1		715	-0.43	1.38	-0.3	0.757776		1		368	-0.44	1.39	-0.3	0.75182		1		377	0.91	949	aseg_global_intensity_3rd-Ventricle
-0.19	0.23	-0.8	0.414169		1		715	-0.19	0.23	-0.8	0.416876		1		701	-0.31	0.87	-0.4	0.719532		1		361	-0.22	0.84	-0.3	0.794379		1		368	0.65	1807	dti_MD___ThalamicNuclei___Left-PuA
-0.25	0.31	-0.8	0.414669		1		717	-0.28	0.31	-0.9	0.37187		1		702	0.36	1.06	0.3	0.73567		1		362	0.03	1.23	0	0.982974		1		370	0.6	1941	NODDI_ICVF___ThalamicNuclei___Right-LP
-0.29	0.36	-0.8	0.416366		1		730	-0.19	0.36	-0.5	0.601945		1		715	-2.56	1.25	-2.1	0.040301		1		367	-2.26	1.38	-1.6	0.100801		1		378	0.7	668	aparc-Desikan_lh_thickness_posteriorcingulate
0.24	0.29	0.8	0.416899		1		717	0.25	0.29	0.9	0.388488		1		703	-0.19	1.08	-0.2	0.86237		1		361	-0.7	1.09	-0.6	0.522036		1		370	0.59	1808	dti_MD___ThalamicNuclei___Left-PuI
0.47	0.58	0.8	0.417117		1		709	0.47	0.59	0.8	0.423122		1		696	0.87	2.11	0.4	0.681595		1		365	-0.28	2.32	-0.1	0.903926		1		357	0.75	1499	OC_95th_percentile_mod=DTI_MD_threshold=0.3_warpResolution=2mm
0.18	0.22	0.8	0.417447		1		717	0.18	0.23	0.8	0.423708		1		702	0.43	0.76	0.6	0.575822		1		362	0.02	0.88	0	0.986022		1		370	0.71	1942	NODDI_ICVF___ThalamicNuclei___Right-MDl
0.14	0.18	0.8	0.417833		1		716	0.14	0.18	0.8	0.44052		1		701	0.38	0.58	0.7	0.514761		1		362	0.02	0.7	0	0.982879		1		369	0.64	1911	NODDI_ICVF___lh.hippoAmyg___Lateral-nucleus
0.38	0.46	0.8	0.417883		1		714	0.25	0.47	0.5	0.598176		1		699	2.99	1.59	1.9	0.061348		1		361	3.16	1.78	1.8	0.076532		1		368	0.59	1750	dti_MD___rh.hippoAmyg___HATA
0.41	0.51	0.8	0.417896		1		717	0.4	0.51	0.8	0.427065		1		702	0.38	1.8	0.2	0.831002		1		362	-0.73	1.87	-0.4	0.697199		1		370	0.7	2015	NODDI_OD___ThalamicNuclei___Left-LP
1.13	1.4	0.8	0.41892		1		763	0.92	1.42	0.7	0.515241		1		748	5.25	5.16	1	0.309048		1		390	5.91	5.3	1.1	0.265818		1		388	0.63	1429	rfMRI amplitudes (ICA25 node 13)
-0.22	0.27	-0.8	0.418981		1		730	-0.14	0.27	-0.5	0.595144		1		715	-1.94	0.94	-2.1	0.039465		1		367	-1.43	1.04	-1.4	0.169384		1		378	0.96	440	aparc-DKTatlas_lh_volume_fusiform
-0.18	0.23	-0.8	0.419039		1		731	-0.18	0.23	-0.8	0.437122		1		716	-0.27	0.83	-0.3	0.741849		1		368	-0.1	0.83	-0.1	0.906224		1		378	0.87	945	aparc-a2009s_rh_thickness_S-subparietal
1.08	1.33	0.8	0.419651		1		728	1.23	1.35	0.9	0.359475		1		713	-3.85	4.7	-0.8	0.414115		1		367	-2.72	4.95	-0.5	0.583275		1		376	0.77	611	aparc-a2009s_rh_volume_Lat-Fis-ant-Vertical
0.19	0.23	0.8	0.420012		1		742	0.15	0.23	0.6	0.528451		1		727	1.49	0.86	1.7	0.083331		1		378	1.2	0.85	1.4	0.160747		1		379	0.76	1245	IDP_dMRI_TBSS_ICVF_Fornix_cres+Stria_terminalis_L
-0.32	0.4	-0.8	0.420321		1		718	-0.22	0.4	-0.5	0.589439		1		703	-2.74	1.39	-2	0.048779		1		362	-2.48	1.49	-1.7	0.096123		1		371	0.86	2031	NODDI_OD___ThalamicNuclei___Right-CM
0.24	0.3	0.8	0.420475		1		714	0.26	0.3	0.9	0.383479		1		699	-0.23	1.07	-0.2	0.828597		1		361	-0.28	1.17	-0.2	0.807296		1		368	0.55	1806	dti_MD___ThalamicNuclei___Left-MGN
0.25	0.31	0.8	0.420717		1		781	0.22	0.32	0.7	0.479918		1		766	0.99	1.19	0.8	0.40655		1		397	0.46	1.18	0.4	0.692909		1		399	0.89	138	IDP_T1_FAST_ROIs_R_cerebellum_I-IV
-0.7	0.87	-0.8	0.421834		1		681	-0.61	0.89	-0.7	0.494014		1		670	-3.56	3.33	-1.1	0.286196		1		345	-3.9	3.77	-1	0.302253		1		347	0.65	1643	T2Star___rh.hippoAmyg___Corticoamygdaloid-transitio
1.28	1.59	0.8	0.422103		1		742	1.2	1.6	0.7	0.453257		1		727	2.05	5.62	0.4	0.71584		1		377	-0.44	6.14	-0.1	0.942324		1		380	0.57	1410	IDP_dMRI_ProbtrackX_ISOVF_mcp
-0.05	0.06	-0.8	0.422756		1		726	-0.06	0.06	-0.9	0.345003		1		711	0.24	0.21	1.1	0.257314		1		364	0.31	0.24	1.3	0.200295		1		377	0.78	979	aseg_rh_intensity_Pallidum
0.39	0.49	0.8	0.423027		1		718	0.31	0.49	0.6	0.52902		1		703	2.41	1.7	1.4	0.156468		1		362	1.31	1.81	0.7	0.467702		1		371	0.71	1736	dti_FA___ThalamicNuclei___Right-PuL
2.55	3.19	0.8	0.423483		1		675	1.77	3.17	0.6	0.577182		1		667	31.74	16.4	1.9	0.053808		1		340	29.79	13.3	2.2	0.025701		1		343	0.71	1054	IDP_T2_FLAIR_BIANCA_WMH_volume
-1.7	2.13	-0.8	0.42407		1		741	-1.42	2.14	-0.7	0.506451		1		726	-7.3	7.74	-0.9	0.345707		1		376	-7.52	7.84	-1	0.338483		1		380	0.82	1394	IDP_dMRI_TBSS_ISOVF_Tapetum_L
0.26	0.33	0.8	0.425867		1		731	0.29	0.33	0.9	0.379885		1		716	-0.33	1.21	-0.3	0.783435		1		368	-0.28	1.18	-0.2	0.810646		1		378	0.72	703	aparc-Desikan_rh_thickness_precentral
-0.26	0.32	-0.8	0.425909		1		718	-0.22	0.33	-0.7	0.492989		1		703	-0.82	1.14	-0.7	0.469733		1		362	-0.54	1.18	-0.5	0.649774		1		371	0.74	2026	NODDI_OD___ThalamicNuclei___Left-VLa
-0.22	0.28	-0.8	0.427576		1		715	-0.21	0.28	-0.8	0.441384		1		700	-0.17	1	-0.2	0.86487		1		361	0.36	1	0.4	0.720706		1		369	0.66	1793	dti_MD___rh.hippoAmyg___Accessory-Basal-nucleus
-0.3	0.38	-0.8	0.427802		1		730	-0.3	0.38	-0.8	0.436189		1		715	-0.36	1.43	-0.3	0.80141		1		367	0.31	1.31	0.2	0.813068		1		378	0.91	486	aparc-DKTatlas_rh_volume_postcentral
0.12	0.16	0.8	0.428144		1		742	0.11	0.16	0.7	0.509146		1		727	0.68	0.56	1.2	0.222045		1		378	0.59	0.6	1	0.325254		1		379	0.65	1271	IDP_dMRI_ProbtrackX_ICVF_ml_l
-0.28	0.35	-0.8	0.429443		1		743	-0.16	0.35	-0.4	0.656082		1		728	-3.1	1.17	-2.6	0.008304		0.9999		378	-2.02	1.39	-1.4	0.14788		1		380	0.73	1329	IDP_dMRI_ProbtrackX_OD_ar_l
0.19	0.24	0.8	0.42964		1		732	0.12	0.24	0.5	0.625852		1		717	1.91	0.89	2.1	0.032868		1		373	1.67	0.89	1.9	0.061908		1		374	0.63	1171	IDP_dMRI_TBSS_MD_Fornix_cres+Stria_terminalis_L
0.29	0.37	0.8	0.429866		1		729	0.31	0.37	0.8	0.41395		1		714	-0.07	1.35	-0.1	0.958359		1		367	0.5	1.35	0.4	0.710129		1		377	0.87	488	aparc-DKTatlas_rh_volume_precentral
0.2	0.25	0.8	0.430068		1		729	0.16	0.26	0.6	0.519547		1		714	0.91	0.89	1	0.309796		1		367	0.78	0.93	0.8	0.402758		1		377	0.95	194	aseg_lh_volume_Caudate
-0.12	0.15	-0.8	0.430093		1		778	-0.11	0.15	-0.7	0.460012		1		764	-0.3	0.59	-0.5	0.607814		1		396	-0.04	0.58	-0.1	0.950689		1		396	0.98	8	IDP_T1_SIENAX_white_unnormalised_volume
1.27	1.62	0.8	0.43073		1		716	1.34	1.64	0.8	0.413399		1		701	-0.4	5.63	-0.1	0.943635		1		360	-3.81	6.04	-0.6	0.528603		1		371	0.55	1982	NODDI_OD___rh.hippoAmyg___CA3-body
-0.31	0.39	-0.8	0.430975		1		715	-0.3	0.4	-0.8	0.444239		1		700	0.06	1.37	0	0.967161		1		360	0.22	1.43	0.2	0.878644		1		370	0.51	1915	NODDI_ICVF___lh.hippoAmyg___Central-nucleus
-0.5	0.64	-0.8	0.432362		1		728	-0.44	0.65	-0.7	0.499983		1		713	-2.06	2.22	-0.9	0.353529		1		366	-0.97	2.41	-0.4	0.688785		1		377	0.87	631	aparc-a2009s_rh_volume_S-oc-temp-lat
0.14	0.18	0.8	0.432399		1		740	0.17	0.19	0.9	0.369556		1		725	-0.29	0.66	-0.4	0.665376		1		377	-0.39	0.69	-0.6	0.575634		1		378	0.64	1176	IDP_dMRI_TBSS_MD_Uncinate_fasciculus_R
-0.32	0.41	-0.8	0.432754		1		730	-0.17	0.41	-0.4	0.682443		1		715	-4.02	1.38	-2.9	0.003757		0.9858		367	-3.13	1.58	-2	0.048017		1		378	0.9	518	aparc-a2009s_lh_volume_G-oc-temp-lat-fusifor
0.76	0.97	0.8	0.432959		1		718	0.64	0.98	0.6	0.516788		1		703	4.55	3.56	1.3	0.20174		1		362	2.45	3.46	0.7	0.479684		1		371	0.66	1733	dti_FA___ThalamicNuclei___Right-Pf
-0.08	0.11	-0.8	0.433086		1		711	-0.09	0.11	-0.8	0.396599		1		698	0.11	0.42	0.3	0.79522		1		366	0.25	0.4	0.6	0.536327		1		358	0.92	1532	PIF_95th_percentile_mod=DTI_FA_threshold=0_warpResolution=2mm
0.2	0.26	0.8	0.43357		1		711	0.2	0.26	0.8	0.452067		1		699	0.46	1.01	0.5	0.650289		1		365	-0.02	1.06	0	0.983339		1		358	0.9	1175	IDP_dMRI_TBSS_MD_Superior_fronto-occipital_fasciculus_L
0.87	1.11	0.8	0.433772		1		703	0.81	1.12	0.7	0.469033		1		690	1.27	4.25	0.3	0.765088		1		361	0	4.16	0	0.999158		1		355	0.71	1482	OB_left_volume_threshold=0.3_warpResolution=2mm
-0.18	0.23	-0.8	0.434051		1		774	-0.15	0.23	-0.7	0.513341		1		759	-0.8	0.9	-0.9	0.372579		1		393	-0.39	0.87	-0.5	0.650749		1		396	0.96	64	IDP_T1_FAST_ROIs_L_supramarg_gyrus_post
-0.24	0.3	-0.8	0.434289		1		730	-0.18	0.3	-0.6	0.548		1		715	-1.57	1.11	-1.4	0.155476		1		367	-1.09	1.1	-1	0.319517		1		378	0.72	897	aparc-a2009s_rh_thickness_G-oc-temp-lat-fusifor
-0.26	0.33	-0.8	0.434786		1		731	-0.18	0.34	-0.5	0.591405		1		716	-2.07	1.16	-1.8	0.075389		1		368	-1.64	1.27	-1.3	0.196088		1		378	0.6	679	aparc-Desikan_lh_thickness_insula
-0.28	0.36	-0.8	0.435271		1		681	-0.25	0.36	-0.7	0.489634		1		666	-1.03	1.17	-0.9	0.378252		1		340	-0.63	1.33	-0.5	0.635481		1		356	0.72	971	aseg_lh_intensity_vessel
-0.23	0.29	-0.8	0.435609		1		731	-0.1	0.29	-0.4	0.721392		1		716	-3.08	1.05	-2.9	0.003476		0.9826		368	-2.95	1.09	-2.7	0.00706		0.9989		378	0.75	830	aparc-a2009s_lh_thickness_G-parietal-sup
-0.2	0.26	-0.8	0.435641		1		779	-0.22	0.26	-0.8	0.401985		1		764	0.17	0.92	0.2	0.856963		1		397	-0.03	1.02	0	0.973197		1		397	0.95	121	IDP_T1_FAST_ROIs_R_occ_pole
1.16	1.48	0.8	0.436378		1		742	1.16	1.51	0.8	0.439359		1		727	1.77	5.24	0.3	0.736049		1		378	-1.12	5.53	-0.2	0.840243		1		379	0.58	1381	IDP_dMRI_TBSS_ISOVF_Sagittal_stratum_L
-0.27	0.35	-0.8	0.436558		1		730	-0.11	0.35	-0.3	0.744101		1		715	-3.97	1.21	-3.2	0.001189		0.8245		367	-3.53	1.34	-2.6	0.008896		0.9999		378	0.92	362	aparc-Desikan_lh_volume_postcentral
0.25	0.33	0.8	0.43711		1		727	0.32	0.33	1	0.336532		1		712	-1.19	1.22	-1	0.330215		1		366	-1.02	1.15	-0.9	0.377372		1		376	0.92	391	aparc-Desikan_rh_volume_parsopercularis
-0.19	0.24	-0.8	0.438866		1		717	-0.19	0.25	-0.7	0.45461		1		702	-0.42	0.9	-0.5	0.641089		1		362	-0.03	0.87	0	0.973763		1		370	0.79	1646	dti_FA___brainstemS___Midbrain
-0.11	0.14	-0.8	0.439265		1		743	-0.11	0.14	-0.8	0.429462		1		728	-0.11	0.5	-0.2	0.831191		1		378	-0.01	0.55	0	0.981151		1		380	0.76	1167	IDP_dMRI_TBSS_MD_Cingulum_cingulate_gyrus_L
-0.18	0.24	-0.8	0.440471		1		779	-0.17	0.24	-0.7	0.491339		1		764	-0.62	0.9	-0.7	0.492953		1		397	-0.23	0.9	-0.3	0.79592		1		397	0.97	43	IDP_T1_FAST_ROIs_R_sup_temp_gyrus_ant
-0.23	0.3	-0.8	0.44066		1		718	-0.17	0.31	-0.6	0.57309		1		703	-1.69	1.03	-1.6	0.10155		1		362	-0.95	1.12	-0.9	0.394668		1		371	0.86	2028	NODDI_OD___ThalamicNuclei___Left-VPL
0.7	0.91	0.8	0.440897		1		729	0.67	0.92	0.7	0.466413		1		714	1	3.15	0.3	0.750729		1		367	-0.45	3.48	-0.1	0.896541		1		377	0.88	610	aparc-a2009s_rh_volume_Lat-Fis-ant-Horizont
-0.24	0.32	-0.8	0.441878		1		780	-0.18	0.32	-0.6	0.571373		1		765	-1.95	1.17	-1.7	0.095083		1		397	-1.95	1.21	-1.6	0.106715		1		398	0.97	114	IDP_T1_FAST_ROIs_L_heschl_gyrus
-0.59	0.76	-0.8	0.442209		1		718	-0.43	0.77	-0.5	0.582611		1		703	-4.31	2.91	-1.5	0.139194		1		362	-4.13	2.52	-1.6	0.102064		1		371	0.66	1657	dti_FA___rh.hippoAmyg___hippocampal_fissure
-1.04	1.35	-0.8	0.442634		1		763	-1.09	1.37	-0.8	0.425664		1		748	0.57	5.12	0.1	0.911265		1		390	-1.11	4.92	-0.2	0.82214		1		388	0.55	1425	rfMRI amplitudes (ICA25 node 9)
-0.1	0.13	-0.8	0.442704		1		743	-0.13	0.13	-1	0.313751		1		728	0.58	0.45	1.3	0.194719		1		378	0.78	0.49	1.6	0.111954		1		380	0.91	1118	IDP_dMRI_ProbtrackX_FA_ifo_r
0.29	0.38	0.8	0.442842		1		712	0.26	0.37	0.7	0.48448		1		697	1.22	1.33	0.9	0.360425		1		360	1.19	1.43	0.8	0.408363		1		367	0.51	1775	dti_MD___lh.hippoAmyg___CA4-body
0.08	0.1	0.8	0.44312		1		740	0.05	0.1	0.5	0.610275		1		725	0.7	0.36	1.9	0.055904		1		376	0.55	0.4	1.4	0.165431		1		379	0.91	1200	IDP_dMRI_ProbtrackX_MD_slf_l
0.16	0.21	0.8	0.443162		1		778	0.23	0.21	1.1	0.270227		1		763	-1.79	0.77	-2.3	0.020899		1		396	-1.79	0.79	-2.3	0.023489		1		397	0.94	90	IDP_T1_FAST_ROIs_L_front_orb_cortex
0.19	0.25	0.8	0.44429		1		715	0.23	0.26	0.9	0.375113		1		700	-0.81	0.94	-0.9	0.387048		1		360	-0.57	0.87	-0.7	0.512119		1		370	0.55	1762	dti_MD___rh.hippoAmyg___subiculum-head
-0.22	0.29	-0.8	0.444482		1		779	-0.16	0.29	-0.5	0.588781		1		764	-1.91	1.03	-1.9	0.064198		1		397	-1.75	1.09	-1.6	0.110341		1		397	0.97	111	IDP_T1_FAST_ROIs_R_parietal_operc_cortex
-3.75	4.9	-0.8	0.444509		1		615	-2.68	4.97	-0.5	0.589694		1		604	-24.1	19.51	-1.2	0.217732		1		317	-29.17	18.18	-1.6	0.109649		1		309	0.62	1857	NODDI_ISOVF___rh.hippoAmyg___molecular_layer_HP-body
-0.11	0.14	-0.8	0.44511		1		731	-0.1	0.14	-0.7	0.483518		1		716	-0.27	0.49	-0.5	0.587162		1		368	-0.2	0.51	-0.4	0.691463		1		378	0.57	981	aseg_rh_intensity_Amygdala
-0.2	0.26	-0.8	0.445916		1		730	-0.16	0.26	-0.6	0.546436		1		715	-0.91	0.9	-1	0.31167		1		367	-0.69	0.99	-0.7	0.483053		1		378	0.94	197	aseg_lh_volume_Hippocampus
-0.1	0.14	-0.8	0.445988		1		742	-0.08	0.14	-0.6	0.53328		1		727	-0.59	0.48	-1.2	0.217938		1		377	-0.27	0.52	-0.5	0.596742		1		380	0.89	1078	IDP_dMRI_TBSS_FA_Retrolenticular_part_of_internal_capsule_L
1.62	2.13	0.8	0.446845		1		732	1.77	2.1	0.8	0.401342		1		718	-5.7	7.85	-0.7	0.468488		1		371	-7.08	8.39	-0.8	0.399621		1		375	0.62	1402	IDP_dMRI_ProbtrackX_ISOVF_cgh_r
-0.4	0.53	-0.8	0.446891		1		731	-0.32	0.53	-0.6	0.551345		1		716	-2.75	1.85	-1.5	0.138711		1		368	-2.03	1.99	-1	0.308788		1		378	0.66	990	wg_lh_intensity-contrast_entorhinal
-0.35	0.46	-0.8	0.447354		1		730	-0.25	0.46	-0.5	0.584533		1		715	-2.17	1.55	-1.4	0.162774		1		367	-2.59	1.75	-1.5	0.140442		1		378	0.86	239	AmygNuclei_rh_volume_Paralaminar-nucleus
0.26	0.34	0.8	0.447662		1		730	0.38	0.34	1.1	0.26529		1		715	-2.65	1.28	-2.1	0.0398		1		367	-3.31	1.2	-2.7	0.005991		0.9983		378	0.79	650	aparc-Desikan_lh_thickness_cuneus
-3.23	4.25	-0.8	0.447731		1		685	-3.52	4.25	-0.8	0.407857		1		672	6.74	17.18	0.4	0.695169		1		341	8.3	14.95	0.6	0.579311		1		357	0.62	1872	NODDI_ISOVF___ThalamicNuclei___Right-PuM
0.25	0.33	0.8	0.448417		1		777	0.21	0.33	0.6	0.537135		1		762	1.13	1.25	0.9	0.364411		1		396	1.59	1.21	1.3	0.187629		1		396	0.95	89	IDP_T1_FAST_ROIs_R_cuneal_cortex
-0.2	0.26	-0.8	0.448497		1		729	-0.09	0.26	-0.3	0.741784		1		714	-2.8	1	-2.8	0.00529		0.9961		366	-2.49	0.94	-2.6	0.00859		0.9999		378	0.94	368	aparc-Desikan_lh_volume_superiorfrontal
-0.15	0.2	-0.8	0.44862		1		731	-0.14	0.2	-0.7	0.479036		1		716	-0.43	0.77	-0.6	0.576136		1		368	0.14	0.69	0.2	0.844093		1		378	0.78	797	aparc-DKTatlas_rh_thickness_rostralmiddlefrontal
-1.12	1.48	-0.8	0.448652		1		743	-1.31	1.49	-0.9	0.378039		1		728	4.69	5.44	0.9	0.389433		1		378	5.87	5.38	1.1	0.276684		1		380	0.61	1399	IDP_dMRI_ProbtrackX_ISOVF_cgc_l
-0.23	0.3	-0.8	0.449139		1		731	-0.2	0.31	-0.6	0.526675		1		716	-0.78	1.11	-0.7	0.480538		1		368	-1.38	1.08	-1.3	0.200193		1		378	0.87	853	aparc-a2009s_lh_thickness_S-collat-transv-post
0.2	0.26	0.8	0.449286		1		730	0.23	0.26	0.9	0.375176		1		715	-0.53	1	-0.5	0.594173		1		367	-0.63	0.94	-0.7	0.501666		1		378	0.87	935	aparc-a2009s_rh_thickness_S-oc-temp-med+Lingual
-0.19	0.25	-0.8	0.449311		1		730	-0.11	0.25	-0.4	0.662397		1		715	-2.11	0.96	-2.2	0.029469		1		367	-1.88	0.9	-2.1	0.036692		1		378	0.78	720	BA-exvivo_lh_thickness_BA6
-0.14	0.19	-0.8	0.449363		1		743	-0.14	0.19	-0.8	0.450732		1		728	-0.09	0.66	-0.1	0.892067		1		378	0.02	0.73	0	0.974298		1		380	0.53	1146	IDP_dMRI_TBSS_MD_Cerebral_peduncle_R
-0.11	0.15	-0.8	0.450166		1		780	-0.09	0.15	-0.6	0.538647		1		765	-0.73	0.54	-1.3	0.177851		1		397	-0.33	0.56	-0.6	0.557093		1		398	0.93	12	IDP_T1_FIRST_right_thalamus_volume
-0.32	0.43	-0.8	0.450528		1		730	-0.35	0.43	-0.8	0.421345		1		715	-0.12	1.58	-0.1	0.94196		1		367	1.12	1.55	0.7	0.468569		1		378	0.85	301	ThalamNuclei_lh_volume_VM
-0.16	0.21	-0.8	0.450712		1		717	-0.17	0.21	-0.8	0.419467		1		702	0.07	0.75	0.1	0.920867		1		362	0.31	0.8	0.4	0.698766		1		370	0.68	1945	NODDI_ICVF___ThalamicNuclei___Right-PuA
-0.09	0.12	-0.8	0.450727		1		710	-0.12	0.12	-0.9	0.344452		1		698	0.6	0.48	1.3	0.210642		1		365	0.72	0.47	1.5	0.127125		1		357	0.88	1529	AON_95th_percentile_mod=DTI_FA_threshold=0_warpResolution=2mm
-0.35	0.46	-0.8	0.451345		1		728	-0.29	0.46	-0.6	0.534799		1		713	-1.71	1.69	-1	0.31233		1		365	-1.51	1.67	-0.9	0.367562		1		378	0.85	248	HippSubfield_lh_volume_presubiculum-body
-0.39	0.52	-0.8	0.45208		1		730	-0.49	0.53	-0.9	0.356044		1		715	1.51	1.84	0.8	0.411481		1		367	3.21	1.95	1.6	0.099852		1		378	0.68	776	aparc-DKTatlas_rh_thickness_entorhinal
-0.1	0.14	-0.8	0.452375		1		728	-0.11	0.14	-0.8	0.446194		1		713	-0.03	0.47	-0.1	0.948812		1		367	0.16	0.54	0.3	0.768042		1		376	0.68	956	aseg_global_intensity_CC-Central
3.36	4.47	0.8	0.4532		1		700	3.48	4.52	0.8	0.442371		1		686	-0.09	15.86	0	0.995713		1		355	-2.28	17.12	-0.1	0.894093		1		359	0.52	1866	NODDI_ISOVF___ThalamicNuclei___Left-MDm
-0.2	0.27	-0.7	0.453451		1		730	-0.1	0.27	-0.4	0.700295		1		715	-2.54	0.97	-2.6	0.008954		1		367	-2.36	0.97	-2.4	0.016088		1		378	0.75	988	wg_lh_intensity-contrast_caudalmiddlefrontal
0.2	0.26	0.7	0.45407		1		716	0.17	0.27	0.7	0.51569		1		701	0.87	0.95	0.9	0.362026		1		361	0.27	0.95	0.3	0.776249		1		370	0.66	1946	NODDI_ICVF___ThalamicNuclei___Right-PuI
0.33	0.44	0.7	0.455432		1		730	0.48	0.44	1.1	0.27823		1		715	-3.45	1.59	-2.2	0.030579		1		367	-2.81	1.56	-1.8	0.073176		1		378	0.91	505	aparc-a2009s_lh_volume_G+S-cingul-Mid-Post
0.16	0.21	0.7	0.456399		1		731	0.18	0.21	0.8	0.400287		1		716	-0.43	0.84	-0.5	0.605723		1		368	-0.2	0.75	-0.3	0.789203		1		378	0.82	790	aparc-DKTatlas_rh_thickness_parstriangularis
0.55	0.74	0.7	0.456757		1		677	0.41	0.74	0.5	0.584701		1		666	5.15	2.9	1.8	0.077328		1		342	4.55	3.02	1.5	0.132164		1		346	0.54	1634	T2Star___lh.hippoAmyg___molecular_layer_HP-head
-0.18	0.24	-0.7	0.45721		1		731	-0.06	0.25	-0.3	0.797205		1		716	-3.04	0.9	-3.4	0.000764		0.7047		368	-2.85	0.87	-3.2	0.001207		0.8212		378	0.84	1033	wg_rh_intensity-contrast_middletemporal
-0.11	0.14	-0.7	0.457834		1		742	-0.13	0.14	-0.9	0.373689		1		727	0.37	0.51	0.7	0.464377		1		378	0.39	0.54	0.7	0.469888		1		379	0.7	1184	IDP_dMRI_ProbtrackX_MD_cgc_l
0.56	0.76	0.7	0.458945		1		680	0.57	0.77	0.7	0.460661		1		669	0.34	3	0.1	0.908807		1		345	1.38	3.09	0.4	0.654786		1		346	0.57	1633	T2Star___rh.hippoAmyg___GC-ML-DG-head
-0.45	0.61	-0.7	0.459092		1		782	-0.44	0.62	-0.7	0.474869		1		767	-0.56	2.28	-0.2	0.807597		1		397	0.03	2.36	0	0.990099		1		400	0.87	135	IDP_T1_FAST_ROIs_R_ventral_striatum
-0.19	0.25	-0.7	0.459859		1		728	-0.17	0.26	-0.7	0.498466		1		713	-0.59	0.94	-0.6	0.528144		1		366	-0.07	0.91	-0.1	0.941137		1		377	0.93	398	aparc-Desikan_rh_volume_precuneus
0.18	0.24	0.7	0.459937		1		709	0.09	0.24	0.4	0.71367		1		696	2.56	0.89	2.9	0.004339		0.9916		366	1.9	0.95	2	0.045903		1		356	0.81	1553	AON_95th_percentile_mod=NODDI_ICVF_threshold=0_warpResolution=2mm
-0.24	0.33	-0.7	0.461069		1		728	-0.24	0.34	-0.7	0.482078		1		713	-0.57	1.21	-0.5	0.640955		1		366	-0.09	1.2	-0.1	0.942033		1		377	0.93	393	aparc-Desikan_rh_volume_parstriangularis
1.12	1.52	0.7	0.461684		1		717	1.3	1.54	0.8	0.399607		1		702	-3.19	5.34	-0.6	0.550661		1		361	-5.48	5.69	-1	0.336216		1		371	0.58	1981	NODDI_OD___lh.hippoAmyg___CA3-body
0.32	0.43	0.7	0.462116		1		729	0.3	0.44	0.7	0.500307		1		714	0.86	1.56	0.6	0.581813		1		366	0.65	1.57	0.4	0.679832		1		378	0.87	256	HippSubfield_lh_volume_CA4-body
-0.36	0.49	-0.7	0.462242		1		731	-0.33	0.5	-0.7	0.508217		1		716	-1.34	1.8	-0.7	0.457408		1		368	-0.15	1.81	-0.1	0.934623		1		378	0.72	879	aparc-a2009s_rh_thickness_G+S-paracentral
0.24	0.32	0.7	0.462498		1		730	0.35	0.33	1.1	0.289635		1		715	-2	1.24	-1.6	0.105823		1		368	-2.4	1.11	-2.2	0.030796		1		377	0.78	946	aparc-a2009s_rh_thickness_S-temporal-inf
-0.3	0.41	-0.7	0.462763		1		718	-0.29	0.41	-0.7	0.48203		1		703	-0.65	1.48	-0.4	0.660218		1		362	-0.22	1.44	-0.2	0.876139		1		371	0.78	1729	dti_FA___ThalamicNuclei___Right-MDl
-0.16	0.22	-0.7	0.463106		1		731	-0.07	0.22	-0.3	0.733909		1		716	-2.03	0.79	-2.6	0.010334		1		368	-2.06	0.8	-2.6	0.010691		1		378	0.8	649	aparc-Desikan_lh_thickness_caudalmiddlefrontal
0.08	0.11	0.7	0.463663		1		741	0.05	0.11	0.5	0.64251		1		726	0.74	0.42	1.8	0.078155		1		377	0.71	0.42	1.7	0.09484		1		379	0.9	1173	IDP_dMRI_TBSS_MD_Superior_longitudinal_fasciculus_L
-0.18	0.25	-0.7	0.464707		1		731	-0.13	0.25	-0.5	0.602272		1		716	-1.51	0.91	-1.6	0.09896		1		368	-1.02	0.9	-1.1	0.259242		1		378	0.78	1002	wg_lh_intensity-contrast_parsopercularis
-0.12	0.17	-0.7	0.465148		1		740	-0.14	0.17	-0.8	0.422612		1		725	0.18	0.57	0.3	0.757548		1		378	0.6	0.67	0.9	0.369159		1		377	0.75	1169	IDP_dMRI_TBSS_MD_Cingulum_hippocampus_L
-0.18	0.25	-0.7	0.465267		1		731	-0.14	0.25	-0.5	0.58924		1		716	-1.24	0.96	-1.3	0.19883		1		368	-0.76	0.87	-0.9	0.381152		1		378	0.72	803	aparc-DKTatlas_rh_thickness_insula
0.3	0.41	0.7	0.465612		1		729	0.4	0.41	1	0.337116		1		714	-1.78	1.47	-1.2	0.226167		1		367	-2.36	1.49	-1.6	0.113858		1		377	0.9	876	aparc-a2009s_lh_thickness_S-temporal-transverse
-0.22	0.3	-0.7	0.466458		1		730	-0.17	0.3	-0.6	0.571786		1		715	-1.6	1.06	-1.5	0.131985		1		367	-1.44	1.11	-1.3	0.19785		1		378	0.9	288	ThalamNuclei_lh_volume_PuM
-0.21	0.29	-0.7	0.466576		1		730	-0.16	0.29	-0.5	0.593949		1		715	-1.73	1.04	-1.7	0.097798		1		367	-1.3	1.09	-1.2	0.234945		1		378	0.93	463	aparc-DKTatlas_lh_volume_superiortemporal
-0.06	0.09	-0.7	0.466844		1		731	-0.07	0.09	-0.8	0.450124		1		716	0.07	0.31	0.2	0.830108		1		368	0.2	0.32	0.6	0.547067		1		378	0.8	978	aseg_rh_intensity_Putamen
-0.34	0.46	-0.7	0.46746		1		730	-0.23	0.47	-0.5	0.618436		1		715	-3.07	1.62	-1.9	0.059741		1		367	-2.53	1.74	-1.4	0.147061		1		378	0.87	252	HippSubfield_lh_volume_GC-ML-DG-head
-0.16	0.21	-0.7	0.468392		1		731	-0.12	0.21	-0.6	0.562177		1		716	-0.81	0.82	-1	0.323308		1		368	-0.49	0.74	-0.7	0.50817		1		378	0.78	947	aparc-a2009s_rh_thickness_S-temporal-sup
5.58	7.76	0.7	0.471877		1		623	5.68	7.76	0.7	0.464651		1		612	5.57	29.67	0.2	0.851278		1		315	-14.31	31.76	-0.5	0.652648		1		319	0.64	1855	NODDI_ISOVF___rh.hippoAmyg___molecular_layer_HP-head
0.27	0.37	0.7	0.471932		1		729	0.26	0.37	0.7	0.478322		1		714	0.29	1.35	0.2	0.827379		1		367	0.85	1.34	0.6	0.52633		1		377	0.88	397	aparc-Desikan_rh_volume_precentral
0.1	0.14	0.7	0.472731		1		740	0.08	0.14	0.6	0.579385		1		725	0.48	0.53	0.9	0.374865		1		376	0.48	0.5	1	0.336145		1		379	0.8	1057	IDP_dMRI_TBSS_FA_Middle_cerebellar_peduncle
0.18	0.24	0.7	0.472938		1		717	0.12	0.25	0.5	0.615622		1		702	1.32	0.83	1.6	0.112117		1		362	0.5	0.94	0.5	0.592429		1		370	0.65	1906	NODDI_ICVF___rh.hippoAmyg___GC-ML-DG-body
-0.52	0.73	-0.7	0.473272		1		718	-0.46	0.73	-0.6	0.531224		1		703	-1.79	2.65	-0.7	0.49979		1		362	-3.06	2.65	-1.1	0.250234		1		371	0.61	1687	dti_FA___rh.hippoAmyg___molecular_layer_HP-body
-0.72	1.01	-0.7	0.47346		1		763	-0.77	1.02	-0.8	0.451453		1		748	1	3.62	0.3	0.783111		1		390	1.14	3.86	0.3	0.76712		1		388	0.62	1468	rfMRI amplitudes (ICA100 node 40)
-0.66	0.92	-0.7	0.473549		1		717	-0.65	0.92	-0.7	0.484225		1		702	-0.82	3.41	-0.2	0.810906		1		361	-2.65	3.15	-0.8	0.401806		1		371	0.78	1663	dti_FA___rh.hippoAmyg___presubiculum-body
-0.26	0.36	-0.7	0.473914		1		731	-0.15	0.36	-0.4	0.675117		1		716	-2.91	1.36	-2.1	0.033714		1		368	-2.26	1.28	-1.8	0.079293		1		378	0.76	662	aparc-Desikan_lh_thickness_paracentral
-0.42	0.59	-0.7	0.473938		1		730	-0.52	0.59	-0.9	0.384414		1		715	1.76	2.11	0.8	0.403459		1		367	2.83	2.22	1.3	0.201605		1		378	0.76	272	HippSubfield_rh_volume_molecular-layer-HP-head
-0.3	0.42	-0.7	0.473947		1		731	-0.21	0.43	-0.5	0.626211		1		716	-2.45	1.49	-1.6	0.100375		1		368	-1.9	1.6	-1.2	0.235071		1		378	0.6	907	aparc-a2009s_rh_thickness_G-rectus
-0.1	0.14	-0.7	0.474327		1		740	-0.1	0.15	-0.7	0.500151		1		725	-0.08	0.52	-0.2	0.88075		1		378	0.09	0.54	0.2	0.874379		1		377	0.93	1265	IDP_dMRI_ProbtrackX_ICVF_fmi
-0.26	0.36	-0.7	0.477488		1		729	-0.25	0.37	-0.7	0.503206		1		714	-0.45	1.42	-0.3	0.754041		1		366	-0.3	1.27	-0.2	0.812232		1		378	0.81	950	aseg_global_intensity_4th-Ventricle
-1.5	2.11	-0.7	0.478722		1		737	-1.72	2.12	-0.8	0.419134		1		723	6.07	8.03	0.8	0.450166		1		376	3.78	7.86	0.5	0.630544		1		375	0.59	1391	IDP_dMRI_TBSS_ISOVF_Superior_fronto-occipital_fasciculus_R
0.17	0.25	0.7	0.479015		1		731	0.22	0.25	0.9	0.368921		1		716	-0.83	0.9	-0.9	0.354918		1		368	-1.07	0.89	-1.2	0.230123		1		378	0.78	1028	wg_rh_intensity-contrast_isthmuscingulate
0.81	1.15	0.7	0.47922		1		743	0.74	1.15	0.6	0.522255		1		728	3.45	4.05	0.9	0.394		1		378	2.19	4.45	0.5	0.622274		1		380	0.67	1372	IDP_dMRI_TBSS_ISOVF_Anterior_corona_radiata_R
-0.65	0.92	-0.7	0.479246		1		718	-0.73	0.93	-0.8	0.434602		1		703	1.27	3.33	0.4	0.70216		1		362	3.03	3.32	0.9	0.362348		1		371	0.62	1679	dti_FA___rh.hippoAmyg___CA4-body
-0.74	1.04	-0.7	0.479313		1		762	-1	1.05	-1	0.339047		1		747	5.57	4	1.4	0.164634		1		389	4.99	3.79	1.3	0.189246		1		388	0.63	1446	rfMRI amplitudes (ICA100 node 15)
-0.24	0.34	-0.7	0.47972		1		772	-0.15	0.34	-0.4	0.660907		1		757	-2.57	1.18	-2.2	0.030069		1		395	-1.31	1.32	-1	0.321462		1		392	0.87	25	IDP_T1_FIRST_brain_stem+4th_ventricle_volume
-0.18	0.25	-0.7	0.480272		1		731	-0.14	0.25	-0.5	0.587114		1		716	-1.13	0.96	-1.2	0.242137		1		368	-1.38	0.86	-1.6	0.107796		1		378	0.91	933	aparc-a2009s_rh_thickness_S-occipital-ant
-0.33	0.46	-0.7	0.480949		1		780	-0.35	0.47	-0.7	0.45626		1		766	0.01	1.7	0	0.994382		1		396	0.77	1.91	0.4	0.685093		1		398	0.89	164	IDP_T1_FAST_ROIs_R_cerebellum_X
-0.26	0.37	-0.7	0.481072		1		731	-0.2	0.38	-0.5	0.591685		1		716	-1.94	1.36	-1.4	0.156246		1		368	-1.49	1.32	-1.1	0.261614		1		378	0.7	847	aparc-a2009s_lh_thickness_S-central
-0.2	0.28	-0.7	0.481376		1		730	-0.04	0.28	-0.2	0.880513		1		715	-3.84	1.01	-3.8	0.000162	*	0.2909		367	-3.89	1.03	-3.7	0.000193		0.3134		378	0.71	1006	wg_lh_intensity-contrast_postcentral
-0.09	0.13	-0.7	0.482931		1		785	-0.07	0.13	-0.5	0.604001		1		770	-0.74	0.46	-1.6	0.105994		1		399	-0.55	0.55	-1	0.313016		1		401	0.95	1	IDP_T1_SIENAX_peripheral_grey_normalised_volume
-0.62	0.88	-0.7	0.482962		1		731	-0.7	0.89	-0.8	0.433898		1		716	0.68	3.13	0.2	0.828529		1		368	3.54	3.24	1.1	0.274442		1		378	0.83	199	aseg_lh_volume_Accumbens-area
0.52	0.74	0.7	0.483245		1		718	0.37	0.75	0.5	0.623924		1		703	4.61	2.63	1.7	0.080216		1		362	3.83	2.7	1.4	0.156223		1		371	0.87	1969	NODDI_OD___lh.hippoAmyg___presubiculum-body
-0.14	0.2	-0.7	0.483287		1		731	-0.13	0.2	-0.6	0.51826		1		716	-0.43	0.78	-0.5	0.582946		1		368	0.13	0.7	0.2	0.851045		1		378	0.76	706	aparc-Desikan_rh_thickness_rostralmiddlefrontal
-0.9	1.29	-0.7	0.483442		1		762	-0.89	1.31	-0.7	0.496818		1		747	-0.84	4.68	-0.2	0.857821		1		389	-1.23	4.99	-0.2	0.805054		1		388	0.54	1430	rfMRI amplitudes (ICA25 node 14)
-0.31	0.44	-0.7	0.484187		1		730	-0.24	0.44	-0.5	0.58887		1		715	-1.91	1.63	-1.2	0.242989		1		367	-0.97	1.55	-0.6	0.531314		1		378	0.9	483	aparc-DKTatlas_rh_volume_parsorbitalis
-0.35	0.5	-0.7	0.484433		1		730	-0.31	0.5	-0.6	0.53481		1		715	-1.2	1.84	-0.7	0.514034		1		367	-1.02	1.78	-0.6	0.566636		1		378	0.85	229	AmygNuclei_lh_volume_Paralaminar-nucleus
0.32	0.45	0.7	0.484829		1		731	0.48	0.46	1.1	0.289916		1		716	-3.77	1.68	-2.2	0.025866		1		368	-3.97	1.63	-2.4	0.015135		1		378	0.59	937	aparc-a2009s_rh_thickness_S-orbital-med-olfact
0.24	0.35	0.7	0.48511		1		742	0.11	0.35	0.3	0.753582		1		727	3.57	1.28	2.8	0.005485		0.9965		378	3.23	1.26	2.5	0.011086		1		379	0.61	1213	IDP_dMRI_TBSS_ICVF_Corticospinal_tract_L
0.24	0.34	0.7	0.48544		1		717	0.31	0.34	0.9	0.366266		1		702	-1.22	1.19	-1	0.305078		1		362	-1.82	1.24	-1.5	0.143287		1		370	0.57	1916	NODDI_ICVF___rh.hippoAmyg___Central-nucleus
0.18	0.25	0.7	0.485637		1		731	0.23	0.25	0.9	0.364016		1		716	-1.08	0.89	-1.2	0.228157		1		368	-1.01	0.94	-1.1	0.28509		1		378	0.82	920	aparc-a2009s_rh_thickness_S-cingul-Marginalis
0.17	0.24	0.7	0.48611		1		715	0.17	0.24	0.7	0.48992		1		700	0.1	0.81	0.1	0.899896		1		361	-0.28	0.93	-0.3	0.761759		1		369	0.65	1913	NODDI_ICVF___lh.hippoAmyg___Basal-nucleus
0.36	0.51	0.7	0.48612		1		718	0.39	0.51	0.8	0.449003		1		703	0.1	1.8	0.1	0.956763		1		362	-2.24	1.9	-1.2	0.237138		1		371	0.84	1769	dti_MD___lh.hippoAmyg___CA3-head
0.17	0.25	0.7	0.488252		1		769	0.16	0.25	0.6	0.516902		1		754	0.32	0.91	0.4	0.722624		1		390	-0.26	0.93	-0.3	0.780136		1		394	0.95	83	IDP_T1_FAST_ROIs_R_cing_gyrus_ant
0.34	0.49	0.7	0.488556		1		717	0.31	0.5	0.6	0.537005		1		702	1.09	1.7	0.6	0.52284		1		362	0.68	1.8	0.4	0.70431		1		370	0.73	2034	NODDI_OD___ThalamicNuclei___Right-LP
-0.37	0.54	-0.7	0.488698		1		729	-0.35	0.55	-0.6	0.527589		1		714	-0.92	1.98	-0.5	0.642852		1		366	-0.73	1.92	-0.4	0.702731		1		378	0.9	243	HippSubfield_lh_volume_CA1-body
0.19	0.27	0.7	0.489304		1		731	0.33	0.27	1.2	0.216611		1		716	-3.12	1.04	-3	0.002879		0.9695		368	-3.8	0.93	-4	5.4e-05		0.126		378	0.84	989	wg_lh_intensity-contrast_cuneus
-0.09	0.13	-0.7	0.48947		1		784	-0.05	0.13	-0.4	0.69194		1		769	-1.04	0.46	-2.3	0.022929		1		399	-0.97	0.5	-1.9	0.053344		1		400	0.97	6	IDP_T1_SIENAX_grey_unnormalised_volume
-0.69	1	-0.7	0.490495		1		731	-0.52	1.01	-0.5	0.60942		1		716	-6.44	3.43	-1.9	0.061048		1		368	-5.08	3.85	-1.3	0.188165		1		378	0.93	334	ThalamNuclei_rh_volume_LD
-0.07	0.11	-0.7	0.490919		1		742	-0.08	0.11	-0.7	0.459876		1		727	0.02	0.39	0	0.964952		1		378	0.21	0.38	0.6	0.579942		1		379	0.92	1126	IDP_dMRI_ProbtrackX_FA_slf_l
-0.25	0.37	-0.7	0.49153		1		730	-0.15	0.37	-0.4	0.676324		1		715	-2.65	1.31	-2	0.044395		1		367	-1.74	1.41	-1.2	0.216132		1		378	0.87	351	aparc-Desikan_lh_volume_lateraloccipital
0.19	0.28	0.7	0.491578		1		777	0.24	0.28	0.9	0.382235		1		762	-1.19	0.93	-1.3	0.201263		1		394	-1.21	1.13	-1.1	0.286556		1		398	0.97	35	IDP_T1_FAST_ROIs_R_inf_front_gyrus_parstri
-0.18	0.26	-0.7	0.492216		1		728	-0.12	0.27	-0.5	0.642663		1		713	-1.36	0.94	-1.4	0.148049		1		366	-1.39	0.98	-1.4	0.156508		1		377	0.94	261	HippSubfield_lh_volume_Whole-hippocampal-head
-0.39	0.57	-0.7	0.492417		1		782	-0.31	0.58	-0.5	0.591982		1		767	-2.17	2.16	-1	0.315268		1		397	-1.41	2.15	-0.7	0.511718		1		400	0.83	157	IDP_T1_FAST_ROIs_V_cerebellum_VIIIb
-0.16	0.23	-0.7	0.492535		1		730	-0.07	0.23	-0.3	0.768578		1		715	-2.2	0.82	-2.7	0.007696		0.9996		367	-1.93	0.86	-2.2	0.025012		1		378	0.78	994	wg_lh_intensity-contrast_isthmuscingulate
-0.19	0.27	-0.7	0.493676		1		730	-0.14	0.27	-0.5	0.601797		1		715	-1.17	0.93	-1.3	0.210663		1		367	-0.9	1.05	-0.9	0.38854		1		378	0.75	656	aparc-Desikan_lh_thickness_lateraloccipital
-0.57	0.83	-0.7	0.4942		1		730	-0.18	0.82	-0.2	0.821861		1		715	-9.15	3.19	-2.8	0.004373		0.9918		367	-8.46	2.95	-2.8	0.004393		0.9923		378	0.91	376	aparc-Desikan_rh_volume_caudalanteriorcingulate
0.48	0.7	0.7	0.494954		1		718	0.4	0.7	0.6	0.567931		1		703	1.9	2.53	0.8	0.453183		1		362	1.82	2.54	0.7	0.473258		1		371	0.54	1963	NODDI_OD___lh.hippoAmyg___hippocampal_fissure
0.25	0.36	0.7	0.495053		1		729	0.28	0.36	0.8	0.443079		1		714	-0.52	1.32	-0.4	0.693893		1		367	-0.21	1.32	-0.2	0.874112		1		377	0.86	841	aparc-a2009s_lh_thickness_Lat-Fis-ant-Horizont
-0.46	0.67	-0.7	0.495914		1		718	-0.45	0.68	-0.7	0.504996		1		703	-0.52	2.41	-0.2	0.82878		1		362	-0.41	2.49	-0.2	0.870189		1		371	0.67	1685	dti_FA___rh.hippoAmyg___molecular_layer_HP-head
-0.15	0.22	-0.7	0.497022		1		729	-0.16	0.23	-0.7	0.493248		1		715	-0.01	0.83	0	0.992468		1		366	0.03	0.85	0	0.976366		1		377	0.88	859	aparc-a2009s_lh_thickness_S-oc-middle+Lunatus
-0.88	1.3	-0.7	0.498417		1		763	-1.2	1.29	-0.9	0.352197		1		748	8.05	4.69	1.7	0.08695		1		390	6.44	5.03	1.3	0.200985		1		388	0.63	1421	rfMRI amplitudes (ICA25 node 3)
0.15	0.22	0.7	0.499808		1		717	0.07	0.22	0.3	0.73377		1		702	1.77	0.76	2.3	0.02055		1		362	1.57	0.81	1.9	0.053974		1		370	0.64	1892	NODDI_ICVF___rh.hippoAmyg___CA1-head
-0.26	0.39	-0.7	0.500424		1		730	-0.23	0.39	-0.6	0.551503		1		715	-0.69	1.41	-0.5	0.625501		1		367	-0.46	1.41	-0.3	0.743733		1		378	0.88	974	aseg_rh_intensity_Inf-Lat-Vent
-0.15	0.22	-0.7	0.500529		1		731	-0.07	0.22	-0.3	0.751599		1		716	-1.81	0.79	-2.3	0.022615		1		368	-1.89	0.8	-2.4	0.01837		1		378	0.81	743	aparc-DKTatlas_lh_thickness_caudalmiddlefrontal
0.7	1.04	0.7	0.500855		1		731	0.66	1.05	0.6	0.52889		1		716	2.27	3.86	0.6	0.556503		1		368	-0.98	3.65	-0.3	0.789014		1		378	0.92	202	aseg_lh_volume_choroid-plexus
0.45	0.66	0.7	0.500867		1		742	0.37	0.67	0.6	0.578962		1		727	2.09	2.33	0.9	0.368953		1		377	2.64	2.53	1	0.297704		1		380	0.68	1416	IDP_dMRI_ProbtrackX_ISOVF_str_l
-0.22	0.33	-0.7	0.501922		1		730	-0.26	0.34	-0.8	0.452414		1		715	0.35	1.17	0.3	0.766878		1		367	0.83	1.25	0.7	0.508544		1		378	0.88	290	ThalamNuclei_lh_volume_VPL
0.08	0.12	0.7	0.502727		1		743	0.04	0.12	0.3	0.726902		1		728	0.95	0.4	2.3	0.019089		1		378	0.77	0.46	1.6	0.099241		1		380	0.82	1194	IDP_dMRI_ProbtrackX_MD_ilf_l
-0.26	0.38	-0.7	0.503539		1		680	-0.16	0.38	-0.4	0.672995		1		666	-2.2	1.44	-1.5	0.12598		1		345	-2.17	1.35	-1.6	0.110228		1		349	0.71	984	aseg_rh_intensity_vessel
-0.17	0.25	-0.7	0.503568		1		730	-0.08	0.25	-0.3	0.734617		1		715	-1.92	0.93	-2.1	0.039034		1		367	-1.96	0.9	-2.2	0.030245		1		378	0.67	1007	wg_lh_intensity-contrast_posteriorcingulate
0.2	0.29	0.7	0.504032		1		711	0.1	0.29	0.3	0.736274		1		698	2.76	1.13	2.4	0.01509		1		366	3	1.13	2.6	0.008594		0.9999		358	0.91	1484	HT_volume_threshold=0.3_warpResolution=2mm
-0.59	0.88	-0.7	0.504278		1		731	-0.38	0.89	-0.4	0.672314		1		716	-5.65	3.07	-1.8	0.066694		1		368	-5.62	3.4	-1.6	0.09915		1		378	0.8	507	aparc-a2009s_lh_volume_G-cingul-Post-ventral
0.41	0.61	0.7	0.506322		1		718	0.3	0.61	0.5	0.624803		1		703	2.82	2.19	1.3	0.199399		1		362	2.96	2.23	1.3	0.18568		1		371	0.62	1994	NODDI_OD___rh.hippoAmyg___molecular_layer_HP-body
-0.13	0.19	-0.7	0.506721		1		740	-0.12	0.19	-0.6	0.523733		1		725	-0.07	0.69	-0.1	0.922226		1		376	-0.22	0.72	-0.3	0.76134		1		379	0.74	1065	IDP_dMRI_TBSS_FA_Medial_lemniscus_R
-0.55	0.83	-0.7	0.506991		1		718	-0.51	0.84	-0.6	0.546361		1		703	-1.65	2.91	-0.6	0.571123		1		362	0.37	3.09	0.1	0.904208		1		371	0.62	1675	dti_FA___rh.hippoAmyg___CA3-body
-0.19	0.29	-0.7	0.508043		1		731	-0.17	0.29	-0.6	0.550545		1		716	-0.79	1.09	-0.7	0.467444		1		368	0.15	1	0.2	0.880046		1		378	0.76	901	aparc-a2009s_rh_thickness_G-pariet-inf-Angular
0.36	0.54	0.7	0.508182		1		718	0.27	0.54	0.5	0.621958		1		703	2.15	1.9	1.1	0.258685		1		362	2.2	2.02	1.1	0.278216		1		371	0.68	1711	dti_FA___ThalamicNuclei___Left-MGN
-0.23	0.35	-0.7	0.508225		1		727	-0.14	0.35	-0.4	0.689382		1		712	-2.34	1.32	-1.8	0.077681		1		366	-1.98	1.24	-1.6	0.111205		1		376	0.91	493	aparc-DKTatlas_rh_volume_superiorparietal
0.26	0.4	0.7	0.508805		1		730	0.22	0.4	0.6	0.580042		1		715	0.94	1.48	0.6	0.525309		1		367	0.89	1.42	0.6	0.531146		1		378	0.91	469	aparc-DKTatlas_rh_volume_cuneus
0.36	0.55	0.7	0.509334		1		726	0.45	0.55	0.8	0.41131		1		711	-1.53	1.94	-0.8	0.431258		1		366	-2.66	2.06	-1.3	0.196051		1		375	0.81	238	AmygNuclei_rh_volume_Corticoamygdaloid-transitio
-0.13	0.19	-0.7	0.509394		1		730	-0.14	0.19	-0.8	0.452825		1		715	0.18	0.76	0.2	0.816237		1		367	0.16	0.62	0.3	0.792015		1		378	0.88	739	BA-exvivo_rh_thickness_MT
0.11	0.17	0.7	0.510689		1		714	0.1	0.18	0.6	0.561854		1		699	0.41	0.61	0.7	0.499934		1		362	0.15	0.65	0.2	0.813927		1		367	0.61	1912	NODDI_ICVF___rh.hippoAmyg___Lateral-nucleus
0.22	0.34	0.7	0.511165		1		736	0.25	0.34	0.7	0.476979		1		721	-0.04	1.32	0	0.97491		1		376	-0.74	1.16	-0.6	0.523519		1		375	0.97	1137	IDP_dMRI_TBSS_MD_Fornix
-0.35	0.53	-0.7	0.512196		1		730	-0.13	0.54	-0.2	0.812759		1		715	-5.74	1.99	-2.9	0.004216		0.9911		367	-5.11	1.88	-2.7	0.006986		0.9989		378	0.88	508	aparc-a2009s_lh_volume_G-cuneus
-0.09	0.14	-0.7	0.512784		1		730	-0.09	0.14	-0.6	0.526428		1		715	-0.21	0.47	-0.4	0.656775		1		367	-0.07	0.51	-0.1	0.884597		1		378	0.98	168	aseg_global_volume_SubCortGray
-0.18	0.28	-0.7	0.51357		1		731	-0.08	0.28	-0.3	0.77573		1		716	-2.52	1.03	-2.4	0.014731		1		368	-2.57	1	-2.5	0.010912		1		378	0.62	782	aparc-DKTatlas_rh_thickness_lateralorbitofrontal
-0.18	0.27	-0.7	0.51379		1		730	-0.14	0.27	-0.5	0.618078		1		715	-1.13	0.94	-1.2	0.228768		1		367	-0.86	1.05	-0.8	0.414438		1		378	0.75	750	aparc-DKTatlas_lh_thickness_lateraloccipital
-0.11	0.17	-0.7	0.513989		1		742	-0.16	0.17	-0.9	0.343561		1		727	1.19	0.61	1.9	0.051629		1		378	1.67	0.66	2.5	0.011528		1		379	0.9	1240	IDP_dMRI_TBSS_ICVF_Cingulum_cingulate_gyrus_R
0.94	1.44	0.6	0.516316		1		668	0.78	1.45	0.5	0.590592		1		659	6.59	6.34	1	0.299758		1		334	4.81	6.54	0.7	0.462474		1		343	0.92	178	aseg_global_volume_WM-hypointensities
-0.22	0.34	-0.6	0.516316		1		729	-0.11	0.34	-0.3	0.737938		1		714	-2.96	1.2	-2.4	0.014408		1		366	-2.29	1.24	-1.8	0.066241		1		378	0.89	457	aparc-DKTatlas_lh_volume_precentral
0.75	1.16	0.6	0.516614		1		760	0.76	1.17	0.6	0.518854		1		745	1.09	4.16	0.3	0.794401		1		389	-2.26	4.43	-0.5	0.610059		1		386	0.59	1456	rfMRI amplitudes (ICA100 node 27)
0.19	0.3	0.6	0.518075		1		730	0.25	0.3	0.8	0.404775		1		715	-1.62	1.08	-1.5	0.136442		1		367	-1.56	1.09	-1.4	0.152273		1		378	0.91	312	ThalamNuclei_rh_volume_PuM
0.18	0.28	0.6	0.51844		1		717	0.13	0.28	0.5	0.630022		1		702	1.02	1	1	0.307089		1		362	0.42	1	0.4	0.676987		1		370	0.62	1882	NODDI_ICVF___rh.hippoAmyg___HP_tail
-0.16	0.25	-0.6	0.519364		1		731	-0.13	0.25	-0.5	0.606674		1		716	-1.04	0.93	-1.1	0.262149		1		368	-0.38	0.9	-0.4	0.671377		1		378	0.77	892	aparc-a2009s_rh_thickness_G-front-sup
0.56	0.87	0.6	0.519627		1		727	0.76	0.87	0.9	0.385045		1		712	-3.74	3.13	-1.2	0.233251		1		366	-5.53	3.16	-1.7	0.080999		1		376	0.86	637	aparc-a2009s_rh_volume_S-pericallosal
0.08	0.13	0.6	0.519667		1		742	0.03	0.13	0.2	0.818224		1		727	1.07	0.46	2.3	0.020165		1		378	1.06	0.46	2.3	0.022674		1		379	0.8	1206	IDP_dMRI_TBSS_ICVF_Middle_cerebellar_peduncle
0.18	0.29	0.6	0.520016		1		775	0.22	0.29	0.8	0.437317		1		760	-0.73	1.02	-0.7	0.473576		1		394	-0.84	1.11	-0.8	0.449567		1		396	0.9	143	IDP_T1_FAST_ROIs_R_cerebellum_VI
-0.18	0.28	-0.6	0.520388		1		768	-0.18	0.29	-0.6	0.527471		1		753	-0.21	1	-0.2	0.830281		1		392	-0.48	1.1	-0.4	0.661748		1		391	0.94	82	IDP_T1_FAST_ROIs_L_cing_gyrus_ant
-0.08	0.12	-0.6	0.520958		1		730	-0.08	0.12	-0.6	0.521422		1		715	0.03	0.46	0.1	0.955676		1		367	0.09	0.44	0.2	0.830845		1		378	0.69	967	aseg_lh_intensity_Hippocampus
0.25	0.4	0.6	0.521338		1		718	0.33	0.4	0.8	0.402858		1		703	-1.36	1.47	-0.9	0.353498		1		362	-2.39	1.42	-1.7	0.093728		1		371	0.68	1976	NODDI_OD___rh.hippoAmyg___CA1-head
-0.35	0.55	-0.6	0.523241		1		731	-0.29	0.56	-0.5	0.602828		1		716	-1.88	2.01	-0.9	0.350617		1		368	-0.7	1.96	-0.4	0.721345		1		378	0.66	740	BA-exvivo_rh_thickness_perirhinal
0.09	0.13	0.6	0.524362		1		743	0.09	0.13	0.7	0.489872		1		728	-0.05	0.5	-0.1	0.922959		1		378	-0.18	0.52	-0.4	0.721213		1		380	0.57	1150	IDP_dMRI_TBSS_MD_Posterior_limb_of_internal_capsule_R
-0.13	0.21	-0.6	0.525218		1		731	-0.12	0.21	-0.6	0.555483		1		716	-0.46	0.78	-0.6	0.560031		1		368	0.19	0.73	0.3	0.79112		1		378	0.81	687	aparc-Desikan_rh_thickness_inferiorparietal
-0.18	0.29	-0.6	0.525417		1		781	-0.15	0.29	-0.5	0.602841		1		766	-1.1	1.05	-1.1	0.292685		1		397	-0.55	1.12	-0.5	0.620151		1		399	0.89	139	IDP_T1_FAST_ROIs_L_cerebellum_V
0.4	0.63	0.6	0.525472		1		730	0.51	0.63	0.8	0.423614		1		715	-1.97	2.22	-0.9	0.376109		1		367	-2.23	2.31	-1	0.335134		1		378	0.73	528	aparc-a2009s_lh_volume_G-rectus
0.21	0.34	0.6	0.526377		1		730	0.26	0.34	0.8	0.437799		1		715	-0.77	1.3	-0.6	0.553925		1		367	-0.88	1.18	-0.7	0.456384		1		378	0.75	881	aparc-a2009s_rh_thickness_G+S-transv-frontopol
-0.35	0.55	-0.6	0.52668		1		731	-0.45	0.56	-0.8	0.41638		1		716	1.98	1.99	1	0.319626		1		368	2.9	1.99	1.5	0.145982		1		378	0.9	496	aparc-DKTatlas_rh_volume_transversetemporal
2.22	3.5	0.6	0.526977		1		649	2.03	3.5	0.6	0.562394		1		642	8.06	19.15	0.4	0.674164		1		323	11.49	15.18	0.8	0.449723		1		333	0.68	1056	IDP_T2_FLAIR_BIANCA_deepWMH_volume
-0.45	0.71	-0.6	0.527005		1		730	-0.27	0.71	-0.4	0.700134		1		715	-4.23	2.5	-1.7	0.091976		1		367	-3.76	2.68	-1.4	0.161428		1		378	0.81	940	aparc-a2009s_rh_thickness_S-pericallosal
0.14	0.22	0.6	0.527176		1		730	0.16	0.22	0.7	0.48511		1		715	-0.38	0.82	-0.5	0.64441		1		367	-0.39	0.81	-0.5	0.631244		1		378	0.77	683	aparc-Desikan_rh_thickness_caudalmiddlefrontal
1	1.58	0.6	0.527436		1		641	1.12	1.59	0.7	0.482121		1		631	-2.17	6.2	-0.3	0.726922		1		330	-4.2	6.81	-0.6	0.538449		1		321	0.9	1598	QSM_L_CAU
-0.18	0.28	-0.6	0.527489		1		779	-0.16	0.28	-0.6	0.571519		1		764	-0.77	1	-0.8	0.445568		1		397	-0.79	1.09	-0.7	0.471345		1		397	0.97	116	IDP_T1_FAST_ROIs_L_planum_temporale
-0.12	0.19	-0.6	0.528109		1		780	-0.16	0.2	-0.8	0.421651		1		765	0.6	0.71	0.8	0.39739		1		397	0.62	0.73	0.8	0.401612		1		398	0.94	14	IDP_T1_FIRST_right_caudate_volume
-0.05	0.09	-0.6	0.528541		1		728	-0.05	0.09	-0.6	0.57636		1		713	-0.23	0.31	-0.7	0.453544		1		366	-0.14	0.31	-0.5	0.649056		1		377	0.52	961	aseg_lh_intensity_Cerebellum-White-Matter
-0.17	0.27	-0.6	0.529439		1		740	-0.16	0.27	-0.6	0.55725		1		725	-0.04	1	0	0.968461		1		376	-0.36	0.98	-0.4	0.717097		1		379	0.59	1281	IDP_dMRI_TBSS_OD_Middle_cerebellar_peduncle
-0.13	0.21	-0.6	0.529703		1		731	-0.09	0.21	-0.4	0.668694		1		716	-1.15	0.77	-1.5	0.133827		1		368	-0.6	0.74	-0.8	0.416244		1		378	0.79	707	aparc-Desikan_rh_thickness_superiorfrontal
-0.12	0.2	-0.6	0.530085		1		780	-0.09	0.2	-0.4	0.657656		1		765	-0.95	0.73	-1.3	0.194021		1		397	-0.76	0.76	-1	0.31957		1		398	0.93	94	IDP_T1_FAST_ROIs_L_parahipp_gyrus_post
0.17	0.26	0.6	0.53026		1		775	0.23	0.26	0.9	0.379222		1		760	-1.72	0.98	-1.8	0.079983		1		393	-1.46	1	-1.4	0.147901		1		397	0.96	36	IDP_T1_FAST_ROIs_L_inf_front_gyrus_parsop
-0.22	0.35	-0.6	0.530315		1		712	-0.24	0.35	-0.7	0.498177		1		697	0.1	1.18	0.1	0.935176		1		357	1.1	1.32	0.8	0.404705		1		370	0.51	1798	dti_MD___lh.hippoAmyg___Paralaminar-nucleus
-0.26	0.42	-0.6	0.530427		1		730	-0.19	0.41	-0.5	0.647058		1		715	-2.43	1.54	-1.6	0.115738		1		368	-1.33	1.55	-0.9	0.390137		1		377	0.8	741	BA-exvivo_rh_thickness_entorhinal
3.2	5.1	0.6	0.530509		1		674	3	5.16	0.6	0.560506		1		659	11.18	17.93	0.6	0.533301		1		345	1.39	17.83	0.1	0.937919		1		344	0.66	1859	NODDI_ISOVF___rh.hippoAmyg___Lateral-nucleus
0.12	0.2	0.6	0.530928		1		741	0.06	0.2	0.3	0.764514		1		726	1.75	0.67	2.6	0.009322		1		378	1.64	0.76	2.2	0.031241		1		378	0.85	1242	IDP_dMRI_TBSS_ICVF_Cingulum_hippocampus_R
0.54	0.86	0.6	0.53148		1		680	0.51	0.87	0.6	0.557204		1		669	1.48	3.34	0.4	0.659024		1		344	2.98	3.62	0.8	0.410402		1		347	0.52	1638	T2Star___lh.hippoAmyg___Basal-nucleus
-0.3	0.47	-0.6	0.532197		1		730	-0.17	0.47	-0.4	0.724263		1		715	-3.25	1.69	-1.9	0.056078		1		367	-2.86	1.76	-1.6	0.106339		1		378	0.82	354	aparc-Desikan_lh_volume_medialorbitofrontal
-0.21	0.34	-0.6	0.532375		1		730	-0.1	0.34	-0.3	0.770298		1		715	-2.72	1.17	-2.3	0.020183		1		367	-2.35	1.28	-1.8	0.066814		1		378	0.92	455	aparc-DKTatlas_lh_volume_postcentral
0.56	0.89	0.6	0.532705		1		681	0.57	0.9	0.6	0.524454		1		670	-0.25	3.64	-0.1	0.944945		1		345	0.26	3.62	0.1	0.94248		1		347	0.61	1642	T2Star___lh.hippoAmyg___Corticoamygdaloid-transitio
0.22	0.35	0.6	0.533434		1		742	0.2	0.35	0.6	0.567792		1		727	0.64	1.18	0.5	0.58846		1		378	0.52	1.37	0.4	0.70403		1		379	0.82	1339	IDP_dMRI_ProbtrackX_OD_fma
-0.11	0.17	-0.6	0.533959		1		779	-0.09	0.17	-0.5	0.592179		1		764	-0.36	0.65	-0.5	0.584211		1		397	0.01	0.66	0	0.984004		1		397	0.94	131	IDP_T1_FAST_ROIs_R_hippocampus
-0.23	0.37	-0.6	0.53426		1		718	-0.24	0.38	-0.6	0.521201		1		703	0.25	1.28	0.2	0.84282		1		362	0.46	1.4	0.3	0.742522		1		371	0.84	2016	NODDI_OD___ThalamicNuclei___Left-MDl
0.16	0.25	0.6	0.534771		1		715	0.12	0.26	0.5	0.63173		1		700	0.93	0.94	1	0.320651		1		361	0.57	0.9	0.6	0.528545		1		369	0.65	1918	NODDI_ICVF___rh.hippoAmyg___Accessory-Basal-nucleus
-0.07	0.11	-0.6	0.534926		1		730	-0.07	0.11	-0.6	0.565778		1		715	-0.14	0.39	-0.4	0.723847		1		367	0.01	0.44	0	0.988078		1		378	0.71	977	aseg_rh_intensity_Caudate
-0.3	0.48	-0.6	0.534948		1		729	-0.27	0.48	-0.6	0.570924		1		714	-0.86	1.68	-0.5	0.610692		1		366	0.44	1.78	0.2	0.803801		1		378	0.85	268	HippSubfield_rh_volume_presubiculum-head
-0.2	0.32	-0.6	0.535739		1		773	-0.2	0.32	-0.6	0.538972		1		759	-0.05	1.2	0	0.968197		1		394	0.66	1.31	0.5	0.612709		1		393	0.87	19	IDP_T1_FIRST_left_hippocampus_volume
-0.36	0.58	-0.6	0.535764		1		730	-0.41	0.58	-0.7	0.47893		1		715	1.36	2.04	0.7	0.503285		1		367	1.41	2.18	0.6	0.519402		1		378	0.82	572	aparc-a2009s_rh_volume_G+S-frontomargin
0.99	1.59	0.6	0.535906		1		757	0.53	1.58	0.3	0.738573		1		742	11.68	5.99	1.9	0.052108		1		387	10.55	6	1.8	0.079274		1		385	0.52	1431	rfMRI amplitudes (ICA25 node 15)
-42.73	69	0.6	0.53594		1		763	-46.6	69.44	0.7	0.502405		1		748	93.58	231.95	-0.4	0.686837		1		390	41.24	283.14	-0.1	0.884276		1		388	0.94	1479	rfMRI connectivity ICA-features 3
-0.43	0.69	-0.6	0.536596		1		730	-0.51	0.7	-0.7	0.466385		1		715	1.81	2.46	0.7	0.462424		1		367	2.59	2.52	1	0.306402		1		378	0.8	618	aparc-a2009s_rh_volume_S-circular-insula-ant
0.24	0.39	0.6	0.536766		1		736	0.38	0.39	1	0.328907		1		722	-3.13	1.41	-2.2	0.026907		1		374	-3.97	1.57	-2.5	0.0118		1		376	0.88	1310	IDP_dMRI_TBSS_OD_Posterior_thalamic_radiation_L
-0.26	0.42	-0.6	0.536813		1		730	-0.23	0.42	-0.5	0.590912		1		715	-1.23	1.6	-0.8	0.440595		1		367	-0.13	1.47	-0.1	0.931691		1		378	0.87	392	aparc-Desikan_rh_volume_parsorbitalis
-0.09	0.15	-0.6	0.537073		1		743	-0.11	0.15	-0.7	0.453707		1		728	0.37	0.53	0.7	0.490548		1		378	0.53	0.56	0.9	0.344003		1		380	0.88	1108	IDP_dMRI_ProbtrackX_FA_atr_r
0.19	0.3	0.6	0.537552		1		730	0.29	0.3	1	0.339685		1		715	-2	1.1	-1.8	0.068873		1		367	-2.58	1.1	-2.3	0.019337		1		378	0.87	913	aparc-a2009s_rh_thickness_Lat-Fis-ant-Horizont
-0.61	0.99	-0.6	0.53763		1		763	-0.78	0.99	-0.8	0.433496		1		748	3.31	3.71	0.9	0.372513		1		390	3.93	3.65	1.1	0.282845		1		388	0.65	1437	rfMRI amplitudes (ICA100 node 2)
-0.22	0.36	-0.6	0.537644		1		730	-0.17	0.37	-0.5	0.648259		1		715	-2.12	1.32	-1.6	0.107616		1		367	-1.75	1.34	-1.3	0.193787		1		378	0.85	317	ThalamNuclei_rh_volume_PuA
0.35	0.57	0.6	0.538125		1		715	0.35	0.58	0.6	0.544273		1		700	0.24	2.02	0.1	0.904814		1		360	-1.45	2.1	-0.7	0.491877		1		370	0.52	1877	NODDI_ICVF___lh.hippoAmyg___parasubiculum
0.42	0.69	0.6	0.538771		1		707	0.31	0.69	0.4	0.653574		1		694	3.6	2.69	1.3	0.181813		1		365	2.43	2.55	0.9	0.342775		1		355	0.7	1513	SN_95th_percentile_mod=NODDI_OD_threshold=0.3_warpResolution=2mm
0.22	0.36	0.6	0.539641		1		778	0.26	0.36	0.7	0.473623		1		763	-0.72	1.32	-0.5	0.587868		1		396	-0.54	1.37	-0.4	0.694231		1		397	0.9	92	IDP_T1_FAST_ROIs_L_parahipp_gyrus_ant
0.23	0.37	0.6	0.539684		1		716	0.27	0.38	0.7	0.48062		1		701	-0.17	1.31	-0.1	0.896205		1		361	-1.31	1.38	-1	0.340191		1		370	0.54	1884	NODDI_ICVF___rh.hippoAmyg___presubiculum-head
0.15	0.24	0.6	0.540022		1		715	0.15	0.24	0.6	0.530076		1		700	0.09	0.86	0.1	0.919605		1		362	0.03	0.88	0	0.974438		1		368	0.82	1766	dti_MD___rh.hippoAmyg___CA1-head
-0.2	0.32	-0.6	0.540216		1		730	-0.1	0.32	-0.3	0.756844		1		715	-2.51	1.15	-2.2	0.029696		1		367	-2.36	1.17	-2	0.044393		1		378	0.73	724	BA-exvivo_lh_thickness_V2
-0.73	1.2	-0.6	0.540245		1		785	-0.98	1.21	-0.8	0.416927		1		770	5.57	4.62	1.2	0.22902		1		399	6.09	4.43	1.4	0.170523		1		401	0.64	22	IDP_T1_FIRST_right_amygdala_volume
-0.47	0.78	-0.6	0.54109		1		726	-0.56	0.78	-0.7	0.474127		1		711	1.1	2.67	0.4	0.679838		1		364	1.73	2.97	0.6	0.561182		1		377	0.84	249	HippSubfield_lh_volume_parasubiculum
0.1	0.16	0.6	0.541328		1		732	0.08	0.16	0.5	0.638857		1		718	0.6	0.61	1	0.329628		1		372	0.56	0.64	0.9	0.381335		1		374	0.83	1149	IDP_dMRI_TBSS_MD_Anterior_limb_of_internal_capsule_L
-0.25	0.41	-0.6	0.541588		1		742	-0.24	0.41	-0.6	0.562295		1		727	-0.45	1.4	-0.3	0.749539		1		378	-0.03	1.57	0	0.985533		1		379	0.88	1301	IDP_dMRI_TBSS_OD_Retrolenticular_part_of_internal_capsule_R
-0.15	0.24	-0.6	0.541852		1		730	-0.12	0.25	-0.5	0.638572		1		715	-1.11	0.9	-1.2	0.220362		1		367	-0.31	0.87	-0.4	0.718948		1		378	0.92	204	aseg_rh_volume_Cortex
-0.18	0.3	-0.6	0.541905		1		743	-0.16	0.3	-0.5	0.589569		1		728	-0.5	1	-0.5	0.620495		1		378	0.07	1.21	0.1	0.955599		1		380	0.74	1330	IDP_dMRI_ProbtrackX_OD_ar_r
0.37	0.6	0.6	0.542044		1		731	0.49	0.61	0.8	0.418477		1		716	-3.2	2.2	-1.4	0.147607		1		368	-4.2	2.16	-1.9	0.053054		1		378	0.87	326	ThalamNuclei_rh_volume_PuL
0.15	0.25	0.6	0.543714		1		742	0.17	0.25	0.7	0.511324		1		727	-0.2	0.91	-0.2	0.829554		1		378	-0.6	0.91	-0.7	0.50962		1		379	0.87	1094	IDP_dMRI_TBSS_FA_Cingulum_hippocampus_L
-0.18	0.3	-0.6	0.544169		1		777	-0.14	0.3	-0.5	0.643866		1		762	-0.95	1.11	-0.9	0.390759		1		396	-0.21	1.13	-0.2	0.851966		1		396	0.94	60	IDP_T1_FAST_ROIs_L_sup_parietal_lobule
-0.19	0.32	-0.6	0.544818		1		730	-0.08	0.32	-0.3	0.799521		1		715	-3.07	1.2	-2.5	0.010956		1		367	-2.66	1.12	-2.4	0.018466		1		378	0.76	846	aparc-a2009s_lh_thickness_S-calcarine
0.43	0.71	0.6	0.545067		1		743	0.49	0.72	0.7	0.495079		1		728	-1.44	2.61	-0.6	0.581341		1		378	-0.23	2.61	-0.1	0.929423		1		380	0.51	1403	IDP_dMRI_ProbtrackX_ISOVF_cst_r
-0.16	0.27	-0.6	0.545637		1		726	-0.19	0.27	-0.7	0.484562		1		711	0.42	1.02	0.4	0.677813		1		365	1.17	0.96	1.2	0.226824		1		376	0.9	492	aparc-DKTatlas_rh_volume_superiorfrontal
0.13	0.22	0.6	0.545646		1		730	0.21	0.22	1	0.331255		1		715	-1.75	0.79	-2.2	0.027281		1		367	-1.89	0.79	-2.4	0.017893		1		378	0.84	1020	wg_rh_intensity-contrast_bankssts
-0.08	0.13	-0.6	0.546223		1		743	-0.08	0.13	-0.7	0.515673		1		728	0.06	0.44	0.1	0.888741		1		378	0.1	0.48	0.2	0.841869		1		380	0.9	1119	IDP_dMRI_ProbtrackX_FA_ilf_l
0.22	0.36	0.6	0.546501		1		729	0.27	0.37	0.7	0.454756		1		716	-1.53	1.38	-1.1	0.267136		1		366	-1.04	1.44	-0.7	0.468825		1		376	0.95	443	aparc-DKTatlas_lh_volume_isthmuscingulate
-0.22	0.37	-0.6	0.547753		1		730	-0.12	0.37	-0.3	0.744281		1		715	-2.69	1.31	-2.1	0.039986		1		367	-1.63	1.41	-1.2	0.246642		1		378	0.87	444	aparc-DKTatlas_lh_volume_lateraloccipital
-0.13	0.22	-0.6	0.547884		1		731	-0.07	0.22	-0.3	0.750278		1		716	-1.59	0.81	-2	0.051005		1		368	-1.3	0.79	-1.6	0.099151		1		378	0.85	1026	wg_rh_intensity-contrast_inferiorparietal
-0.16	0.26	-0.6	0.548002		1		730	0.03	0.26	0.1	0.920807		1		715	-4.33	0.93	-4.6	5e-06	*	0.0203	*	367	-4.12	0.95	-4.3	1.9e-05	*	0.0541		378	0.81	997	wg_lh_intensity-contrast_lingual
-0.16	0.27	-0.6	0.548427		1		731	-0.13	0.27	-0.5	0.624122		1		716	-0.85	1.02	-0.8	0.404847		1		368	-0.24	0.93	-0.3	0.794814		1		378	0.73	694	aparc-Desikan_rh_thickness_middletemporal
-0.14	0.23	-0.6	0.548861		1		730	-0.06	0.23	-0.3	0.788109		1		715	-1.7	0.81	-2.1	0.036996		1		367	-1.86	0.83	-2.2	0.026713		1		378	0.81	870	aparc-a2009s_lh_thickness_S-precentral-inf-part
-0.25	0.42	-0.6	0.550662		1		730	-0.19	0.43	-0.5	0.651599		1		715	-1.4	1.57	-0.9	0.372896		1		367	-1.27	1.52	-0.8	0.403039		1		378	0.89	601	aparc-a2009s_rh_volume_G-precuneus
0.1	0.17	0.6	0.551132		1		743	0.14	0.18	0.8	0.422804		1		728	-0.76	0.66	-1.2	0.244618		1		378	-0.69	0.63	-1.1	0.2728		1		380	0.86	1124	IDP_dMRI_ProbtrackX_FA_ptr_l
-0.3	0.51	-0.6	0.551705		1		730	-0.37	0.51	-0.7	0.464605		1		715	0.81	1.84	0.4	0.658884		1		368	1.52	1.88	0.8	0.419665		1		377	0.87	331	ThalamNuclei_rh_volume_AV
-0.14	0.24	-0.6	0.551993		1		730	-0.18	0.24	-0.8	0.44855		1		715	0.92	0.82	1.1	0.26308		1		367	1.34	0.92	1.5	0.142612		1		378	0.95	283	HippSubfield_rh_volume_Whole-hippocampal-head
-0.58	0.97	-0.6	0.553153		1		743	-0.77	0.98	-0.8	0.430854		1		728	4.1	3.17	1.3	0.196673		1		378	3.39	3.92	0.9	0.388002		1		380	0.71	1406	IDP_dMRI_ProbtrackX_ISOVF_ifo_l
0.26	0.44	0.6	0.553449		1		730	0.21	0.44	0.5	0.635084		1		715	1.03	1.62	0.6	0.525565		1		367	0.92	1.56	0.6	0.556898		1		378	0.91	378	aparc-Desikan_rh_volume_cuneus
0.26	0.43	0.6	0.553657		1		727	0.28	0.44	0.6	0.516536		1		712	-0.57	1.58	-0.4	0.720146		1		366	-0.04	1.59	0	0.982219		1		376	0.91	623	aparc-a2009s_rh_volume_S-front-inf
-0.36	0.61	-0.6	0.554549		1		731	-0.3	0.62	-0.5	0.6317		1		716	-2.62	2.19	-1.2	0.230898		1		368	-0.03	2.26	0	0.989336		1		378	0.56	726	BA-exvivo_lh_thickness_perirhinal
0.25	0.42	0.6	0.555058		1		781	0.26	0.43	0.6	0.53992		1		766	0.03	1.52	0	0.982535		1		397	0.25	1.63	0.2	0.877428		1		399	0.95	118	IDP_T1_FAST_ROIs_L_supracalc_cortex
-0.14	0.23	-0.6	0.555575		1		646	-0.17	0.23	-0.7	0.462532		1		636	0.95	0.99	1	0.337729		1		330	1.53	0.89	1.7	0.08711		1		326	0.64	1519	PIF_mean_intensity_mod=T2_star_threshold=0_warpResolution=2mm
-0.79	1.35	-0.6	0.556118		1		763	-1.03	1.34	-0.8	0.444193		1		748	4.23	4.97	0.9	0.395091		1		390	6.04	5.2	1.2	0.246236		1		388	0.6	1423	rfMRI amplitudes (ICA25 node 6)
-0.44	0.75	-0.6	0.556829		1		731	-0.32	0.76	-0.4	0.670958		1		716	-3.47	2.61	-1.3	0.185313		1		368	-0.74	2.79	-0.3	0.791743		1		378	0.77	329	ThalamNuclei_rh_volume_Pc
-0.15	0.25	-0.6	0.556928		1		718	-0.09	0.25	-0.4	0.718625		1		703	-1.56	0.85	-1.8	0.068403		1		362	-1.19	0.92	-1.3	0.1949		1		371	0.85	2027	NODDI_OD___ThalamicNuclei___Left-VLp
0.2	0.35	0.6	0.558032		1		743	0.2	0.35	0.6	0.574414		1		728	0.67	1.29	0.5	0.604478		1		378	-0.31	1.26	-0.2	0.807265		1		380	0.62	1354	IDP_dMRI_ProbtrackX_OD_unc_l
-0.13	0.22	-0.6	0.55828		1		729	-0.09	0.22	-0.4	0.673626		1		714	-0.72	0.78	-0.9	0.355292		1		366	-0.72	0.83	-0.9	0.384525		1		378	0.94	214	aseg_rh_volume_Hippocampus
-0.23	0.39	-0.6	0.558357		1		771	-0.2	0.39	-0.5	0.611638		1		757	-0.83	1.53	-0.5	0.588761		1		392	-0.66	1.5	-0.4	0.661174		1		393	0.93	61	IDP_T1_FAST_ROIs_R_sup_parietal_lobule
-0.2	0.34	-0.6	0.559168		1		742	-0.18	0.34	-0.5	0.608778		1		727	-0.82	1.21	-0.7	0.499757		1		378	-0.42	1.27	-0.3	0.742324		1		379	0.77	1347	IDP_dMRI_ProbtrackX_OD_ml_r
0.34	0.57	0.6	0.559239		1		718	0.41	0.58	0.7	0.47803		1		703	-1.82	2.07	-0.9	0.377538		1		362	-1.74	2.09	-0.8	0.406684		1		371	0.67	1735	dti_FA___ThalamicNuclei___Right-PuI
-0.13	0.23	-0.6	0.559455		1		731	-0.08	0.23	-0.4	0.724617		1		716	-1.43	0.83	-1.7	0.086321		1		368	-1.07	0.84	-1.3	0.204404		1		378	0.76	686	aparc-Desikan_rh_thickness_fusiform
-0.19	0.32	-0.6	0.559517		1		731	-0.12	0.33	-0.4	0.711026		1		716	-1.97	1.15	-1.7	0.087331		1		368	-1.62	1.18	-1.4	0.171136		1		378	0.76	1003	wg_lh_intensity-contrast_parsorbitalis
-0.16	0.28	-0.6	0.559535		1		778	-0.07	0.28	-0.3	0.79587		1		764	-2.53	1.01	-2.5	0.012999		1		396	-2.45	1.15	-2.1	0.033033		1		396	0.9	59	IDP_T1_FAST_ROIs_R_postcent_gyrus
-0.31	0.53	-0.6	0.559561		1		730	-0.28	0.53	-0.5	0.599828		1		715	-1.15	1.92	-0.6	0.551224		1		367	0.2	1.88	0.1	0.914855		1		378	0.82	425	BA-exvivo_rh_volume_BA3b
0.17	0.29	0.6	0.560728		1		778	0.12	0.3	0.4	0.683538		1		763	1.53	1.05	1.5	0.143724		1		396	1.74	1.15	1.5	0.130636		1		397	0.96	72	IDP_T1_FAST_ROIs_L_intracalc_cortex
0.25	0.42	0.6	0.560739		1		728	0.24	0.43	0.5	0.583034		1		713	0.51	1.52	0.3	0.736519		1		365	0.36	1.53	0.2	0.814007		1		378	0.87	254	HippSubfield_lh_volume_GC-ML-DG-body
0.19	0.34	0.6	0.561719		1		733	0.3	0.33	0.9	0.368427		1		718	-2.27	1.21	-1.9	0.061933		1		373	-2.5	1.29	-1.9	0.053026		1		375	0.64	1187	IDP_dMRI_ProbtrackX_MD_cgh_r
0.28	0.47	0.6	0.561745		1		714	0.32	0.48	0.7	0.510558		1		699	-0.71	1.7	-0.4	0.677994		1		361	-0.62	1.73	-0.4	0.720606		1		368	0.54	1879	NODDI_ICVF___lh.hippoAmyg___hippocampal_fissure
0.07	0.12	0.6	0.562011		1		741	0.06	0.12	0.5	0.612818		1		726	0.18	0.46	0.4	0.688701		1		377	0.12	0.47	0.3	0.80057		1		379	0.75	1203	IDP_dMRI_ProbtrackX_MD_str_r
0.11	0.18	0.6	0.562713		1		718	0.1	0.19	0.5	0.604627		1		703	0.42	0.58	0.7	0.469829		1		359	0.15	0.74	0.2	0.843336		1		374	0.95	209	aseg_rh_volume_Cerebellum-Cortex
0.23	0.4	0.6	0.563168		1		729	0.27	0.41	0.7	0.509229		1		714	-0.6	1.43	-0.4	0.676112		1		366	-1.62	1.48	-1.1	0.271435		1		378	0.87	278	HippSubfield_rh_volume_CA4-body
-0.24	0.42	-0.6	0.5635		1		730	-0.12	0.42	-0.3	0.779431		1		715	-2.99	1.51	-2	0.048463		1		367	-2.95	1.51	-1.9	0.0516		1		378	0.85	478	aparc-DKTatlas_rh_volume_medialorbitofrontal
-0.23	0.4	-0.6	0.564273		1		780	-0.18	0.4	-0.4	0.656531		1		765	-1.85	1.43	-1.3	0.195802		1		397	-0.94	1.53	-0.6	0.540104		1		398	0.9	162	IDP_T1_FAST_ROIs_L_cerebellum_X
0.18	0.32	0.6	0.565477		1		774	0.22	0.33	0.7	0.505822		1		759	-0.74	1.17	-0.6	0.526799		1		394	-0.63	1.23	-0.5	0.609074		1		395	0.92	74	IDP_T1_FAST_ROIs_L_front_med_cortex
-0.23	0.4	-0.6	0.566501		1		730	-0.14	0.41	-0.3	0.731332		1		715	-2.35	1.49	-1.6	0.116491		1		367	-2.18	1.47	-1.5	0.138887		1		378	0.74	666	aparc-Desikan_lh_thickness_pericalcarine
0.48	0.85	0.6	0.567711		1		680	0.53	0.86	0.6	0.534948		1		669	-0.78	3.48	-0.2	0.822128		1		345	-1.36	3.35	-0.4	0.685084		1		346	0.56	1627	T2Star___rh.hippoAmyg___presubiculum-body
0.26	0.45	0.6	0.567953		1		729	0.24	0.45	0.5	0.592151		1		714	0.43	1.61	0.3	0.790014		1		366	-0.19	1.66	-0.1	0.909415		1		378	0.85	277	HippSubfield_rh_volume_CA4-head
-0.05	0.09	-0.6	0.568154		1		785	-0.04	0.1	-0.5	0.644372		1		770	-0.36	0.34	-1.1	0.29076		1		399	-0.17	0.37	-0.5	0.644463		1		401	0.99	10	IDP_T1_SIENAX_brain-unnormalised_volume
-0.17	0.3	-0.6	0.568249		1		728	-0.18	0.3	-0.6	0.563862		1		713	-0.09	1.12	-0.1	0.9364		1		366	0.37	1.08	0.3	0.731898		1		377	0.93	400	aparc-Desikan_rh_volume_rostralmiddlefrontal
-0.56	0.98	-0.6	0.568432		1		763	-0.75	0.98	-0.8	0.443845		1		748	3.9	3.67	1.1	0.28902		1		390	3.75	3.7	1	0.311205		1		388	0.72	1472	rfMRI amplitudes (ICA100 node 46)
0.12	0.22	0.6	0.568912		1		731	0.14	0.22	0.7	0.505194		1		716	-0.52	0.84	-0.6	0.534032		1		368	-0.27	0.75	-0.4	0.718349		1		378	0.81	699	aparc-Desikan_rh_thickness_parstriangularis
-0.39	0.69	-0.6	0.568927		1		718	-0.33	0.69	-0.5	0.631812		1		703	-1.89	2.39	-0.8	0.429697		1		362	-0.88	2.6	-0.3	0.735065		1		371	0.7	1680	dti_FA___lh.hippoAmyg___GC-ML-DG-head
0.13	0.22	0.6	0.571036		1		715	0.13	0.22	0.6	0.576225		1		700	0.33	0.77	0.4	0.670229		1		361	0.13	0.86	0.2	0.879916		1		369	0.64	1774	dti_MD___rh.hippoAmyg___CA4-head
-0.71	1.26	-0.6	0.571297		1		730	-0.76	1.28	-0.6	0.554897		1		715	-0.63	4.52	-0.1	0.889715		1		367	2.65	4.66	0.6	0.569412		1		378	0.86	626	aparc-a2009s_rh_volume_S-interm-prim-Jensen
0.39	0.7	0.6	0.571896		1		677	0.34	0.7	0.5	0.626722		1		666	1.73	2.81	0.6	0.537523		1		343	2.88	2.82	1	0.30836		1		345	0.51	1630	T2Star___lh.hippoAmyg___CA1-head
-0.06	0.11	-0.6	0.572941		1		740	-0.06	0.11	-0.5	0.613529		1		725	-0.21	0.43	-0.5	0.624836		1		377	0.03	0.41	0.1	0.936094		1		378	0.93	1092	IDP_dMRI_TBSS_FA_Cingulum_cingulate_gyrus_L
0.17	0.3	0.6	0.575167		1		714	0.14	0.3	0.5	0.637766		1		700	0.64	1.15	0.6	0.576142		1		359	1.28	1.13	1.1	0.260434		1		369	0.54	1823	dti_MD___ThalamicNuclei___Right-MGN
0.62	1.11	0.6	0.575326		1		728	0.68	1.12	0.6	0.544128		1		713	-0.59	3.71	-0.2	0.874624		1		367	-1.74	4.34	-0.4	0.688395		1		376	0.8	556	aparc-a2009s_lh_volume_S-occipital-ant
-0.14	0.25	-0.6	0.576174		1		731	-0.05	0.25	-0.2	0.840762		1		716	-2.05	0.9	-2.3	0.023868		1		368	-2.08	0.93	-2.2	0.02571		1		378	0.78	818	aparc-a2009s_lh_thickness_G-front-middle
0.19	0.33	0.6	0.576524		1		730	0.17	0.34	0.5	0.603743		1		715	0.32	1.23	0.3	0.795669		1		367	-0.06	1.19	-0.1	0.958894		1		378	0.79	684	aparc-Desikan_rh_thickness_cuneus
-0.17	0.3	-0.6	0.57675		1		730	-0.16	0.3	-0.5	0.604189		1		715	-0.35	1.08	-0.3	0.744064		1		367	-0.01	1.1	0	0.993133		1		378	0.81	729	BA-exvivo_rh_thickness_BA2
0.16	0.29	0.6	0.578065		1		714	0.13	0.3	0.4	0.655391		1		699	0.96	1.04	0.9	0.356535		1		361	0.56	1.05	0.5	0.592491		1		368	0.59	1921	NODDI_ICVF___rh.hippoAmyg___Paralaminar-nucleus
-0.14	0.26	-0.6	0.578323		1		731	-0.16	0.26	-0.6	0.543542		1		716	0.09	0.96	0.1	0.92168		1		368	0.54	0.91	0.6	0.556539		1		378	0.78	690	aparc-Desikan_rh_thickness_lateraloccipital
-0.49	0.88	-0.6	0.578855		1		741	-0.69	0.88	-0.8	0.435403		1		726	4.77	3.02	1.6	0.115277		1		376	5.67	3.38	1.7	0.094592		1		380	0.66	1390	IDP_dMRI_TBSS_ISOVF_Superior_longitudinal_fasciculus_L
-0.11	0.21	-0.6	0.579545		1		731	-0.11	0.21	-0.5	0.614467		1		716	-0.45	0.78	-0.6	0.566058		1		368	0.17	0.73	0.2	0.81733		1		378	0.81	778	aparc-DKTatlas_rh_thickness_inferiorparietal
-0.06	0.11	-0.6	0.580164		1		730	-0.05	0.11	-0.5	0.650253		1		715	-0.27	0.4	-0.7	0.4949		1		367	-0.24	0.42	-0.6	0.565853		1		378	0.73	982	aseg_rh_intensity_Accumbens-area
0.4	0.72	0.6	0.580443		1		718	0.27	0.73	0.4	0.709309		1		703	3.27	2.56	1.3	0.20164		1		362	2.63	2.72	1	0.33386		1		371	0.63	2004	NODDI_OD___lh.hippoAmyg___Corticoamygdaloid-transitio
0.75	1.37	0.6	0.581778		1		599	0.94	1.37	0.7	0.494782		1		585	-3.5	4.65	-0.8	0.45214		1		303	-4.51	4.83	-0.9	0.351329		1		310	0.53	2007	NODDI_OD___rh.hippoAmyg___Anterior-amygdaloid-area-AAA
0.47	0.85	0.5	0.58246		1		731	0.5	0.86	0.6	0.56273		1		716	-0.55	3.1	-0.2	0.859418		1		368	-0.6	3.14	-0.2	0.849133		1		378	0.75	237	AmygNuclei_rh_volume_Cortical-nucleus
-0.17	0.31	-0.5	0.582856		1		740	-0.26	0.31	-0.8	0.40284		1		725	1.95	1.13	1.7	0.084866		1		375	2.34	1.12	2.1	0.037841		1		380	0.93	1178	IDP_dMRI_TBSS_MD_Tapetum_R
-0.3	0.55	-0.5	0.583513		1		718	-0.43	0.55	-0.8	0.439222		1		703	3.01	2.13	1.4	0.158163		1		362	2.58	1.82	1.4	0.157785		1		371	0.63	1971	NODDI_OD___lh.hippoAmyg___subiculum-head
0.13	0.24	0.5	0.584073		1		725	0.15	0.24	0.6	0.535013		1		710	-0.34	0.86	-0.4	0.695075		1		364	-0.74	0.86	-0.9	0.388207		1		376	0.95	212	aseg_rh_volume_Putamen
-0.14	0.27	-0.5	0.58461		1		729	-0.13	0.27	-0.5	0.620301		1		714	-0.57	1	-0.6	0.570409		1		367	-0.05	0.93	-0.1	0.954553		1		377	0.94	489	aparc-DKTatlas_rh_volume_precuneus
-0.11	0.2	-0.5	0.585232		1		731	-0.08	0.2	-0.4	0.701943		1		716	-0.94	0.78	-1.2	0.224032		1		368	-0.41	0.71	-0.6	0.565397		1		378	0.78	798	aparc-DKTatlas_rh_thickness_superiorfrontal
-0.07	0.14	-0.5	0.585696		1		742	-0.05	0.14	-0.3	0.727078		1		727	-0.63	0.49	-1.3	0.197867		1		378	-0.44	0.51	-0.9	0.38848		1		379	0.88	1351	IDP_dMRI_ProbtrackX_OD_slf_r
-0.14	0.25	-0.5	0.585722		1		730	-0.07	0.25	-0.3	0.773413		1		715	-1.77	0.9	-2	0.049053		1		367	-1.32	0.93	-1.4	0.156029		1		378	0.78	828	aparc-a2009s_lh_thickness_G-pariet-inf-Angular
-0.13	0.24	-0.5	0.585865		1		730	-0.13	0.24	-0.5	0.58853		1		715	-0.23	0.88	-0.3	0.797969		1		367	0.25	0.83	0.3	0.758916		1		378	0.83	911	aparc-a2009s_rh_thickness_G-temporal-inf
2.93	5.39	0.5	0.587051		1		674	2.16	5.45	0.4	0.692211		1		661	20.24	19.52	1	0.300579		1		338	20.43	20.62	1	0.322545		1		349	0.62	1853	NODDI_ISOVF___rh.hippoAmyg___GC-ML-DG-head
-0.17	0.31	-0.5	0.587148		1		730	-0.05	0.31	-0.2	0.875342		1		715	-2.99	1.12	-2.7	0.008034		0.9998		367	-2.55	1.11	-2.3	0.021753		1		378	0.72	667	aparc-Desikan_lh_thickness_postcentral
-0.26	0.49	-0.5	0.587224		1		741	-0.22	0.49	-0.5	0.651517		1		726	-1.1	1.78	-0.6	0.536783		1		378	-0.52	1.78	-0.3	0.770786		1		378	0.79	1211	IDP_dMRI_TBSS_ICVF_Fornix
-0.2	0.37	-0.5	0.58731		1		730	-0.08	0.38	-0.2	0.8301		1		715	-2.96	1.31	-2.2	0.024674		1		367	-2.78	1.4	-2	0.048379		1		378	0.72	808	aparc-a2009s_lh_thickness_G+S-transv-frontopol
0.14	0.25	0.5	0.58741		1		730	0.14	0.25	0.6	0.574469		1		715	-0.24	0.91	-0.3	0.789745		1		367	0	0.9	0	0.996126		1		378	0.93	307	ThalamNuclei_lh_volume_VLp
0.37	0.68	0.5	0.588776		1		729	0.4	0.69	0.6	0.556024		1		714	0.02	2.49	0	0.994296		1		367	-0.96	2.5	-0.4	0.700273		1		377	0.83	281	HippSubfield_rh_volume_HATA
-0.22	0.41	-0.5	0.588801		1		730	-0.13	0.41	-0.3	0.757097		1		715	-2.38	1.49	-1.6	0.111711		1		367	-2.2	1.48	-1.5	0.136667		1		378	0.74	760	aparc-DKTatlas_lh_thickness_pericalcarine
0.12	0.22	0.5	0.589375		1		717	0.1	0.22	0.5	0.652669		1		702	0.42	0.75	0.6	0.576129		1		362	0.31	0.81	0.4	0.697852		1		370	0.63	1889	NODDI_ICVF___lh.hippoAmyg___subiculum-body
-0.33	0.61	-0.5	0.590009		1		780	-0.32	0.62	-0.5	0.606368		1		766	-0.51	2.42	-0.2	0.83197		1		396	-0.75	2.33	-0.3	0.745882		1		398	0.87	127	IDP_T1_FAST_ROIs_R_putamen
0.22	0.4	0.5	0.590078		1		706	0.23	0.41	0.6	0.579016		1		691	-0.07	1.38	-0.1	0.9573		1		354	-0.8	1.47	-0.5	0.586276		1		367	0.55	1789	dti_MD___lh.hippoAmyg___Central-nucleus
-0.36	0.66	-0.5	0.590121		1		717	-0.34	0.67	-0.5	0.612116		1		702	-0.78	2.51	-0.3	0.755236		1		362	-0.6	2.32	-0.3	0.796505		1		370	0.77	1955	NODDI_OD___brainstemS___Medulla
-0.34	0.63	-0.5	0.590309		1		729	-0.17	0.63	-0.3	0.781631		1		714	-4.28	2.35	-1.8	0.068575		1		366	-3.46	2.26	-1.5	0.127261		1		378	0.82	578	aparc-a2009s_rh_volume_G+S-cingul-Mid-Ant
0.17	0.32	0.5	0.590665		1		731	0.28	0.33	0.9	0.387312		1		716	-2.28	1.2	-1.9	0.058207		1		368	-2.31	1.14	-2	0.042938		1		378	0.68	1019	wg_lh_intensity-contrast_insula
0.08	0.16	0.5	0.591501		1		731	0.11	0.16	0.7	0.503078		1		716	-0.34	0.57	-0.6	0.552447		1		368	-0.67	0.58	-1.2	0.248934		1		378	0.53	968	aseg_lh_intensity_Amygdala
0.54	1	0.5	0.591741		1		645	0.44	1.01	0.4	0.661099		1		632	3.42	3.66	0.9	0.35114		1		325	1.15	3.72	0.3	0.756675		1		333	0.53	1796	dti_MD___lh.hippoAmyg___Anterior-amygdaloid-area-AAA
-0.6	1.12	-0.5	0.5922		1		718	-0.66	1.14	-0.6	0.564249		1		703	1.22	4	0.3	0.759545		1		362	2.97	4.14	0.7	0.472988		1		371	0.68	1651	dti_FA___rh.hippoAmyg___parasubiculum
-0.17	0.32	-0.5	0.593283		1		730	-0.12	0.32	-0.4	0.698819		1		715	-1.2	1.14	-1	0.295684		1		367	-0.67	1.17	-0.6	0.568889		1		378	0.94	471	aparc-DKTatlas_rh_volume_fusiform
0.18	0.35	0.5	0.593539		1		729	0.21	0.35	0.6	0.552908		1		714	-0.33	1.28	-0.3	0.795033		1		367	0	1.24	0	0.999072		1		377	0.91	428	BA-exvivo_rh_volume_BA6
-0.23	0.44	-0.5	0.593851		1		730	-0.21	0.44	-0.5	0.62789		1		715	-0.87	1.54	-0.6	0.572593		1		367	-0.41	1.7	-0.2	0.808957		1		378	0.73	1016	wg_lh_intensity-contrast_frontalpole
-0.06	0.11	-0.5	0.596003		1		710	-0.07	0.11	-0.6	0.543303		1		697	0.26	0.42	0.6	0.528183		1		366	0.42	0.45	0.9	0.349352		1		357	0.8	1563	TUB_glm_mod=NODDI_ICVF_threshold=0_warpResolution=2mm
0.82	1.55	0.5	0.5963		1		761	0.86	1.58	0.5	0.587235		1		746	0.39	5.4	0.1	0.942203		1		389	-1.81	6.13	-0.3	0.767814		1		387	0.57	1433	rfMRI amplitudes (ICA25 node 17)
0.09	0.16	0.5	0.597101		1		731	0.1	0.16	0.7	0.511615		1		717	-0.23	0.63	-0.4	0.711383		1		373	-0.24	0.62	-0.4	0.695719		1		372	0.8	1148	IDP_dMRI_TBSS_MD_Anterior_limb_of_internal_capsule_R
-0.1	0.18	-0.5	0.597119		1		717	-0.08	0.18	-0.4	0.664406		1		702	-0.42	0.68	-0.6	0.539208		1		362	-0.35	0.65	-0.5	0.590903		1		370	0.57	1763	dti_MD___lh.hippoAmyg___subiculum-body
-0.13	0.25	-0.5	0.597303		1		742	-0.19	0.25	-0.8	0.451117		1		727	1.04	0.85	1.2	0.222182		1		378	1.34	0.97	1.4	0.167762		1		379	0.61	1180	IDP_dMRI_ProbtrackX_MD_ar_l
-0.14	0.26	-0.5	0.598291		1		776	-0.12	0.26	-0.5	0.651136		1		762	-0.49	0.97	-0.5	0.613921		1		394	-0.92	1.05	-0.9	0.381743		1		396	0.94	33	IDP_T1_FAST_ROIs_R_mid_front_gyrus
-0.15	0.28	-0.5	0.599293		1		743	-0.13	0.29	-0.4	0.654523		1		728	-0.48	1.05	-0.5	0.648986		1		378	-0.19	1.04	-0.2	0.857714		1		380	0.8	1109	IDP_dMRI_ProbtrackX_FA_cgc_l
-0.11	0.21	-0.5	0.599834		1		742	-0.15	0.21	-0.7	0.467585		1		727	0.65	0.79	0.8	0.41322		1		378	1.04	0.75	1.4	0.166344		1		379	0.89	1095	IDP_dMRI_TBSS_FA_Fornix_cres+Stria_terminalis_R
-0.17	0.32	-0.5	0.600945		1		730	-0.08	0.32	-0.2	0.806424		1		715	-2.29	1.14	-2	0.045118		1		367	-1.76	1.18	-1.5	0.134955		1		378	0.8	749	aparc-DKTatlas_lh_thickness_isthmuscingulate
0.55	1.05	0.5	0.601428		1		743	0.45	1.05	0.4	0.668813		1		728	4.16	3.63	1.1	0.253262		1		378	0.75	4.09	0.2	0.854902		1		380	0.64	1397	IDP_dMRI_ProbtrackX_ISOVF_atr_l
2.22	4.24	0.5	0.601758		1		712	1.14	4.23	0.3	0.788274		1		697	28.62	16.71	1.7	0.087739		1		360	22.47	14.22	1.6	0.114997		1		367	0.55	1864	NODDI_ISOVF___ThalamicNuclei___Left-AV
0.54	1.03	0.5	0.601877		1		681	0.48	1.03	0.5	0.638457		1		670	2.05	4.27	0.5	0.632026		1		345	1.84	4.19	0.4	0.659913		1		347	0.66	1623	T2Star___rh.hippoAmyg___HATA
0.18	0.35	0.5	0.602992		1		718	0.1	0.35	0.3	0.773928		1		703	1.82	1.22	1.5	0.135937		1		362	1.83	1.34	1.4	0.173405		1		371	0.59	1738	dti_FA___ThalamicNuclei___Right-VA
-0.2	0.38	-0.5	0.603482		1		730	-0.21	0.38	-0.6	0.577863		1		715	0.31	1.33	0.2	0.818111		1		367	1.09	1.4	0.8	0.437014		1		378	0.92	608	aparc-a2009s_rh_volume_G-temporal-inf
-0.4	0.76	-0.5	0.603563		1		718	-0.55	0.77	-0.7	0.473803		1		703	2.98	2.61	1.1	0.254374		1		362	3.86	2.89	1.3	0.182601		1		371	0.7	1676	dti_FA___lh.hippoAmyg___CA4-head
0.18	0.35	0.5	0.604448		1		717	0.06	0.35	0.2	0.866543		1		702	3.16	1.3	2.4	0.015401		1		362	2.22	1.24	1.8	0.074715		1		370	0.62	1940	NODDI_ICVF___ThalamicNuclei___Right-LGN
0.41	0.79	0.5	0.604772		1		717	0.5	0.81	0.6	0.533414		1		702	-1.91	2.63	-0.7	0.468505		1		361	-1.13	3.07	-0.4	0.712195		1		371	0.54	2000	NODDI_OD___rh.hippoAmyg___Central-nucleus
3.03	5.85	0.5	0.605007		1		674	1.99	5.83	0.3	0.732996		1		660	30.6	21.45	1.4	0.154527		1		342	14.66	21.52	0.7	0.496109		1		346	0.55	1852	NODDI_ISOVF___lh.hippoAmyg___GC-ML-DG-head
-0.25	0.49	-0.5	0.605414		1		730	-0.16	0.5	-0.3	0.746421		1		715	-1.97	1.73	-1.1	0.256612		1		367	-2.59	1.83	-1.4	0.158383		1		378	0.51	987	wg_lh_intensity-contrast_caudalanteriorcingulate
-0.14	0.26	-0.5	0.605426		1		731	-0.09	0.26	-0.4	0.722755		1		716	-1.46	0.96	-1.5	0.12927		1		368	-1.04	0.99	-1.1	0.291871		1		378	0.82	906	aparc-a2009s_rh_thickness_G-precuneus
-0.07	0.14	-0.5	0.606868		1		742	-0.05	0.14	-0.3	0.745147		1		727	-0.55	0.51	-1.1	0.278429		1		378	-0.4	0.53	-0.8	0.447315		1		379	0.93	1273	IDP_dMRI_ProbtrackX_ICVF_ptr_l
-0.4	0.77	-0.5	0.607148		1		729	-0.53	0.78	-0.7	0.499582		1		714	2.13	2.85	0.7	0.456843		1		367	3.49	2.75	1.3	0.205057		1		377	0.84	550	aparc-a2009s_lh_volume_S-front-middle
-0.11	0.21	-0.5	0.607787		1		731	-0.06	0.21	-0.3	0.772028		1		716	-1.24	0.79	-1.6	0.119781		1		368	-0.82	0.74	-1.1	0.270869		1		378	0.76	923	aparc-a2009s_rh_thickness_S-circular-insula-sup
-0.16	0.32	-0.5	0.607919		1		730	-0.2	0.32	-0.6	0.542237		1		715	1.23	1.13	1.1	0.273598		1		367	0.6	1.2	0.5	0.616041		1		378	0.92	213	aseg_rh_volume_Pallidum
0.26	0.52	0.5	0.609056		1		728	0.25	0.52	0.5	0.630975		1		713	0.3	1.87	0.2	0.873156		1		366	-0.46	1.87	-0.2	0.806801		1		377	0.85	586	aparc-a2009s_rh_volume_G-front-middle
-0.12	0.24	-0.5	0.609062		1		731	-0.08	0.24	-0.3	0.746339		1		716	-1.2	0.86	-1.4	0.165457		1		368	-0.94	0.86	-1.1	0.276448		1		378	0.76	777	aparc-DKTatlas_rh_thickness_fusiform
-0.3	0.59	-0.5	0.609085		1		717	-0.26	0.59	-0.4	0.665637		1		702	-1.61	2.2	-0.7	0.465163		1		361	-0.4	2.14	-0.2	0.853014		1		371	0.74	1658	dti_FA___lh.hippoAmyg___HP_tail
-0.07	0.13	-0.5	0.609481		1		743	-0.05	0.13	-0.4	0.681538		1		728	-0.36	0.45	-0.8	0.425772		1		378	-0.32	0.52	-0.6	0.534239		1		380	0.73	1185	IDP_dMRI_ProbtrackX_MD_cgc_r
0.11	0.23	0.5	0.611678		1		715	0.15	0.23	0.7	0.499827		1		700	-0.61	0.76	-0.8	0.422162		1		359	-1.35	0.86	-1.6	0.119551		1		371	0.69	1782	dti_MD___rh.hippoAmyg___molecular_layer_HP-head
0.25	0.49	0.5	0.61326		1		731	0.22	0.49	0.4	0.657878		1		716	0.38	1.82	0.2	0.835669		1		368	0.83	1.73	0.5	0.634158		1		378	0.72	719	BA-exvivo_lh_thickness_BA4p
0.18	0.35	0.5	0.613324		1		730	0.16	0.36	0.5	0.65118		1		715	0.15	1.3	0.1	0.910673		1		367	1.33	1.27	1	0.295418		1		378	0.93	609	aparc-a2009s_rh_volume_G-temporal-middle
0.12	0.24	0.5	0.61376		1		779	0.16	0.24	0.7	0.494047		1		764	-0.89	0.87	-1	0.311476		1		397	-1.09	0.92	-1.2	0.23632		1		397	0.93	40	IDP_T1_FAST_ROIs_L_temporal_pole
0.33	0.65	0.5	0.613778		1		718	0.34	0.66	0.5	0.607784		1		703	0.15	2.36	0.1	0.950718		1		362	-0.92	2.36	-0.4	0.697933		1		371	0.63	1747	dti_MD___lh.hippoAmyg___parasubiculum
-0.64	1.27	-0.5	0.614215		1		743	-0.68	1.28	-0.5	0.596909		1		728	0.07	4.46	0	0.987815		1		378	1.78	4.79	0.4	0.71021		1		380	0.63	1385	IDP_dMRI_TBSS_ISOVF_Cingulum_cingulate_gyrus_L
-0.12	0.24	-0.5	0.61445		1		731	-0.03	0.24	-0.1	0.896444		1		716	-2.35	0.86	-2.7	0.006508		0.9989		368	-2.06	0.89	-2.3	0.021317		1		378	0.81	1014	wg_lh_intensity-contrast_superiortemporal
-0.11	0.21	-0.5	0.61639		1		742	-0.12	0.22	-0.6	0.572142		1		727	0.25	0.82	0.3	0.755342		1		377	0.4	0.76	0.5	0.599756		1		380	0.9	1102	IDP_dMRI_TBSS_FA_Uncinate_fasciculus_L
0.08	0.16	0.5	0.617177		1		731	0.03	0.16	0.2	0.841391		1		716	1.13	0.59	1.9	0.057492		1		368	1.09	0.58	1.9	0.062763		1		378	0.69	962	aseg_lh_intensity_Cerebellum-Cortex
-0.51	1.02	-0.5	0.618275		1		742	-0.57	1.02	-0.6	0.577724		1		727	1.86	3.66	0.5	0.61072		1		377	3.43	3.83	0.9	0.371022		1		380	0.63	1378	IDP_dMRI_TBSS_ISOVF_Posterior_thalamic_radiation_R
-0.1	0.2	-0.5	0.61849		1		730	0.01	0.2	0	0.964871		1		715	-2.64	0.75	-3.5	0.000492		0.5737		367	-2.5	0.74	-3.4	0.000758		0.6882		378	0.81	1009	wg_lh_intensity-contrast_precuneus
-0.19	0.39	-0.5	0.620521		1		730	-0.2	0.4	-0.5	0.614769		1		715	-0.12	1.32	-0.1	0.925339		1		367	0.35	1.53	0.2	0.81806		1		378	0.9	215	aseg_rh_volume_Amygdala
-0.66	1.34	-0.5	0.620708		1		762	-0.86	1.35	-0.6	0.523471		1		747	4.59	4.6	1	0.318635		1		389	4.31	5.32	0.8	0.418111		1		388	0.59	1420	rfMRI amplitudes (ICA25 node 1)
-0.07	0.14	-0.5	0.620809		1		741	-0.06	0.14	-0.4	0.667418		1		726	-0.28	0.52	-0.5	0.586087		1		377	-0.28	0.51	-0.5	0.585912		1		379	0.82	1136	IDP_dMRI_TBSS_MD_Splenium_of_corpus_callosum
0.13	0.26	0.5	0.621531		1		730	0.18	0.26	0.7	0.494216		1		715	-1.22	0.96	-1.3	0.203121		1		367	-1.01	0.91	-1.1	0.26469		1		378	0.76	888	aparc-a2009s_rh_thickness_G-front-inf-Opercular
0.12	0.23	0.5	0.62162		1		778	0.09	0.24	0.4	0.711528		1		763	0.81	0.86	0.9	0.347531		1		397	1.01	0.9	1.1	0.262529		1		396	0.93	41	IDP_T1_FAST_ROIs_R_temporal_pole
0.25	0.5	0.5	0.622149		1		700	0.26	0.5	0.5	0.602751		1		685	0.4	1.82	0.2	0.827364		1		355	1.04	1.78	0.6	0.559799		1		360	0.75	1768	dti_MD___rh.hippoAmyg___CA1-body
0.22	0.45	0.5	0.622815		1		730	0.27	0.46	0.6	0.549048		1		715	-1.03	1.69	-0.6	0.543125		1		367	-0.9	1.57	-0.6	0.565602		1		378	0.78	1052	wg_rh_intensity-contrast_transversetemporal
0.28	0.56	0.5	0.623144		1		654	0.19	0.57	0.3	0.743142		1		644	3.51	2.45	1.4	0.153029		1		336	2.66	2.21	1.2	0.22828		1		328	0.65	1488	OC_mean_intensity_mod=T2_star_threshold=0.3_warpResolution=2mm
0.11	0.22	0.5	0.623663		1		731	0.13	0.22	0.6	0.555952		1		716	-0.56	0.83	-0.7	0.500809		1		368	-0.54	0.8	-0.7	0.504186		1		378	0.78	774	aparc-DKTatlas_rh_thickness_caudalmiddlefrontal
-0.52	1.07	-0.5	0.62553		1		762	-0.58	1.09	-0.5	0.596087		1		747	1.25	3.88	0.3	0.747796		1		389	-0.78	4.1	-0.2	0.849292		1		388	0.55	1469	rfMRI amplitudes (ICA100 node 42)
0.53	1.09	0.5	0.625549		1		784	0.36	1.1	0.3	0.745774		1		769	5.09	4.01	1.3	0.205448		1		398	4.47	4.15	1.1	0.282099		1		401	0.81	24	IDP_T1_FIRST_right_accumbens_volume
0.11	0.23	0.5	0.625806		1		730	0.18	0.23	0.8	0.4306		1		715	-1.51	0.82	-1.8	0.067101		1		368	-1.34	0.87	-1.5	0.126026		1		377	0.8	1049	wg_rh_intensity-contrast_supramarginal
-0.25	0.52	-0.5	0.626307		1		731	-0.05	0.52	-0.1	0.921955		1		716	-4.95	1.8	-2.7	0.006335		0.9985		368	-3.89	1.98	-2	0.050527		1		378	0.9	525	aparc-a2009s_lh_volume_G-postcentral
-0.05	0.1	-0.5	0.626358		1		708	-0.05	0.1	-0.6	0.581087		1		695	0.14	0.36	0.4	0.689833		1		366	0.39	0.36	1.1	0.287631		1		355	0.86	1555	PIF_mean_intensity_mod=NODDI_ICVF_threshold=0_warpResolution=2mm
0.62	1.27	0.5	0.626397		1		739	0.55	1.25	0.4	0.660535		1		724	2.8	4.76	0.6	0.557318		1		377	3.54	4.75	0.7	0.456799		1		377	0.71	1368	IDP_dMRI_TBSS_ISOVF_Anterior_limb_of_internal_capsule_R
-0.07	0.15	-0.5	0.627166		1		740	-0.07	0.15	-0.5	0.619589		1		725	0.04	0.55	0.1	0.935246		1		377	0.15	0.56	0.3	0.786316		1		378	0.96	1233	IDP_dMRI_TBSS_ICVF_Posterior_corona_radiata_L
-2.1	4.31	-0.5	0.627261		1		711	-1.22	4.36	-0.3	0.780025		1		698	-26.14	16.36	-1.6	0.110987		1		366	-18.06	16.59	-1.1	0.277164		1		358	0.61	1501	PG_95th_percentile_mod=NODDI_ICVF_threshold=0.3_warpResolution=2mm
-0.19	0.39	-0.5	0.627849		1		730	-0.18	0.39	-0.5	0.64783		1		715	-0.49	1.46	-0.3	0.740258		1		367	0.23	1.33	0.2	0.864758		1		378	0.91	395	aparc-Desikan_rh_volume_postcentral
0.06	0.12	0.5	0.628772		1		742	0.03	0.12	0.3	0.798035		1		727	0.73	0.42	1.8	0.079821		1		377	0.87	0.47	1.8	0.064623		1		380	0.81	1071	IDP_dMRI_TBSS_FA_Cerebral_peduncle_R
0.22	0.45	0.5	0.629272		1		700	0.19	0.45	0.4	0.67197		1		687	0.93	1.68	0.6	0.581273		1		364	0.97	1.72	0.6	0.575326		1		349	0.52	1515	OC_95th_percentile_mod=NODDI_OD_threshold=0.3_warpResolution=2mm
-0.59	1.22	-0.5	0.629569		1		738	-0.91	1.23	-0.7	0.461341		1		723	6.25	4.11	1.5	0.129393		1		377	7.67	4.79	1.6	0.110084		1		376	0.82	1328	IDP_dMRI_TBSS_OD_Tapetum_L
-1.5	3.12	-0.5	0.630118		1		694	-1.54	3.12	-0.5	0.622697		1		680	0.04	11.51	0	0.99713		1		346	1.69	11.54	0.1	0.883625		1		362	0.66	218	aseg_rh_volume_vessel
0.36	0.74	0.5	0.630557		1		718	0.48	0.75	0.6	0.524652		1		703	-2.85	2.54	-1.1	0.26147		1		362	-3.41	2.82	-1.2	0.22786		1		371	0.69	2020	NODDI_OD___ThalamicNuclei___Left-Pf
-0.21	0.45	-0.5	0.630617		1		729	-0.13	0.45	-0.3	0.774793		1		714	-2.07	1.65	-1.3	0.209841		1		367	-2.26	1.6	-1.4	0.158355		1		377	0.91	627	aparc-a2009s_rh_volume_S-intrapariet+P-trans
0.18	0.38	0.5	0.631106		1		725	0.22	0.39	0.6	0.573064		1		710	-0.72	1.39	-0.5	0.604317		1		365	-0.94	1.36	-0.7	0.488134		1		375	0.88	639	aparc-a2009s_rh_volume_S-precentral-inf-part
-0.12	0.26	-0.5	0.632216		1		716	-0.17	0.25	-0.7	0.505885		1		701	1.12	0.92	1.2	0.228513		1		362	1.18	0.95	1.2	0.211968		1		369	0.52	1825	dti_MD___ThalamicNuclei___Right-PuI
-0.17	0.35	-0.5	0.632233		1		731	-0.07	0.35	-0.2	0.830586		1		716	-2.12	1.26	-1.7	0.093786		1		368	-0.87	1.26	-0.7	0.488098		1		378	0.67	917	aparc-a2009s_rh_thickness_Pole-temporal
-0.14	0.29	-0.5	0.63235		1		730	-0.14	0.29	-0.5	0.626937		1		715	-0.27	1.09	-0.3	0.802582		1		367	0.74	1.04	0.7	0.475654		1		378	0.95	388	aparc-Desikan_rh_volume_middletemporal
0.23	0.49	0.5	0.633142		1		728	0.36	0.5	0.7	0.464609		1		713	-2.95	1.71	-1.7	0.085251		1		366	-1.89	1.82	-1	0.300686		1		377	0.86	579	aparc-a2009s_rh_volume_G+S-cingul-Mid-Post
0.4	0.85	0.5	0.634458		1		730	0.81	0.83	1	0.326168		1		715	-9.34	3.13	-3	0.003015		0.9741		367	-9.77	3.08	-3.1	0.001646		0.8898		378	0.6	682	aparc-Desikan_rh_thickness_caudalanteriorcingulate
0.13	0.27	0.5	0.634726		1		741	0.2	0.27	0.8	0.449231		1		726	-1.54	0.88	-1.7	0.080314		1		377	-1.67	1.07	-1.5	0.121443		1		379	0.72	1342	IDP_dMRI_ProbtrackX_OD_ifo_r
-0.13	0.28	-0.5	0.63538		1		741	-0.07	0.28	-0.3	0.798573		1		726	-1.39	1.01	-1.4	0.167183		1		377	-1.39	1.06	-1.3	0.190331		1		379	0.9	1308	IDP_dMRI_TBSS_OD_Posterior_corona_radiata_L
0.17	0.36	0.5	0.6356		1		728	0.24	0.36	0.7	0.508021		1		713	-1.68	1.28	-1.3	0.191223		1		365	-1.17	1.35	-0.9	0.38664		1		378	0.94	474	aparc-DKTatlas_rh_volume_isthmuscingulate
0.14	0.31	0.5	0.636157		1		778	0.14	0.31	0.4	0.659283		1		763	0.22	1.12	0.2	0.840784		1		397	0.26	1.17	0.2	0.827244		1		396	0.89	141	IDP_T1_FAST_ROIs_L_cerebellum_VI
-0.22	0.46	-0.5	0.636468		1		730	-0.2	0.47	-0.4	0.673179		1		715	-0.41	1.64	-0.2	0.803476		1		367	0.2	1.71	0.1	0.90872		1		378	0.89	266	HippSubfield_rh_volume_subiculum-head
0.38	0.81	0.5	0.636542		1		726	0.31	0.81	0.4	0.698716		1		711	1.64	2.82	0.6	0.562456		1		365	3.04	3.05	1	0.320155		1		376	0.78	439	aparc-DKTatlas_lh_volume_entorhinal
-0.16	0.34	-0.5	0.636828		1		729	-0.06	0.34	-0.2	0.853422		1		714	-2.71	1.24	-2.2	0.029408		1		366	-2.02	1.24	-1.6	0.104723		1		378	0.89	364	aparc-Desikan_lh_volume_precentral
-0.13	0.27	-0.5	0.637087		1		728	-0.1	0.27	-0.4	0.723445		1		713	-0.85	0.95	-0.9	0.369203		1		365	-0.8	1.02	-0.8	0.43322		1		378	0.92	260	HippSubfield_lh_volume_Whole-hippocampal-body
-0.14	0.29	-0.5	0.637519		1		730	-0.03	0.29	-0.1	0.922682		1		715	-2.74	1.06	-2.6	0.010505		1		367	-2.38	1.06	-2.2	0.024971		1		378	0.72	761	aparc-DKTatlas_lh_thickness_postcentral
0.12	0.25	0.5	0.63782		1		730	0.18	0.25	0.7	0.465116		1		715	-1.61	0.86	-1.9	0.063041		1		367	-1.33	0.96	-1.4	0.166769		1		378	0.79	1036	wg_rh_intensity-contrast_parsopercularis
-0.08	0.16	-0.5	0.63824		1		726	-0.06	0.17	-0.4	0.695229		1		711	-0.33	0.58	-0.6	0.567797		1		367	-0.27	0.62	-0.4	0.659509		1		374	0.97	192	aseg_lh_volume_Cerebellum-Cortex
0.12	0.26	0.5	0.6388		1		729	0.11	0.26	0.4	0.66534		1		714	0.39	0.92	0.4	0.674394		1		366	0.19	0.99	0.2	0.849108		1		378	0.93	282	HippSubfield_rh_volume_Whole-hippocampal-body
-0.11	0.24	-0.5	0.639033		1		731	-0.04	0.25	-0.2	0.87891		1		716	-2.03	0.87	-2.3	0.020714		1		368	-2.03	0.88	-2.3	0.021558		1		378	0.81	986	wg_lh_intensity-contrast_bankssts
0.18	0.38	0.5	0.639329		1		729	0.21	0.39	0.5	0.582452		1		714	-0.71	1.34	-0.5	0.595728		1		367	-0.67	1.45	-0.5	0.644592		1		377	0.87	612	aparc-a2009s_rh_volume_Lat-Fis-post
-0.27	0.58	-0.5	0.639888		1		730	-0.31	0.59	-0.5	0.59464		1		715	0.8	2.06	0.4	0.699807		1		367	1.42	2.2	0.6	0.519145		1		378	0.86	216	aseg_rh_volume_Accumbens-area
-0.12	0.25	-0.5	0.640045		1		778	-0.18	0.25	-0.7	0.471354		1		763	1.39	0.9	1.5	0.123541		1		395	2	0.96	2.1	0.036803		1		398	0.92	16	IDP_T1_FIRST_right_putamen_volume
0.1	0.21	0.5	0.640701		1		779	0.09	0.21	0.4	0.664696		1		764	0.21	0.73	0.3	0.775143		1		397	0.19	0.83	0.2	0.82227		1		397	0.97	102	IDP_T1_FAST_ROIs_L_temp_occ_fusif_cortex
-0.58	1.25	-0.5	0.641592		1		717	-0.29	1.27	-0.2	0.818822		1		702	-7.08	4.3	-1.6	0.100235		1		361	-9.23	4.67	-2	0.048885		1		371	0.59	1661	dti_FA___rh.hippoAmyg___presubiculum-head
-0.11	0.24	-0.5	0.642253		1		730	-0.09	0.24	-0.4	0.704511		1		715	-0.5	0.84	-0.6	0.548748		1		368	-0.32	0.9	-0.4	0.724866		1		377	0.86	805	aparc-a2009s_lh_thickness_G+S-occipital-inf
0.24	0.51	0.5	0.643501		1		731	0.3	0.51	0.6	0.556853		1		716	-1.43	1.89	-0.8	0.447569		1		368	-1.79	1.83	-1	0.327108		1		378	0.83	287	ThalamNuclei_lh_volume_PuI
-0.09	0.19	-0.5	0.643557		1		740	-0.06	0.19	-0.3	0.727908		1		726	-0.5	0.71	-0.7	0.481439		1		376	-0.41	0.7	-0.6	0.562749		1		378	0.94	1305	IDP_dMRI_TBSS_OD_Superior_corona_radiata_R
-0.1	0.22	-0.5	0.643682		1		739	-0.14	0.22	-0.6	0.522338		1		724	0.85	0.8	1.1	0.286918		1		377	0.78	0.79	1	0.322872		1		377	0.75	1068	IDP_dMRI_TBSS_FA_Inferior_cerebellar_peduncle_L
-0.03	0.07	-0.5	0.644581		1		730	-0.02	0.07	-0.3	0.726664		1		715	-0.18	0.23	-0.8	0.42965		1		367	-0.22	0.25	-0.9	0.369771		1		378	0.63	970	aseg_lh_intensity_VentralDC
-0.76	1.65	-0.5	0.644804		1		743	-1.14	1.67	-0.7	0.495836		1		728	7.93	5.51	1.4	0.151018		1		378	8.61	6.57	1.3	0.190948		1		380	0.56	1395	IDP_dMRI_ProbtrackX_ISOVF_ar_l
0.09	0.21	0.5	0.645304		1		742	0.1	0.21	0.5	0.63063		1		727	-0.11	0.74	-0.2	0.879315		1		377	-0.2	0.77	-0.3	0.789804		1		380	0.6	1177	IDP_dMRI_TBSS_MD_Uncinate_fasciculus_L
0.3	0.66	0.5	0.645978		1		730	0.32	0.67	0.5	0.630921		1		715	-0.2	2.31	-0.1	0.931453		1		367	1.16	2.5	0.5	0.643124		1		378	0.81	547	aparc-a2009s_lh_volume_S-collat-transv-ant
-0.08	0.17	-0.5	0.646033		1		742	-0.1	0.17	-0.6	0.546537		1		727	0.64	0.6	1.1	0.28516		1		378	0.84	0.62	1.3	0.178269		1		379	0.85	1280	IDP_dMRI_ProbtrackX_ICVF_unc_r
0.21	0.46	0.5	0.646391		1		718	0.26	0.46	0.6	0.571469		1		703	-0.83	1.64	-0.5	0.614219		1		362	-2.2	1.65	-1.3	0.183607		1		371	0.64	1707	dti_FA___ThalamicNuclei___Left-LP
-0.28	0.62	-0.5	0.64742		1		718	-0.16	0.62	-0.3	0.792627		1		703	-3.02	2.06	-1.5	0.144434		1		362	-2.65	2.4	-1.1	0.270002		1		371	0.63	2009	NODDI_OD___rh.hippoAmyg___Paralaminar-nucleus
0.07	0.15	0.5	0.648732		1		779	0.08	0.15	0.5	0.608017		1		764	-0.12	0.54	-0.2	0.826555		1		397	-0.01	0.55	0	0.984674		1		397	0.95	11	IDP_T1_FIRST_left_thalamus_volume
-0.28	0.61	-0.5	0.648737		1		730	-0.12	0.61	-0.2	0.846317		1		715	-3.74	2.13	-1.8	0.079519		1		367	-3.38	2.27	-1.5	0.137985		1		378	0.76	602	aparc-a2009s_rh_volume_G-rectus
-0.29	0.63	-0.5	0.649117		1		650	-0.23	0.63	-0.4	0.714377		1		640	-2.18	2.69	-0.8	0.417754		1		333	-1.61	2.53	-0.6	0.524176		1		327	0.53	1486	HT_mean_intensity_mod=T2_star_threshold=0.3_warpResolution=2mm
-0.12	0.27	-0.5	0.649551		1		730	-0.01	0.27	0	0.975253		1		715	-2.74	0.97	-2.8	0.004991		0.9948		367	-3.25	1	-3.2	0.001196		0.8192		378	0.79	848	aparc-a2009s_lh_thickness_S-cingul-Marginalis
-0.15	0.33	-0.5	0.650945		1		741	-0.1	0.33	-0.3	0.755395		1		726	-1.18	1.21	-1	0.330637		1		376	-1.44	1.2	-1.2	0.231752		1		380	0.93	1179	IDP_dMRI_TBSS_MD_Tapetum_L
0.27	0.6	0.5	0.652599		1		718	0.25	0.61	0.4	0.675722		1		703	0.73	2.04	0.4	0.721375		1		362	0.53	2.24	0.2	0.812543		1		371	0.63	2003	NODDI_OD___rh.hippoAmyg___Accessory-Basal-nucleus
0.4	0.88	0.5	0.652638		1		729	0.26	0.88	0.3	0.766058		1		714	3.17	3.21	1	0.324325		1		366	4.37	3.26	1.3	0.180491		1		378	0.77	346	aparc-Desikan_lh_volume_entorhinal
-0.14	0.32	-0.4	0.652801		1		730	-0.04	0.32	-0.1	0.906407		1		715	-2.47	1.11	-2.2	0.026463		1		367	-2.28	1.2	-1.9	0.058799		1		378	0.72	762	aparc-DKTatlas_lh_thickness_posteriorcingulate
-0.07	0.16	-0.4	0.653019		1		730	-0.08	0.16	-0.5	0.600438		1		715	0.07	0.56	0.1	0.899455		1		367	0.34	0.6	0.6	0.563553		1		378	0.98	340	Brainstem_global_volume_Midbrain
-0.49	1.1	-0.4	0.654544		1		731	-0.56	1.11	-0.5	0.61234		1		716	0.94	4.17	0.2	0.822102		1		368	0.9	3.84	0.2	0.815524		1		378	0.78	559	aparc-a2009s_lh_volume_S-orbital-lateral
-0.1	0.24	-0.4	0.656528		1		778	-0.04	0.23	-0.2	0.880744		1		763	-2.06	0.86	-2.4	0.016959		1		397	-1.92	0.91	-2.1	0.035356		1		396	0.94	81	IDP_T1_FAST_ROIs_R_paracing_gyrus
-0.07	0.16	-0.4	0.657656		1		743	-0.11	0.16	-0.7	0.486891		1		728	0.75	0.56	1.3	0.181379		1		378	0.72	0.63	1.1	0.257254		1		380	0.77	1153	IDP_dMRI_TBSS_MD_Retrolenticular_part_of_internal_capsule_L
-0.28	0.64	-0.4	0.657888		1		782	-0.34	0.65	-0.5	0.596908		1		767	1.42	2.4	0.6	0.553419		1		397	1.72	2.41	0.7	0.475508		1		400	0.81	160	IDP_T1_FAST_ROIs_V_cerebellum_IX
-0.21	0.47	-0.4	0.658587		1		730	-0.2	0.48	-0.4	0.671866		1		715	-0.61	1.72	-0.4	0.72302		1		367	0.24	1.73	0.1	0.888394		1		378	0.89	590	aparc-a2009s_rh_volume_G-occipital-middle
0.1	0.22	0.4	0.659806		1		716	0.11	0.22	0.5	0.61827		1		701	-0.05	0.77	-0.1	0.9433		1		362	-0.05	0.81	-0.1	0.94956		1		369	0.67	1773	dti_MD___lh.hippoAmyg___CA4-head
0.24	0.56	0.4	0.660695		1		714	0.17	0.56	0.3	0.768727		1		699	2.1	2	1	0.294547		1		361	1.22	2.02	0.6	0.545878		1		368	0.55	1816	dti_MD___ThalamicNuclei___Right-AV
2.16	4.92	0.4	0.661043		1		679	1.75	4.96	0.4	0.724498		1		668	15.7	19.44	0.8	0.419878		1		340	8.23	20.44	0.4	0.687627		1		350	0.51	1869	NODDI_ISOVF___ThalamicNuclei___Left-VLp
0.16	0.37	0.4	0.661089		1		729	0.21	0.37	0.6	0.579404		1		716	-1.34	1.4	-1	0.3397		1		366	-0.73	1.46	-0.5	0.616576		1		376	0.95	350	aparc-Desikan_lh_volume_isthmuscingulate
0.18	0.42	0.4	0.66168		1		713	0.11	0.42	0.3	0.785988		1		698	2.19	1.5	1.5	0.144709		1		361	1.51	1.59	0.9	0.345175		1		367	0.59	1779	dti_MD___lh.hippoAmyg___GC-ML-DG-body
0.16	0.36	0.4	0.663388		1		730	0.17	0.37	0.5	0.645548		1		715	0.15	1.23	0.1	0.906155		1		367	-0.1	1.39	-0.1	0.94149		1		378	0.9	232	AmygNuclei_rh_volume_Basal-nucleus
0.14	0.32	0.4	0.663796		1		779	0.11	0.31	0.4	0.718606		1		764	0.77	1.19	0.7	0.515587		1		396	0.92	1.21	0.8	0.44668		1		398	0.89	20	IDP_T1_FIRST_right_hippocampus_volume
-0.05	0.12	-0.4	0.664046		1		741	-0.05	0.12	-0.4	0.690642		1		726	-0.15	0.43	-0.3	0.728939		1		377	0.17	0.48	0.4	0.723834		1		379	0.92	1091	IDP_dMRI_TBSS_FA_Cingulum_cingulate_gyrus_R
-0.07	0.16	-0.4	0.664708		1		714	-0.1	0.16	-0.6	0.540504		1		700	0.54	0.62	0.9	0.386098		1		360	0.61	0.58	1.1	0.291171		1		368	0.61	1830	dti_MD___ThalamicNuclei___Right-VLp
-0.22	0.51	-0.4	0.665448		1		730	-0.08	0.51	-0.2	0.872168		1		715	-3.54	1.92	-1.8	0.066177		1		367	-2.76	1.82	-1.5	0.130756		1		378	0.82	412	BA-exvivo_lh_volume_BA4a
-0.33	0.76	-0.4	0.665731		1		718	-0.3	0.76	-0.4	0.696137		1		703	-0.81	2.85	-0.3	0.775629		1		362	0.58	2.61	0.2	0.825619		1		371	0.69	1654	dti_FA___lh.hippoAmyg___fimbria
-0.1	0.22	-0.4	0.666856		1		705	-0.08	0.22	-0.3	0.728102		1		690	-0.53	0.8	-0.7	0.503967		1		356	-0.15	0.79	-0.2	0.848578		1		364	0.64	1788	dti_MD___rh.hippoAmyg___Basal-nucleus
-0.11	0.26	-0.4	0.667287		1		731	-0.05	0.26	-0.2	0.830718		1		716	-1.43	0.96	-1.5	0.135956		1		368	-1.19	0.91	-1.3	0.193307		1		378	0.76	708	aparc-Desikan_rh_thickness_superiorparietal
0.29	0.67	0.4	0.667567		1		731	0.42	0.68	0.6	0.540767		1		716	-2.72	2.49	-1.1	0.274084		1		368	-4.77	2.36	-2	0.044336		1		378	0.83	303	ThalamNuclei_lh_volume_PuL
-0.18	0.42	-0.4	0.667774		1		730	-0.11	0.42	-0.3	0.79098		1		715	-1.81	1.55	-1.2	0.241881		1		367	-2.01	1.47	-1.4	0.172781		1		378	0.91	543	aparc-a2009s_lh_volume_S-cingul-Marginalis
-0.09	0.22	-0.4	0.668036		1		731	-0.08	0.22	-0.3	0.730996		1		716	-0.43	0.8	-0.5	0.58907		1		368	-0.52	0.79	-0.7	0.511471		1		378	0.89	934	aparc-a2009s_rh_thickness_S-oc-temp-lat
-0.14	0.32	-0.4	0.668843		1		726	-0.1	0.32	-0.3	0.754017		1		711	-1.2	1.19	-1	0.315098		1		365	-0.75	1.15	-0.6	0.51593		1		376	0.89	468	aparc-DKTatlas_rh_volume_caudalmiddlefrontal
-0.23	0.55	-0.4	0.669317		1		730	-0.24	0.56	-0.4	0.672052		1		715	-0.62	1.98	-0.3	0.755616		1		367	-0.09	2.03	0	0.966604		1		378	0.86	308	ThalamNuclei_lh_volume_LP
0.05	0.12	0.4	0.669501		1		742	0.01	0.12	0.1	0.916408		1		727	0.99	0.42	2.3	0.020375		1		377	0.89	0.45	2	0.046779		1		380	0.91	1129	IDP_dMRI_ProbtrackX_FA_str_r
-0.41	0.97	-0.4	0.669536		1		718	-0.27	0.96	-0.3	0.776672		1		703	-3.27	3.56	-0.9	0.358934		1		362	-1.9	3.51	-0.5	0.588871		1		371	0.62	1696	dti_FA___lh.hippoAmyg___Corticoamygdaloid-transitio
-1.73	4.07	-0.4	0.669715		1		711	-0.89	4.09	-0.2	0.828876		1		698	-22.01	16.09	-1.4	0.172071		1		366	-19.96	14.8	-1.3	0.178329		1		358	0.56	1510	PG_95th_percentile_mod=NODDI_OD_threshold=0.3_warpResolution=2mm
0.21	0.48	0.4	0.669997		1		709	0.19	0.49	0.4	0.69283		1		694	0.99	1.62	0.6	0.542151		1		356	0.09	1.85	0	0.96342		1		368	0.69	1784	dti_MD___rh.hippoAmyg___molecular_layer_HP-body
0.08	0.2	0.4	0.670249		1		717	0.13	0.2	0.6	0.529371		1		702	-0.77	0.72	-1.1	0.280864		1		362	-1.04	0.72	-1.4	0.150387		1		370	0.54	1764	dti_MD___rh.hippoAmyg___subiculum-body
0.35	0.83	0.4	0.671371		1		698	0.27	0.83	0.3	0.74279		1		683	2.48	2.92	0.8	0.39681		1		353	1.23	3.02	0.4	0.683807		1		360	0.65	1819	dti_MD___ThalamicNuclei___Right-LD
0.08	0.2	0.4	0.671415		1		740	0.08	0.2	0.4	0.684007		1		725	0.34	0.71	0.5	0.634078		1		376	0.04	0.77	0	0.961643		1		379	0.75	1066	IDP_dMRI_TBSS_FA_Medial_lemniscus_L
-0.17	0.41	-0.4	0.671752		1		730	-0.02	0.41	0	0.969658		1		715	-3.97	1.54	-2.6	0.010143		1		367	-3.68	1.47	-2.5	0.012896		1		378	0.89	357	aparc-Desikan_lh_volume_paracentral
-0.11	0.25	-0.4	0.67284		1		730	-0.08	0.25	-0.3	0.74871		1		715	-0.72	0.94	-0.8	0.445794		1		367	-0.18	0.87	-0.2	0.835343		1		378	0.74	785	aparc-DKTatlas_rh_thickness_middletemporal
0.45	1.07	0.4	0.673084		1		641	0.11	1.08	0.1	0.917231		1		631	10.1	4.24	2.4	0.017647		1		330	10.65	4.54	2.3	0.019626		1		321	0.82	1608	QSM_L_SN
0.1	0.23	0.4	0.67576		1		778	0.1	0.23	0.4	0.670072		1		764	-0.11	0.86	-0.1	0.897257		1		395	-0.07	0.9	-0.1	0.941123		1		397	0.97	51	IDP_T1_FAST_ROIs_R_mid_temp_gyrus_tempocc
-0.18	0.43	-0.4	0.676367		1		729	-0.01	0.43	0	0.989911		1		714	-4.13	1.55	-2.6	0.008097		0.9998		367	-4.78	1.54	-3.1	0.002072		0.9314		377	0.68	711	aparc-Desikan_rh_thickness_frontalpole
-0.11	0.26	-0.4	0.676523		1		731	-0.13	0.26	-0.5	0.625834		1		716	0.26	0.98	0.3	0.790365		1		368	0.69	0.92	0.7	0.457813		1		378	0.77	781	aparc-DKTatlas_rh_thickness_lateraloccipital
-0.13	0.32	-0.4	0.676955		1		728	-0.09	0.32	-0.3	0.776349		1		713	-1.08	1.16	-0.9	0.352254		1		366	-0.57	1.13	-0.5	0.612055		1		377	0.92	358	aparc-Desikan_lh_volume_parsopercularis
-0.35	0.84	-0.4	0.67724		1		718	-0.32	0.85	-0.4	0.707446		1		703	-1.23	3.11	-0.4	0.693272		1		362	-0.34	2.96	-0.1	0.908327		1		371	0.6	1683	dti_FA___rh.hippoAmyg___GC-ML-DG-body
-0.12	0.28	-0.4	0.67748		1		710	-0.16	0.28	-0.6	0.5772		1		697	1.2	1.12	1.1	0.287119		1		357	1.13	1.05	1.1	0.278992		1		366	0.89	180	aseg_global_volume_CC-Posterior
0.59	1.41	0.4	0.678338		1		763	0.02	1.43	0	0.989544		1		748	14.94	5.08	2.9	0.003439		0.9818		390	13.74	5.44	2.5	0.01197		1		388	0.5	1424	rfMRI amplitudes (ICA25 node 7)
-0.43	1.03	-0.4	0.67857		1		694	-0.31	1.03	-0.3	0.761779		1		679	-3.37	3.49	-1	0.334945		1		353	-2.74	3.85	-0.7	0.476817		1		356	0.59	1732	dti_FA___ThalamicNuclei___Right-MV(Re)
0.5	1.2	0.4	0.679391		1		714	0.65	1.22	0.5	0.593011		1		699	-3.62	4.06	-0.9	0.374163		1		360	-2.97	4.56	-0.7	0.515458		1		369	0.53	1705	dti_FA___ThalamicNuclei___Left-LD
0.2	0.49	0.4	0.679994		1		730	0.1	0.49	0.2	0.843714		1		715	2.43	1.83	1.3	0.184932		1		367	2.58	1.68	1.5	0.124238		1		378	0.92	607	aparc-a2009s_rh_volume_G-temp-sup-Plan-tempo
-0.12	0.3	-0.4	0.68005		1		726	-0.12	0.3	-0.4	0.684137		1		711	-0.17	1.11	-0.2	0.880612		1		365	0.28	1.04	0.3	0.783317		1		376	0.93	404	aparc-Desikan_rh_volume_supramarginal
-0.23	0.56	-0.4	0.680276		1		730	-0.18	0.56	-0.3	0.754772		1		715	-1.62	2.03	-0.8	0.425818		1		367	-0.79	2.02	-0.4	0.694983		1		378	0.87	591	aparc-a2009s_rh_volume_G-occipital-sup
-0.54	1.32	-0.4	0.680321		1		645	-0.6	1.34	-0.4	0.656576		1		632	0.28	4.98	0.1	0.954734		1		325	0.81	4.64	0.2	0.861042		1		333	0.52	2006	NODDI_OD___lh.hippoAmyg___Anterior-amygdaloid-area-AAA
-0.1	0.23	-0.4	0.680766		1		743	-0.06	0.24	-0.2	0.808259		1		728	-0.93	0.86	-1.1	0.275569		1		378	-0.98	0.87	-1.1	0.26042		1		380	0.96	1103	IDP_dMRI_TBSS_FA_Tapetum_R
-0.09	0.22	-0.4	0.681016		1		729	-0.1	0.22	-0.4	0.668119		1		714	-0.24	0.81	-0.3	0.766612		1		367	0.17	0.8	0.2	0.82899		1		377	0.91	210	aseg_rh_volume_Thalamus-Proper
0.27	0.65	0.4	0.681671		1		711	0.02	0.66	0	0.981559		1		698	6.41	2.39	2.7	0.007738		0.9996		366	6.02	2.59	2.3	0.020697		1		358	0.56	1492	HT_95th_percentile_mod=DTI_FA_threshold=0.3_warpResolution=2mm
-0.38	0.92	-0.4	0.683099		1		730	-0.44	0.94	-0.5	0.636724		1		715	0.35	3.26	0.1	0.913928		1		368	1.83	3.33	0.6	0.582236		1		377	0.83	300	ThalamNuclei_lh_volume_MV(Re)
-0.17	0.41	-0.4	0.683128		1		717	-0.27	0.41	-0.6	0.519997		1		702	1.87	1.38	1.3	0.177477		1		362	2.59	1.57	1.7	0.098667		1		370	0.6	1800	dti_MD___ThalamicNuclei___Left-CeM
0.15	0.38	0.4	0.683949		1		711	0.11	0.38	0.3	0.769293		1		698	1.24	1.43	0.9	0.386		1		366	0.79	1.49	0.5	0.595811		1		358	0.59	1493	SN_mean_intensity_mod=DTI_FA_threshold=0.3_warpResolution=2mm
1.18	2.91	0.4	0.684796		1		719	0.91	2.94	0.3	0.756466		1		704	5.54	9.79	0.6	0.571641		1		361	10.5	11.16	0.9	0.347304		1		373	0.8	201	aseg_lh_volume_vessel
-0.16	0.39	-0.4	0.685549		1		730	-0.16	0.39	-0.4	0.68882		1		715	-0.23	1.43	-0.2	0.870325		1		367	0.12	1.41	0.1	0.930307		1		378	0.73	896	aparc-a2009s_rh_thickness_G-occipital-sup
-0.21	0.52	-0.4	0.686047		1		718	-0.2	0.53	-0.4	0.71093		1		703	-0.52	1.85	-0.3	0.777657		1		362	-0.11	1.92	-0.1	0.955731		1		371	0.54	1727	dti_FA___ThalamicNuclei___Right-LGN
-0.14	0.34	-0.4	0.686557		1		728	-0.12	0.34	-0.3	0.737922		1		713	-0.94	1.25	-0.7	0.455983		1		366	-0.32	1.22	-0.3	0.795491		1		377	0.93	484	aparc-DKTatlas_rh_volume_parstriangularis
0.23	0.57	0.4	0.687537		1		730	0.27	0.57	0.5	0.634272		1		715	-0.8	2.07	-0.4	0.698809		1		367	-1.27	2.07	-0.6	0.541596		1		378	0.94	530	aparc-a2009s_lh_volume_G-temp-sup-G-T-transv
-0.16	0.41	-0.4	0.687659		1		731	-0.06	0.42	-0.1	0.894423		1		716	-3.11	1.48	-2.1	0.03655		1		368	-1.8	1.49	-1.2	0.226608		1		378	0.58	784	aparc-DKTatlas_rh_thickness_medialorbitofrontal
0.07	0.16	0.4	0.688379		1		743	0.09	0.16	0.5	0.596145		1		728	-0.64	0.59	-1.1	0.284947		1		378	-0.34	0.6	-0.6	0.572237		1		380	0.62	1189	IDP_dMRI_ProbtrackX_MD_cst_r
0.48	1.2	0.4	0.688406		1		681	0.31	1.21	0.3	0.797119		1		670	5.43	4.94	1.1	0.271925		1		345	6.49	4.89	1.3	0.185362		1		347	0.65	1644	T2Star___lh.hippoAmyg___Paralaminar-nucleus
-1.5	3.74	-0.4	0.688888		1		669	-0.32	3.75	-0.1	0.931873		1		658	-34.99	15.02	-2.3	0.020404		1		331	-37.71	14.93	-2.5	0.012019		1		349	0.63	1867	NODDI_ISOVF___ThalamicNuclei___Left-PuM
-0.23	0.57	-0.4	0.689137		1		730	-0.14	0.57	-0.2	0.809768		1		715	-2.18	1.98	-1.1	0.272283		1		367	-2.03	2.09	-1	0.331573		1		378	0.82	224	AmygNuclei_lh_volume_Anterior-amygdaloid-area-AAA
-2.11	5.29	-0.4	0.690062		1		710	-1.06	5.37	-0.2	0.842904		1		697	-27.25	20.72	-1.3	0.189271		1		366	-21.16	19.41	-1.1	0.276548		1		357	0.58	1505	PG_mean_intensity_mod=NODDI_ISOVF_threshold=0.3_warpResolution=2mm
-0.18	0.45	-0.4	0.690926		1		731	-0.25	0.45	-0.5	0.583734		1		716	1.44	1.6	0.9	0.371073		1		368	1.51	1.74	0.9	0.385347		1		378	0.8	872	aparc-a2009s_lh_thickness_S-suborbital
-0.36	0.92	-0.4	0.691028		1		741	-0.6	0.92	-0.6	0.518876		1		726	5.55	3.13	1.8	0.076977		1		377	5.2	3.54	1.5	0.143147		1		379	0.68	1408	IDP_dMRI_ProbtrackX_ISOVF_ilf_l
-0.08	0.21	-0.4	0.69119		1		780	-0.06	0.21	-0.3	0.781662		1		765	-0.73	0.77	-0.9	0.34838		1		397	-0.68	0.81	-0.8	0.403247		1		398	0.94	95	IDP_T1_FAST_ROIs_R_parahipp_gyrus_post
-0.29	0.74	-0.4	0.691831		1		730	-0.04	0.75	0	0.961022		1		715	-6.19	2.61	-2.4	0.018115		1		367	-6.69	2.76	-2.4	0.015721		1		378	0.68	405	aparc-Desikan_rh_volume_frontalpole
0.25	0.63	0.4	0.692013		1		717	0.19	0.63	0.3	0.764628		1		702	1.65	2.19	0.8	0.450648		1		362	0.06	2.34	0	0.980459		1		370	0.61	1748	dti_MD___rh.hippoAmyg___parasubiculum
0.16	0.4	0.4	0.692092		1		730	0.19	0.4	0.5	0.642511		1		715	-0.42	1.46	-0.3	0.773297		1		367	-1.26	1.43	-0.9	0.380683		1		378	0.88	276	HippSubfield_rh_volume_GC-ML-DG-body
-0.11	0.29	-0.4	0.692552		1		729	-0.13	0.29	-0.5	0.647361		1		714	0.48	1.02	0.5	0.639582		1		366	0.44	1.11	0.4	0.694559		1		378	0.85	952	aseg_global_intensity_CSF
-0.1	0.25	-0.4	0.692927		1		716	-0.09	0.26	-0.4	0.720295		1		701	-0.17	0.92	-0.2	0.85566		1		361	-0.53	0.88	-0.6	0.551563		1		370	0.81	1765	dti_MD___lh.hippoAmyg___CA1-head
-0.08	0.2	-0.4	0.693357		1		742	-0.07	0.21	-0.4	0.722613		1		727	-0.35	0.72	-0.5	0.629973		1		377	-0.19	0.78	-0.2	0.809403		1		380	0.54	1147	IDP_dMRI_TBSS_MD_Cerebral_peduncle_L
0.11	0.27	0.4	0.693731		1		730	0.14	0.28	0.5	0.598623		1		715	-0.86	0.98	-0.9	0.379316		1		367	-0.54	1	-0.5	0.588758		1		378	0.92	217	aseg_rh_volume_VentralDC
-0.09	0.23	-0.4	0.695451		1		731	0.04	0.23	0.2	0.852976		1		716	-3.27	0.82	-3.9	8.1e-05	*	0.1826		368	-3.19	0.87	-3.6	0.000285		0.4069		378	0.85	1048	wg_rh_intensity-contrast_superiortemporal
-2.04	5.21	-0.4	0.695635		1		710	-0.93	5.29	-0.2	0.860313		1		697	-28.54	20.32	-1.4	0.161177		1		366	-23.87	19.18	-1.2	0.214035		1		357	0.59	1496	PG_mean_intensity_mod=DTI_MD_threshold=0.3_warpResolution=2mm
0.11	0.28	0.4	0.696522		1		717	0.16	0.29	0.5	0.586083		1		702	-0.41	1.02	-0.4	0.690167		1		362	-1.06	1.04	-1	0.307376		1		370	0.68	1931	NODDI_ICVF___ThalamicNuclei___Left-PuL
-1.18	3.03	-0.4	0.697097		1		134	-1.19	3.07	-0.4	0.698553		1		132	0.16	13.85	0	0.990555		1		64	2.49	12.68	0.2	0.844665		1		72	0.55	2019	NODDI_OD___ThalamicNuclei___Left-Pc
-0.11	0.28	-0.4	0.69745		1		778	-0.02	0.27	-0.1	0.940627		1		763	-2.4	1.04	-2.3	0.02096		1		397	-1.9	1.09	-1.7	0.081504		1		396	0.96	117	IDP_T1_FAST_ROIs_R_planum_temporale
0.46	1.19	0.4	0.69797		1		717	0.39	1.2	0.3	0.743292		1		702	2.79	4.12	0.7	0.497789		1		362	2.16	4.51	0.5	0.632173		1		370	0.64	1650	dti_FA___lh.hippoAmyg___parasubiculum
-10.72	27.84	0.4	0.700391		1		762	-17.7	28.11	0.6	0.529265		1		747	166.14	99.16	-1.7	0.094646		1		390	211.45	107.23	-2	0.049349		1		387	0.94	1478	rfMRI connectivity ICA-features 2
-0.07	0.19	-0.4	0.700479		1		780	-0.07	0.2	-0.4	0.703316		1		765	-0.09	0.72	-0.1	0.902858		1		397	0.04	0.74	0	0.962126		1		398	0.95	96	IDP_T1_FAST_ROIs_L_lingual_gyrus
0.83	2.16	0.4	0.700519		1		763	0.68	2.18	0.3	0.755234		1		748	5.65	7.96	0.7	0.478263		1		390	0.39	8.11	0	0.961537		1		388	0.53	1426	rfMRI amplitudes (ICA25 node 10)
-0.16	0.43	-0.4	0.700829		1		730	-0.2	0.43	-0.5	0.64693		1		715	0.53	1.57	0.3	0.734905		1		367	1.44	1.55	0.9	0.353764		1		378	0.68	916	aparc-a2009s_rh_thickness_Pole-occipital
-0.08	0.2	-0.4	0.701039		1		779	-0.03	0.2	-0.2	0.871686		1		764	-1.28	0.66	-1.9	0.054073		1		397	-0.75	0.81	-0.9	0.353477		1		397	0.94	100	IDP_T1_FAST_ROIs_L_temp_fusif_cortex_post
0.1	0.26	0.4	0.701068		1		730	0.14	0.26	0.5	0.58509		1		715	-1.09	0.95	-1.1	0.25294		1		367	-0.9	0.91	-1	0.324668		1		378	0.84	880	aparc-a2009s_rh_thickness_G+S-subcentral
-0.24	0.63	-0.4	0.701437		1		675	-0.27	0.63	-0.4	0.675937		1		664	0.33	2.53	0.1	0.89607		1		342	2.07	2.57	0.8	0.421353		1		344	0.58	1631	T2Star___rh.hippoAmyg___CA1-head
0.17	0.43	0.4	0.701554		1		742	0.17	0.44	0.4	0.697059		1		727	-0.12	1.55	-0.1	0.936887		1		377	-0.58	1.67	-0.3	0.729952		1		380	0.59	1196	IDP_dMRI_ProbtrackX_MD_mcp
0.33	0.85	0.4	0.702352		1		729	0.18	0.86	0.2	0.835118		1		714	3.43	3.05	1.1	0.260915		1		367	5.5	3.07	1.8	0.073989		1		377	0.77	470	aparc-DKTatlas_rh_volume_entorhinal
0.18	0.46	0.4	0.702643		1		718	0.13	0.47	0.3	0.788063		1		703	1.63	1.59	1	0.305685		1		362	0.73	1.69	0.4	0.665521		1		371	0.72	1714	dti_FA___ThalamicNuclei___Left-PuA
0.62	1.63	0.4	0.70284		1		727	0.57	1.65	0.3	0.730622		1		715	2.43	6.5	0.4	0.708859		1		368	-0.03	6.51	0	0.996715		1		371	0.72	1383	IDP_dMRI_TBSS_ISOVF_External_capsule_L
0.05	0.12	0.4	0.70426		1		741	0.03	0.12	0.2	0.813859		1		726	0.59	0.42	1.4	0.156155		1		377	0.43	0.47	0.9	0.35553		1		379	0.84	1262	IDP_dMRI_ProbtrackX_ICVF_cst_l
0.08	0.22	0.4	0.704323		1		730	0.13	0.22	0.6	0.561374		1		715	-0.97	0.81	-1.2	0.235402		1		367	-1.12	0.8	-1.4	0.161098		1		378	0.86	860	aparc-a2009s_lh_thickness_S-oc-sup+transversal
-0.13	0.33	-0.4	0.705062		1		731	-0.15	0.33	-0.4	0.658484		1		716	0.53	1.23	0.4	0.668791		1		368	0.91	1.19	0.8	0.448318		1		378	0.81	689	aparc-Desikan_rh_thickness_isthmuscingulate
-0.08	0.2	-0.4	0.70563		1		731	-0.05	0.2	-0.2	0.823901		1		716	-0.89	0.76	-1.2	0.245726		1		368	-0.45	0.72	-0.6	0.533397		1		378	0.73	680	aparc-Desikan_rh_thickness_GlobalMeanThickness
2.2	5.83	0.4	0.705661		1		700	2.63	5.91	0.4	0.656896		1		688	-7.87	22.57	-0.3	0.727396		1		362	-0.36	23.5	0	0.98787		1		350	0.66	1489	PG_mean_intensity_mod=DTI_FA_threshold=0.3_warpResolution=2mm
-0.1	0.27	-0.4	0.705663		1		652	-0.13	0.27	-0.5	0.637793		1		642	0.68	1.15	0.6	0.554837		1		334	1.05	1.04	1	0.315302		1		328	0.66	1525	TUB_mean_intensity_mod=T2_star_threshold=0_warpResolution=2mm
-0.12	0.33	-0.4	0.706325		1		730	-0.07	0.33	-0.2	0.837654		1		715	-1.34	1.17	-1.1	0.250796		1		367	-0.9	1.22	-0.7	0.46152		1		378	0.92	380	aparc-Desikan_rh_volume_fusiform
0.1	0.26	0.4	0.706398		1		717	0.09	0.26	0.3	0.740009		1		702	0.4	0.91	0.4	0.657315		1		362	-0.19	0.95	-0.2	0.841344		1		370	0.64	1899	NODDI_ICVF___lh.hippoAmyg___CA4-head
-0.1	0.26	-0.4	0.707271		1		780	-0.15	0.26	-0.6	0.57632		1		765	1.09	0.98	1.1	0.269427		1		397	1.36	0.98	1.4	0.167849		1		398	0.94	106	IDP_T1_FAST_ROIs_L_front_operc_cortex
1.77	4.71	0.4	0.707475		1		716	1.67	4.76	0.4	0.72536		1		701	3.06	16.58	0.2	0.853686		1		360	-9.39	17.33	-0.5	0.588171		1		371	0.71	1838	NODDI_ISOVF___rh.hippoAmyg___hippocampal_fissure
0.39	1.04	0.4	0.708373		1		763	0.16	1.05	0.2	0.879087		1		748	5.73	3.82	1.5	0.134144		1		390	4.1	3.99	1	0.304233		1		388	0.62	1443	rfMRI amplitudes (ICA100 node 11)
-0.11	0.31	-0.4	0.708979		1		780	-0.1	0.31	-0.3	0.754018		1		765	-0.5	1.13	-0.4	0.661055		1		396	-0.29	1.16	-0.2	0.805017		1		399	0.91	142	IDP_T1_FAST_ROIs_V_cerebellum_VI
-0.41	1.1	-0.4	0.709674		1		730	-0.57	1.11	-0.5	0.608773		1		715	2.64	3.92	0.7	0.502169		1		367	5.52	4.07	1.4	0.175657		1		378	0.71	536	aparc-a2009s_lh_volume_Lat-Fis-ant-Horizont
0.12	0.33	0.4	0.710734		1		652	0.08	0.34	0.2	0.81056		1		642	1.46	1.43	1	0.308648		1		334	1.31	1.33	1	0.324248		1		328	0.66	1518	AON_glm_mod=T2_star_threshold=0_warpResolution=2mm
0.13	0.34	0.4	0.710837		1		730	0.19	0.35	0.6	0.575753		1		715	-1.38	1.19	-1.2	0.246312		1		367	-1.03	1.3	-0.8	0.428447		1		378	0.76	924	aparc-a2009s_rh_thickness_S-collat-transv-ant
0.15	0.41	0.4	0.711034		1		717	0.04	0.41	0.1	0.92189		1		702	2.74	1.38	2	0.04735		1		362	2.64	1.6	1.6	0.100355		1		370	0.56	1937	NODDI_ICVF___ThalamicNuclei___Right-AV
-0.13	0.34	-0.4	0.711518		1		731	-0.01	0.34	0	0.976981		1		716	-2.94	1.29	-2.3	0.023328		1		368	-2.41	1.19	-2	0.04362		1		378	0.77	756	aparc-DKTatlas_lh_thickness_paracentral
-0.95	2.57	-0.4	0.712098		1		718	-1.45	2.6	-0.6	0.576669		1		703	10.44	9.18	1.1	0.256269		1		362	13.05	9.31	1.4	0.161907		1		371	0.55	1862	NODDI_ISOVF___rh.hippoAmyg___Corticoamygdaloid-transitio
0.09	0.24	0.4	0.712283		1		729	0.07	0.24	0.3	0.76939		1		714	0.34	0.83	0.4	0.686778		1		367	0.69	0.88	0.8	0.437029		1		377	0.95	316	ThalamNuclei_rh_volume_VLa
-0.41	1.11	-0.4	0.71309		1		761	-0.41	1.11	-0.4	0.71442		1		746	-0.1	4.13	0	0.980685		1		389	-2.22	4.21	-0.5	0.597816		1		387	0.65	1448	rfMRI amplitudes (ICA100 node 18)
-0.04	0.12	-0.4	0.713371		1		730	-0.05	0.12	-0.4	0.666912		1		715	0.16	0.41	0.4	0.694222		1		367	0.17	0.46	0.4	0.710939		1		378	0.73	969	aseg_lh_intensity_Accumbens-area
-0.44	1.2	-0.4	0.714219		1		725	-0.27	1.22	-0.2	0.826031		1		710	-4.74	4.35	-1.1	0.276045		1		365	-4.54	4.34	-1	0.295663		1		375	0.92	552	aparc-a2009s_lh_volume_S-interm-prim-Jensen
0.18	0.49	0.4	0.714713		1		731	0.2	0.5	0.4	0.695696		1		716	-0.16	1.85	-0.1	0.931855		1		368	0.08	1.73	0	0.962243		1		378	0.71	728	BA-exvivo_rh_thickness_BA1
0.11	0.3	0.4	0.714936		1		781	0.14	0.31	0.5	0.635738		1		766	-0.53	1.12	-0.5	0.634536		1		397	-1.26	1.16	-1.1	0.276718		1		399	0.89	140	IDP_T1_FAST_ROIs_R_cerebellum_V
-0.2	0.55	-0.4	0.7168		1		730	-0.13	0.55	-0.2	0.818471		1		715	-2.27	2.03	-1.1	0.2647		1		367	-2	1.99	-1	0.315831		1		378	0.76	540	aparc-a2009s_lh_volume_Pole-temporal
0.15	0.42	0.4	0.716912		1		731	0.12	0.42	0.3	0.777763		1		716	0.82	1.52	0.5	0.591722		1		368	1.56	1.56	1	0.318266		1		378	0.72	899	aparc-a2009s_rh_thickness_G-oc-temp-med-Parahip
-0.15	0.42	-0.4	0.717457		1		730	0.01	0.42	0	0.983733		1		715	-3.91	1.52	-2.6	0.010451		1		367	-3.22	1.57	-2	0.041002		1		378	0.93	363	aparc-Desikan_lh_volume_posteriorcingulate
-0.37	1.04	-0.4	0.717722		1		718	-0.34	1.05	-0.3	0.746487		1		703	-0.9	3.63	-0.2	0.804094		1		362	-1.33	3.87	-0.3	0.732338		1		371	0.57	1697	dti_FA___rh.hippoAmyg___Corticoamygdaloid-transitio
0.37	1.03	0.4	0.718441		1		731	0.15	1.02	0.1	0.880935		1		716	5.85	3.86	1.5	0.130801		1		368	5.92	3.73	1.6	0.112792		1		378	0.92	219	aseg_rh_volume_choroid-plexus
-0.15	0.42	-0.4	0.720299		1		730	-0.1	0.43	-0.2	0.821737		1		715	-1.34	1.57	-0.9	0.392499		1		367	-1.11	1.5	-0.7	0.457767		1		378	0.84	546	aparc-a2009s_lh_volume_S-circular-insula-sup
0.05	0.13	0.4	0.720331		1		742	0.04	0.13	0.3	0.737384		1		727	0.17	0.47	0.4	0.72308		1		378	0.11	0.52	0.2	0.825734		1		379	0.84	1193	IDP_dMRI_ProbtrackX_MD_ifo_r
0.29	0.81	0.4	0.721187		1		730	0.66	0.8	0.8	0.405188		1		715	-8.64	2.98	-2.9	0.003942		0.9883		367	-8.75	2.96	-2.9	0.003319		0.9806		378	0.59	773	aparc-DKTatlas_rh_thickness_caudalanteriorcingulate
0.12	0.33	0.4	0.72143		1		781	0.1	0.34	0.3	0.756907		1		766	0.3	1.26	0.2	0.813406		1		397	0.28	1.23	0.2	0.819466		1		399	0.89	137	IDP_T1_FAST_ROIs_L_cerebellum_I-IV
0.21	0.6	0.4	0.722003		1		730	0.35	0.6	0.6	0.559415		1		715	-3.12	2.21	-1.4	0.15946		1		367	-3.14	2.11	-1.5	0.137419		1		378	0.82	944	aparc-a2009s_rh_thickness_S-suborbital
-0.08	0.22	-0.4	0.722675		1		730	-0.07	0.22	-0.3	0.739711		1		715	-0.32	0.83	-0.4	0.699231		1		367	0.41	0.75	0.5	0.584925		1		378	0.78	927	aparc-a2009s_rh_thickness_S-front-middle
-0.37	1.03	-0.4	0.722677		1		718	-0.32	1.05	-0.3	0.761096		1		703	-1.59	3.59	-0.4	0.657774		1		362	-2.85	3.83	-0.7	0.456697		1		371	0.53	1986	NODDI_OD___rh.hippoAmyg___CA4-body
-0.14	0.41	-0.4	0.724656		1		731	0.03	0.4	0.1	0.949924		1		716	-4.1	1.56	-2.6	0.009103		1		368	-3.96	1.45	-2.7	0.006561		0.9987		378	0.69	883	aparc-a2009s_rh_thickness_G+S-cingul-Mid-Ant
0.09	0.26	0.4	0.725901		1		717	0.11	0.26	0.4	0.669904		1		702	-0.49	0.98	-0.5	0.619538		1		362	-0.66	0.94	-0.7	0.481506		1		370	0.62	1905	NODDI_ICVF___lh.hippoAmyg___GC-ML-DG-body
0.11	0.31	0.3	0.727704		1		730	0.2	0.31	0.6	0.524477		1		715	-2.17	1.13	-1.9	0.055816		1		367	-1.84	1.11	-1.6	0.099218		1		378	0.7	693	aparc-Desikan_rh_thickness_medialorbitofrontal
-0.06	0.17	-0.3	0.729399		1		713	-0.07	0.17	-0.4	0.659308		1		700	0.2	0.63	0.3	0.7486		1		359	0.44	0.65	0.7	0.49903		1		367	0.58	1831	dti_MD___ThalamicNuclei___Right-VPL
1.81	5.26	0.3	0.730813		1		687	1.84	5.32	0.3	0.729646		1		675	1.94	20.64	0.1	0.925313		1		356	4.23	20.88	0.2	0.839441		1		343	0.6	1490	PG_95th_percentile_mod=DTI_FA_threshold=0.3_warpResolution=2mm
-0.11	0.33	-0.3	0.73093		1		727	-0.07	0.33	-0.2	0.829861		1		712	-1.44	1.21	-1.2	0.233189		1		365	-0.95	1.21	-0.8	0.429305		1		377	0.9	377	aparc-Desikan_rh_volume_caudalmiddlefrontal
0.37	1.07	0.3	0.731556		1		763	-0.01	1.07	0	0.993474		1		748	10.22	3.98	2.6	0.010627		1		390	8.29	4.04	2	0.04073		1		388	0.66	1464	rfMRI amplitudes (ICA100 node 36)
-0.06	0.18	-0.3	0.731782		1		742	-0.01	0.18	0	0.961646		1		727	-1.17	0.64	-1.8	0.069619		1		378	-1.32	0.65	-2	0.042466		1		379	0.82	1340	IDP_dMRI_ProbtrackX_OD_fmi
-0.11	0.33	-0.3	0.733449		1		730	-0.02	0.33	-0.1	0.94767		1		715	-2.29	1.2	-1.9	0.057814		1		367	-1.74	1.25	-1.4	0.164614		1		378	0.92	513	aparc-a2009s_lh_volume_G-front-sup
-0.18	0.53	-0.3	0.733589		1		730	-0.16	0.53	-0.3	0.760978		1		715	-0.5	1.86	-0.3	0.789805		1		367	0.14	1.98	0.1	0.943325		1		378	0.9	596	aparc-a2009s_rh_volume_G-pariet-inf-Angular
0.16	0.47	0.3	0.733714		1		729	0.17	0.47	0.4	0.716668		1		714	-0.07	1.74	0	0.969829		1		367	-0.53	1.71	-0.3	0.75644		1		377	0.93	373	aparc-Desikan_lh_volume_transversetemporal
3.24	9.54	-0.3	0.733971		1		638	3.93	9.6	-0.4	0.682463		1		628	-16.26	38.66	0.4	0.674322		1		329	-22.25	39.86	0.6	0.577003		1		319	0.5	1606	QSM_L_ACCU
-0.19	0.56	-0.3	0.734491		1		730	-0.03	0.56	-0.1	0.958745		1		715	-3.9	2.03	-1.9	0.056142		1		367	-3.59	2.05	-1.7	0.081608		1		378	0.87	517	aparc-a2009s_lh_volume_G-occipital-sup
-0.16	0.48	-0.3	0.734909		1		730	0.02	0.48	0	0.969612		1		715	-4.7	1.75	-2.7	0.007619		0.9996		367	-3.95	1.78	-2.2	0.027167		1		378	0.86	526	aparc-a2009s_lh_volume_G-precentral
-0.04	0.11	-0.3	0.735578		1		742	-0.06	0.11	-0.5	0.591648		1		727	0.45	0.41	1.1	0.271765		1		377	0.55	0.4	1.4	0.165213		1		380	0.94	1081	IDP_dMRI_TBSS_FA_Superior_corona_radiata_R
-0.37	1.11	-0.3	0.737573		1		762	-0.39	1.12	-0.3	0.73036		1		747	0.51	4.13	0.1	0.901773		1		389	0.83	4.11	0.2	0.839973		1		388	0.63	1470	rfMRI amplitudes (ICA100 node 44)
0.04	0.13	0.3	0.737888		1		741	0.04	0.13	0.3	0.767155		1		726	0.21	0.47	0.4	0.653884		1		378	-0.01	0.49	0	0.985771		1		378	0.81	1195	IDP_dMRI_ProbtrackX_MD_ilf_r
0.2	0.6	0.3	0.738231		1		718	0.11	0.61	0.2	0.851187		1		703	2.38	2.1	1.1	0.2578		1		362	1.52	2.2	0.7	0.488497		1		371	0.56	1794	dti_MD___lh.hippoAmyg___Corticoamygdaloid-transitio
0.11	0.33	0.3	0.738259		1		717	0.17	0.33	0.5	0.618218		1		702	-1	1.13	-0.9	0.377198		1		362	-1.2	1.27	-0.9	0.348473		1		370	0.56	1925	NODDI_ICVF___ThalamicNuclei___Left-LP
0.1	0.3	0.3	0.738401		1		772	0.15	0.3	0.5	0.624303		1		757	-0.72	1.14	-0.6	0.530965		1		392	-1.05	1.13	-0.9	0.351949		1		395	0.96	34	IDP_T1_FAST_ROIs_L_inf_front_gyrus_parstri
-0.14	0.42	-0.3	0.73901		1		728	-0.05	0.42	-0.1	0.906798		1		713	-2.23	1.53	-1.5	0.14665		1		365	-1.19	1.53	-0.8	0.439129		1		378	0.92	487	aparc-DKTatlas_rh_volume_posteriorcingulate
-0.08	0.23	-0.3	0.739044		1		729	-0.06	0.23	-0.3	0.790627		1		714	-0.62	0.85	-0.7	0.468363		1		366	-0.18	0.82	-0.2	0.828		1		378	0.88	681	aparc-Desikan_rh_thickness_bankssts
-0.11	0.34	-0.3	0.739797		1		729	0	0.35	0	0.997682		1		714	-3.09	1.25	-2.5	0.014236		1		366	-3.23	1.23	-2.6	0.009082		0.9999		378	0.68	716	BA-exvivo_lh_thickness_BA3a
0.1	0.31	0.3	0.739847		1		770	0.1	0.31	0.3	0.742702		1		755	-0.05	1.12	0	0.963222		1		390	0.33	1.17	0.3	0.777446		1		395	0.96	67	IDP_T1_FAST_ROIs_R_angular_gyrus
-0.46	1.38	-0.3	0.740848		1		80	-0.36	1.4	-0.3	0.79536		1		79	-6.49	5.83	-1.1	0.275706		1		33	2.27	6.87	0.3	0.742398		1		48	0.51	1814	dti_MD___ThalamicNuclei___Left-VM
-0.04	0.12	-0.3	0.741722		1		742	-0.04	0.12	-0.4	0.706818		1		727	0.05	0.45	0.1	0.918209		1		378	0.17	0.45	0.4	0.71379		1		379	0.84	1224	IDP_dMRI_TBSS_ICVF_Posterior_limb_of_internal_capsule_R
-0.1	0.29	-0.3	0.7428		1		729	-0.03	0.29	-0.1	0.923441		1		714	-1.7	1.02	-1.7	0.095594		1		366	-1.48	1.09	-1.4	0.17629		1		378	0.92	367	aparc-Desikan_lh_volume_rostralmiddlefrontal
0.35	1.05	0.3	0.743001		1		717	-0.01	1.06	0	0.995404		1		702	9.29	3.79	2.4	0.014669		1		361	7.31	3.82	1.9	0.056314		1		371	0.67	1713	dti_FA___ThalamicNuclei___Left-Pf
0.06	0.19	0.3	0.743975		1		730	0.09	0.19	0.5	0.635594		1		715	-0.77	0.7	-1.1	0.274716		1		367	-0.52	0.71	-0.7	0.466952		1		378	0.81	735	BA-exvivo_rh_thickness_BA44
-0.27	0.83	-0.3	0.744034		1		731	-0.28	0.83	-0.3	0.735473		1		716	-1.18	2.97	-0.4	0.690453		1		368	2.16	3.1	0.7	0.487189		1		378	0.76	420	BA-exvivo_lh_volume_perirhinal
0.13	0.39	0.3	0.744166		1		730	0.27	0.39	0.7	0.494118		1		715	-3.24	1.46	-2.2	0.027016		1		367	-3.85	1.39	-2.8	0.005919		0.9983		378	0.74	814	aparc-a2009s_lh_thickness_G-cuneus
0.36	1.11	0.3	0.744417		1		681	0.54	1.12	0.5	0.63168		1		670	-5.21	4.42	-1.2	0.239936		1		345	-4.73	4.63	-1	0.307452		1		347	0.66	1621	T2Star___rh.hippoAmyg___parasubiculum
-0.07	0.2	-0.3	0.745535		1		742	-0.01	0.2	0	0.968943		1		727	-1.48	0.73	-2	0.044304		1		378	-1.22	0.75	-1.6	0.104371		1		379	0.64	1344	IDP_dMRI_ProbtrackX_OD_ilf_r
0.14	0.44	0.3	0.746276		1		729	0.14	0.44	0.3	0.757053		1		714	0.08	1.59	0.1	0.957661		1		366	-0.35	1.61	-0.2	0.827743		1		378	0.87	274	HippSubfield_rh_volume_GC-ML-DG-head
-0.12	0.38	-0.3	0.746733		1		730	-0.09	0.38	-0.2	0.823719		1		715	-1.45	1.4	-1	0.30173		1		367	-0.92	1.33	-0.7	0.487809		1		378	0.91	605	aparc-a2009s_rh_volume_G-temp-sup-Lateral
0.22	0.69	0.3	0.747328		1		743	0.33	0.69	0.5	0.63148		1		728	-1.92	2.46	-0.8	0.435685		1		378	-2.24	2.66	-0.8	0.399501		1		380	0.68	1282	IDP_dMRI_TBSS_OD_Pontine_crossing_tract
-0.12	0.37	-0.3	0.747955		1		731	-0.04	0.38	-0.1	0.921743		1		716	-2.11	1.43	-1.5	0.140064		1		368	-1.62	1.3	-1.2	0.212604		1		378	0.6	845	aparc-a2009s_lh_thickness_Pole-temporal
0.1	0.33	0.3	0.747985		1		730	0.08	0.33	0.2	0.81687		1		715	0.31	1.2	0.3	0.79563		1		368	0.87	1.16	0.8	0.451956		1		377	0.93	322	ThalamNuclei_rh_volume_VA
-0.04	0.13	-0.3	0.748148		1		742	-0.06	0.13	-0.5	0.632995		1		727	0.52	0.47	1.1	0.270445		1		378	0.71	0.5	1.4	0.152396		1		379	0.89	1238	IDP_dMRI_TBSS_ICVF_External_capsule_R
-0.12	0.38	-0.3	0.748361		1		730	-0.14	0.38	-0.4	0.721856		1		715	0.18	1.38	0.1	0.897132		1		367	0.28	1.34	0.2	0.835169		1		378	0.93	375	aparc-Desikan_rh_volume_bankssts
0.26	0.83	0.3	0.749636		1		742	0.23	0.83	0.3	0.783504		1		727	1.2	3.08	0.4	0.69855		1		377	1.01	3.02	0.3	0.739219		1		380	0.56	1374	IDP_dMRI_TBSS_ISOVF_Superior_corona_radiata_R
0.14	0.45	0.3	0.749823		1		718	0.16	0.45	0.4	0.714988		1		703	-0.61	1.63	-0.4	0.705781		1		362	-1.06	1.64	-0.6	0.518634		1		371	0.81	1997	NODDI_OD___lh.hippoAmyg___Basal-nucleus
-0.18	0.58	-0.3	0.750015		1		717	-0.11	0.58	-0.2	0.846456		1		702	-1.26	2	-0.6	0.528095		1		362	-1.18	2.2	-0.5	0.592319		1		370	0.77	2029	NODDI_OD___ThalamicNuclei___Right-AV
0.18	0.58	0.3	0.750701		1		728	0.21	0.58	0.4	0.717856		1		713	-0.48	2.02	-0.2	0.813012		1		366	-0.83	2.17	-0.4	0.702091		1		377	0.8	251	HippSubfield_lh_volume_molecular-layer-HP-body
-0.11	0.35	-0.3	0.751121		1		729	0	0.35	0	0.995071		1		714	-2.87	1.27	-2.2	0.024556		1		366	-2.25	1.3	-1.7	0.084549		1		378	0.66	717	BA-exvivo_lh_thickness_BA3b
0.1	0.32	0.3	0.752754		1		717	0.11	0.33	0.3	0.728337		1		702	-0.02	1.11	0	0.986425		1		362	-0.88	1.24	-0.7	0.478923		1		370	0.58	1920	NODDI_ICVF___lh.hippoAmyg___Paralaminar-nucleus
-0.21	0.66	-0.3	0.753792		1		783	-0.28	0.67	-0.4	0.672899		1		768	1.81	2.58	0.7	0.483307		1		397	1.86	2.4	0.8	0.439081		1		401	0.8	163	IDP_T1_FAST_ROIs_V_cerebellum_X
-0.1	0.32	-0.3	0.754304		1		729	-0.04	0.32	-0.1	0.901281		1		714	-1.65	1.18	-1.4	0.164689		1		366	-1.35	1.13	-1.2	0.232957		1		378	0.72	763	aparc-DKTatlas_lh_thickness_precentral
0.47	1.5	0.3	0.75583		1		713	0.16	1.52	0.1	0.917418		1		699	7.9	5.17	1.5	0.127503		1		361	5.06	5.86	0.9	0.388376		1		366	0.94	190	aseg_lh_volume_Inf-Lat-Vent
-0.29	0.94	-0.3	0.755879		1		740	-0.15	0.95	-0.2	0.871742		1		725	-3.35	3.25	-1	0.303244		1		377	-1.51	3.63	-0.4	0.678136		1		378	0.53	1411	IDP_dMRI_ProbtrackX_ISOVF_ml_r
0.06	0.2	0.3	0.757695		1		728	0.04	0.2	0.2	0.845228		1		713	0.7	0.71	1	0.322189		1		366	0.68	0.74	0.9	0.358782		1		377	0.95	284	HippSubfield_rh_volume_Whole-hippocampus
-0.08	0.25	-0.3	0.758155		1		714	0.01	0.25	0	0.968201		1		699	-2.01	0.94	-2.1	0.033418		1		359	-1.77	0.82	-2.1	0.032289		1		370	0.52	1761	dti_MD___lh.hippoAmyg___subiculum-head
-0.24	0.78	-0.3	0.758792		1		728	-0.03	0.78	0	0.970881		1		714	-5.72	3.08	-1.9	0.064039		1		365	-4.39	2.89	-1.5	0.129909		1		377	0.9	467	aparc-DKTatlas_rh_volume_caudalanteriorcingulate
0.22	0.7	0.3	0.759383		1		677	0.2	0.71	0.3	0.774499		1		666	0.64	2.85	0.2	0.822018		1		344	0.9	2.84	0.3	0.750168		1		344	0.59	1635	T2Star___rh.hippoAmyg___molecular_layer_HP-head
0.1	0.34	0.3	0.760275		1		718	0.11	0.34	0.3	0.753871		1		703	0.11	1.17	0.1	0.925044		1		362	-0.04	1.28	0	0.974896		1		371	0.8	2024	NODDI_OD___ThalamicNuclei___Left-PuM
-0.04	0.12	-0.3	0.76055		1		741	-0.06	0.12	-0.5	0.618639		1		726	0.53	0.43	1.2	0.218928		1		376	0.51	0.45	1.1	0.258413		1		380	0.93	1084	IDP_dMRI_TBSS_FA_Posterior_corona_radiata_L
0.29	0.94	0.3	0.760878		1		740	0.31	0.95	0.3	0.746894		1		725	0.29	3.34	0.1	0.932049		1		376	0.11	3.5	0	0.975201		1		379	0.68	1377	IDP_dMRI_TBSS_ISOVF_Posterior_corona_radiata_L
-0.11	0.36	-0.3	0.760985		1		730	-0.16	0.36	-0.4	0.657911		1		715	0.91	1.24	0.7	0.462661		1		367	1.38	1.38	1	0.318233		1		378	0.89	314	ThalamNuclei_rh_volume_VPL
-0.14	0.46	-0.3	0.761082		1		730	-0.21	0.46	-0.4	0.65409		1		715	1.38	1.68	0.8	0.413299		1		367	1.29	1.64	0.8	0.43244		1		378	0.7	898	aparc-a2009s_rh_thickness_G-oc-temp-med-Lingual
0.07	0.22	0.3	0.761177		1		740	0.11	0.22	0.5	0.614342		1		725	-0.89	0.79	-1.1	0.262528		1		377	-0.97	0.82	-1.2	0.237968		1		378	0.93	1304	IDP_dMRI_TBSS_OD_Anterior_corona_radiata_L
0.46	1.5	0.3	0.76128		1		743	0.33	1.52	0.2	0.830257		1		728	4.01	5.47	0.7	0.464115		1		378	4.98	5.56	0.9	0.371554		1		380	0.63	1400	IDP_dMRI_ProbtrackX_ISOVF_cgc_r
0.05	0.16	0.3	0.763293		1		713	0.06	0.16	0.4	0.700171		1		698	-0.12	0.57	-0.2	0.834617		1		360	-0.18	0.63	-0.3	0.768885		1		368	0.55	1786	dti_MD___rh.hippoAmyg___Lateral-nucleus
0.12	0.38	0.3	0.763822		1		779	0.1	0.39	0.3	0.791202		1		764	0.15	1.39	0.1	0.911333		1		396	1.25	1.5	0.8	0.405211		1		398	0.94	88	IDP_T1_FAST_ROIs_L_cuneal_cortex
0.17	0.55	0.3	0.763833		1		731	0.11	0.56	0.2	0.837884		1		716	1.23	1.9	0.6	0.518121		1		368	2.46	2.14	1.1	0.252109		1		378	0.85	427	BA-exvivo_rh_volume_BA4p
-0.06	0.2	-0.3	0.763847		1		730	-0.03	0.2	-0.1	0.889814		1		715	-0.8	0.74	-1.1	0.278891		1		367	-0.35	0.73	-0.5	0.631998		1		378	0.81	779	aparc-DKTatlas_rh_thickness_inferiortemporal
-0.67	2.24	-0.3	0.764327		1		732	-0.93	2.26	-0.4	0.682119		1		718	5.99	8.57	0.7	0.484999		1		372	8.62	8.2	1	0.293803		1		374	0.58	1365	IDP_dMRI_TBSS_ISOVF_Medial_lemniscus_L
-0.37	1.25	-0.3	0.76454		1		737	-0.66	1.25	-0.5	0.596873		1		722	6.07	4.46	1.4	0.173984		1		376	8.42	4.71	1.8	0.074331		1		376	0.73	1369	IDP_dMRI_TBSS_ISOVF_Anterior_limb_of_internal_capsule_L
0.2	0.67	0.3	0.76462		1		729	0.19	0.67	0.3	0.776776		1		714	0.49	2.27	0.2	0.827544		1		367	1.39	2.62	0.5	0.595536		1		377	0.91	628	aparc-a2009s_rh_volume_S-oc-middle+Lunatus
0.04	0.13	0.3	0.765489		1		742	0.03	0.13	0.3	0.800672		1		727	0.27	0.45	0.6	0.547782		1		377	0.3	0.46	0.6	0.516436		1		380	0.8	1072	IDP_dMRI_TBSS_FA_Cerebral_peduncle_L
-0.09	0.29	-0.3	0.76592		1		729	-0.08	0.29	-0.3	0.795513		1		714	-0.55	1.08	-0.5	0.613106		1		367	0.32	1	0.3	0.749887		1		377	0.93	472	aparc-DKTatlas_rh_volume_inferiorparietal
0.63	2.12	0.3	0.766427		1		761	0.26	2.15	0.1	0.902386		1		746	9.83	7.36	1.3	0.182885		1		389	6.95	8.42	0.8	0.41003		1		387	0.52	1428	rfMRI amplitudes (ICA25 node 12)
-0.11	0.38	-0.3	0.766756		1		717	-0.12	0.38	-0.3	0.746334		1		702	0.18	1.29	0.1	0.892114		1		362	-0.02	1.43	0	0.986641		1		370	0.59	1817	dti_MD___ThalamicNuclei___Right-CeM
0.12	0.41	0.3	0.767048		1		729	0.2	0.41	0.5	0.629184		1		715	-2.01	1.62	-1.2	0.215211		1		366	-1.55	1.47	-1.1	0.292324		1		377	0.8	695	aparc-Desikan_rh_thickness_parahippocampal
-0.11	0.36	-0.3	0.767101		1		730	-0.12	0.36	-0.3	0.727432		1		715	0.27	1.33	0.2	0.838577		1		367	1.08	1.27	0.8	0.397444		1		378	0.9	384	aparc-Desikan_rh_volume_lateraloccipital
-0.11	0.36	-0.3	0.767515		1		718	-0.05	0.36	-0.1	0.880906		1		703	-1.2	1.3	-0.9	0.35981		1		362	-1.07	1.26	-0.9	0.39508		1		371	0.89	1995	NODDI_OD___lh.hippoAmyg___Lateral-nucleus
0.33	1.12	0.3	0.767737		1		759	0.19	1.12	0.2	0.864719		1		744	2.75	3.94	0.7	0.485086		1		387	2.76	4.48	0.6	0.538464		1		387	0.63	1473	rfMRI amplitudes (ICA100 node 47)
-1.46	4.94	-0.3	0.76799		1		663	-1.56	5.01	-0.3	0.755223		1		651	1.07	19.52	0.1	0.956341		1		335	-5.49	18.26	-0.3	0.763957		1		340	0.71	1844	NODDI_ISOVF___lh.hippoAmyg___CA1-head
-0.03	0.09	-0.3	0.770351		1		730	-0.04	0.09	-0.4	0.678277		1		715	0.29	0.32	0.9	0.357138		1		367	0.43	0.33	1.3	0.194695		1		378	0.77	976	aseg_rh_intensity_Thalamus-Proper
-0.22	0.76	-0.3	0.770665		1		705	-0.45	0.76	-0.6	0.557283		1		692	5.83	2.85	2	0.041164		1		361	7.1	2.95	2.4	0.016502		1		357	0.83	1485	PG_volume_threshold=0.3_warpResolution=2mm
-0.06	0.21	-0.3	0.771708		1		778	-0.04	0.21	-0.2	0.83211		1		763	-0.58	0.77	-0.8	0.446527		1		396	-0.01	0.8	0	0.99364		1		397	0.94	104	IDP_T1_FAST_ROIs_L_occ_fusif_gyrus
-0.03	0.09	-0.3	0.772005		1		717	-0.01	0.09	-0.1	0.886795		1		704	-0.47	0.35	-1.3	0.185817		1		361	-0.25	0.35	-0.7	0.481198		1		369	0.81	954	aseg_global_intensity_CC-Posterior
0.13	0.45	0.3	0.772952		1		729	0.27	0.45	0.6	0.544511		1		714	-3.36	1.62	-2.1	0.038278		1		366	-2.73	1.64	-1.7	0.097482		1		378	0.73	714	BA-exvivo_lh_thickness_BA1
0.14	0.49	0.3	0.773636		1		730	0.26	0.5	0.5	0.606706		1		715	-2.13	1.7	-1.3	0.210946		1		367	-2.67	1.88	-1.4	0.157866		1		378	0.93	490	aparc-DKTatlas_rh_volume_rostralanteriorcingulate
0.16	0.57	0.3	0.773755		1		718	0.05	0.58	0.1	0.93472		1		703	2.85	2.06	1.4	0.166928		1		362	2.42	2.07	1.2	0.243277		1		371	0.71	2033	NODDI_OD___ThalamicNuclei___Right-LGN
0.26	0.89	0.3	0.773981		1		730	0.37	0.9	0.4	0.681331		1		715	-1.61	3.26	-0.5	0.621054		1		367	-2.67	3.28	-0.8	0.41532		1		378	0.83	548	aparc-a2009s_lh_volume_S-collat-transv-post
-0.12	0.42	-0.3	0.77424		1		731	-0.01	0.42	0	0.973792		1		716	-2.95	1.48	-2	0.047034		1		368	-2.53	1.54	-1.6	0.101528		1		378	0.84	410	BA-exvivo_lh_volume_BA3a
-0.08	0.29	-0.3	0.775031		1		729	-0.05	0.29	-0.2	0.853732		1		714	-0.61	1.03	-0.6	0.549508		1		366	-0.5	1.1	-0.5	0.649343		1		378	0.94	416	BA-exvivo_lh_volume_BA45
0.18	0.62	0.3	0.77604		1		716	0.18	0.63	0.3	0.776627		1		701	0.24	2.05	0.1	0.905141		1		362	-0.62	2.4	-0.3	0.794678		1		369	0.78	2010	NODDI_OD___ThalamicNuclei___Left-AV
-0.72	2.54	-0.3	0.776752		1		637	-0.06	2.55	0	0.980866		1		627	-21.18	9.85	-2.1	0.03233		1		327	-19.4	10.82	-1.8	0.07401		1		320	0.75	1610	QSM_WMH
-0.15	0.53	-0.3	0.776942		1		742	-0.01	0.54	0	0.984394		1		727	-3.11	1.9	-1.6	0.103252		1		377	-3.39	2	-1.7	0.091171		1		380	0.85	1326	IDP_dMRI_TBSS_OD_Uncinate_fasciculus_L
0.15	0.54	0.3	0.777193		1		729	0.13	0.55	0.2	0.815859		1		714	0.72	1.98	0.4	0.714932		1		366	0.91	1.97	0.5	0.646024		1		378	0.89	253	HippSubfield_lh_volume_CA3-body
1.65	5.81	0.3	0.777194		1		711	2.98	5.88	0.5	0.613223		1		698	-30.75	21.6	-1.4	0.155423		1		366	-26.72	22.82	-1.2	0.242355		1		358	0.6	1500	PG_mean_intensity_mod=NODDI_ICVF_threshold=0.3_warpResolution=2mm
-0.27	0.96	-0.3	0.778526		1		718	-0.35	0.98	-0.4	0.717381		1		703	1.74	3.4	0.5	0.61014		1		362	1.23	3.54	0.3	0.727371		1		371	0.55	1990	NODDI_OD___rh.hippoAmyg___GC-ML-DG-body
-0.06	0.2	-0.3	0.778701		1		731	-0.03	0.2	-0.2	0.880387		1		716	-0.79	0.73	-1.1	0.27948		1		368	-0.49	0.75	-0.6	0.516452		1		378	0.85	795	aparc-DKTatlas_rh_thickness_precuneus
-0.11	0.41	-0.3	0.780244		1		718	-0.01	0.41	0	0.973873		1		703	-2.27	1.41	-1.6	0.107009		1		362	-1.67	1.53	-1.1	0.274953		1		371	0.73	2041	NODDI_OD___ThalamicNuclei___Right-PuL
0.2	0.7	0.3	0.780543		1		730	0.1	0.71	0.1	0.888708		1		715	2.7	2.59	1	0.299291		1		367	2.74	2.51	1.1	0.275349		1		378	0.82	245	HippSubfield_lh_volume_hippocampal-fissure
-0.12	0.45	-0.3	0.780852		1		778	-0.21	0.45	-0.5	0.636692		1		763	1.9	1.67	1.1	0.25406		1		397	3.11	1.66	1.9	0.060951		1		396	0.9	98	IDP_T1_FAST_ROIs_L_temp_fusif_cortex_ant
-0.07	0.25	-0.3	0.781013		1		731	-0.01	0.25	-0.1	0.953432		1		716	-1.43	0.94	-1.5	0.130773		1		368	-1.18	0.91	-1.3	0.195467		1		378	0.77	799	aparc-DKTatlas_rh_thickness_superiorparietal
0.3	1.08	0.3	0.781426		1		761	0.12	1.08	0.1	0.910759		1		746	4.59	3.87	1.2	0.236162		1		388	1.37	4.14	0.3	0.741841		1		388	0.58	1441	rfMRI amplitudes (ICA100 node 9)
0.17	0.61	0.3	0.781587		1		730	0.18	0.61	0.3	0.766758		1		715	-0.34	2.19	-0.2	0.877341		1		367	-0.08	2.22	0	0.972304		1		378	0.9	554	aparc-a2009s_lh_volume_S-oc-middle+Lunatus
-0.07	0.26	-0.3	0.782579		1		731	-0.04	0.26	-0.2	0.879376		1		716	-0.92	0.97	-0.9	0.346122		1		368	-0.49	0.93	-0.5	0.594053		1		378	0.82	909	aparc-a2009s_rh_thickness_G-temp-sup-Lateral
-0.07	0.26	-0.3	0.783504		1		730	-0.03	0.26	-0.1	0.917256		1		715	-1.24	0.95	-1.3	0.193265		1		367	-1.03	0.93	-1.1	0.268063		1		378	0.82	807	aparc-a2009s_lh_thickness_G+S-subcentral
-0.1	0.36	-0.3	0.784621		1		779	-0.06	0.36	-0.2	0.857446		1		764	-0.89	1.27	-0.7	0.486678		1		397	-0.86	1.4	-0.6	0.539767		1		397	0.93	77	IDP_T1_FAST_ROIs_R_juxtapos_lobule_cortex
-0.16	0.6	-0.3	0.784736		1		718	-0.16	0.61	-0.3	0.788913		1		703	-0.32	2.28	-0.1	0.887574		1		362	-0.67	2.05	-0.3	0.742571		1		371	0.71	2014	NODDI_OD___ThalamicNuclei___Left-LGN
0.11	0.42	0.3	0.786708		1		731	0.18	0.43	0.4	0.66872		1		716	-1.58	1.52	-1	0.298507		1		368	-1.34	1.56	-0.9	0.391512		1		378	0.9	481	aparc-DKTatlas_rh_volume_paracentral
-0.25	0.91	-0.3	0.787106		1		742	-0.24	0.92	-0.3	0.795603		1		727	0.18	3.28	0.1	0.955657		1		378	0.7	3.46	0.2	0.840278		1		379	0.74	1409	IDP_dMRI_ProbtrackX_ISOVF_ilf_r
0.2	0.73	0.3	0.787139		1		718	0.09	0.74	0.1	0.898725		1		703	3.1	2.57	1.2	0.228861		1		362	1.87	2.71	0.7	0.491897		1		371	0.7	1677	dti_FA___rh.hippoAmyg___CA4-head
0.14	0.5	0.3	0.787704		1		717	0.08	0.51	0.2	0.875674		1		702	1.49	1.79	0.8	0.405396		1		362	0.75	1.83	0.4	0.682416		1		370	0.89	1689	dti_FA___rh.hippoAmyg___Lateral-nucleus
-2.26	8.4	0.3	0.787723		1		641	-4	8.35	0.5	0.631852		1		631	54.8	35.68	-1.5	0.1256		1		330	37.58	34.07	-1.1	0.27084		1		321	0.52	1607	QSM_R_ACCU
0.09	0.34	0.3	0.791513		1		776	0.14	0.34	0.4	0.678148		1		761	-1.29	1.3	-1	0.323029		1		395	-1.03	1.3	-0.8	0.428634		1		396	0.94	63	IDP_T1_FAST_ROIs_R_supramarg_gyrus_ant
-0.09	0.36	-0.3	0.791917		1		730	0.06	0.36	0.2	0.864007		1		715	-3.74	1.32	-2.8	0.004854		0.9941		367	-3.96	1.25	-3.1	0.001722		0.8985		378	0.81	1005	wg_lh_intensity-contrast_pericalcarine
0.06	0.23	0.3	0.792667		1		730	0.09	0.23	0.4	0.686488		1		715	-0.75	0.79	-0.9	0.343418		1		367	-0.83	0.86	-1	0.333417		1		378	0.87	939	aparc-a2009s_rh_thickness_S-parieto-occipital
-0.03	0.11	-0.3	0.793293		1		741	-0.04	0.11	-0.3	0.750869		1		726	0.22	0.41	0.5	0.5921		1		377	0.22	0.43	0.5	0.609346		1		379	0.91	1277	IDP_dMRI_ProbtrackX_ICVF_str_l
-0.06	0.23	-0.3	0.793623		1		731	0.04	0.23	0.2	0.860703		1		716	-2.51	0.84	-3	0.002986		0.9724		368	-2.34	0.87	-2.7	0.007279		0.9991		378	0.77	1015	wg_lh_intensity-contrast_supramarginal
0.12	0.48	0.3	0.794948		1		731	0.2	0.48	0.4	0.67517		1		716	-1.89	1.72	-1.1	0.272477		1		368	-1.59	1.72	-0.9	0.354524		1		378	0.89	617	aparc-a2009s_rh_volume_S-cingul-Marginalis
-0.17	0.66	-0.3	0.795925		1		718	-0.23	0.67	-0.3	0.72685		1		703	1.68	2.47	0.7	0.497159		1		362	1.26	2.29	0.5	0.58309		1		371	0.69	1681	dti_FA___rh.hippoAmyg___GC-ML-DG-head
-0.08	0.29	-0.3	0.796029		1		651	-0.11	0.29	-0.4	0.697218		1		641	1.12	1.23	0.9	0.359544		1		333	1.52	1.15	1.3	0.184816		1		328	0.64	1516	AON_mean_intensity_mod=T2_star_threshold=0_warpResolution=2mm
0.07	0.29	0.3	0.796939		1		724	0.09	0.28	0.3	0.740288		1		709	-0.22	1.08	-0.2	0.840164		1		364	-0.22	1.05	-0.2	0.831063		1		375	0.79	943	aparc-a2009s_rh_thickness_S-precentral-sup-part
-0.11	0.43	-0.3	0.797611		1		741	-0.13	0.43	-0.3	0.761221		1		726	0.02	1.47	0	0.989408		1		376	0.74	1.67	0.4	0.658007		1		380	0.58	1335	IDP_dMRI_ProbtrackX_OD_cgh_l
-0.06	0.24	-0.3	0.797614		1		736	-0.08	0.24	-0.3	0.731797		1		721	0.55	0.86	0.6	0.527787		1		374	0.43	0.9	0.5	0.631119		1		377	0.73	1170	IDP_dMRI_TBSS_MD_Fornix_cres+Stria_terminalis_R
0.08	0.3	0.3	0.797648		1		731	0.03	0.3	0.1	0.914141		1		716	0.89	1.16	0.8	0.442408		1		368	1.49	1.02	1.5	0.145342		1		378	0.82	910	aparc-a2009s_rh_thickness_G-temp-sup-Plan-tempo
0.07	0.26	0.3	0.798925		1		726	0.09	0.26	0.3	0.738768		1		711	-0.44	0.96	-0.5	0.646544		1		365	-0.05	0.93	-0.1	0.956077		1		376	0.91	429	BA-exvivo_rh_volume_BA44
-0.12	0.48	-0.3	0.798969		1		730	-0.02	0.49	0	0.971556		1		715	-2.27	1.67	-1.4	0.174967		1		367	-2.8	1.82	-1.5	0.123485		1		378	0.85	246	HippSubfield_lh_volume_presubiculum-head
0.06	0.25	0.3	0.799396		1		730	0.12	0.26	0.5	0.628507		1		715	-1.19	0.94	-1.3	0.205878		1		367	-1.19	0.89	-1.3	0.183366		1		378	0.84	1031	wg_rh_intensity-contrast_lingual
-0.12	0.47	-0.3	0.800867		1		730	-0.01	0.47	0	0.976946		1		715	-2.74	1.65	-1.7	0.097464		1		367	-2.43	1.79	-1.4	0.175009		1		378	0.85	255	HippSubfield_lh_volume_CA4-head
0.07	0.27	0.3	0.80093		1		731	0.12	0.27	0.5	0.648146		1		716	-1.17	1.02	-1.1	0.253903		1		368	-1.12	0.97	-1.2	0.249354		1		378	0.75	734	BA-exvivo_rh_thickness_BA6
-0.11	0.44	-0.3	0.801107		1		730	-0.1	0.44	-0.2	0.827965		1		715	-0.66	1.58	-0.4	0.67586		1		367	-0.31	1.6	-0.2	0.846299		1		378	0.9	538	aparc-a2009s_lh_volume_Lat-Fis-post
-0.09	0.37	-0.3	0.80178		1		730	0.01	0.37	0	0.987026		1		715	-2.48	1.39	-1.8	0.076567		1		367	-2.51	1.26	-2	0.047744		1		378	0.8	1039	wg_rh_intensity-contrast_pericalcarine
-0.06	0.25	-0.3	0.802465		1		730	0.02	0.25	0.1	0.936016		1		715	-2.06	0.93	-2.2	0.028323		1		367	-1.76	0.91	-1.9	0.053829		1		378	0.69	1041	wg_rh_intensity-contrast_posteriorcingulate
0.16	0.64	0.2	0.80315		1		717	0.18	0.65	0.3	0.781058		1		702	-0.65	2.27	-0.3	0.77529		1		362	-1.02	2.34	-0.4	0.664111		1		370	0.74	1723	dti_FA___ThalamicNuclei___Right-AV
0.55	2.21	0.2	0.803296		1		734	0.39	2.21	0.2	0.859162		1		720	3.8	8.41	0.5	0.651246		1		374	-1.11	8.35	-0.1	0.894632		1		374	0.63	1401	IDP_dMRI_ProbtrackX_ISOVF_cgh_l
0.11	0.46	0.2	0.80334		1		730	0.27	0.46	0.6	0.558273		1		715	-3.44	1.67	-2.1	0.039671		1		367	-3.58	1.63	-2.2	0.028963		1		378	0.91	345	aparc-Desikan_lh_volume_cuneus
-0.12	0.49	-0.2	0.803495		1		729	-0.11	0.5	-0.2	0.824249		1		714	-0.23	1.74	-0.1	0.894334		1		367	0.14	1.87	0.1	0.939604		1		377	0.88	499	aparc-a2009s_lh_volume_G+S-occipital-inf
0.22	0.87	0.2	0.804166		1		742	-0.01	0.87	0	0.989393		1		727	6.5	2.99	2.2	0.030166		1		377	5.87	3.38	1.7	0.083617		1		380	0.77	1288	IDP_dMRI_TBSS_OD_Corticospinal_tract_L
0.1	0.39	0.2	0.80418		1		729	0.12	0.4	0.3	0.761168		1		714	-0.4	1.38	-0.3	0.773556		1		366	-0.07	1.48	0	0.962792		1		378	0.67	919	aparc-a2009s_rh_thickness_S-central
0.37	1.48	0.2	0.804545		1		731	0.36	1.5	0.2	0.811349		1		716	3.73	5.46	0.7	0.495462		1		368	-0.41	5.18	-0.1	0.936919		1		378	0.62	603	aparc-a2009s_rh_volume_G-subcallosal
0.06	0.23	0.2	0.805558		1		739	0.08	0.23	0.4	0.725865		1		724	-0.51	0.8	-0.6	0.527149		1		377	-0.46	0.87	-0.5	0.593523		1		377	0.93	1321	IDP_dMRI_TBSS_OD_Superior_longitudinal_fasciculus_R
-0.37	1.5	-0.2	0.806316		1		730	-0.23	1.51	-0.2	0.876629		1		715	-4.51	5.61	-0.8	0.422057		1		367	-3.32	5.26	-0.6	0.528899		1		378	0.7	641	aparc-a2009s_rh_volume_S-suborbital
0.05	0.21	0.2	0.807522		1		741	0.07	0.21	0.3	0.738024		1		726	-0.21	0.73	-0.3	0.775969		1		377	-0.33	0.79	-0.4	0.678548		1		379	0.87	1313	IDP_dMRI_TBSS_OD_External_capsule_R
-0.23	0.95	-0.2	0.807698		1		681	-0.23	0.95	-0.2	0.812999		1		670	0.16	3.84	0	0.966091		1		345	0.78	3.89	0.2	0.841618		1		347	0.72	1629	T2Star___rh.hippoAmyg___subiculum-head
0.3	1.25	0.2	0.807713		1		727	0.08	1.26	0.1	0.946989		1		712	5.42	4.24	1.3	0.202446		1		366	5.02	4.81	1	0.29732		1		376	0.77	537	aparc-a2009s_lh_volume_Lat-Fis-ant-Vertical
0.07	0.28	0.2	0.807876		1		729	0.16	0.29	0.6	0.570814		1		714	-2.19	1.01	-2.2	0.030275		1		366	-2.12	1.05	-2	0.045486		1		378	0.93	460	aparc-DKTatlas_lh_volume_rostralmiddlefrontal
-0.1	0.42	-0.2	0.809713		1		731	0	0.43	0	0.993477		1		716	-2.85	1.52	-1.9	0.061737		1		368	-2.29	1.55	-1.5	0.140191		1		378	0.87	315	ThalamNuclei_rh_volume_CM
0.05	0.21	0.2	0.810996		1		731	0.04	0.21	0.2	0.84839		1		716	0.22	0.8	0.3	0.780574		1		368	0.26	0.75	0.4	0.725511		1		378	0.91	931	aparc-a2009s_rh_thickness_S-oc-middle+Lunatus
0.14	0.59	0.2	0.811131		1		731	0.18	0.6	0.3	0.765972		1		716	-0.63	2.25	-0.3	0.77909		1		368	-0.17	2.05	-0.1	0.93299		1		378	0.84	422	BA-exvivo_rh_volume_BA1
-0.08	0.32	-0.2	0.811185		1		730	-0.02	0.31	-0.1	0.937443		1		715	-1.33	1.15	-1.2	0.247733		1		367	-0.54	1.2	-0.4	0.653738		1		378	0.92	419	BA-exvivo_lh_volume_MT
0.04	0.16	0.2	0.811242		1		731	0.06	0.16	0.4	0.725708		1		717	-0.54	0.6	-0.9	0.369824		1		371	-0.39	0.61	-0.6	0.522374		1		374	0.61	1143	IDP_dMRI_TBSS_MD_Inferior_cerebellar_peduncle_L
-0.05	0.22	-0.2	0.814138		1		729	0	0.22	0	0.984949		1		714	-1.12	0.8	-1.4	0.162467		1		367	-1.09	0.78	-1.4	0.165813		1		377	0.95	262	HippSubfield_lh_volume_Whole-hippocampus
-0.06	0.26	-0.2	0.81426		1		730	-0.04	0.26	-0.2	0.868462		1		715	-0.36	0.92	-0.4	0.693236		1		367	-0.23	0.95	-0.2	0.809858		1		378	0.84	941	aparc-a2009s_rh_thickness_S-postcentral
-0.07	0.29	-0.2	0.814302		1		728	-0.01	0.29	0	0.977008		1		713	-1.46	1.05	-1.4	0.166116		1		366	-1.16	1.07	-1.1	0.278353		1		377	0.91	415	BA-exvivo_lh_volume_BA44
0.1	0.42	0.2	0.81503		1		740	0.17	0.42	0.4	0.673705		1		725	-1.43	1.54	-0.9	0.353244		1		377	-1.41	1.56	-0.9	0.366902		1		378	0.84	1312	IDP_dMRI_TBSS_OD_Sagittal_stratum_L
-0.07	0.31	-0.2	0.81509		1		728	-0.09	0.31	-0.3	0.780548		1		713	0.2	1.14	0.2	0.864263		1		366	0.58	1.09	0.5	0.59658		1		377	0.93	491	aparc-DKTatlas_rh_volume_rostralmiddlefrontal
-0.04	0.18	-0.2	0.815361		1		777	-0.01	0.18	-0.1	0.95485		1		763	-0.92	0.66	-1.4	0.167047		1		396	-0.94	0.73	-1.3	0.200564		1		395	0.96	85	IDP_T1_FAST_ROIs_R_cing_gyrus_post
-0.12	0.5	-0.2	0.815636		1		718	-0.04	0.5	-0.1	0.940441		1		703	-1.74	1.9	-0.9	0.361956		1		362	-2.1	1.67	-1.3	0.208738		1		371	0.81	2037	NODDI_OD___ThalamicNuclei___Right-MGN
-0.08	0.34	-0.2	0.815651		1		730	-0.02	0.34	-0.1	0.949336		1		715	-1.34	1.23	-1.1	0.277009		1		367	-1.25	1.22	-1	0.306872		1		378	0.7	877	aparc-a2009s_rh_thickness_G+S-frontomargin
-0.08	0.34	-0.2	0.817562		1		731	-0.03	0.35	-0.1	0.929248		1		716	-1.36	1.25	-1.1	0.279458		1		368	-0.84	1.25	-0.7	0.504247		1		378	0.77	696	aparc-Desikan_rh_thickness_paracentral
0.1	0.45	0.2	0.817687		1		731	0.11	0.45	0.2	0.811779		1		716	0.03	1.61	0	0.983104		1		368	0.58	1.69	0.3	0.730373		1		378	0.87	616	aparc-a2009s_rh_volume_S-central
-0.09	0.41	-0.2	0.817722		1		728	0.05	0.41	0.1	0.897959		1		713	-3.38	1.46	-2.3	0.021062		1		365	-3.52	1.5	-2.3	0.019812		1		378	0.91	512	aparc-a2009s_lh_volume_G-front-middle
-0.27	1.19	-0.2	0.818907		1		763	-0.5	1.19	-0.4	0.675422		1		748	5.37	4.57	1.2	0.240374		1		390	5.09	4.28	1.2	0.234911		1		388	0.6	1455	rfMRI amplitudes (ICA100 node 26)
-0.07	0.32	-0.2	0.819799		1		729	-0.01	0.32	0	0.965611		1		714	-1.58	1.19	-1.3	0.184595		1		366	-1.31	1.13	-1.2	0.24494		1		378	0.72	669	aparc-Desikan_lh_thickness_precentral
0.12	0.54	0.2	0.819855		1		731	0.31	0.54	0.6	0.56893		1		716	-4.15	1.88	-2.2	0.02758		1		368	-3.59	2.05	-1.7	0.080841		1		378	0.86	408	BA-exvivo_lh_volume_BA1
0.1	0.42	0.2	0.819926		1		729	0.18	0.43	0.4	0.675414		1		714	-1.85	1.48	-1.3	0.210945		1		367	-2.05	1.57	-1.3	0.191437		1		377	0.89	244	HippSubfield_lh_volume_subiculum-head
0.02	0.07	0.2	0.820058		1		725	0.02	0.07	0.3	0.735779		1		710	-0.13	0.26	-0.5	0.61743		1		365	-0.11	0.27	-0.4	0.668903		1		375	0.68	966	aseg_lh_intensity_Pallidum
0.09	0.39	0.2	0.821073		1		727	0.11	0.39	0.3	0.776016		1		712	-0.55	1.38	-0.4	0.688024		1		365	-0.08	1.45	-0.1	0.957854		1		377	0.9	635	aparc-a2009s_rh_volume_S-orbital-H-Shaped
-0.1	0.44	-0.2	0.82189		1		728	-0.05	0.45	-0.1	0.91101		1		713	-1	1.58	-0.6	0.525068		1		366	-0.82	1.64	-0.5	0.616297		1		377	0.91	509	aparc-a2009s_lh_volume_G-front-inf-Opercular
-0.1	0.45	-0.2	0.822083		1		729	0	0.45	0	0.993631		1		714	-2.51	1.65	-1.5	0.128579		1		366	-2.12	1.64	-1.3	0.195488		1		378	0.93	454	aparc-DKTatlas_lh_volume_pericalcarine
-0.22	0.99	-0.2	0.82308		1		731	-0.1	1.01	-0.1	0.91965		1		716	-2.22	3.71	-0.6	0.548876		1		368	-3.11	3.48	-0.9	0.372064		1		378	0.71	225	AmygNuclei_lh_volume_Central-nucleus
0.03	0.12	0.2	0.824325		1		733	0.01	0.12	0.1	0.959852		1		718	0.46	0.45	1	0.309046		1		375	0.32	0.45	0.7	0.48079		1		373	0.92	1159	IDP_dMRI_TBSS_MD_Posterior_corona_radiata_L
-1.18	5.36	-0.2	0.826198		1		710	-0.28	5.43	-0.1	0.958676		1		697	-23.03	20.78	-1.1	0.268498		1		366	-18.68	19.94	-0.9	0.349375		1		357	0.59	1509	PG_mean_intensity_mod=NODDI_OD_threshold=0.3_warpResolution=2mm
-0.07	0.31	-0.2	0.826853		1		731	0.03	0.31	0.1	0.929553		1		716	-2.34	1.1	-2.1	0.034794		1		368	-2.39	1.15	-2.1	0.038229		1		378	0.56	691	aparc-Desikan_rh_thickness_lateralorbitofrontal
0.24	1.09	0.2	0.827059		1		763	0.02	1.1	0	0.982098		1		748	6.24	3.96	1.6	0.116062		1		390	4.37	4.16	1	0.293857		1		388	0.64	1465	rfMRI amplitudes (ICA100 node 37)
0.05	0.23	0.2	0.82707		1		742	0.06	0.23	0.2	0.802683		1		727	0	0.82	0	0.997956		1		378	-0.27	0.87	-0.3	0.751664		1		379	0.65	1215	IDP_dMRI_TBSS_ICVF_Medial_lemniscus_L
-0.17	0.79	-0.2	0.82815		1		731	-0.15	0.8	-0.2	0.847762		1		716	-0.9	2.81	-0.3	0.749666		1		368	1.08	2.92	0.4	0.711072		1		378	0.73	434	BA-exvivo_rh_volume_perirhinal
-0.05	0.24	-0.2	0.829496		1		730	-0.06	0.25	-0.2	0.815679		1		715	-0.09	0.92	-0.1	0.926036		1		367	0.47	0.84	0.6	0.578439		1		378	0.8	912	aparc-a2009s_rh_thickness_G-temporal-middle
0.07	0.33	0.2	0.829693		1		716	-0.01	0.33	0	0.980135		1		701	1.91	1.18	1.6	0.108486		1		362	1.87	1.18	1.6	0.114466		1		369	0.64	1820	dti_MD___ThalamicNuclei___Right-LP
0.18	0.83	0.2	0.829812		1		717	0.17	0.83	0.2	0.840748		1		702	-0.04	2.99	0	0.98955		1		361	1.41	3.04	0.5	0.642992		1		371	0.54	1999	NODDI_OD___lh.hippoAmyg___Central-nucleus
0.05	0.22	0.2	0.829968		1		731	0.15	0.23	0.7	0.512147		1		716	-2.23	0.85	-2.6	0.008931		1		368	-2.49	0.79	-3.1	0.00171		0.897		378	0.86	1027	wg_rh_intensity-contrast_inferiortemporal
0.17	0.81	0.2	0.82998		1		680	0.2	0.82	0.2	0.804193		1		669	-1.15	3.19	-0.4	0.718639		1		344	0.6	3.27	0.2	0.855543		1		347	0.56	1632	T2Star___rh.hippoAmyg___CA4-head
0.07	0.32	0.2	0.830423		1		730	0.18	0.32	0.6	0.563357		1		715	-2.71	1.18	-2.3	0.022511		1		367	-3.02	1.12	-2.7	0.007657		0.9994		378	0.78	744	aparc-DKTatlas_lh_thickness_cuneus
-0.06	0.28	-0.2	0.83107		1		726	-0.07	0.28	-0.2	0.809333		1		711	0.03	1.04	0	0.978166		1		365	0.75	1	0.8	0.451903		1		376	0.9	401	aparc-Desikan_rh_volume_superiorfrontal
-0.07	0.35	-0.2	0.831226		1		730	0.07	0.35	0.2	0.836835		1		715	-3.41	1.22	-2.8	0.005469		0.9964		367	-3.2	1.31	-2.4	0.014623		1		378	0.74	1032	wg_rh_intensity-contrast_medialorbitofrontal
0.09	0.43	0.2	0.8313		1		729	0.09	0.44	0.2	0.837544		1		714	0.47	1.49	0.3	0.753487		1		366	-0.11	1.63	-0.1	0.944927		1		378	0.86	264	HippSubfield_rh_volume_subiculum-body
0.11	0.51	0.2	0.833183		1		740	0.06	0.51	0.1	0.899778		1		725	1.46	1.88	0.8	0.435693		1		377	1.2	1.89	0.6	0.526724		1		378	0.79	1317	IDP_dMRI_TBSS_OD_Cingulum_hippocampus_R
0.21	1	0.2	0.833431		1		763	0.17	1.02	0.2	0.867774		1		748	1.01	3.52	0.3	0.7739		1		390	0.46	3.97	0.1	0.90818		1		388	0.64	1438	rfMRI amplitudes (ICA100 node 5)
0.08	0.39	0.2	0.833436		1		718	0.18	0.39	0.5	0.647887		1		703	-2.32	1.31	-1.8	0.078692		1		362	-2.5	1.49	-1.7	0.094224		1		371	0.79	2039	NODDI_OD___ThalamicNuclei___Right-PuA
0.03	0.12	0.2	0.833585		1		742	0.04	0.12	0.3	0.764373		1		727	-0.27	0.45	-0.6	0.549406		1		377	-0.49	0.42	-1.2	0.241263		1		380	0.94	1082	IDP_dMRI_TBSS_FA_Superior_corona_radiata_L
0.22	1.04	0.2	0.833885		1		731	0.4	1.05	0.4	0.705025		1		716	-3.52	3.75	-0.9	0.348634		1		368	-2.29	3.78	-0.6	0.54535		1		378	0.76	227	AmygNuclei_lh_volume_Cortical-nucleus
0.05	0.25	0.2	0.833887		1		730	0.05	0.25	0.2	0.844487		1		715	-0.07	0.86	-0.1	0.936263		1		367	0.27	0.96	0.3	0.778576		1		378	0.94	328	ThalamNuclei_rh_volume_VLp
0.08	0.38	0.2	0.834663		1		730	0.15	0.38	0.4	0.69889		1		715	-1.49	1.37	-1.1	0.277761		1		367	-1.27	1.42	-0.9	0.369317		1		378	0.85	385	aparc-Desikan_rh_volume_lateralorbitofrontal
0.04	0.19	0.2	0.834903		1		739	0.03	0.19	0.2	0.859649		1		725	0.35	0.72	0.5	0.631078		1		375	0.22	0.67	0.3	0.748877		1		378	0.8	1199	IDP_dMRI_ProbtrackX_MD_ptr_r
-0.08	0.38	-0.2	0.836041		1		730	0.09	0.38	0.2	0.805937		1		715	-4.19	1.44	-2.9	0.003899		0.9875		367	-3.89	1.37	-2.8	0.004798		0.9946		378	0.9	450	aparc-DKTatlas_lh_volume_paracentral
-0.06	0.27	-0.2	0.836048		1		731	-0.03	0.27	-0.1	0.898955		1		716	-0.74	0.99	-0.7	0.456456		1		368	-0.77	0.96	-0.8	0.42275		1		378	0.88	878	aparc-a2009s_rh_thickness_G+S-occipital-inf
0.05	0.26	0.2	0.836472		1		780	0.12	0.26	0.5	0.641738		1		765	-1.98	0.99	-2	0.047357		1		397	-1.54	0.95	-1.6	0.106426		1		398	0.96	107	IDP_T1_FAST_ROIs_R_front_operc_cortex
-0.07	0.36	-0.2	0.836606		1		717	-0.17	0.36	-0.5	0.640577		1		702	2.51	1.34	1.9	0.061913		1		362	1.5	1.31	1.1	0.253952		1		370	0.58	1648	dti_FA___brainstemS___Medulla
0.02	0.11	0.2	0.837558		1		742	-0.05	0.11	-0.5	0.626123		1		727	1.7	0.39	4.3	1.7e-05	*	0.0558		377	1.68	0.41	4.1	4.1e-05	*	0.1041		380	0.88	1075	IDP_dMRI_TBSS_FA_Posterior_limb_of_internal_capsule_R
0.11	0.54	0.2	0.837974		1		729	0.16	0.55	0.3	0.770916		1		714	-1.25	2.01	-0.6	0.533167		1		366	-0.85	1.93	-0.4	0.660299		1		378	0.87	598	aparc-a2009s_rh_volume_G-parietal-sup
-0.03	0.17	-0.2	0.838569		1		742	-0.03	0.17	-0.2	0.854984		1		727	-0.22	0.64	-0.3	0.729219		1		378	-0.04	0.6	-0.1	0.942309		1		379	0.82	1125	IDP_dMRI_ProbtrackX_FA_ptr_r
-0.15	0.76	-0.2	0.83953		1		731	0.09	0.76	0.1	0.909553		1		716	-6.23	2.68	-2.3	0.020568		1		368	-4.69	2.77	-1.7	0.091427		1		378	0.77	306	ThalamNuclei_lh_volume_Pc
-0.08	0.38	-0.2	0.840165		1		718	-0.12	0.39	-0.3	0.753519		1		703	1.09	1.41	0.8	0.441779		1		362	0.99	1.36	0.7	0.46533		1		371	0.84	2035	NODDI_OD___ThalamicNuclei___Right-MDl
-0.4	2	-0.2	0.840665		1		597	-0.87	2.03	-0.4	0.669132		1		583	10.05	6.81	1.5	0.140872		1		302	6.83	6.86	1	0.320299		1		309	0.58	1699	dti_FA___rh.hippoAmyg___Anterior-amygdaloid-area-AAA
-0.06	0.29	-0.2	0.841208		1		731	0	0.29	0	0.998863		1		716	-1.43	1.05	-1.4	0.176469		1		368	-1.38	1.08	-1.3	0.202185		1		378	0.7	822	aparc-a2009s_lh_thickness_G-occipital-middle
0.06	0.32	0.2	0.841624		1		730	0.05	0.32	0.2	0.880458		1		715	0.32	1.16	0.3	0.78078		1		367	0.75	1.17	0.6	0.522992		1		378	0.96	636	aparc-a2009s_rh_volume_S-parieto-occipital
0.02	0.12	0.2	0.842208		1		743	-0.01	0.12	-0.1	0.957548		1		728	0.69	0.44	1.6	0.114411		1		378	0.69	0.46	1.5	0.131374		1		380	0.9	1120	IDP_dMRI_ProbtrackX_FA_ilf_r
0.04	0.21	0.2	0.843195		1		730	0.08	0.21	0.4	0.693499		1		715	-1	0.76	-1.3	0.188104		1		367	-0.79	0.76	-1	0.297516		1		378	0.8	697	aparc-Desikan_rh_thickness_parsopercularis
-0.19	0.98	-0.2	0.84375		1		731	-0.3	1	-0.3	0.766193		1		716	1.35	3.46	0.4	0.69738		1		368	2.69	3.68	0.7	0.46418		1		378	0.7	235	AmygNuclei_rh_volume_Central-nucleus
0.06	0.3	0.2	0.844812		1		718	-0.02	0.3	-0.1	0.955637		1		703	1.87	1.06	1.8	0.078278		1		362	1.79	1.1	1.6	0.104832		1		371	0.76	1741	dti_FA___ThalamicNuclei___Right-VLp
-0.06	0.3	-0.2	0.84629		1		728	0.03	0.3	0.1	0.917233		1		713	-2.08	1.09	-1.9	0.058031		1		365	-2.09	1.05	-2	0.047326		1		378	0.7	1040	wg_rh_intensity-contrast_postcentral
-0.16	0.84	-0.2	0.846374		1		681	-0.14	0.85	-0.2	0.866772		1		670	-1.55	3.26	-0.5	0.633791		1		345	1.04	3.56	0.3	0.769736		1		347	0.55	1637	T2Star___rh.hippoAmyg___Lateral-nucleus
-0.06	0.32	-0.2	0.846549		1		731	-0.03	0.32	-0.1	0.931096		1		716	-1	1.15	-0.9	0.381898		1		368	-0.69	1.19	-0.6	0.559601		1		378	0.86	925	aparc-a2009s_rh_thickness_S-collat-transv-post
0.05	0.24	0.2	0.846674		1		730	0.12	0.24	0.5	0.601889		1		715	-1.85	0.83	-2.2	0.026		1		367	-1.77	0.91	-1.9	0.051244		1		378	0.75	1046	wg_rh_intensity-contrast_superiorfrontal
-0.74	3.81	0.2	0.846998		1		641	-1.56	3.76	0.4	0.678447		1		631	24.04	15.46	-1.6	0.120871		1		329	18.24	16.29	-1.1	0.263721		1		322	0.75	1597	QSM_R_THA
0.04	0.2	0.2	0.848184		1		742	0.11	0.2	0.6	0.578417		1		727	-1.76	0.74	-2.4	0.018041		1		378	-1.48	0.76	-1.9	0.05199		1		379	0.7	1343	IDP_dMRI_ProbtrackX_OD_ilf_l
0.05	0.28	0.2	0.848338		1		742	0.14	0.28	0.5	0.629909		1		727	-1.77	0.97	-1.8	0.067815		1		378	-1.89	1.08	-1.7	0.080288		1		379	0.71	1341	IDP_dMRI_ProbtrackX_OD_ifo_l
-0.11	0.55	-0.2	0.848831		1		781	0.05	0.56	0.1	0.934533		1		766	-3.51	2.06	-1.7	0.089809		1		397	-3.9	2.09	-1.9	0.062193		1		399	0.83	158	IDP_T1_FAST_ROIs_R_cerebellum_VIIIb
-0.09	0.48	-0.2	0.849615		1		730	-0.15	0.49	-0.3	0.751649		1		715	1.12	1.78	0.6	0.530135		1		367	1.38	1.72	0.8	0.422905		1		378	0.89	582	aparc-a2009s_rh_volume_G-cuneus
-0.11	0.58	-0.2	0.850171		1		718	-0.08	0.59	-0.1	0.897484		1		703	-0.74	2.11	-0.3	0.727783		1		362	-1.12	2.1	-0.5	0.595727		1		371	0.61	2002	NODDI_OD___lh.hippoAmyg___Accessory-Basal-nucleus
-0.04	0.22	-0.2	0.851014		1		730	-0.03	0.23	-0.1	0.907268		1		715	-0.49	0.87	-0.6	0.570798		1		368	-0.06	0.77	-0.1	0.93583		1		377	0.8	801	aparc-DKTatlas_rh_thickness_supramarginal
0.04	0.23	0.2	0.852134		1		716	0.08	0.22	0.4	0.711534		1		701	-0.81	0.83	-1	0.330657		1		362	-1.1	0.81	-1.3	0.179296		1		369	0.72	1777	dti_MD___lh.hippoAmyg___GC-ML-DG-head
-0.21	1.11	-0.2	0.852163		1		762	-0.33	1.11	-0.3	0.769598		1		747	2.82	4.24	0.7	0.50686		1		390	3.11	4.07	0.8	0.444782		1		387	0.64	1459	rfMRI amplitudes (ICA100 node 31)
-0.04	0.22	-0.2	0.852179		1		730	-0.03	0.22	-0.1	0.906409		1		715	-0.47	0.86	-0.5	0.587773		1		368	-0.08	0.76	-0.1	0.919114		1		377	0.8	710	aparc-Desikan_rh_thickness_supramarginal
-0.03	0.17	-0.2	0.852391		1		714	-0.02	0.17	-0.1	0.909406		1		699	-0.44	0.6	-0.7	0.46329		1		361	0.05	0.6	0.1	0.934369		1		368	0.59	1785	dti_MD___lh.hippoAmyg___Lateral-nucleus
-0.04	0.2	-0.2	0.853287		1		779	-0.03	0.2	-0.2	0.869725		1		764	-0.29	0.73	-0.4	0.697372		1		397	0.01	0.76	0	0.987881		1		397	0.95	87	IDP_T1_FAST_ROIs_R_precun_cortex
-0.06	0.35	-0.2	0.853947		1		728	-0.05	0.35	-0.1	0.887485		1		713	-0.39	1.21	-0.3	0.74755		1		365	-0.47	1.32	-0.4	0.71868		1		378	0.91	263	HippSubfield_rh_volume_Hippocampal-tail
0.02	0.11	0.2	0.854118		1		711	0.02	0.11	0.2	0.859152		1		698	0.04	0.43	0.1	0.91949		1		366	0.04	0.42	0.1	0.918965		1		358	0.88	1538	TUB_95th_percentile_mod=DTI_FA_threshold=0_warpResolution=2mm
0.05	0.3	0.2	0.854747		1		736	0.08	0.3	0.3	0.786129		1		722	-0.7	1.1	-0.6	0.526074		1		375	-0.43	1.15	-0.4	0.707689		1		375	0.87	1249	IDP_dMRI_TBSS_ICVF_Superior_fronto-occipital_fasciculus_L
-0.22	1.2	-0.2	0.85652		1		743	-0.46	1.2	-0.4	0.703513		1		728	6.93	4.25	1.6	0.103841		1		378	6.18	4.55	1.4	0.175325		1		380	0.67	1373	IDP_dMRI_TBSS_ISOVF_Anterior_corona_radiata_L
0.17	0.92	0.2	0.856789		1		641	0.28	0.93	0.3	0.766641		1		631	-2.69	3.67	-0.7	0.465126		1		329	-2.61	3.92	-0.7	0.506706		1		322	0.82	1602	QSM_L_PAL
-0.05	0.29	-0.2	0.857018		1		740	-0.09	0.29	-0.3	0.761471		1		725	0.71	1.13	0.6	0.528248		1		377	0.62	1.05	0.6	0.553537		1		378	0.93	1285	IDP_dMRI_TBSS_OD_Splenium_of_corpus_callosum
-0.05	0.27	-0.2	0.857161		1		731	0.02	0.28	0.1	0.947732		1		716	-1.49	1.04	-1.4	0.151631		1		368	-1.55	0.95	-1.6	0.103008		1		378	0.84	1023	wg_rh_intensity-contrast_cuneus
0.07	0.39	0.2	0.857417		1		730	0.17	0.39	0.4	0.659721		1		715	-2.47	1.4	-1.8	0.078183		1		367	-2.3	1.44	-1.6	0.111647		1		378	0.93	535	aparc-a2009s_lh_volume_G-temporal-middle
-0.13	0.71	-0.2	0.858417		1		739	-0.35	0.72	-0.5	0.632527		1		724	5.57	2.42	2.3	0.021932		1		375	5.49	2.78	2	0.048895		1		379	0.79	1414	IDP_dMRI_ProbtrackX_ISOVF_slf_l
0.08	0.46	0.2	0.858708		1		729	0.08	0.47	0.2	0.864255		1		714	0.1	1.71	0.1	0.955252		1		367	0.13	1.7	0.1	0.939295		1		377	0.93	465	aparc-DKTatlas_lh_volume_transversetemporal
0.04	0.24	0.2	0.859249		1		779	0.11	0.24	0.4	0.656755		1		764	-1.48	0.9	-1.6	0.102886		1		397	-1.49	0.94	-1.6	0.113689		1		397	0.93	30	IDP_T1_FAST_ROIs_L_sup_front_gyrus
0.09	0.54	0.2	0.859343		1		718	0.09	0.54	0.2	0.866861		1		703	-0.16	1.9	-0.1	0.934365		1		362	-0.08	2.01	0	0.969631		1		371	0.63	1731	dti_FA___ThalamicNuclei___Right-MGN
-0.23	1.28	-0.2	0.859816		1		742	-0.34	1.29	-0.3	0.790094		1		727	2.85	4.62	0.6	0.536888		1		377	4.76	4.78	1	0.320619		1		380	0.64	1384	IDP_dMRI_TBSS_ISOVF_Cingulum_cingulate_gyrus_R
0.1	0.58	0.2	0.859881		1		730	0.17	0.59	0.3	0.778081		1		715	-1.5	1.99	-0.8	0.45197		1		367	-0.77	2.23	-0.3	0.729003		1		378	0.82	228	AmygNuclei_lh_volume_Corticoamygdaloid-transitio
-0.05	0.3	-0.2	0.859883		1		730	0.06	0.3	0.2	0.84341		1		715	-2.76	1.07	-2.6	0.010046		1		367	-2.02	1.08	-1.9	0.061783		1		378	0.74	811	aparc-a2009s_lh_thickness_G+S-cingul-Mid-Post
0.05	0.31	0.2	0.861042		1		773	0.09	0.32	0.3	0.777491		1		758	-0.7	1.17	-0.6	0.546716		1		394	-0.49	1.16	-0.4	0.674742		1		394	0.92	75	IDP_T1_FAST_ROIs_R_front_med_cortex
-0.12	0.66	-0.2	0.861671		1		634	-0.09	0.67	-0.1	0.887044		1		624	-0.71	2.76	-0.3	0.796815		1		326	-0.35	2.67	-0.1	0.895073		1		318	0.52	1617	T2starCorrected_R_AMYG
-0.06	0.34	-0.2	0.862556		1		731	-0.02	0.34	-0.1	0.959642		1		716	-1.2	1.24	-1	0.332986		1		368	-0.7	1.24	-0.6	0.574712		1		378	0.76	787	aparc-DKTatlas_rh_thickness_paracentral
-0.09	0.5	-0.2	0.863465		1		730	-0.01	0.5	0	0.980325		1		715	-1.64	1.8	-0.9	0.363596		1		367	-1.51	1.86	-0.8	0.415815		1		378	0.9	573	aparc-a2009s_rh_volume_G+S-occipital-inf
-0.02	0.14	-0.2	0.864249		1		743	-0.03	0.14	-0.2	0.818861		1		728	0.06	0.53	0.1	0.909286		1		378	0.14	0.52	0.3	0.784489		1		380	0.9	1115	IDP_dMRI_ProbtrackX_FA_fma
-0.04	0.24	-0.2	0.865065		1		714	-0.01	0.24	0	0.965465		1		700	-0.73	0.82	-0.9	0.374738		1		360	-0.99	0.96	-1	0.304278		1		368	0.62	1811	dti_MD___ThalamicNuclei___Left-VA
-0.07	0.41	-0.2	0.866058		1		730	0.09	0.42	0.2	0.837015		1		715	-3.74	1.54	-2.4	0.015917		1		367	-3.59	1.45	-2.5	0.013633		1		378	0.91	438	aparc-DKTatlas_lh_volume_cuneus
0.06	0.37	0.2	0.866318		1		730	0.03	0.37	0.1	0.946381		1		715	1.02	1.34	0.8	0.444572		1		367	0.25	1.34	0.2	0.854342		1		378	0.81	842	aparc-a2009s_lh_thickness_Lat-Fis-ant-Vertical
-0.07	0.42	-0.2	0.866539		1		727	-0.01	0.43	0	0.983153		1		712	-1.59	1.55	-1	0.305272		1		365	-1.16	1.48	-0.8	0.433297		1		377	0.91	597	aparc-a2009s_rh_volume_G-pariet-inf-Supramar
-0.16	0.97	-0.2	0.866922		1		742	-0.18	0.98	-0.2	0.857167		1		727	0.26	3.48	0.1	0.941206		1		378	1.46	3.71	0.4	0.693904		1		379	0.73	1407	IDP_dMRI_ProbtrackX_ISOVF_ifo_r
-0.04	0.26	-0.2	0.867329		1		731	0.04	0.26	0.2	0.874803		1		716	-1.89	0.86	-2.2	0.027589		1		368	-2.35	1.01	-2.3	0.020379		1		378	0.88	861	aparc-a2009s_lh_thickness_S-occipital-ant
0.06	0.33	0.2	0.86747		1		728	0.09	0.33	0.3	0.794978		1		713	-0.72	1.19	-0.6	0.545454		1		365	-0.71	1.25	-0.6	0.570113		1		378	0.67	730	BA-exvivo_rh_thickness_BA3a
-0.3	1.8	-0.2	0.868399		1		760	-0.32	1.82	-0.2	0.859764		1		745	-0.8	6.71	-0.1	0.905269		1		387	-0.51	6.63	-0.1	0.9393		1		388	0.54	1460	rfMRI amplitudes (ICA100 node 32)
0.06	0.39	0.2	0.869417		1		730	0.21	0.39	0.5	0.600156		1		715	-3.24	1.42	-2.3	0.022989		1		367	-2.76	1.44	-1.9	0.055541		1		378	0.75	831	aparc-a2009s_lh_thickness_G-postcentral
-0.04	0.27	-0.2	0.870101		1		730	-0.06	0.27	-0.2	0.828914		1		715	0.14	1.01	0.1	0.886605		1		367	1.09	0.99	1.1	0.269582		1		378	0.95	479	aparc-DKTatlas_rh_volume_middletemporal
0.07	0.44	0.2	0.870219		1		730	0.03	0.45	0.1	0.949077		1		715	0.87	1.62	0.5	0.58915		1		368	1.08	1.6	0.7	0.49986		1		377	0.85	948	aparc-a2009s_rh_thickness_S-temporal-transverse
0.12	0.71	0.2	0.870233		1		730	0.18	0.71	0.3	0.799889		1		715	-2.23	2.51	-0.9	0.374766		1		368	-1.51	2.68	-0.6	0.573483		1		377	0.89	327	ThalamNuclei_rh_volume_CL
-0.06	0.39	-0.2	0.870238		1		773	-0.17	0.39	-0.4	0.671348		1		759	2.36	1.48	1.6	0.111978		1		393	1.11	1.49	0.7	0.455656		1		394	0.92	125	IDP_T1_FAST_ROIs_R_caudate
-0.02	0.13	-0.2	0.870516		1		784	0.01	0.13	0.1	0.945751		1		769	-0.8	0.46	-1.7	0.0844		1		399	-0.76	0.53	-1.4	0.149154		1		400	0.98	2	IDP_T1_SIENAX_peripheral_grey_unnormalised_volume
0.07	0.46	0.2	0.870663		1		728	0.15	0.47	0.3	0.742627		1		713	-1.53	1.72	-0.9	0.37399		1		365	-1.98	1.6	-1.2	0.215156		1		378	0.91	551	aparc-a2009s_lh_volume_S-front-sup
-0.08	0.46	-0.2	0.87067		1		730	-0.05	0.47	-0.1	0.922548		1		715	-0.76	1.61	-0.5	0.636942		1		367	0.16	1.74	0.1	0.92522		1		378	0.86	223	AmygNuclei_lh_volume_Accessory-Basal-nucleus
-0.06	0.39	-0.2	0.87088		1		730	-0.09	0.4	-0.2	0.831389		1		715	0.19	1.49	0.1	0.898541		1		367	0.97	1.37	0.7	0.480002		1		378	0.89	432	BA-exvivo_rh_volume_V2
0.03	0.19	0.2	0.871558		1		741	-0.03	0.19	-0.2	0.862541		1		726	1.59	0.68	2.3	0.020824		1		377	1.28	0.7	1.8	0.067384		1		379	0.85	1243	IDP_dMRI_TBSS_ICVF_Cingulum_hippocampus_L
0.03	0.21	0.2	0.871965		1		731	0.08	0.21	0.4	0.70515		1		716	-1.08	0.78	-1.4	0.167003		1		368	-0.67	0.77	-0.9	0.382318		1		378	0.79	928	aparc-a2009s_rh_thickness_S-front-sup
-0.17	1.04	-0.2	0.872216		1		763	-0.4	1.05	-0.4	0.704512		1		748	4.67	3.98	1.2	0.241046		1		390	5.4	3.78	1.4	0.154185		1		388	0.6	1444	rfMRI amplitudes (ICA100 node 12)
-0.09	0.55	-0.2	0.872861		1		731	-0.12	0.56	-0.2	0.827129		1		716	-0.13	2	-0.1	0.947825		1		368	1.58	2	0.8	0.430648		1		378	0.84	413	BA-exvivo_lh_volume_BA4p
0.12	0.74	0.2	0.873043		1		718	0.14	0.74	0.2	0.84697		1		703	-0.13	2.68	0	0.962085		1		362	-0.72	2.71	-0.3	0.789438		1		371	0.8	1690	dti_FA___lh.hippoAmyg___Basal-nucleus
-0.02	0.15	-0.2	0.873107		1		730	-0.08	0.15	-0.6	0.5803		1		715	1.26	0.57	2.2	0.028555		1		367	1.34	0.55	2.4	0.015304		1		378	0.65	975	aseg_rh_intensity_Cerebellum-Cortex
0.1	0.66	0.2	0.873794		1		783	0.11	0.66	0.2	0.866767		1		768	-0.3	2.45	-0.1	0.902803		1		398	0.39	2.51	0.2	0.876412		1		400	0.87	134	IDP_T1_FAST_ROIs_L_ventral_striatum
0.18	1.15	0.2	0.873917		1		730	0.17	1.16	0.1	0.881097		1		715	0.53	3.96	0.1	0.894283		1		367	-0.48	4.4	-0.1	0.912879		1		378	0.83	279	HippSubfield_rh_volume_fimbria
-0.05	0.33	-0.2	0.874034		1		716	-0.02	0.33	-0.1	0.954499		1		701	-0.77	1.15	-0.7	0.504794		1		362	-0.36	1.23	-0.3	0.770039		1		369	0.72	2025	NODDI_OD___ThalamicNuclei___Left-VA
0.39	2.49	0.2	0.874314		1		657	0.58	2.51	0.2	0.816347		1		643	-2.89	8.86	-0.3	0.744239		1		328	-9.41	8.95	-1	0.294247		1		343	0.7	1956	NODDI_OD___brainstemS___SCP
0.05	0.32	0.2	0.874366		1		730	0.05	0.32	0.2	0.870118		1		715	-0.15	1.18	-0.1	0.899905		1		367	-0.43	1.13	-0.4	0.705725		1		378	0.79	775	aparc-DKTatlas_rh_thickness_cuneus
-0.06	0.37	-0.2	0.875108		1		717	0	0.38	0	0.99069		1		702	-1.46	1.33	-1.1	0.274263		1		362	-1.19	1.34	-0.9	0.37559		1		370	0.73	1876	NODDI_ICVF___brainstemS___SCP
-0.11	0.67	-0.2	0.875801		1		781	-0.13	0.68	-0.2	0.851647		1		766	0.26	2.41	0.1	0.915505		1		395	2.14	2.62	0.8	0.415404		1		401	0.8	151	IDP_T1_FAST_ROIs_V_cerebellum_VIIb
0.04	0.25	0.2	0.87658		1		731	0.09	0.25	0.4	0.712813		1		716	-1.15	0.9	-1.3	0.201473		1		368	-1.2	0.89	-1.4	0.176935		1		378	0.81	1029	wg_rh_intensity-contrast_lateraloccipital
-0.11	0.69	-0.2	0.877234		1		741	-0.15	0.7	-0.2	0.830176		1		726	1.26	2.41	0.5	0.601183		1		376	1.85	2.64	0.7	0.483604		1		380	0.62	1417	IDP_dMRI_ProbtrackX_ISOVF_str_r
-0.04	0.25	-0.2	0.877446		1		729	0.03	0.25	0.1	0.89602		1		714	-1.75	0.9	-1.9	0.052217		1		366	-1.68	0.95	-1.8	0.078698		1		378	0.78	1042	wg_rh_intensity-contrast_precentral
-0.03	0.19	-0.2	0.877464		1		778	-0.03	0.19	-0.2	0.872587		1		763	-0.03	0.75	0	0.966361		1		397	0.19	0.68	0.3	0.783972		1		396	0.93	130	IDP_T1_FAST_ROIs_L_hippocampus
0.09	0.59	0.2	0.878247		1		731	0.11	0.59	0.2	0.857704		1		716	-0.25	2.07	-0.1	0.902797		1		368	0.41	2.19	0.2	0.850058		1		378	0.83	574	aparc-a2009s_rh_volume_G+S-paracentral
0.1	0.64	0.2	0.878735		1		741	0.01	0.65	0	0.985274		1		726	1.85	2.4	0.8	0.442917		1		377	1.17	2.32	0.5	0.612796		1		379	0.73	1333	IDP_dMRI_ProbtrackX_OD_cgc_l
-0.14	0.91	-0.2	0.879038		1		785	-0.15	0.92	-0.2	0.867364		1		770	0.39	3.48	0.1	0.911597		1		399	0.51	3.31	0.2	0.877204		1		401	0.7	21	IDP_T1_FIRST_left_amygdala_volume
0.09	0.57	0.2	0.879181		1		640	0.14	0.57	0.2	0.807394		1		631	-2.05	2.48	-0.8	0.408375		1		329	-1.61	2.39	-0.7	0.502855		1		320	0.64	1611	T2starCorrected_L_CAU
-0.04	0.27	-0.1	0.881211		1		728	0.02	0.27	0.1	0.953027		1		713	-1.43	0.96	-1.5	0.139255		1		366	-0.94	1.04	-0.9	0.36489		1		377	0.73	1022	wg_rh_intensity-contrast_caudalmiddlefrontal
0.04	0.24	0.1	0.881592		1		731	0.12	0.24	0.5	0.605619		1		716	-2.01	0.87	-2.3	0.02107		1		368	-2.01	0.88	-2.3	0.023777		1		378	0.8	1038	wg_rh_intensity-contrast_parstriangularis
-0.04	0.29	-0.1	0.881936		1		729	0.01	0.29	0	0.973482		1		714	-1.38	1.05	-1.3	0.189584		1		366	-0.93	1.07	-0.9	0.384228		1		378	0.74	698	aparc-Desikan_rh_thickness_parsorbitalis
0.17	1.15	0.1	0.882595		1		692	-0.13	1.14	-0.1	0.907176		1		679	6.48	4.33	1.5	0.135621		1		359	7.72	4.41	1.7	0.080893		1		346	0.72	1483	OB_right_volume_threshold=0.3_warpResolution=2mm
-0.25	1.69	-0.1	0.883118		1		763	-0.47	1.7	-0.3	0.78127		1		748	4.45	6.4	0.7	0.487266		1		390	4.47	6.24	0.7	0.474673		1		388	0.51	1440	rfMRI amplitudes (ICA100 node 8)
-0.07	0.46	-0.1	0.883165		1		730	-0.2	0.46	-0.4	0.669873		1		715	3.17	1.7	1.9	0.063454		1		367	3.38	1.66	2	0.042881		1		378	0.64	737	BA-exvivo_rh_thickness_V1
-0.09	0.63	-0.1	0.883521		1		716	-0.01	0.64	0	0.989824		1		701	-1.46	2.3	-0.6	0.527432		1		361	-1.18	2.24	-0.5	0.597607		1		370	0.66	2030	NODDI_OD___ThalamicNuclei___Right-CeM
-0.04	0.26	-0.1	0.884649		1		774	0.03	0.26	0.1	0.907698		1		759	-1.71	0.93	-1.8	0.067733		1		393	-1.65	1.01	-1.6	0.102467		1		396	0.95	31	IDP_T1_FAST_ROIs_R_sup_front_gyrus
-0.08	0.52	-0.1	0.884686		1		781	0.03	0.53	0.1	0.952918		1		766	-2.39	1.96	-1.2	0.222179		1		397	-2.67	1.96	-1.4	0.173702		1		399	0.84	161	IDP_T1_FAST_ROIs_R_cerebellum_IX
0.02	0.11	0.1	0.885999		1		743	-0.02	0.11	-0.2	0.875175		1		728	0.8	0.39	2	0.041467		1		378	0.65	0.45	1.5	0.143701		1		380	0.86	1192	IDP_dMRI_ProbtrackX_MD_ifo_l
0.06	0.44	0.1	0.886		1		711	0.07	0.44	0.2	0.873551		1		698	-0.27	1.66	-0.2	0.869885		1		366	-0.11	1.7	-0.1	0.947576		1		358	0.72	1494	OC_mean_intensity_mod=DTI_FA_threshold=0.3_warpResolution=2mm
-0.04	0.29	-0.1	0.886281		1		730	-0.04	0.3	-0.1	0.903963		1		715	-0.46	1.07	-0.4	0.66941		1		367	0.44	1.03	0.4	0.67233		1		378	0.93	381	aparc-Desikan_rh_volume_inferiorparietal
-0.05	0.37	-0.1	0.886338		1		728	0	0.38	0	0.997065		1		713	-1.75	1.35	-1.3	0.196003		1		366	-0.47	1.37	-0.3	0.733367		1		377	0.94	383	aparc-Desikan_rh_volume_isthmuscingulate
0.05	0.36	0.1	0.886342		1		717	0.03	0.37	0.1	0.943241		1		702	0.51	1.29	0.4	0.692645		1		360	0.53	1.32	0.4	0.690954		1		372	0.93	339	Brainstem_global_volume_SCP
-0.06	0.43	-0.1	0.887095		1		718	-0.06	0.43	-0.1	0.884643		1		703	-0.25	1.55	-0.2	0.873628		1		362	0.32	1.57	0.2	0.838648		1		371	0.7	1728	dti_FA___ThalamicNuclei___Right-LP
-0.09	0.62	-0.1	0.887179		1		716	-0.11	0.62	-0.2	0.856258		1		701	0.76	2.31	0.3	0.743439		1		362	0.7	2.24	0.3	0.753903		1		369	0.58	1799	dti_MD___ThalamicNuclei___Left-AV
-0.01	0.09	-0.1	0.887403		1		730	-0.02	0.09	-0.2	0.822665		1		715	0.21	0.31	0.7	0.495868		1		367	0.32	0.34	0.9	0.346046		1		378	0.76	963	aseg_lh_intensity_Thalamus-Proper
-0.02	0.11	-0.1	0.887566		1		742	-0.01	0.11	-0.1	0.901006		1		727	-0.03	0.41	-0.1	0.942195		1		377	-0.09	0.37	-0.2	0.818076		1		380	0.87	1076	IDP_dMRI_TBSS_FA_Posterior_limb_of_internal_capsule_L
0.03	0.22	0.1	0.888077		1		731	0.09	0.22	0.4	0.678307		1		716	-1.49	0.83	-1.8	0.07516		1		368	-1.39	0.75	-1.8	0.064676		1		378	0.79	882	aparc-a2009s_rh_thickness_G+S-cingul-Ant
-0.03	0.24	-0.1	0.88857		1		648	-0.07	0.25	-0.3	0.763972		1		638	1.21	1.04	1.2	0.246179		1		332	1.61	0.93	1.7	0.08486		1		326	0.65	1522	PIT_mean_intensity_mod=T2_star_threshold=0_warpResolution=2mm
-0.06	0.41	-0.1	0.88872		1		730	0.1	0.4	0.2	0.805011		1		715	-3.51	1.58	-2.2	0.026444		1		367	-3.08	1.44	-2.1	0.032936		1		378	0.8	786	aparc-DKTatlas_rh_thickness_parahippocampal
-0.14	1.01	-0.1	0.889556		1		729	-0.23	1.02	-0.2	0.822428		1		714	0.76	3.68	0.2	0.837619		1		368	1.14	3.64	0.3	0.753886		1		376	0.91	333	ThalamNuclei_lh_volume_LD
-0.24	1.78	-0.1	0.890783		1		645	-0.21	1.81	-0.1	0.908398		1		632	-1.32	6.46	-0.2	0.837999		1		325	-0.44	6.55	-0.1	0.94674		1		333	0.56	1698	dti_FA___lh.hippoAmyg___Anterior-amygdaloid-area-AAA
0.05	0.38	0.1	0.893836		1		730	0.06	0.38	0.1	0.882259		1		715	-0.12	1.34	-0.1	0.926248		1		367	0	1.39	0	0.997394		1		378	0.91	222	AmygNuclei_lh_volume_Basal-nucleus
-0.05	0.39	-0.1	0.894085		1		784	-0.07	0.39	-0.2	0.852709		1		769	0.35	1.46	0.2	0.812455		1		399	1.12	1.5	0.7	0.454418		1		400	0.77	1595	OC_MNI_2mm_sum_mod=T1_MNI_GM_mod_threshold=0.3_warpResolution=2mm
-0.02	0.16	-0.1	0.894155		1		743	-0.02	0.16	-0.1	0.887852		1		728	0.09	0.56	0.2	0.86457		1		378	0.17	0.63	0.3	0.782458		1		380	0.76	1162	IDP_dMRI_TBSS_MD_Sagittal_stratum_R
0.29	2.17	0.1	0.894157		1		730	0.04	2.2	0	0.984169		1		715	4.2	7.69	0.5	0.585624		1		373	8.56	8.14	1	0.293969		1		372	0.59	1364	IDP_dMRI_TBSS_ISOVF_Medial_lemniscus_R
-0.1	0.76	-0.1	0.894899		1		718	-0.09	0.77	-0.1	0.90801		1		703	0.28	2.69	0.1	0.917141		1		362	-2.56	2.76	-0.9	0.353107		1		371	0.61	1693	dti_FA___rh.hippoAmyg___Central-nucleus
0.03	0.26	0.1	0.895924		1		731	0.14	0.26	0.6	0.582301		1		716	-2.42	0.92	-2.6	0.008853		1		368	-2.6	0.96	-2.7	0.007121		0.999		378	0.82	995	wg_lh_intensity-contrast_lateraloccipital
-0.05	0.39	-0.1	0.895961		1		730	-0.01	0.39	0	0.981375		1		715	-1.19	1.39	-0.9	0.39493		1		367	-1.01	1.44	-0.7	0.483363		1		378	0.75	823	aparc-a2009s_lh_thickness_G-occipital-sup
0.06	0.51	0.1	0.898162		1		730	0.14	0.5	0.3	0.772457		1		715	-1.91	1.88	-1	0.308741		1		367	-1.08	1.91	-0.6	0.571026		1		378	0.87	516	aparc-a2009s_lh_volume_G-occipital-middle
-0.03	0.27	-0.1	0.898192		1		717	-0.04	0.28	-0.1	0.89414		1		702	0.23	0.92	0.3	0.798297		1		362	-0.02	1.05	0	0.986728		1		370	0.66	1792	dti_MD___lh.hippoAmyg___Accessory-Basal-nucleus
0.01	0.12	0.1	0.898305		1		710	0.02	0.12	0.2	0.864743		1		697	-0.03	0.43	-0.1	0.951021		1		366	0.14	0.46	0.3	0.760229		1		357	0.83	1557	PIF_glm_mod=NODDI_ICVF_threshold=0_warpResolution=2mm
-0.14	1.12	-0.1	0.898643		1		681	-0.2	1.13	-0.2	0.858557		1		670	2.33	4.46	0.5	0.601466		1		345	2.74	4.69	0.6	0.559692		1		347	0.59	1640	T2Star___lh.hippoAmyg___Cortical-nucleus
0.03	0.21	0.1	0.899357		1		731	0.05	0.22	0.2	0.80933		1		716	-0.4	0.75	-0.5	0.593818		1		368	-0.82	0.81	-1	0.3121		1		378	0.88	932	aparc-a2009s_rh_thickness_S-oc-sup+transversal
0.04	0.31	0.1	0.899673		1		732	0.06	0.31	0.2	0.85753		1		718	-0.55	1.17	-0.5	0.637161		1		372	-0.77	1.21	-0.6	0.523827		1		374	0.64	1186	IDP_dMRI_ProbtrackX_MD_cgh_l
0.07	0.58	0.1	0.899694		1		730	0.22	0.59	0.4	0.713281		1		715	-3.15	2.07	-1.5	0.129307		1		367	-3.02	2.17	-1.4	0.16423		1		378	0.79	500	aparc-a2009s_lh_volume_G+S-paracentral
0.08	0.6	0.1	0.89971		1		730	0.14	0.61	0.2	0.823375		1		715	-1.05	2.11	-0.5	0.619392		1		367	-1.17	2.29	-0.5	0.609322		1		378	0.82	576	aparc-a2009s_rh_volume_G+S-transv-frontopol
-0.05	0.38	-0.1	0.903854		1		730	0.02	0.38	0.1	0.951597		1		715	-2.05	1.36	-1.5	0.132071		1		367	-1.23	1.35	-0.9	0.364803		1		378	0.91	241	HippSubfield_lh_volume_Hippocampal-tail
0.05	0.41	0.1	0.904214		1		729	0.21	0.42	0.5	0.617165		1		714	-3.67	1.53	-2.4	0.017331		1		367	-3.64	1.46	-2.5	0.01288		1		377	0.94	555	aparc-a2009s_lh_volume_S-oc-sup+transversal
0.12	1.02	0.1	0.904575		1		718	0.04	1.02	0	0.970391		1		703	2.37	3.54	0.7	0.50379		1		362	3.56	3.88	0.9	0.358681		1		371	0.63	1678	dti_FA___lh.hippoAmyg___CA4-body
0.44	3.73	0.1	0.904962		1		711	1.28	3.75	0.3	0.73278		1		698	-19.83	14.5	-1.4	0.172476		1		366	-19.23	13.8	-1.4	0.164161		1		358	0.6	1497	PG_95th_percentile_mod=DTI_MD_threshold=0.3_warpResolution=2mm
0.09	0.72	0.1	0.90566		1		718	0.01	0.72	0	0.993235		1		703	1.48	2.58	0.6	0.56504		1		362	2.4	2.65	0.9	0.365829		1		371	0.61	1655	dti_FA___rh.hippoAmyg___fimbria
-0.04	0.31	-0.1	0.905846		1		728	0.07	0.31	0.2	0.831362		1		713	-2.38	1.08	-2.2	0.028495		1		365	-2.22	1.14	-1.9	0.052772		1		378	0.95	409	BA-exvivo_lh_volume_BA2
-0.06	0.5	-0.1	0.906046		1		712	-0.15	0.5	-0.3	0.757532		1		697	2.57	1.84	1.4	0.163852		1		357	2.4	1.81	1.3	0.18456		1		370	0.72	1791	dti_MD___rh.hippoAmyg___Cortical-nucleus
0.03	0.24	0.1	0.906173		1		728	0.07	0.24	0.3	0.751891		1		713	-1.11	0.85	-1.3	0.190467		1		366	-1.03	0.88	-1.2	0.242453		1		377	0.73	1045	wg_rh_intensity-contrast_rostralmiddlefrontal
-0.05	0.41	-0.1	0.907813		1		728	0.02	0.41	0	0.964412		1		713	-1.82	1.52	-1.2	0.23004		1		365	-1.4	1.5	-0.9	0.350504		1		378	0.69	832	aparc-a2009s_lh_thickness_G-precentral
-0.09	0.8	-0.1	0.908067		1		730	-0.17	0.81	-0.2	0.836861		1		715	1.08	2.86	0.4	0.706975		1		367	2.26	2.96	0.8	0.446067		1		378	0.75	532	aparc-a2009s_lh_volume_G-temp-sup-Plan-polar
-0.04	0.37	-0.1	0.90834		1		730	0.15	0.37	0.4	0.687793		1		715	-4.38	1.33	-3.3	0.001073		0.7972		367	-3.92	1.37	-2.8	0.004449		0.9928		378	0.93	456	aparc-DKTatlas_lh_volume_posteriorcingulate
-0.05	0.44	-0.1	0.90851		1		728	0.06	0.44	0.1	0.895205		1		713	-2.68	1.63	-1.6	0.100296		1		365	-1.76	1.61	-1.1	0.275565		1		378	0.9	396	aparc-Desikan_rh_volume_posteriorcingulate
-0.04	0.32	-0.1	0.909383		1		730	0.05	0.32	0.1	0.882133		1		715	-2.08	1.15	-1.8	0.072369		1		367	-1.66	1.18	-1.4	0.161313		1		378	0.81	655	aparc-Desikan_lh_thickness_isthmuscingulate
-0.04	0.33	-0.1	0.909464		1		731	-0.06	0.33	-0.2	0.85176		1		716	0.67	1.2	0.6	0.57674		1		368	1	1.18	0.8	0.398664		1		378	0.81	780	aparc-DKTatlas_rh_thickness_isthmuscingulate
-0.02	0.19	-0.1	0.909556		1		779	0.01	0.19	0.1	0.957576		1		764	-0.72	0.64	-1.1	0.265192		1		396	-0.72	0.75	-1	0.336853		1		398	0.92	26	IDP_T1_FAST_ROIs_L_frontal_pole
0.19	1.72	0.1	0.910632		1		711	0.31	1.75	0.2	0.857706		1		697	-2.53	6.35	-0.4	0.690804		1		355	-3.29	6.48	-0.5	0.612184		1		370	0.55	1962	NODDI_OD___rh.hippoAmyg___fimbria
-0.03	0.27	-0.1	0.911084		1		727	-0.05	0.27	-0.2	0.850439		1		712	0.34	0.92	0.4	0.715796		1		364	-0.26	1.06	-0.2	0.806026		1		378	0.96	211	aseg_rh_volume_Caudate
-0.02	0.2	-0.1	0.911345		1		729	-0.02	0.2	-0.1	0.912078		1		714	-0.46	0.72	-0.6	0.525144		1		367	0.1	0.7	0.1	0.882822		1		377	0.94	336	ThalamNuclei_rh_volume_Whole-thalamus
0.16	1.47	0.1	0.911453		1		718	0.05	1.48	0	0.975216		1		703	2.74	5.23	0.5	0.601393		1		362	2.18	5.4	0.4	0.686756		1		371	0.51	1708	dti_FA___ThalamicNuclei___Left-L-Sg
0.11	0.96	0.1	0.912392		1		718	0.22	0.97	0.2	0.818819		1		703	-3.35	3.38	-1	0.322956		1		362	-4.01	3.44	-1.2	0.244979		1		371	0.78	1662	dti_FA___lh.hippoAmyg___presubiculum-body
-0.05	0.42	-0.1	0.912766		1		730	0.03	0.43	0.1	0.940804		1		715	-2.36	1.52	-1.5	0.122213		1		368	-1.4	1.54	-0.9	0.365953		1		377	0.88	320	ThalamNuclei_rh_volume_VAmc
-0.03	0.3	-0.1	0.913177		1		728	-0.01	0.3	0	0.98208		1		713	-0.84	1.14	-0.7	0.46215		1		366	0.05	1.01	0.1	0.959194		1		377	0.92	430	BA-exvivo_rh_volume_BA45
-0.05	0.46	-0.1	0.913373		1		730	0.02	0.46	0	0.971184		1		715	-1.79	1.65	-1.1	0.278274		1		367	-1.12	1.67	-0.7	0.502068		1		378	0.92	522	aparc-a2009s_lh_volume_G-pariet-inf-Angular
-0.08	0.71	-0.1	0.913584		1		739	-0.11	0.72	-0.1	0.882573		1		724	1.01	2.46	0.4	0.681729		1		375	1.58	2.73	0.6	0.563251		1		379	0.78	1415	IDP_dMRI_ProbtrackX_ISOVF_slf_r
-0.29	2.71	-0.1	0.914013		1		727	-0.61	2.73	-0.2	0.82421		1		712	7.28	9.79	0.7	0.457306		1		365	6.05	10	0.6	0.545955		1		377	0.56	203	aseg_lh_number_HolesBeforeFixing
0.03	0.26	0.1	0.914543		1		731	0.03	0.27	0.1	0.901924		1		716	-0.24	1.01	-0.2	0.816177		1		368	0.69	0.91	0.8	0.449624		1		378	0.82	915	aparc-a2009s_rh_thickness_Lat-Fis-post
-0.04	0.36	-0.1	0.914909		1		730	-0.06	0.36	-0.2	0.861367		1		715	0.48	1.34	0.4	0.718044		1		367	1.24	1.27	1	0.328569		1		378	0.9	475	aparc-DKTatlas_rh_volume_lateraloccipital
-0.03	0.32	-0.1	0.917537		1		772	-0.08	0.32	-0.2	0.809864		1		757	1.21	1.11	1.1	0.273033		1		393	1.45	1.3	1.1	0.265665		1		394	0.94	76	IDP_T1_FAST_ROIs_L_juxtapos_lobule_cortex
-0.03	0.29	-0.1	0.917763		1		735	-0.04	0.29	-0.1	0.903651		1		720	-0.31	1.04	-0.3	0.767195		1		374	0.27	1.09	0.2	0.804054		1		376	0.71	1140	IDP_dMRI_TBSS_MD_Medial_lemniscus_R
-0.05	0.48	-0.1	0.918095		1		735	-0.08	0.49	-0.2	0.863199		1		721	0.8	1.9	0.4	0.672346		1		374	0.94	1.69	0.6	0.576799		1		375	0.72	1292	IDP_dMRI_TBSS_OD_Inferior_cerebellar_peduncle_L
-0.02	0.21	-0.1	0.919202		1		730	0.01	0.21	0.1	0.942522		1		715	-0.77	0.73	-1	0.294257		1		367	-0.87	0.77	-1.1	0.26001		1		378	0.84	725	BA-exvivo_lh_thickness_MT
0.02	0.16	0.1	0.91961		1		730	0	0.16	0	0.979977		1		715	0.31	0.58	0.5	0.595777		1		367	0.38	0.58	0.6	0.519093		1		378	0.98	176	aseg_global_volume_Brain-Stem
0.51	5.14	0.1	0.920862		1		658	1.13	5.21	0.2	0.828035		1		644	-10.7	18.33	-0.6	0.559907		1		336	-13.88	18.35	-0.8	0.450073		1		336	0.53	1858	NODDI_ISOVF___lh.hippoAmyg___Lateral-nucleus
0.01	0.12	0.1	0.921787		1		709	0.01	0.12	0.1	0.952201		1		696	0.16	0.44	0.4	0.720399		1		366	0.22	0.46	0.5	0.631453		1		356	0.86	1554	AON_glm_mod=NODDI_ICVF_threshold=0_warpResolution=2mm
0.08	0.84	0.1	0.921854		1		727	0.02	0.85	0	0.980677		1		712	1.11	3.04	0.4	0.716032		1		366	1.11	3.15	0.4	0.725061		1		376	0.87	630	aparc-a2009s_rh_volume_S-occipital-ant
-0.04	0.41	-0.1	0.921965		1		730	0.09	0.41	0.2	0.822828		1		715	-3.35	1.43	-2.3	0.019553		1		367	-3.14	1.49	-2.1	0.036213		1		378	0.88	561	aparc-a2009s_lh_volume_S-orbital-H-Shaped
0.08	0.85	0.1	0.922162		1		729	-0.05	0.86	-0.1	0.951486		1		714	3.09	3.03	1	0.308587		1		367	4.98	3.13	1.6	0.11242		1		377	0.77	379	aparc-Desikan_rh_volume_entorhinal
-0.01	0.12	-0.1	0.92335		1		739	-0.03	0.12	-0.2	0.81212		1		724	0.35	0.43	0.8	0.419746		1		376	0.41	0.48	0.8	0.401717		1		378	0.8	1202	IDP_dMRI_ProbtrackX_MD_str_l
-0.06	0.59	-0.1	0.925899		1		731	0.01	0.6	0	0.992622		1		716	-1.82	2	-0.9	0.362353		1		368	-1.46	2.28	-0.6	0.523157		1		378	0.87	332	ThalamNuclei_rh_volume_LP
0.03	0.3	0.1	0.925971		1		730	0.01	0.31	0	0.986617		1		715	0.45	1.14	0.4	0.692926		1		367	0.53	1.08	0.5	0.622712		1		378	0.73	738	BA-exvivo_rh_thickness_V2
0.05	0.49	0.1	0.926231		1		729	0.26	0.49	0.5	0.593904		1		714	-5.2	1.76	-2.9	0.003349		0.9809		367	-4.36	1.79	-2.4	0.01556		1		377	0.93	533	aparc-a2009s_lh_volume_G-temp-sup-Plan-tempo
-0.08	0.87	-0.1	0.926598		1		718	0.07	0.88	0.1	0.934546		1		703	-3.42	2.91	-1.2	0.241146		1		362	-4.07	3.34	-1.2	0.223759		1		371	0.63	1695	dti_FA___rh.hippoAmyg___Accessory-Basal-nucleus
0.05	0.54	0.1	0.927545		1		731	0.07	0.55	0.1	0.896511		1		716	-0.48	2	-0.2	0.809604		1		368	0.72	1.92	0.4	0.708608		1		378	0.83	426	BA-exvivo_rh_volume_BA4a
-0.12	1.3	-0.1	0.927761		1		742	-0.14	1.31	-0.1	0.913311		1		727	0.18	4.62	0	0.969439		1		378	1.43	4.85	0.3	0.767543		1		379	0.61	1380	IDP_dMRI_TBSS_ISOVF_Sagittal_stratum_R
-0.04	0.42	-0.1	0.928376		1		731	0.04	0.43	0.1	0.92583		1		716	-1.92	1.55	-1.2	0.217713		1		368	-1.36	1.51	-0.9	0.367984		1		378	0.9	390	aparc-Desikan_rh_volume_paracentral
0.02	0.23	0.1	0.928902		1		730	0.08	0.23	0.3	0.738865		1		715	-1.4	0.85	-1.6	0.103516		1		367	-1.31	0.8	-1.6	0.104453		1		378	0.87	867	aparc-a2009s_lh_thickness_S-parieto-occipital
-0.12	1.36	-0.1	0.929002		1		763	-0.42	1.37	-0.3	0.757536		1		748	7.88	4.81	1.6	0.102566		1		390	9.78	5.2	1.9	0.060865		1		388	0.58	1436	rfMRI amplitudes (ICA25 node 21)
0.04	0.5	0.1	0.929104		1		731	0.11	0.5	0.2	0.831482		1		716	-1.51	1.87	-0.8	0.420138		1		368	-0.67	1.75	-0.4	0.703484		1		378	0.72	732	BA-exvivo_rh_thickness_BA4a
0.01	0.13	0.1	0.930014		1		713	-0.02	0.13	-0.2	0.872624		1		698	0.7	0.46	1.5	0.12825		1		361	0.76	0.45	1.7	0.090173		1		367	0.8	953	aseg_global_intensity_WM-hypointensities
0.01	0.16	0.1	0.931841		1		742	0.03	0.16	0.2	0.838142		1		727	-0.35	0.55	-0.6	0.527602		1		378	-0.36	0.6	-0.6	0.548388		1		379	0.86	1255	IDP_dMRI_ProbtrackX_ICVF_ar_r
-0.02	0.28	-0.1	0.932021		1		729	0.01	0.28	0	0.975473		1		714	-0.88	0.98	-0.9	0.374871		1		366	-0.68	1.07	-0.6	0.526401		1		378	0.75	789	aparc-DKTatlas_rh_thickness_parsorbitalis
-0.02	0.19	-0.1	0.93285		1		714	0	0.19	0	0.979566		1		700	-0.72	0.72	-1	0.314242		1		360	-0.63	0.71	-0.9	0.374393		1		368	0.6	1815	dti_MD___ThalamicNuclei___Left-VPL
-0.02	0.23	-0.1	0.932863		1		729	-0.04	0.23	-0.2	0.880316		1		715	0.27	0.82	0.3	0.745163		1		366	0.45	0.93	0.5	0.631457		1		377	0.82	873	aparc-a2009s_lh_thickness_S-subparietal
-0.03	0.32	-0.1	0.933256		1		711	-0.05	0.32	-0.1	0.88671		1		698	0.62	1.14	0.5	0.586251		1		366	0.36	1.28	0.3	0.779437		1		358	0.73	1514	OC_mean_intensity_mod=NODDI_OD_threshold=0.3_warpResolution=2mm
0.06	0.71	0.1	0.933617		1		729	0.09	0.72	0.1	0.903695		1		714	-0.44	2.5	-0.2	0.859894		1		366	0.29	2.68	0.1	0.915164		1		378	0.8	267	HippSubfield_rh_volume_hippocampal-fissure
-0.08	0.95	-0.1	0.934251		1		717	-0.11	0.95	-0.1	0.905942		1		702	0.08	3.24	0	0.981279		1		361	0.15	3.61	0	0.967294		1		371	0.68	1701	dti_FA___rh.hippoAmyg___Paralaminar-nucleus
0.09	1.08	0.1	0.934317		1		763	-0.17	1.09	-0.2	0.877002		1		748	5.98	3.88	1.5	0.123595		1		390	5.39	4.11	1.3	0.190774		1		388	0.64	1462	rfMRI amplitudes (ICA100 node 34)
0.04	0.46	0.1	0.934374		1		727	0.09	0.47	0.2	0.850276		1		712	-1.28	1.62	-0.8	0.429244		1		364	-0.79	1.74	-0.5	0.649839		1		378	0.62	731	BA-exvivo_rh_thickness_BA3b
0.01	0.14	0.1	0.935093		1		743	-0.02	0.15	-0.2	0.864871		1		728	0.92	0.53	1.7	0.082843		1		378	0.89	0.53	1.7	0.095907		1		380	0.87	1107	IDP_dMRI_ProbtrackX_FA_atr_l
0.02	0.25	0.1	0.935758		1		650	-0.02	0.25	-0.1	0.935727		1		640	1.22	1.06	1.1	0.252535		1		333	1.63	1	1.6	0.102686		1		327	0.7	1521	PIF_glm_mod=T2_star_threshold=0_warpResolution=2mm
0.03	0.34	0.1	0.936339		1		742	0.05	0.34	0.2	0.875878		1		727	-0.45	1.19	-0.4	0.702796		1		377	-1.34	1.27	-1.1	0.293077		1		380	0.85	1295	IDP_dMRI_TBSS_OD_Cerebral_peduncle_R
-0.09	1.09	-0.1	0.936824		1		739	-0.14	1.1	-0.1	0.898463		1		724	2.77	3.98	0.7	0.487695		1		376	1.87	3.93	0.5	0.63426		1		378	0.7	1413	IDP_dMRI_ProbtrackX_ISOVF_ptr_r
-0.04	0.55	-0.1	0.937101		1		730	-0.05	0.55	-0.1	0.929731		1		715	0.31	2.06	0.2	0.880301		1		368	-0.4	1.92	-0.2	0.834988		1		377	0.88	305	ThalamNuclei_lh_volume_AV
-0.02	0.24	-0.1	0.937117		1		777	0.04	0.24	0.1	0.881878		1		762	-1.56	0.86	-1.8	0.070364		1		395	-1.02	0.93	-1.1	0.277569		1		397	0.97	110	IDP_T1_FAST_ROIs_L_parietal_operc_cortex
[truncated: 110 more rows]
